# Supplementary material for: Specific SLC25 carriers regulate mitochondrial protein synthesis
Source: Sci Adv. 2026 Feb 25;12(9):eaeb0049. doi: 10.1126/sciadv.aeb0049 (PMC12935053; doi:10.1126/sciadv.aeb0049)
Supplement: Supplementary file 2 — Tables S1 to S4 [file sciadv.aeb0049_tables_s1_to_s4.zip]

Archive with 9 entries (8 files):
- Supplementary Tables/
- Supplementary Tables/Supplementary Table 1.xlsx
- __MACOSX/Supplementary Tables/._Supplementary Table 1.xlsx
- Supplementary Tables/Supplementary Table 3.xlsx
- __MACOSX/Supplementary Tables/._Supplementary Table 3.xlsx
- Supplementary Tables/Supplementary Table 2.xlsx
- __MACOSX/Supplementary Tables/._Supplementary Table 2.xlsx
- Supplementary Tables/Supplementary Table 4.xlsx
- __MACOSX/Supplementary Tables/._Supplementary Table 4.xlsx
