# Supplementary material for: Specific SLC25 carriers regulate mitochondrial protein synthesis
Source: Sci Adv. 2026 Feb 25;12(9):eaeb0049. doi: 10.1126/sciadv.aeb0049 (PMC12935053; doi:10.1126/sciadv.aeb0049)
Supplement: Supplementary file 2 — Tables S1 to S4 [file sciadv.aeb0049_tables_s1_to_s4.zip › Supplementary Tables/Supplementary Table 1.xlsx]

## Sheet: Tab descriptions
	RNAseq differential expression and gene ontologies for SLC25A44-/-, SLC25A45-/- and SLC25A48-/- cells compared to control cells
	1. RNAseq results from SLC25A44-/-, SLC25A45-/- and SLC25A48-/- cells compared to control cells.
	2. Significantly enriched (FDR<0.05) biological process gene ontologies for significantly changing genes in SLC25A44-/-, SLC25A45-/- and SLC25A48-/- cells compared to control cells summarised by REVIGO.

## Sheet: 1.RNA_DESeq2_results
Gene.ID	Gene.name	baseMean	log2FoldChange	lfcSE	padj	Cell line		Gene.ID	Gene.name	baseMean	log2FoldChange	lfcSE	padj	Cell line		Gene.ID	Gene.name	baseMean	log2FoldChange	lfcSE	padj	Cell line
ENSG00000026025.16	VIM	3837.11	-2.26447	0.0443629	0	SLC25A44KO		ENSG00000099204.22	ABLIM1	16358	-0.91739	0.0236635	0	SLC25A45KO		ENSG00000008517.19	IL32	2592.61	-2.54199	0.0520604	0	SLC25A48KO
ENSG00000029534.22	ANK1	3799.45	1.86178	0.0452964	0	SLC25A44KO		ENSG00000188157.15	AGRN	11131.4	-1.43677	0.0306646	0	SLC25A45KO		ENSG00000026025.16	VIM	3837.11	-2.59546	0.0467486	0	SLC25A48KO
ENSG00000038427.16	VCAN	34351.5	1.8733	0.0275912	0	SLC25A44KO		ENSG00000131016.17	AKAP12	15360.2	2.40312	0.0232799	0	SLC25A45KO		ENSG00000029534.22	ANK1	3799.45	1.80443	0.045417	0	SLC25A48KO
ENSG00000058085.15	LAMC2	10973	-2.47595	0.0300743	0	SLC25A44KO		ENSG00000151632.18	AKR1C2	5222.54	-2.03203	0.0397349	0	SLC25A45KO		ENSG00000038427.16	VCAN	34351.5	1.75411	0.0276262	0	SLC25A48KO
ENSG00000066468.24	FGFR2	5564.86	1.04227	0.0274579	0	SLC25A44KO		ENSG00000139211.7	AMIGO2	1345.66	-2.45865	0.0559356	0	SLC25A45KO		ENSG00000058085.15	LAMC2	10973	-2.62901	0.030542	0	SLC25A48KO
ENSG00000071242.12	RPS6KA2	3360.27	2.11645	0.0462835	0	SLC25A44KO		ENSG00000029534.22	ANK1	3799.45	2.26785	0.0449798	0	SLC25A45KO		ENSG00000058668.16	ATP2B4	1428.12	-2.61445	0.0670073	0	SLC25A48KO
ENSG00000073712.15	FERMT2	6656.16	1.16606	0.027406	0	SLC25A44KO		ENSG00000130707.18	ASS1	3785.84	-1.40372	0.0356962	0	SLC25A45KO		ENSG00000071242.12	RPS6KA2	3360.27	1.98113	0.0465385	0	SLC25A48KO
ENSG00000075618.18	FSCN1	5538.73	1.79353	0.0291366	0	SLC25A44KO		ENSG00000095739.11	BAMBI	2776.61	2.40295	0.0497665	0	SLC25A45KO		ENSG00000075618.18	FSCN1	5538.73	1.71683	0.0292554	0	SLC25A48KO
ENSG00000076716.9	GPC4	5249.84	1.22288	0.0280589	0	SLC25A44KO		ENSG00000119280.17	C1orf198	3668.95	-1.78505	0.0368649	0	SLC25A45KO		ENSG00000075651.17	PLD1	827.632	3.40139	0.0886098	0	SLC25A48KO
ENSG00000078177.15	N4BP2	1891.74	2.20815	0.0479569	0	SLC25A44KO		ENSG00000104267.10	CA2	5400.82	1.55168	0.0326527	0	SLC25A45KO		ENSG00000076716.9	GPC4	5249.84	1.21586	0.0281217	0	SLC25A48KO
ENSG00000082438.18	COBLL1	2329.49	-2.23751	0.0495177	0	SLC25A44KO		ENSG00000104327.7	CALB1	3152.47	6.3768	0.0818822	0	SLC25A45KO		ENSG00000076770.16	MBNL3	2310.29	2.11309	0.0519633	0	SLC25A48KO
ENSG00000084774.14	CAD	4366.49	-1.21461	0.0308945	0	SLC25A44KO		ENSG00000177469.13	CAVIN1	7202.54	-1.08193	0.0253346	0	SLC25A45KO		ENSG00000078177.15	N4BP2	1891.74	2.13179	0.048177	0	SLC25A48KO
ENSG00000095739.11	BAMBI	2776.61	3.23887	0.0481149	0	SLC25A44KO		ENSG00000196776.17	CD47	4963.81	1.3995	0.0342265	0	SLC25A45KO		ENSG00000082438.18	COBLL1	2329.49	-2.06022	0.0490109	0	SLC25A48KO
ENSG00000096433.11	ITPR3	1123.68	-2.98364	0.070818	0	SLC25A44KO		ENSG00000082438.18	COBLL1	2329.49	-3.69742	0.0593652	0	SLC25A45KO		ENSG00000084234.18	APLP2	24565	1.01338	0.0185245	0	SLC25A48KO
ENSG00000096696.16	DSP	8294.77	2.92738	0.0307112	0	SLC25A44KO		ENSG00000111799.22	COL12A1	23148.5	-1.26586	0.0270808	0	SLC25A45KO		ENSG00000095739.11	BAMBI	2776.61	3.32108	0.048061	0	SLC25A48KO
ENSG00000099194.6	SCD	30560.7	2.05403	0.0239793	0	SLC25A44KO		ENSG00000164692.19	COL1A2	7563.13	2.52902	0.0360568	0	SLC25A45KO		ENSG00000096433.11	ITPR3	1123.68	-5.59804	0.14029	0	SLC25A48KO
ENSG00000100033.17	PRODH	2242.47	-1.91761	0.0426275	0	SLC25A44KO		ENSG00000134871.19	COL4A2	8705.15	-1.20136	0.0255964	0	SLC25A45KO		ENSG00000096696.16	DSP	8294.77	2.89579	0.0307512	0	SLC25A48KO
ENSG00000100867.15	DHRS2	3405.41	-5.6744	0.0607221	0	SLC25A44KO		ENSG00000169429.12	CXCL8	643.275	4.0122	0.0908004	0	SLC25A45KO		ENSG00000099194.6	SCD	30560.7	2.55163	0.0238869	0	SLC25A48KO
ENSG00000101825.8	MXRA5	24145.3	2.69336	0.0308784	0	SLC25A44KO		ENSG00000100867.15	DHRS2	3405.41	-7.49991	0.107629	0	SLC25A45KO		ENSG00000100867.15	DHRS2	3405.41	-4.56818	0.0473575	0	SLC25A48KO
ENSG00000101856.10	PGRMC1	3094.35	-1.34839	0.0353995	0	SLC25A44KO		ENSG00000171617.16	ENC1	2537.89	2.72743	0.0463425	0	SLC25A45KO		ENSG00000101825.8	MXRA5	24145.3	1.72027	0.0311996	0	SLC25A48KO
ENSG00000104327.7	CALB1	3152.47	4.86239	0.0827411	0	SLC25A44KO		ENSG00000116285.13	ERRFI1	5192.58	1.62749	0.0353337	0	SLC25A45KO		ENSG00000104327.7	CALB1	3152.47	3.24218	0.0856912	0	SLC25A48KO
ENSG00000105825.14	TFPI2	5697.14	2.25899	0.0411046	0	SLC25A44KO		ENSG00000125848.10	FLRT3	2718.03	1.66486	0.0376649	0	SLC25A45KO		ENSG00000105825.14	TFPI2	5697.14	2.36609	0.0410105	0	SLC25A48KO
ENSG00000105974.13	CAV1	5532.54	-1.51205	0.0328985	0	SLC25A44KO		ENSG00000115414.21	FN1	4078.39	2.70502	0.0635289	0	SLC25A45KO		ENSG00000105974.13	CAV1	5532.54	-2.72527	0.0370914	0	SLC25A48KO
ENSG00000111057.11	KRT18	34034.3	2.09265	0.021571	0	SLC25A44KO		ENSG00000155760.3	FZD7	1405.36	2.98864	0.0750515	0	SLC25A45KO		ENSG00000111057.11	KRT18	34034.3	1.96353	0.0216055	0	SLC25A48KO
ENSG00000112782.19	CLIC5	2258.21	-2.41018	0.04684	0	SLC25A44KO		ENSG00000130513.7	GDF15	1984.92	2.322	0.0454051	0	SLC25A45KO		ENSG00000111799.22	COL12A1	23148.5	-1.48647	0.0271545	0	SLC25A48KO
ENSG00000113140.11	SPARC	6494.75	2.06086	0.0273475	0	SLC25A44KO		ENSG00000127920.6	GNG11	3053.97	2.73905	0.0447495	0	SLC25A45KO		ENSG00000112782.19	CLIC5	2258.21	-3.29726	0.0555887	0	SLC25A48KO
ENSG00000115414.21	FN1	4078.39	4.01164	0.0614841	0	SLC25A44KO		ENSG00000149948.14	HMGA2	37383.9	0.736685	0.0190595	0	SLC25A45KO		ENSG00000113140.11	SPARC	6494.75	1.76031	0.0276875	0	SLC25A48KO
ENSG00000116285.13	ERRFI1	5192.58	2.34475	0.0343348	0	SLC25A44KO		ENSG00000117318.9	ID3	3196.49	-1.65779	0.0412774	0	SLC25A45KO		ENSG00000113594.10	LIFR	975.688	2.85189	0.0741492	0	SLC25A48KO
ENSG00000119125.17	GDA	3724.22	-1.94314	0.0385776	0	SLC25A44KO		ENSG00000172201.12	ID4	2815.55	-1.85896	0.035926	0	SLC25A45KO		ENSG00000115414.21	FN1	4078.39	5.06333	0.0608801	0	SLC25A48KO
ENSG00000120549.19	KIAA1217	787.001	-4.95949	0.125897	0	SLC25A44KO		ENSG00000163453.11	IGFBP7	6851.47	-1.87543	0.0284635	0	SLC25A45KO		ENSG00000116285.13	ERRFI1	5192.58	2.034	0.0346778	0	SLC25A48KO
ENSG00000128567.17	PODXL	1885.48	-1.86813	0.0470251	0	SLC25A44KO		ENSG00000145703.17	IQGAP2	7948.98	1.60763	0.031127	0	SLC25A45KO		ENSG00000119125.17	GDA	3724.22	-2.07052	0.0393123	0	SLC25A48KO
ENSG00000131370.16	SH3BP5	1167.71	3.04052	0.0749038	0	SLC25A44KO		ENSG00000091409.16	ITGA6	1715.63	2.5721	0.048405	0	SLC25A45KO		ENSG00000124145.6	SDC4	2672.82	-1.74605	0.0427363	0	SLC25A48KO
ENSG00000131914.11	LIN28A	1936.38	2.16895	0.0513153	0	SLC25A44KO		ENSG00000131914.11	LIN28A	1936.38	2.00642	0.0519628	0	SLC25A45KO		ENSG00000125618.18	PAX8	3231.68	-3.30678	0.0781405	0	SLC25A48KO
ENSG00000134531.10	EMP1	14612	-1.83676	0.0265289	0	SLC25A44KO		ENSG00000136153.20	LMO7	2803.13	-1.38518	0.0360951	0	SLC25A45KO		ENSG00000127920.6	GNG11	3053.97	2.09344	0.0454788	0	SLC25A48KO
ENSG00000135821.19	GLUL	9060.38	1.26245	0.0247333	0	SLC25A44KO		ENSG00000172005.11	MAL	506.184	3.21626	0.0835005	0	SLC25A45KO		ENSG00000128567.17	PODXL	1885.48	-2.1956	0.048792	0	SLC25A48KO
ENSG00000137801.11	THBS1	11717.9	-1.43549	0.0277896	0	SLC25A44KO		ENSG00000156103.16	MMP16	970.711	3.1315	0.0799999	0	SLC25A45KO		ENSG00000130513.7	GDF15	1984.92	1.85779	0.0460953	0	SLC25A48KO
ENSG00000139211.7	AMIGO2	1345.66	-5.17812	0.0918808	0	SLC25A44KO		ENSG00000101825.8	MXRA5	24145.3	2.72463	0.0308998	0	SLC25A45KO		ENSG00000131016.17	AKAP12	15360.2	-1.79351	0.028489	0	SLC25A48KO
ENSG00000139219.19	COL2A1	17281.8	3.51464	0.0306976	0	SLC25A44KO		ENSG00000133026.14	MYH10	23552.5	-0.932462	0.0233623	0	SLC25A45KO		ENSG00000131370.16	SH3BP5	1167.71	2.87649	0.0752447	0	SLC25A48KO
ENSG00000142949.17	PTPRF	8170.96	0.928485	0.024619	0	SLC25A44KO		ENSG00000065534.20	MYLK	3883.82	-1.68079	0.0443179	0	SLC25A45KO		ENSG00000131914.11	LIN28A	1936.38	2.39604	0.0509589	0	SLC25A48KO
ENSG00000143878.10	RHOB	2433.31	1.63666	0.0392554	0	SLC25A44KO		ENSG00000091129.22	NRCAM	705.669	3.48915	0.0772104	0	SLC25A45KO		ENSG00000134352.21	IL6ST	3280.11	-1.67885	0.0400342	0	SLC25A48KO
ENSG00000145703.17	IQGAP2	7948.98	2.32543	0.0303442	0	SLC25A44KO		ENSG00000173598.14	NUDT4	8129.07	1.73926	0.0289025	0	SLC25A45KO		ENSG00000134531.10	EMP1	14612	-2.15739	0.0270169	0	SLC25A48KO
ENSG00000146197.9	SCUBE3	2535.17	3.06909	0.0587365	0	SLC25A44KO		ENSG00000169851.16	PCDH7	2726.24	2.63249	0.0441533	0	SLC25A45KO		ENSG00000135821.19	GLUL	9060.38	1.66102	0.0244401	0	SLC25A48KO
ENSG00000146674.16	IGFBP3	4022.53	-4.65937	0.0595098	0	SLC25A44KO		ENSG00000160209.19	PDXK	8570.01	-1.55444	0.0355308	0	SLC25A45KO		ENSG00000137309.21	HMGA1	9217.64	-1.03162	0.0260283	0	SLC25A48KO
ENSG00000147257.16	GPC3	11844.5	1.09215	0.0232338	0	SLC25A44KO		ENSG00000101856.10	PGRMC1	3094.35	-1.38054	0.0359233	0	SLC25A45KO		ENSG00000137573.14	SULF1	3247.06	-1.36242	0.0351102	0	SLC25A48KO
ENSG00000150687.12	PRSS23	2463.59	2.64858	0.0479601	0	SLC25A44KO		ENSG00000139289.15	PHLDA1	5017.67	1.39623	0.0272211	0	SLC25A45KO		ENSG00000137831.15	UACA	2298.71	-1.93809	0.0490874	0	SLC25A48KO
ENSG00000151632.18	AKR1C2	5222.54	-2.09894	0.0395987	0	SLC25A44KO		ENSG00000122861.16	PLAU	3264.11	3.35328	0.038801	0	SLC25A45KO		ENSG00000139211.7	AMIGO2	1345.66	-2.61315	0.0563455	0	SLC25A48KO
ENSG00000155760.3	FZD7	1405.36	3.66462	0.0735616	0	SLC25A44KO		ENSG00000162407.9	PLPP3	1652.4	2.67486	0.0698405	0	SLC25A45KO		ENSG00000139219.19	COL2A1	17281.8	3.81792	0.0306288	0	SLC25A48KO
ENSG00000155850.9	SLC26A2	5974.49	-1.58319	0.0330305	0	SLC25A44KO		ENSG00000128567.17	PODXL	1885.48	-1.89973	0.0477402	0	SLC25A45KO		ENSG00000145703.17	IQGAP2	7948.98	2.26592	0.0304122	0	SLC25A48KO
ENSG00000156966.7	B3GNT7	2268.81	2.09496	0.0430532	0	SLC25A44KO		ENSG00000100033.17	PRODH	2242.47	-1.87506	0.0430663	0	SLC25A45KO		ENSG00000146197.9	SCUBE3	2535.17	4.22205	0.0575632	0	SLC25A48KO
ENSG00000157227.14	MMP14	3342.32	1.45632	0.0372656	0	SLC25A44KO		ENSG00000150687.12	PRSS23	2463.59	2.54086	0.0482833	0	SLC25A45KO		ENSG00000146674.16	IGFBP3	4022.53	-8.61295	0.21167	0	SLC25A48KO
ENSG00000162407.9	PLPP3	1652.4	3.21589	0.0688821	0	SLC25A44KO		ENSG00000142949.17	PTPRF	8170.96	0.958957	0.0247233	0	SLC25A45KO		ENSG00000147257.16	GPC3	11844.5	1.33339	0.0230979	0	SLC25A48KO
ENSG00000163347.6	CLDN1	2291.37	-5.44989	0.113815	0	SLC25A44KO		ENSG00000149177.15	PTPRJ	4798.41	1.06576	0.0274752	0	SLC25A45KO		ENSG00000151632.18	AKR1C2	5222.54	-1.5339	0.0385894	0	SLC25A48KO
ENSG00000163661.4	PTX3	4620.59	2.36202	0.0375683	0	SLC25A44KO		ENSG00000185008.19	ROBO2	1231.68	4.14594	0.0977091	0	SLC25A45KO		ENSG00000155760.3	FZD7	1405.36	3.15883	0.074452	0	SLC25A48KO
ENSG00000164692.19	COL1A2	7563.13	3.42994	0.0351061	0	SLC25A44KO		ENSG00000071242.12	RPS6KA2	3360.27	2.67873	0.0457584	0	SLC25A45KO		ENSG00000155850.9	SLC26A2	5974.49	-2.31014	0.0351316	0	SLC25A48KO
ENSG00000164761.9	TNFRSF11B	5507.06	-2.22285	0.0300013	0	SLC25A44KO		ENSG00000138758.12	SEPTIN11	8505.23	-1.08322	0.0245513	0	SLC25A45KO		ENSG00000156535.15	CD109	2295.96	-1.85897	0.0487935	0	SLC25A48KO
ENSG00000166897.16	ELFN2	577.279	-4.22362	0.102989	0	SLC25A44KO		ENSG00000106366.9	SERPINE1	1028.19	2.6322	0.0634076	0	SLC25A45KO		ENSG00000156966.7	B3GNT7	2268.81	2.13919	0.0430407	0	SLC25A48KO
ENSG00000167941.3	SOST	3094.06	3.78557	0.0520152	0	SLC25A44KO		ENSG00000079215.15	SLC1A3	1355.49	7.06527	0.174608	0	SLC25A45KO		ENSG00000157227.14	MMP14	3342.32	2.39217	0.0360459	0	SLC25A48KO
ENSG00000168077.14	SCARA3	2934.59	-1.685	0.0398287	0	SLC25A44KO		ENSG00000167941.3	SOST	3094.06	2.09446	0.0554158	0	SLC25A45KO		ENSG00000162522.11	KIAA1522	3974.44	-1.19159	0.0313397	0	SLC25A48KO
ENSG00000168672.4	LRATD2	6073.56	1.59786	0.0368822	0	SLC25A44KO		ENSG00000113140.11	SPARC	6494.75	1.34597	0.0283607	0	SLC25A45KO		ENSG00000163399.16	ATP1A1	19391.3	0.967582	0.0228806	0	SLC25A48KO
ENSG00000169129.16	AFAP1L2	1336.59	3.10365	0.0625866	0	SLC25A44KO		ENSG00000187678.10	SPRY4	2644.66	2.35643	0.0441609	0	SLC25A45KO		ENSG00000164692.19	COL1A2	7563.13	3.71715	0.0349579	0	SLC25A48KO
ENSG00000170017.12	ALCAM	4330.17	-1.24622	0.0330756	0	SLC25A44KO		ENSG00000182916.8	TCEAL7	2352.35	2.58788	0.0611587	0	SLC25A45KO		ENSG00000164761.9	TNFRSF11B	5507.06	-3.04191	0.0334791	0	SLC25A48KO
ENSG00000170421.13	KRT8	49419.5	2.22966	0.0268484	0	SLC25A44KO		ENSG00000176907.5	TCIM	656.159	3.02766	0.0766858	0	SLC25A45KO		ENSG00000166598.16	HSP90B1	21671.7	0.866013	0.0196082	0	SLC25A48KO
ENSG00000170558.10	CDH2	2649.53	1.62229	0.0385498	0	SLC25A44KO		ENSG00000105825.14	TFPI2	5697.14	3.74464	0.0399391	0	SLC25A45KO		ENSG00000167941.3	SOST	3094.06	4.05234	0.0518111	0	SLC25A48KO
ENSG00000171243.8	SOSTDC1	851.46	-3.32531	0.0777544	0	SLC25A44KO		ENSG00000137801.11	THBS1	11717.9	-3.19574	0.0314486	0	SLC25A45KO		ENSG00000168077.14	SCARA3	2934.59	-1.72619	0.0401054	0	SLC25A48KO
ENSG00000171617.16	ENC1	2537.89	2.95297	0.0458451	0	SLC25A44KO		ENSG00000205542.11	TMSB4X	17555.2	1.44476	0.0269652	0	SLC25A45KO		ENSG00000168672.4	LRATD2	6073.56	1.75984	0.0367761	0	SLC25A48KO
ENSG00000172201.12	ID4	2815.55	-1.28217	0.0331053	0	SLC25A44KO		ENSG00000196230.14	TUBB	39637.1	-0.754926	0.0178187	0	SLC25A45KO		ENSG00000169129.16	AFAP1L2	1336.59	2.55198	0.063729	0	SLC25A48KO
ENSG00000173598.14	NUDT4	8129.07	1.99883	0.0285707	0	SLC25A44KO		ENSG00000038427.16	VCAN	34351.5	1.40919	0.0277349	0	SLC25A45KO		ENSG00000170017.12	ALCAM	4330.17	-2.13491	0.0366311	0	SLC25A48KO
ENSG00000182916.8	TCEAL7	2352.35	3.5523	0.0595756	0	SLC25A44KO		ENSG00000114251.15	WNT5A	521.151	4.83881	0.119619	0	SLC25A45KO		ENSG00000170421.13	KRT8	49419.5	2.15378	0.0268525	0	SLC25A48KO
ENSG00000185008.19	ROBO2	1231.68	4.14627	0.0975323	0	SLC25A44KO		ENSG00000188042.8	ARL4C	2416.4	1.69102	0.0460068	2.36808e-294	SLC25A45KO		ENSG00000171604.12	CXXC5	1734.45	-1.78868	0.0467425	0	SLC25A48KO
ENSG00000196776.17	CD47	4963.81	1.45329	0.0339867	0	SLC25A44KO		ENSG00000275342.6	PRAG1	1993.19	1.94453	0.0533525	4.37785e-289	SLC25A45KO		ENSG00000172201.12	ID4	2815.55	-1.34053	0.0334224	0	SLC25A48KO
ENSG00000204262.14	COL5A2	6278.05	-1.59293	0.0290575	0	SLC25A44KO		ENSG00000152217.20	SETBP1	1035.42	2.82177	0.0777312	6.65015e-287	SLC25A45KO		ENSG00000173598.14	NUDT4	8129.07	1.67448	0.0288735	0	SLC25A48KO
ENSG00000205542.11	TMSB4X	17555.2	1.16874	0.0270334	0	SLC25A44KO		ENSG00000196159.14	FAT4	2358.11	1.62876	0.0452524	4.20123e-282	SLC25A45KO		ENSG00000177469.13	CAVIN1	7202.54	-1.22408	0.0254287	0	SLC25A48KO
ENSG00000275342.6	PRAG1	1993.19	2.18518	0.0526827	0	SLC25A44KO		ENSG00000196975.16	ANXA4	5060.97	-1.47986	0.0412674	4.97253e-280	SLC25A45KO		ENSG00000178209.17	PLEC	9790.65	-1.07461	0.0275296	0	SLC25A48KO
ENSG00000075651.17	PLD1	827.632	3.31575	0.0887184	4.19763e-304	SLC25A44KO		ENSG00000171243.8	SOSTDC1	851.46	-2.45725	0.0691334	2.73006e-275	SLC25A45KO		ENSG00000178568.16	ERBB4	1038.6	-2.95336	0.0697146	0	SLC25A48KO
ENSG00000177469.13	CAVIN1	7202.54	-0.923497	0.0248496	1.51577e-300	SLC25A44KO		ENSG00000163132.8	MSX1	12342.8	0.93222	0.0262823	2.00166e-273	SLC25A45KO		ENSG00000182718.18	ANXA2	20328.6	-0.998255	0.0259151	0	SLC25A48KO
ENSG00000166025.18	AMOTL1	509.773	-3.89519	0.105643	9.22767e-296	SLC25A44KO		ENSG00000150907.10	FOXO1	1794.67	1.67183	0.0472002	2.84296e-273	SLC25A45KO		ENSG00000182916.8	TCEAL7	2352.35	2.99866	0.0602866	0	SLC25A48KO
ENSG00000276644.5	DACH1	782.863	3.0249	0.0822149	1.01283e-294	SLC25A44KO		ENSG00000054793.14	ATP9A	3429.6	-1.50257	0.0430144	1.27718e-265	SLC25A45KO		ENSG00000196776.17	CD47	4963.81	1.653	0.0337999	0	SLC25A48KO
ENSG00000113594.10	LIFR	975.688	2.72685	0.0743298	1.89272e-293	SLC25A44KO		ENSG00000148773.14	MKI67	12621.2	-0.864772	0.0248992	1.78685e-262	SLC25A45KO		ENSG00000197324.9	LRP10	4904.18	1.84303	0.039272	0	SLC25A48KO
ENSG00000169855.21	ROBO1	3903.6	1.35125	0.0368377	7.83489e-293	SLC25A44KO		ENSG00000166897.16	ELFN2	577.279	-2.8169	0.0814155	4.43875e-261	SLC25A45KO		ENSG00000197747.9	S100A10	1512.32	-2.80785	0.0597502	0	SLC25A48KO
ENSG00000148926.10	ADM	1187.12	2.4714	0.0683564	3.20406e-283	SLC25A44KO		ENSG00000173530.6	TNFRSF10D	2146.06	1.36148	0.0394113	5.71364e-260	SLC25A45KO		ENSG00000204262.14	COL5A2	6278.05	-2.56672	0.0326373	0	SLC25A48KO
ENSG00000170144.22	HNRNPA3	8415.46	-0.868316	0.0241971	2.97905e-280	SLC25A44KO		ENSG00000135269.18	TES	5439.4	-0.993556	0.0288082	7.17167e-259	SLC25A45KO		ENSG00000205542.11	TMSB4X	17555.2	1.47997	0.0269091	0	SLC25A48KO
ENSG00000163399.16	ATP1A1	19391.3	0.82038	0.0229219	3.30147e-279	SLC25A44KO		ENSG00000162174.12	ASRGL1	1869.75	-2.19006	0.063559	8.24382e-259	SLC25A45KO		ENSG00000265972.6	TXNIP	906.61	-3.04455	0.0812158	0	SLC25A48KO
ENSG00000178163.8	ZNF518B	1763.37	1.6782	0.0471252	1.61298e-276	SLC25A44KO		ENSG00000062038.15	CDH3	430.105	-3.84032	0.111748	2.92851e-257	SLC25A45KO		ENSG00000023171.20	GRAMD1B	745.421	3.42612	0.0914327	1.17965e-305	SLC25A48KO
ENSG00000111799.22	COL12A1	23148.5	-0.955454	0.0268597	2.34185e-275	SLC25A44KO		ENSG00000153993.14	SEMA3D	7776.66	-0.912139	0.0266858	2.49584e-254	SLC25A45KO		ENSG00000084774.14	CAD	4366.49	-1.15197	0.0308297	5.65763e-304	SLC25A48KO
ENSG00000127920.6	GNG11	3053.97	1.64131	0.0462226	5.81237e-275	SLC25A44KO		ENSG00000005020.13	SKAP2	1251.31	-2.09662	0.0614034	6.811e-254	SLC25A45KO		ENSG00000166897.16	ELFN2	577.279	-5.69673	0.152278	6.57155e-304	SLC25A48KO
ENSG00000023171.20	GRAMD1B	745.421	3.24756	0.0917441	7.13732e-273	SLC25A44KO		ENSG00000188229.6	TUBB4B	10722.3	-0.865115	0.0253551	9.44886e-254	SLC25A45KO		ENSG00000145721.12	LIX1	1809.79	-2.05446	0.0553027	1.71306e-300	SLC25A48KO
ENSG00000152217.20	SETBP1	1035.42	2.7314	0.0776233	4.13541e-270	SLC25A44KO		ENSG00000084774.14	CAD	4366.49	-1.05156	0.0308095	1.31613e-253	SLC25A45KO		ENSG00000084207.18	GSTP1	15096.4	1.13	0.0304465	4.81545e-300	SLC25A48KO
ENSG00000101384.12	JAG1	11949.1	0.838051	0.0238151	1.37659e-269	SLC25A44KO		ENSG00000111907.21	TPD52L1	4350.39	-1.12278	0.0329674	1.07546e-252	SLC25A45KO		ENSG00000166025.18	AMOTL1	509.773	-3.98443	0.108846	8.56783e-292	SLC25A48KO
ENSG00000084234.18	APLP2	24565	0.656025	0.0186558	8.82259e-269	SLC25A44KO		ENSG00000123416.15	TUBA1B	29948.5	-0.730908	0.0214586	1.90599e-252	SLC25A45KO		ENSG00000148926.10	ADM	1187.12	2.4963	0.0683488	3.37357e-290	SLC25A48KO
ENSG00000205213.14	LGR4	10295.9	0.855587	0.0244529	2.7583e-266	SLC25A44KO		ENSG00000134294.14	SLC38A2	9348.01	0.916132	0.0269921	7.9845e-251	SLC25A45KO		ENSG00000005884.18	ITGA3	1581.5	-1.92231	0.0531912	1.39133e-284	SLC25A48KO
ENSG00000079215.15	SLC1A3	1355.49	6.1252	0.175123	1.71678e-265	SLC25A44KO		ENSG00000096696.16	DSP	8294.77	1.11566	0.0329405	4.68219e-250	SLC25A45KO		ENSG00000171617.16	ENC1	2537.89	1.73942	0.0482606	7.43053e-283	SLC25A48KO
ENSG00000178764.8	ZHX2	1614.72	1.6531	0.0477872	6.34362e-261	SLC25A44KO		ENSG00000170144.22	HNRNPA3	8415.46	-0.820755	0.0243235	2.55804e-248	SLC25A45KO		ENSG00000166450.13	PRTG	2217.57	2.15896	0.0603116	1.71466e-279	SLC25A48KO
ENSG00000184584.14	STING1	1248.88	-2.04161	0.0591595	1.48384e-259	SLC25A44KO		ENSG00000135821.19	GLUL	9060.38	0.855764	0.0253367	3.01443e-248	SLC25A45KO		ENSG00000073712.15	FERMT2	6656.16	0.982168	0.0276312	5.60285e-275	SLC25A48KO
ENSG00000166450.13	PRTG	2217.57	2.08379	0.0603765	1.52151e-259	SLC25A44KO		ENSG00000164761.9	TNFRSF11B	5507.06	-0.922701	0.0273622	3.95633e-248	SLC25A45KO		ENSG00000130707.18	ASS1	3785.84	-1.23794	0.0349657	3.68422e-273	SLC25A48KO
ENSG00000160789.24	LMNA	6843.28	-0.872283	0.0253033	1.07803e-258	SLC25A44KO		ENSG00000163347.6	CLDN1	2291.37	1.31172	0.0388855	4.42599e-248	SLC25A45KO		ENSG00000183421.12	RIPK4	1265.7	-2.64856	0.0753036	1.58293e-269	SLC25A48KO
ENSG00000062038.15	CDH3	430.105	-5.47803	0.159141	7.75719e-258	SLC25A44KO		ENSG00000148926.10	ADM	1187.12	2.32535	0.0690038	9.23949e-248	SLC25A45KO		ENSG00000101384.12	JAG1	11949.1	0.83784	0.0238445	4.13286e-268	SLC25A48KO
ENSG00000155111.15	CDK19	1597.38	1.66197	0.048369	2.0171e-257	SLC25A44KO		ENSG00000184371.14	CSF1	2520.6	1.75147	0.0523007	1.25953e-244	SLC25A45KO		ENSG00000162493.17	PDPN	3965.37	1.37053	0.0391927	2.39139e-266	SLC25A48KO
ENSG00000259207.10	ITGB3	4068.55	-1.2497	0.0365548	1.00079e-254	SLC25A44KO		ENSG00000196586.17	MYO6	432.968	-4.40449	0.13144	1.63273e-244	SLC25A45KO		ENSG00000120549.19	KIAA1217	787.001	-6.07454	0.174636	9.60673e-263	SLC25A48KO
ENSG00000156103.16	MMP16	970.711	2.72934	0.0806336	6.35892e-250	SLC25A44KO		ENSG00000100994.12	PYGB	4719.27	-0.941542	0.0283008	4.51803e-241	SLC25A45KO		ENSG00000008441.19	NFIX	720.344	-3.05598	0.0880456	1.25497e-262	SLC25A48KO
ENSG00000076770.16	MBNL3	2310.29	1.77236	0.0523722	7.94586e-250	SLC25A44KO		ENSG00000169213.7	RAB3B	4617.16	-1.29239	0.0391435	1.93136e-237	SLC25A45KO		ENSG00000124766.7	SOX4	4560.47	1.41665	0.0408819	1.2327e-261	SLC25A48KO
ENSG00000123384.14	LRP1	4802.08	1.17683	0.0349369	5.33318e-247	SLC25A44KO		ENSG00000061337.16	LZTS1	740.171	2.69415	0.0818928	4.24744e-236	SLC25A45KO		ENSG00000170558.10	CDH2	2649.53	1.34237	0.0391554	1.313e-255	SLC25A48KO
ENSG00000137831.15	UACA	2298.71	-1.58792	0.0473201	1.0545e-245	SLC25A44KO		ENSG00000168542.17	COL3A1	950.211	2.0856	0.0638433	8.7139e-233	SLC25A45KO		ENSG00000124762.14	CDKN1A	4746.94	1.03916	0.0303351	1.67057e-255	SLC25A48KO
ENSG00000116017.11	ARID3A	2577.75	1.19725	0.0356722	1.80031e-245	SLC25A44KO		ENSG00000105855.10	ITGB8	8049.2	1.0369	0.0317391	1.54646e-232	SLC25A45KO		ENSG00000114812.13	VIPR1	475.476	4.26032	0.124877	2.62013e-253	SLC25A48KO
ENSG00000177283.8	FZD8	897.381	2.67918	0.080269	6.51375e-243	SLC25A44KO		ENSG00000158856.19	DMTN	533.397	-3.39901	0.104185	2.94403e-232	SLC25A45KO		ENSG00000158186.13	MRAS	1450.53	-1.72499	0.0507755	1.27329e-251	SLC25A48KO
ENSG00000126016.17	AMOT	794.957	2.79281	0.0838074	3.92256e-242	SLC25A44KO		ENSG00000291237.1	SOD2	3337.85	-1.16558	0.0358229	1.01406e-230	SLC25A45KO		ENSG00000156026.15	MCU	1978.46	-1.41763	0.0417552	3.15639e-251	SLC25A48KO
ENSG00000061337.16	LZTS1	740.171	2.69503	0.0815455	2.49787e-238	SLC25A44KO		ENSG00000177283.8	FZD8	897.381	2.6136	0.0808072	3.6569e-228	SLC25A45KO		ENSG00000143502.16	SUSD4	627.981	3.52843	0.103944	4.05118e-251	SLC25A48KO
ENSG00000142156.16	COL6A1	4546.4	1.23658	0.0376606	7.83971e-235	SLC25A44KO		ENSG00000113810.16	SMC4	4386.9	-1.09307	0.0338184	1.23849e-227	SLC25A45KO		ENSG00000128849.11	CGNL1	3662.58	1.2224	0.0360623	2.47678e-250	SLC25A48KO
ENSG00000150907.10	FOXO1	1794.67	1.54784	0.0471934	1.44921e-234	SLC25A44KO		ENSG00000124406.17	ATP8A1	1503.68	2.06377	0.0640186	7.47144e-227	SLC25A45KO		ENSG00000172716.17	SLFN11	508.074	-3.8535	0.11377	7.50647e-250	SLC25A48KO
ENSG00000075223.14	SEMA3C	3945.76	-1.0676	0.0325466	2.04424e-234	SLC25A44KO		ENSG00000137936.18	BCAR3	1012.79	2.06242	0.0641099	6.81207e-226	SLC25A45KO		ENSG00000147852.17	VLDLR	1631.4	1.67757	0.0495886	1.80245e-249	SLC25A48KO
ENSG00000115525.18	ST3GAL5	534.139	3.39249	0.103468	2.13767e-234	SLC25A44KO		ENSG00000140564.13	FURIN	5288.73	0.979336	0.0304466	1.1807e-225	SLC25A45KO		ENSG00000118785.15	SPP1	856.684	-4.90136	0.144872	1.24964e-248	SLC25A48KO
ENSG00000125730.18	C3	419.786	-4.73223	0.144379	5.07556e-234	SLC25A44KO		ENSG00000120889.13	TNFRSF10B	4619.56	0.988789	0.0308778	2.01699e-223	SLC25A45KO		ENSG00000134954.14	ETS1	1120.26	-5.02389	0.149167	1.93747e-246	SLC25A48KO
ENSG00000156026.15	MCU	1978.46	-1.35053	0.0412763	1.64338e-233	SLC25A44KO		ENSG00000078177.15	N4BP2	1891.74	1.5853	0.0497605	2.27255e-221	SLC25A45KO		ENSG00000128283.7	CDC42EP1	998.579	-2.46697	0.0736818	2.16387e-244	SLC25A48KO
ENSG00000130396.22	AFDN	5218.06	0.907063	0.0277941	4.54267e-232	SLC25A44KO		ENSG00000109814.12	UGDH	1655.46	-1.56139	0.0491092	1.75294e-219	SLC25A45KO		ENSG00000150907.10	FOXO1	1794.67	1.57827	0.0472061	1.13386e-243	SLC25A48KO
ENSG00000108671.11	PSMD11	3042.05	-1.19839	0.0367962	2.844e-231	SLC25A44KO		ENSG00000170558.10	CDH2	2649.53	1.24582	0.0395715	1.11049e-216	SLC25A45KO		ENSG00000163485.18	ADORA1	869.661	-2.65535	0.0794927	2.21062e-243	SLC25A48KO
ENSG00000178568.16	ERBB4	1038.6	-1.98491	0.0611976	1.40394e-229	SLC25A44KO		ENSG00000152767.17	FARP1	3252.14	-1.13728	0.0361821	3.84013e-216	SLC25A45KO		ENSG00000185008.19	ROBO2	1231.68	3.29731	0.0991277	3.39713e-241	SLC25A48KO
ENSG00000172716.17	SLFN11	508.074	-3.12903	0.0976867	4.98426e-224	SLC25A44KO		ENSG00000253293.6	HOXA10	2527.28	-1.33064	0.0422923	7.44629e-216	SLC25A45KO		ENSG00000178163.8	ZNF518B	1763.37	1.57579	0.0474293	6.69616e-241	SLC25A48KO
ENSG00000136830.12	NIBAN2	2521.63	-1.37332	0.0432201	2.93871e-220	SLC25A44KO		ENSG00000197977.4	ELOVL2	635.963	-2.75126	0.0885037	1.01617e-210	SLC25A45KO		ENSG00000177283.8	FZD8	897.381	2.66546	0.0804052	1.17858e-239	SLC25A48KO
ENSG00000163283.7	ALPP	375.655	5.88405	0.185623	3.73324e-218	SLC25A44KO		ENSG00000275216.2	LINC03061	517.117	2.76875	0.089367	1.55689e-209	SLC25A45KO		ENSG00000108219.16	TSPAN14	3144.06	1.19524	0.0361289	1.79499e-238	SLC25A48KO
ENSG00000118785.15	SPP1	856.684	-5.56259	0.175482	4.29856e-218	SLC25A44KO		ENSG00000128510.12	CPA4	1123.31	1.94519	0.0627904	1.92215e-209	SLC25A45KO		ENSG00000112245.13	PTP4A1	5315.92	0.971214	0.0293371	2.31818e-238	SLC25A48KO
ENSG00000181019.13	NQO1	4011.89	-1.1103	0.0351414	1.7081e-217	SLC25A44KO		ENSG00000113249.14	HAVCR1	927.091	-2.13829	0.0693417	3.93974e-208	SLC25A45KO		ENSG00000102554.14	KLF5	4261.91	-0.968632	0.0294215	4.37561e-236	SLC25A48KO
ENSG00000158186.13	MRAS	1450.53	-1.56579	0.0497366	2.44026e-216	SLC25A44KO		ENSG00000115306.16	SPTBN1	9330.97	-0.755009	0.0245946	3.14256e-205	SLC25A45KO		ENSG00000148677.7	ANKRD1	1500.33	2.14147	0.065152	1.07012e-235	SLC25A48KO
ENSG00000122861.16	PLAU	3264.11	1.31262	0.041656	2.49476e-216	SLC25A44KO		ENSG00000066279.19	ASPM	3661.8	-1.16972	0.0385513	9.31041e-201	SLC25A45KO		ENSG00000136830.12	NIBAN2	2521.63	-1.42984	0.0435676	7.9549e-235	SLC25A48KO
ENSG00000115183.15	TANC1	3416.04	1.20437	0.0382786	7.31995e-216	SLC25A44KO		ENSG00000101335.10	MYL9	5859.08	-0.939922	0.0310608	1.56473e-199	SLC25A45KO		ENSG00000087086.15	FTL	24513.2	0.862539	0.0264476	3.75439e-234	SLC25A48KO
ENSG00000128512.24	DOCK4	2014.33	1.66226	0.0529559	5.6461e-215	SLC25A44KO		ENSG00000146072.6	TNFRSF21	7462.91	0.915731	0.0303105	1.64816e-199	SLC25A45KO		ENSG00000185567.7	AHNAK2	2200.87	-4.114	0.126115	1.8183e-232	SLC25A48KO
ENSG00000134352.21	IL6ST	3280.11	-1.20369	0.0385557	8.34171e-213	SLC25A44KO		ENSG00000148154.10	UGCG	3224.36	1.11556	0.0368888	1.88609e-199	SLC25A45KO		ENSG00000152558.15	TMEM123	2463.35	-1.25855	0.0385399	1.89442e-232	SLC25A48KO
ENSG00000291237.1	SOD2	3337.85	-1.10077	0.0352624	1.82728e-212	SLC25A44KO		ENSG00000100644.17	HIF1A	4714.51	1.00025	0.0331035	4.94915e-199	SLC25A45KO		ENSG00000109881.17	CCDC34	1687.94	1.58233	0.0484735	2.32631e-232	SLC25A48KO
ENSG00000139289.15	PHLDA1	5017.67	0.858578	0.0278018	9.44827e-208	SLC25A44KO		ENSG00000188643.11	S100A16	1627.44	1.27097	0.0420872	6.10239e-199	SLC25A45KO		ENSG00000137801.11	THBS1	11717.9	-0.892011	0.0273525	7.78286e-232	SLC25A48KO
ENSG00000130477.16	UNC13A	490.844	-2.89463	0.094035	6.9266e-207	SLC25A44KO		ENSG00000136158.12	SPRY2	2315.29	1.14183	0.0379134	7.12281e-198	SLC25A45KO		ENSG00000196586.17	MYO6	432.968	-3.44542	0.10624	1.4643e-229	SLC25A48KO
ENSG00000124766.7	SOX4	4560.47	1.26163	0.0410025	1.75395e-206	SLC25A44KO		ENSG00000167601.12	AXL	2006.57	1.26555	0.0420521	1.10448e-197	SLC25A45KO		ENSG00000175130.7	MARCKSL1	6269.64	1.04566	0.0323935	5.11018e-227	SLC25A48KO
ENSG00000196586.17	MYO6	432.968	-3.02483	0.0987194	8.3505e-205	SLC25A44KO		ENSG00000057294.18	PKP2	2623.26	-1.32718	0.0441139	4.18748e-197	SLC25A45KO		ENSG00000184584.14	STING1	1248.88	-1.87606	0.0582961	6.34402e-226	SLC25A48KO
ENSG00000131016.17	AKAP12	15360.2	-0.790575	0.0257775	9.18345e-205	SLC25A44KO		ENSG00000168672.4	LRATD2	6073.56	1.12366	0.0375059	6.48182e-196	SLC25A45KO		ENSG00000124406.17	ATP8A1	1503.68	2.04552	0.0638825	1.10644e-223	SLC25A48KO
ENSG00000005469.12	CROT	1228.21	1.77424	0.0582041	6.20895e-203	SLC25A44KO		ENSG00000113013.16	HSPA9	15640.2	0.649047	0.0216598	3.8005e-195	SLC25A45KO		ENSG00000101856.10	PGRMC1	3094.35	-1.11504	0.0348179	1.4424e-223	SLC25A48KO
ENSG00000143502.16	SUSD4	627.981	3.17985	0.10467	2.03709e-201	SLC25A44KO		ENSG00000185630.20	PBX1	3819.85	1.06142	0.0354933	4.31457e-195	SLC25A45KO		ENSG00000155111.15	CDK19	1597.38	1.55795	0.0486792	1.78891e-223	SLC25A48KO
ENSG00000137573.14	SULF1	3247.06	-1.02918	0.0338482	1.80155e-200	SLC25A44KO		ENSG00000086570.13	FAT2	636.772	2.86161	0.0959713	4.24539e-194	SLC25A45KO		ENSG00000087460.29	GNAS	14180.4	0.648363	0.0203255	2.51979e-221	SLC25A48KO
ENSG00000211584.14	SLC48A1	1448.14	-1.44306	0.0480937	5.38504e-197	SLC25A44KO		ENSG00000116679.16	IVNS1ABP	6221.38	-0.846068	0.028347	4.66048e-194	SLC25A45KO		ENSG00000152217.20	SETBP1	1035.42	2.49331	0.0783405	8.66345e-221	SLC25A48KO
ENSG00000145721.12	LIX1	1809.79	-1.57522	0.0525313	1.53406e-196	SLC25A44KO		ENSG00000164251.5	F2RL1	1645.97	1.44485	0.0486074	6.66512e-193	SLC25A45KO		ENSG00000123384.14	LRP1	4802.08	1.11198	0.0350465	4.82208e-219	SLC25A48KO
MT-RNR2	MT-RNR2	78677.6	-0.886484	0.0294492	1.70258e-196	SLC25A44KO		ENSG00000139219.19	COL2A1	17281.8	0.973884	0.0328041	3.88334e-192	SLC25A45KO		ENSG00000100906.12	NFKBIA	2186.36	-1.33105	0.0421986	5.5791e-217	SLC25A48KO
ENSG00000005022.6	SLC25A5	7494.07	-0.802706	0.0267466	2.76343e-196	SLC25A44KO		ENSG00000162522.11	KIAA1522	3974.44	-0.914506	0.030818	6.50989e-192	SLC25A45KO		ENSG00000120705.13	ETF1	9596.74	0.846148	0.0269676	1.50002e-214	SLC25A48KO
ENSG00000112245.13	PTP4A1	5315.92	0.879119	0.0293979	1.87436e-195	SLC25A44KO		ENSG00000103187.8	COTL1	6711.45	0.833175	0.0281234	1.44346e-191	SLC25A45KO		ENSG00000165280.18	VCP	9378.8	0.761193	0.0242605	2.15389e-214	SLC25A48KO
ENSG00000079337.16	RAPGEF3	508.367	-3.53975	0.119902	2.30959e-190	SLC25A44KO		ENSG00000153904.21	DDAH1	2645.15	-1.13974	0.0386393	3.80756e-190	SLC25A45KO		ENSG00000164976.9	MYORG	2945.9	1.05279	0.03357	2.2883e-214	SLC25A48KO
ENSG00000104059.5	ENTREP2	851.596	2.04862	0.0695299	1.32086e-189	SLC25A44KO		ENSG00000049323.16	LTBP1	2938.86	-1.23943	0.0427556	5.21382e-183	SLC25A45KO		ENSG00000187244.12	BCAM	3690.96	-0.966812	0.0309155	4.567e-213	SLC25A48KO
ENSG00000078401.7	EDN1	2923.46	1.27015	0.0433876	3.5847e-187	SLC25A44KO		ENSG00000122870.12	BICC1	2135.02	-1.12956	0.0390807	3.51241e-182	SLC25A45KO		ENSG00000034053.15	APBA2	633.953	-3.045	0.0975647	1.72132e-212	SLC25A48KO
ENSG00000179833.4	SERTAD2	1338.39	1.48778	0.0514346	8.19185e-183	SLC25A44KO		ENSG00000115009.13	CCL20	242.742	5.00174	0.173143	7.12246e-182	SLC25A45KO		ENSG00000090530.10	P3H2	1646.11	-1.68192	0.0541171	5.76304e-211	SLC25A48KO
ENSG00000137331.12	IER3	2401.84	1.22181	0.0422449	1.30432e-182	SLC25A44KO		ENSG00000168077.14	SCARA3	2934.59	-1.10941	0.0384944	2.56359e-181	SLC25A45KO		ENSG00000241399.7	CD302	889.477	2.02357	0.065135	1.25796e-210	SLC25A48KO
ENSG00000261150.3	EPPK1	2282.75	1.31248	0.0454173	2.48078e-182	SLC25A44KO		ENSG00000026508.21	CD44	550.493	2.23308	0.0782366	3.68178e-178	SLC25A45KO		ENSG00000151474.23	FRMD4A	917.502	2.08009	0.067246	5.84386e-209	SLC25A48KO
ENSG00000128510.12	CPA4	1123.31	1.81365	0.0627938	3.16673e-182	SLC25A44KO		ENSG00000177606.9	JUN	1077.92	1.74409	0.0612035	3.76345e-177	SLC25A45KO		ENSG00000115525.18	ST3GAL5	534.139	3.21132	0.104007	4.34159e-208	SLC25A48KO
ENSG00000010810.18	FYN	519.004	3.00003	0.104274	9.0078e-181	SLC25A44KO		ENSG00000088325.16	TPX2	4284.5	-0.833886	0.0293299	2.47609e-176	SLC25A45KO		ENSG00000170144.22	HNRNPA3	8415.46	-0.743445	0.0240689	1.18125e-207	SLC25A48KO
ENSG00000107317.13	PTGDS	278.237	-4.83399	0.168419	1.7458e-179	SLC25A44KO		ENSG00000178568.16	ERBB4	1038.6	-1.7134	0.0603353	3.15224e-176	SLC25A45KO		ENSG00000173281.5	PPP1R3B	1172.3	1.753	0.0570226	2.54542e-206	SLC25A48KO
ENSG00000108219.16	TSPAN14	3144.06	1.03224	0.0363297	4.36968e-176	SLC25A44KO		ENSG00000104059.5	ENTREP2	851.596	1.99003	0.0701512	7.69739e-176	SLC25A45KO		MT-RNR2	MT-RNR2	78677.6	-0.907913	0.0294552	5.40105e-206	SLC25A48KO
ENSG00000182718.18	ANXA2	20328.6	-0.727308	0.02572	6.49992e-175	SLC25A44KO		ENSG00000095637.23	SORBS1	479.719	3.24587	0.114567	1.76236e-175	SLC25A45KO		ENSG00000276644.5	DACH1	782.863	2.56661	0.0835463	6.70526e-206	SLC25A48KO
ENSG00000185630.20	PBX1	3819.85	1.00222	0.0353958	9.1029e-175	SLC25A44KO		ENSG00000075651.17	PLD1	827.632	2.58655	0.0913367	3.68813e-175	SLC25A45KO		ENSG00000275342.6	PRAG1	1993.19	1.65027	0.0537836	1.28139e-205	SLC25A48KO
ENSG00000068650.19	ATP11A	2976.69	1.04463	0.0369297	1.30058e-174	SLC25A44KO		ENSG00000092758.18	COL9A3	482.48	-2.95926	0.104764	3.10928e-174	SLC25A45KO		ENSG00000128512.24	DOCK4	2014.33	1.62454	0.0530755	1.90202e-204	SLC25A48KO
ENSG00000042493.16	CAPG	433.567	-2.62612	0.0935202	2.28499e-172	SLC25A44KO		ENSG00000188158.17	NHS	817.362	-2.28109	0.0809064	1.17693e-173	SLC25A45KO		ENSG00000158769.18	F11R	2323.58	2.70406	0.0883922	2.60692e-204	SLC25A48KO
ENSG00000101752.13	MIB1	4224.03	0.998128	0.0355364	4.53532e-172	SLC25A44KO		ENSG00000112175.8	BMP5	301.402	3.62101	0.128813	9.24828e-173	SLC25A45KO		ENSG00000123240.17	OPTN	1490.29	-1.60268	0.052443	7.73322e-204	SLC25A48KO
ENSG00000183801.8	OLFML1	948.831	1.78268	0.0638681	2.54757e-170	SLC25A44KO		ENSG00000178878.13	APOLD1	304.848	3.45416	0.123069	4.03348e-172	SLC25A45KO		ENSG00000261150.3	EPPK1	2282.75	1.38352	0.0453457	3.74416e-203	SLC25A48KO
ENSG00000146072.6	TNFRSF21	7462.91	0.843737	0.0302524	4.43597e-170	SLC25A44KO		ENSG00000101596.17	SMCHD1	2904.36	-1.04985	0.03741	6.23224e-172	SLC25A45KO		ENSG00000089597.18	GANAB	14485.8	0.609808	0.020098	2.97852e-200	SLC25A48KO
ENSG00000145349.20	CAMK2D	3366.91	-1.11636	0.0402684	8.38155e-168	SLC25A44KO		ENSG00000187720.15	THSD4	2395.08	1.31028	0.0468329	5.91325e-171	SLC25A45KO		ENSG00000126016.17	AMOT	794.957	2.55283	0.0845007	2.31577e-199	SLC25A48KO
ENSG00000173905.9	GOLIM4	6792.95	0.773766	0.0279443	4.46455e-167	SLC25A44KO		ENSG00000026025.16	VIM	3837.11	1.01306	0.0363025	2.57656e-170	SLC25A45KO		ENSG00000196924.19	FLNA	45792.3	-0.536953	0.0177971	8.74708e-198	SLC25A48KO
ENSG00000285417.1	ENSG00000285417	708.476	-1.84581	0.0668776	1.44713e-166	SLC25A44KO		ENSG00000122359.18	ANXA11	4331.19	-0.90136	0.0323579	2.73946e-169	SLC25A45KO		ENSG00000164904.18	ALDH7A1	2265.61	1.39402	0.0463494	2.4041e-197	SLC25A48KO
ENSG00000265972.6	TXNIP	906.61	-1.79769	0.0652354	4.18048e-166	SLC25A44KO		ENSG00000179222.18	MAGED1	3453.09	-1.12864	0.0407912	1.5007e-166	SLC25A45KO		ENSG00000156103.16	MMP16	970.711	2.4456	0.0815542	3.95543e-196	SLC25A48KO
ENSG00000087302.9	RTRAF	2655.53	-1.1627	0.0424394	3.28201e-164	SLC25A44KO		ENSG00000163661.4	PTX3	4620.59	1.08028	0.0392204	5.44608e-166	SLC25A45KO		ENSG00000079215.15	SLC1A3	1355.49	5.28894	0.176147	4.90206e-196	SLC25A48KO
ENSG00000106541.12	AGR2	1478.36	-1.61518	0.0590307	1.43914e-163	SLC25A44KO		ENSG00000125968.9	ID1	2908.04	-1.21913	0.0443153	1.85008e-165	SLC25A45KO		ENSG00000169855.21	ROBO1	3903.6	1.11547	0.0371873	5.07942e-196	SLC25A48KO
ENSG00000171310.11	CHST11	827.724	2.066	0.075706	4.58512e-163	SLC25A44KO		ENSG00000130477.16	UNC13A	490.844	-2.46338	0.0896833	2.7654e-165	SLC25A45KO		ENSG00000090861.17	AARS1	4879.67	0.822	0.0275017	1.22754e-194	SLC25A48KO
ENSG00000134871.19	COL4A2	8705.15	-0.669348	0.0245649	7.5757e-162	SLC25A44KO		ENSG00000174804.4	FZD4	1534.5	1.36176	0.0495904	7.91967e-165	SLC25A45KO		ENSG00000112773.16	TENT5A	643.947	2.24099	0.0752858	1.11103e-193	SLC25A48KO
ENSG00000188042.8	ARL4C	2416.4	1.26323	0.0465237	4.52657e-161	SLC25A44KO		ENSG00000198830.12	HMGN2	9880.81	-0.743422	0.0270711	1.80295e-164	SLC25A45KO		ENSG00000142949.17	PTPRF	8170.96	0.741034	0.0248616	2.25712e-193	SLC25A48KO
ENSG00000130402.14	ACTN4	24496.8	-0.505927	0.0185934	5.62441e-161	SLC25A44KO		ENSG00000092820.19	EZR	16973.6	-0.565225	0.0207301	5.88736e-162	SLC25A45KO		ENSG00000115183.15	TANC1	3416.04	1.14324	0.0384212	5.08749e-193	SLC25A48KO
ENSG00000133104.14	SPART	260.564	-4.59666	0.169725	3.75987e-160	SLC25A44KO		ENSG00000169129.16	AFAP1L2	1336.59	1.80353	0.0663517	1.28258e-161	SLC25A45KO		ENSG00000163661.4	PTX3	4620.59	1.1583	0.038935	2.02826e-192	SLC25A48KO
ENSG00000169851.16	PCDH7	2726.24	1.2517	0.0461984	4.7447e-160	SLC25A44KO		ENSG00000158186.13	MRAS	1450.53	-1.33761	0.0492611	3.49005e-161	SLC25A45KO		ENSG00000139209.16	SLC38A4	546.115	2.66208	0.0899049	9.37685e-192	SLC25A48KO
ENSG00000146648.21	EGFR	2297.07	-1.3073	0.0484975	7.01931e-159	SLC25A44KO		ENSG00000091436.17	MAP3K20	1379.41	-1.63968	0.0605005	1.42488e-160	SLC25A45KO		ENSG00000163251.4	FZD5	6138.72	1.02062	0.0344664	2.4407e-191	SLC25A48KO
ENSG00000158856.19	DMTN	533.397	-2.3367	0.0871153	1.44219e-157	SLC25A44KO		ENSG00000128641.19	MYO1B	4558.83	0.834703	0.0310099	4.46267e-158	SLC25A45KO		ENSG00000198053.12	SIRPA	415.851	-3.28983	0.11123	6.87944e-191	SLC25A48KO
ENSG00000124406.17	ATP8A1	1503.68	1.72268	0.0645068	4.48757e-156	SLC25A44KO		ENSG00000069275.13	NUCKS1	8262.17	-0.678259	0.0253358	3.56285e-156	SLC25A45KO		ENSG00000079337.16	RAPGEF3	508.367	-3.74223	0.12673	2.9135e-190	SLC25A48KO
ENSG00000163132.8	MSX1	12342.8	0.704147	0.0263432	2.1037e-155	SLC25A44KO		ENSG00000198743.7	SLC5A3	5694.5	0.948879	0.0355367	1.3111e-155	SLC25A45KO		ENSG00000143878.10	RHOB	2433.31	1.18636	0.0401715	9.53756e-190	SLC25A48KO
ENSG00000114812.13	VIPR1	475.476	3.38339	0.126906	3.38156e-155	SLC25A44KO		ENSG00000120162.10	MOB3B	1154.01	-1.39806	0.0524764	3.37031e-155	SLC25A45KO		ENSG00000062038.15	CDH3	430.105	-6.62558	0.224728	1.09428e-188	SLC25A48KO
ENSG00000120162.10	MOB3B	1154.01	-1.37365	0.0515717	3.96141e-155	SLC25A44KO		ENSG00000134954.14	ETS1	1120.26	1.31102	0.0491853	3.79398e-155	SLC25A45KO		ENSG00000136156.15	ITM2B	12676.8	0.834404	0.0284173	8.06954e-188	SLC25A48KO
ENSG00000173281.5	PPP1R3B	1172.3	1.53054	0.0575211	7.08472e-155	SLC25A44KO		ENSG00000196924.19	FLNA	45792.3	-0.474686	0.0178084	1.01737e-154	SLC25A45KO		ENSG00000196739.15	COL27A1	585.714	-3.5217	0.120166	1.3964e-187	SLC25A48KO
ENSG00000119900.9	OGFRL1	2211.17	-1.09894	0.0415319	4.3089e-153	SLC25A44KO		ENSG00000157557.13	ETS2	1134.35	1.44092	0.0541989	1.19778e-154	SLC25A45KO		ENSG00000272636.5	DOC2B	784.434	-3.0789	0.105155	4.74099e-187	SLC25A48KO
ENSG00000119787.14	ATL2	4320.85	0.723871	0.0273509	7.84699e-153	SLC25A44KO		ENSG00000130702.15	LAMA5	11808.5	-0.751406	0.028328	1.0437e-153	SLC25A45KO		ENSG00000151276.24	MAGI1	1399.65	1.55447	0.0533636	2.25966e-185	SLC25A48KO
ENSG00000159166.15	LAD1	229.954	-5.28859	0.199913	1.32649e-152	SLC25A44KO		ENSG00000107317.13	PTGDS	278.237	-3.24008	0.12317	1.60489e-151	SLC25A45KO		ENSG00000171243.8	SOSTDC1	851.46	-1.84738	0.0636095	5.96416e-184	SLC25A48KO
ENSG00000109814.12	UGDH	1655.46	-1.23512	0.0470411	3.41746e-151	SLC25A44KO		ENSG00000237515.10	SHISA9	703.902	-1.76209	0.067085	4.9838e-151	SLC25A45KO		ENSG00000178764.8	ZHX2	1614.72	1.40429	0.0484515	1.51837e-183	SLC25A48KO
ENSG00000102554.14	KLF5	4261.91	-0.756683	0.0287675	6.24282e-151	SLC25A44KO		ENSG00000142871.18	CCN1	7642.51	-0.889017	0.0340241	3.06703e-149	SLC25A45KO		ENSG00000089248.7	ERP29	3405.36	1.01203	0.0348943	2.03049e-183	SLC25A48KO
ENSG00000109881.17	CCDC34	1687.94	1.28208	0.049022	1.48661e-149	SLC25A44KO		ENSG00000135916.16	ITM2C	11547.2	-0.685072	0.0262993	7.15831e-148	SLC25A45KO		ENSG00000146232.17	NFKBIE	917.853	-1.90998	0.065968	7.48403e-183	SLC25A48KO
ENSG00000115306.16	SPTBN1	9330.97	-0.635019	0.0242652	2.7454e-149	SLC25A44KO		ENSG00000160789.24	LMNA	6843.28	-0.654008	0.0251448	1.52421e-147	SLC25A45KO		ENSG00000182871.16	COL18A1	10929.1	0.68463	0.0237217	2.50157e-181	SLC25A48KO
ENSG00000132640.15	BTBD3	4375.95	0.905975	0.0347142	6.20247e-149	SLC25A44KO		ENSG00000276644.5	DACH1	782.863	2.21174	0.0851719	1.90401e-147	SLC25A45KO		ENSG00000134824.14	FADS2	4286.82	1.10939	0.0385139	4.01227e-181	SLC25A48KO
ENSG00000137393.10	RNF144B	1216.97	-1.30338	0.050019	1.70907e-148	SLC25A44KO		ENSG00000170502.13	NUDT9	1699.41	1.13997	0.0440707	2.81531e-146	SLC25A45KO		ENSG00000140443.15	IGF1R	3209.38	1.00878	0.0353602	1.00425e-177	SLC25A48KO
ENSG00000131981.16	LGALS3	1707.04	1.16058	0.0447288	3.94376e-147	SLC25A44KO		ENSG00000275410.6	HNF1B	915.552	-1.87177	0.072413	2.82101e-146	SLC25A45KO		ENSG00000005469.12	CROT	1228.21	1.66827	0.0585391	1.47447e-177	SLC25A48KO
ENSG00000131018.25	SYNE1	439.271	-2.64794	0.102354	1.60027e-146	SLC25A44KO		ENSG00000187244.12	BCAM	3690.96	-0.793002	0.030676	6.08342e-146	SLC25A45KO		ENSG00000106537.8	TSPAN13	1870.99	1.13008	0.0396899	9.08911e-177	SLC25A48KO
ENSG00000196878.15	LAMB3	390.578	-2.78963	0.107965	3.17786e-146	SLC25A44KO		ENSG00000010810.18	FYN	519.004	2.72165	0.105687	3.63897e-145	SLC25A45KO		ENSG00000149591.17	TAGLN	6135.91	-1.11494	0.0391709	9.80366e-177	SLC25A48KO
ENSG00000196159.14	FAT4	2358.11	1.1818	0.045791	1.47019e-145	SLC25A44KO		ENSG00000114270.18	COL7A1	927.824	1.72636	0.0671227	4.70668e-145	SLC25A45KO		ENSG00000152518.8	ZFP36L2	3455.23	-1.04158	0.036596	1.0719e-176	SLC25A48KO
ENSG00000110042.8	DTX4	2127.92	1.06693	0.0413986	3.82567e-145	SLC25A44KO		ENSG00000135046.14	ANXA1	7597.61	0.736175	0.028705	1.57388e-143	SLC25A45KO		ENSG00000089327.15	FXYD5	721.964	-5.51369	0.193615	2.78982e-176	SLC25A48KO
ENSG00000196924.19	FLNA	45792.3	-0.458083	0.017759	7.0129e-145	SLC25A44KO		ENSG00000259207.10	ITGB3	4068.55	-0.925128	0.0361072	1.90703e-143	SLC25A45KO		ENSG00000167004.14	PDIA3	11062.3	0.694043	0.0245265	1.34783e-174	SLC25A48KO
ENSG00000198910.14	L1CAM	277.744	-4.03136	0.157299	1.57041e-143	SLC25A44KO		ENSG00000134917.10	ADAMTS8	496.659	-2.29793	0.0900319	6.85057e-143	SLC25A45KO		ENSG00000116761.12	CTH	876.585	1.81243	0.0641739	2.21122e-174	SLC25A48KO
ENSG00000164111.15	ANXA5	6058.93	-0.730614	0.0285254	3.25395e-143	SLC25A44KO		ENSG00000022267.19	FHL1	677.754	-1.92716	0.0756774	3.45575e-142	SLC25A45KO		ENSG00000136720.7	HS6ST1	5831.99	-0.848186	0.0301852	2.41691e-172	SLC25A48KO
ENSG00000116679.16	IVNS1ABP	6221.38	-0.712126	0.02788	2.57061e-142	SLC25A44KO		ENSG00000146197.9	SCUBE3	2535.17	1.60183	0.0629361	8.23761e-142	SLC25A45KO		ENSG00000172175.16	MALT1	4476.69	-0.97329	0.0346741	6.46571e-172	SLC25A48KO
ENSG00000077232.19	DNAJC10	3124.08	-1.10753	0.0435429	1.78954e-141	SLC25A44KO		ENSG00000104824.18	HNRNPL	7920.64	-0.666732	0.0261672	1.03718e-141	SLC25A45KO		ENSG00000185477.5	GPRIN3	297.417	4.23541	0.150946	7.62875e-172	SLC25A48KO
ENSG00000124762.14	CDKN1A	4746.94	0.778157	0.0306552	1.69143e-140	SLC25A44KO		ENSG00000154277.13	UCHL1	380.285	-2.76095	0.108764	4.64134e-141	SLC25A45KO		ENSG00000056998.21	GYG2	2023.62	1.20785	0.0431443	3.41662e-171	SLC25A48KO
ENSG00000175093.5	SPSB4	382.156	3.18515	0.126139	2.2743e-139	SLC25A44KO		ENSG00000075618.18	FSCN1	5538.73	0.783477	0.0308376	6.32526e-141	SLC25A45KO		ENSG00000134202.12	GSTM3	2241.42	1.27191	0.045797	1.6674e-168	SLC25A48KO
ENSG00000095637.23	SORBS1	479.719	2.90585	0.115223	2.30137e-139	SLC25A44KO		ENSG00000074410.14	CA12	2005.14	1.22163	0.0482962	6.84626e-140	SLC25A45KO		ENSG00000138413.14	IDH1	2025.51	1.19755	0.0431126	1.83591e-168	SLC25A48KO
ENSG00000074219.14	TEAD2	1341.12	1.36003	0.0539614	3.86929e-139	SLC25A44KO		ENSG00000261150.3	EPPK1	2282.75	1.16223	0.0460042	1.41546e-139	SLC25A45KO		ENSG00000125730.18	C3	419.786	-6.33444	0.22811	1.65651e-167	SLC25A48KO
ENSG00000005884.18	ITGA3	1581.5	-1.21712	0.048312	7.18834e-139	SLC25A44KO		ENSG00000160888.7	IER2	1031.22	1.66412	0.0659966	1.85746e-139	SLC25A45KO		ENSG00000042493.16	CAPG	433.567	-2.58681	0.0935031	1.98984e-167	SLC25A48KO
ENSG00000074590.14	NUAK1	7251.48	0.661734	0.0262584	1.3425e-138	SLC25A44KO		ENSG00000064393.16	HIPK2	4990.73	-1.10865	0.0440134	1.06121e-138	SLC25A45KO		ENSG00000179218.15	CALR	18740.3	0.581945	0.0210045	3.53925e-167	SLC25A48KO
ENSG00000171940.14	ZNF217	1329.47	1.24004	0.0493529	2.76773e-138	SLC25A44KO		ENSG00000176619.13	LMNB2	7431.07	-0.736063	0.0292369	2.27842e-138	SLC25A45KO		ENSG00000049860.14	HEXB	2544.15	1.07974	0.039041	3.83952e-167	SLC25A48KO
ENSG00000123416.15	TUBA1B	29948.5	-0.534945	0.0212951	1.45016e-137	SLC25A44KO		ENSG00000131508.17	UBE2D2	3298.23	-0.897768	0.0357389	7.3821e-138	SLC25A45KO		ENSG00000135046.14	ANXA1	7597.61	-0.845035	0.0305821	9.67092e-167	SLC25A48KO
ENSG00000180530.11	NRIP1	5209	0.882425	0.0354366	1.41981e-135	SLC25A44KO		ENSG00000116017.11	ARID3A	2577.75	0.918442	0.0366055	1.47032e-137	SLC25A45KO		ENSG00000107317.13	PTGDS	278.237	-5.24739	0.189761	1.09403e-166	SLC25A48KO
ENSG00000138119.17	MYOF	7387.05	-0.759166	0.0305768	1.24492e-134	SLC25A44KO		ENSG00000171848.16	RRM2	7090.51	-0.682338	0.0272633	5.96177e-137	SLC25A45KO		ENSG00000180628.15	PCGF5	2658.3	1.19723	0.0433647	1.66374e-166	SLC25A48KO
ENSG00000158769.18	F11R	2323.58	2.19734	0.0887441	2.65715e-134	SLC25A44KO		ENSG00000134352.21	IL6ST	3280.11	-0.956208	0.038271	2.35432e-136	SLC25A45KO		ENSG00000119900.9	OGFRL1	2211.17	-1.15125	0.0418652	2.93758e-165	SLC25A48KO
ENSG00000138758.12	SEPTIN11	8505.23	-0.581726	0.0235582	1.06857e-133	SLC25A44KO		ENSG00000166598.16	HSP90B1	21671.7	-0.510485	0.0205161	1.78357e-135	SLC25A45KO		ENSG00000142798.20	HSPG2	12799.6	1.53534	0.0558798	4.19936e-165	SLC25A48KO
ENSG00000171604.12	CXXC5	1734.45	-1.05032	0.0426942	2.75638e-132	SLC25A44KO		MT-ND3	MT-ND3	12898.1	0.699963	0.0281651	7.89332e-135	SLC25A45KO		ENSG00000138119.17	MYOF	7387.05	-0.84515	0.0307414	6.13254e-165	SLC25A48KO
ENSG00000019582.17	CD74	315.306	-2.80854	0.114449	3.41175e-132	SLC25A44KO		ENSG00000137393.10	RNF144B	1216.97	-1.24508	0.0504141	1.47658e-133	SLC25A45KO		ENSG00000164111.15	ANXA5	6058.93	-0.784125	0.0286855	4.93997e-163	SLC25A48KO
ENSG00000046604.14	DSG2	1407.77	-1.16985	0.0477828	4.22833e-131	SLC25A44KO		ENSG00000164181.14	ELOVL7	822.032	-1.67438	0.0685152	5.66155e-131	SLC25A45KO		MT-ND3	MT-ND3	12898.1	0.767228	0.0280665	7.89354e-163	SLC25A48KO
ENSG00000125618.18	PAX8	3231.68	-1.73864	0.0715295	4.59666e-130	SLC25A44KO		ENSG00000100403.12	ZC3H7B	5061.86	0.665451	0.0272143	1.70872e-130	SLC25A45KO		ENSG00000183853.18	KIRREL1	14034.9	-0.596095	0.021816	1.04644e-162	SLC25A48KO
ENSG00000151276.24	MAGI1	1399.65	1.31186	0.0538345	4.96159e-130	SLC25A44KO		ENSG00000106624.11	AEBP1	222.628	5.62715	0.230535	8.80023e-130	SLC25A45KO		ENSG00000142156.16	COL6A1	4546.4	1.0347	0.0379279	2.23856e-162	SLC25A48KO
ENSG00000100994.12	PYGB	4719.27	-0.663643	0.0272225	1.12435e-129	SLC25A44KO		ENSG00000105997.23	HOXA3	551.139	-2.60795	0.107175	9.15104e-130	SLC25A45KO		ENSG00000125966.10	MMP24	684.639	1.82131	0.0669605	7.25751e-162	SLC25A48KO
ENSG00000137193.14	PIM1	698.216	1.67387	0.0689975	6.14094e-129	SLC25A44KO		ENSG00000077232.19	DNAJC10	3124.08	-1.06298	0.0437352	3.25332e-129	SLC25A45KO		ENSG00000019582.17	CD74	315.306	-3.52272	0.131	3.78632e-158	SLC25A48KO
ENSG00000198780.13	FAM169A	1149.39	1.40772	0.0580308	6.37727e-129	SLC25A44KO		ENSG00000131747.15	TOP2A	7878.24	-0.630925	0.0259931	9.42183e-129	SLC25A45KO		ENSG00000133104.14	SPART	260.564	-4.31443	0.160513	9.18146e-158	SLC25A48KO
ENSG00000077942.19	FBLN1	4449.74	0.690832	0.0285333	1.98848e-128	SLC25A44KO		ENSG00000151474.23	FRMD4A	917.502	1.66543	0.0687864	1.85083e-128	SLC25A45KO		ENSG00000104059.5	ENTREP2	851.596	1.88337	0.0702094	1.9144e-157	SLC25A48KO
ENSG00000120705.13	ETF1	9596.74	0.653668	0.0270884	3.67958e-127	SLC25A44KO		ENSG00000146038.12	DCDC2	1656.31	-1.15881	0.0478721	2.30102e-128	SLC25A45KO		ENSG00000237515.10	SHISA9	703.902	-1.77547	0.0663956	1.42042e-156	SLC25A48KO
ENSG00000183853.18	KIRREL1	14034.9	-0.524006	0.0217102	4.69006e-127	SLC25A44KO		ENSG00000106546.14	AHR	4147.78	0.771143	0.0318229	4.11903e-128	SLC25A45KO		ENSG00000205213.14	LGR4	10295.9	0.660173	0.0246305	1.86388e-156	SLC25A48KO
ENSG00000156535.15	CD109	2295.96	-1.09248	0.0453641	7.1799e-127	SLC25A44KO		ENSG00000110042.8	DTX4	2127.92	1.01117	0.0418498	9.83104e-128	SLC25A45KO		ENSG00000113161.17	HMGCR	2723.77	1.00123	0.0374189	2.31316e-156	SLC25A48KO
ENSG00000152518.8	ZFP36L2	3455.23	-0.862759	0.0360198	2.51199e-125	SLC25A44KO		ENSG00000188064.10	WNT7B	217.959	-4.072	0.168808	2.07156e-127	SLC25A45KO		ENSG00000157870.17	PRXL2B	1054.26	-1.57125	0.0587995	2.87871e-156	SLC25A48KO
ENSG00000050405.14	LIMA1	1328.74	1.17309	0.0491086	5.74313e-125	SLC25A44KO		ENSG00000133104.14	SPART	260.564	-3.1288	0.130735	1.20475e-125	SLC25A45KO		ENSG00000125637.16	PSD4	537.482	-2.89395	0.108445	8.75625e-156	SLC25A48KO
ENSG00000165280.18	VCP	9378.8	0.58333	0.0243871	9.69389e-125	SLC25A44KO		ENSG00000179218.15	CALR	18740.3	-0.522455	0.0217845	2.0684e-125	SLC25A45KO		ENSG00000110492.17	MDK	11668.6	0.663931	0.0248812	2.33359e-155	SLC25A48KO
ENSG00000169764.16	UGP2	1787.84	1.20792	0.0506747	1.78539e-124	SLC25A44KO		ENSG00000111261.14	MANSC1	764.081	-1.7132	0.0715914	2.0684e-125	SLC25A45KO		ENSG00000022556.16	NLRP2	1702.46	1.42819	0.0536865	9.10628e-155	SLC25A48KO
ENSG00000174804.4	FZD4	1534.5	1.18414	0.0497158	2.78536e-124	SLC25A44KO		ENSG00000180340.7	FZD2	1154.66	1.36791	0.0572999	3.71132e-125	SLC25A45KO		ENSG00000145901.16	TNIP1	2655.11	-1.04938	0.039431	9.42693e-155	SLC25A48KO
ENSG00000184371.14	CSF1	2520.6	1.25284	0.0528174	2.78223e-123	SLC25A44KO		ENSG00000115457.10	IGFBP2	192.026	-4.87668	0.203893	4.25544e-125	SLC25A45KO		ENSG00000183801.8	OLFML1	948.831	1.70266	0.0641644	4.16654e-154	SLC25A48KO
ENSG00000188064.10	WNT7B	217.959	-3.37705	0.142519	2.99194e-123	SLC25A44KO		ENSG00000042493.16	CAPG	433.567	-2.10348	0.0885245	5.0022e-124	SLC25A45KO		ENSG00000068650.19	ATP11A	2976.69	0.982309	0.0371015	1.24077e-153	SLC25A48KO
ENSG00000078018.22	MAP2	4420.91	0.823137	0.0346682	3.03863e-123	SLC25A44KO		ENSG00000104852.15	SNRNP70	3216	-0.86873	0.0364718	6.18322e-124	SLC25A45KO		ENSG00000182287.15	AP1S2	4171	1.0326	0.0390137	5.09773e-153	SLC25A48KO
ENSG00000105810.10	CDK6	1343.85	-1.14055	0.0481329	5.54996e-123	SLC25A44KO		ENSG00000171310.11	CHST11	827.724	1.82374	0.0768411	1.34807e-123	SLC25A45KO		ENSG00000185896.11	LAMP1	4123.7	0.788448	0.0298098	1.20244e-152	SLC25A48KO
ENSG00000167996.16	FTH1	47437.4	-0.531613	0.0223968	6.6162e-123	SLC25A44KO		ENSG00000130147.16	SH3BP4	6350.61	0.637597	0.0267681	2.04182e-123	SLC25A45KO		ENSG00000146072.6	TNFRSF21	7462.91	0.800524	0.0303264	2.23932e-152	SLC25A48KO
ENSG00000118523.6	CCN2	1270.63	-1.4421	0.0609867	1.21998e-122	SLC25A44KO		ENSG00000272636.5	DOC2B	784.434	1.37961	0.0581501	2.09797e-123	SLC25A45KO		ENSG00000118705.18	RPN2	8276.12	0.775164	0.0293472	2.90228e-152	SLC25A48KO
ENSG00000163251.4	FZD5	6138.72	0.81862	0.0345985	1.85761e-122	SLC25A44KO		ENSG00000064042.18	LIMCH1	2388.21	-1.06671	0.0449721	3.39384e-123	SLC25A45KO		ENSG00000005022.6	SLC25A5	7494.07	-0.703403	0.0266487	5.5575e-152	SLC25A48KO
ENSG00000175130.7	MARCKSL1	6269.64	0.772505	0.0326333	1.99538e-122	SLC25A44KO		ENSG00000124762.14	CDKN1A	4746.94	0.732755	0.0309381	9.75155e-123	SLC25A45KO		ENSG00000064601.21	CTSA	1838.55	1.06566	0.040472	1.73647e-151	SLC25A48KO
ENSG00000053747.17	LAMA3	488.141	-4.40517	0.186109	3.11851e-122	SLC25A44KO		ENSG00000198121.15	LPAR1	236.283	5.25022	0.221559	1.92712e-122	SLC25A45KO		ENSG00000092758.18	COL9A3	482.48	-2.53571	0.0967428	5.45298e-151	SLC25A48KO
ENSG00000114270.18	COL7A1	927.824	1.58606	0.0671661	5.33643e-122	SLC25A44KO		ENSG00000046604.14	DSG2	1407.77	-1.13668	0.0482478	1.64873e-121	SLC25A45KO		ENSG00000116017.11	ARID3A	2577.75	0.948215	0.0362997	4.78885e-149	SLC25A48KO
ENSG00000149591.17	TAGLN	6135.91	-0.913411	0.0388042	2.34415e-121	SLC25A44KO		ENSG00000156966.7	B3GNT7	2268.81	1.07646	0.0459198	2.40534e-120	SLC25A45KO		ENSG00000185222.10	TCEAL9	3391.64	0.92312	0.0355913	7.8032e-147	SLC25A48KO
ENSG00000139174.12	PRICKLE1	1764.91	1.1426	0.0486367	6.64767e-121	SLC25A44KO		ENSG00000054654.20	SYNE2	4702.38	-1.9052	0.0814168	3.20451e-120	SLC25A45KO		ENSG00000111331.14	OAS3	867.48	-2.21731	0.0859711	7.95941e-146	SLC25A48KO
ENSG00000158201.10	ABHD3	1103.45	1.32594	0.0570863	2.14042e-118	SLC25A44KO		ENSG00000078401.7	EDN1	2923.46	1.02964	0.0440034	5.7718e-120	SLC25A45KO		ENSG00000196083.11	IL1RAP	326.976	-3.82427	0.148152	8.11391e-146	SLC25A48KO
ENSG00000008517.19	IL32	2592.61	-1.06429	0.0459011	8.65884e-118	SLC25A44KO		ENSG00000108819.11	PPP1R9B	2366.56	1.04543	0.0447609	1.77087e-119	SLC25A45KO		ENSG00000167601.12	AXL	2006.57	-1.338	0.0519615	4.39951e-145	SLC25A48KO
ENSG00000140443.15	IGF1R	3209.38	0.827053	0.0356187	1.47179e-117	SLC25A44KO		ENSG00000109089.7	CDR2L	1914.55	-1.05374	0.0451336	2.83965e-119	SLC25A45KO		ENSG00000109929.10	SC5D	1772.96	1.20197	0.0466424	4.87655e-145	SLC25A48KO
ENSG00000122786.20	CALD1	14202.2	-0.588047	0.0253513	1.8037e-117	SLC25A44KO		ENSG00000162909.18	CAPN2	10324.7	0.58445	0.0249885	3.12183e-119	SLC25A45KO		ENSG00000131508.17	UBE2D2	3298.23	-0.914709	0.0355297	1.13967e-144	SLC25A48KO
ENSG00000164220.7	F2RL2	592.035	-2.44782	0.105946	3.98026e-117	SLC25A44KO		ENSG00000168818.10	STX18	2368.99	0.892708	0.0382555	3.83553e-119	SLC25A45KO		ENSG00000145632.15	PLK2	8117	-0.69003	0.0268773	8.15872e-144	SLC25A48KO
ENSG00000132481.7	TRIM47	287.31	-2.69569	0.116766	5.78015e-117	SLC25A44KO		ENSG00000117525.14	F3	4029.24	0.675254	0.0289319	5.34719e-119	SLC25A45KO		ENSG00000169851.16	PCDH7	2726.24	1.19053	0.0464275	9.59867e-144	SLC25A48KO
ENSG00000144645.16	OSBPL10	1235.14	-1.20369	0.0521617	9.5894e-117	SLC25A44KO		ENSG00000138131.4	LOXL4	191.048	-4.06923	0.175402	9.46532e-118	SLC25A45KO		ENSG00000108854.16	SMURF2	2168.14	-1.08194	0.0421788	1.7813e-143	SLC25A48KO
ENSG00000116455.14	WDR77	1196.31	-1.18452	0.0513836	2.04e-116	SLC25A44KO		ENSG00000043355.12	ZIC2	1384.19	1.22159	0.0531332	6.6514e-116	SLC25A45KO		ENSG00000077713.19	SLC25A43	436.172	-2.6989	0.106632	1.74631e-140	SLC25A48KO
ENSG00000123066.9	MED13L	1692.87	1.11704	0.0484598	2.15628e-116	SLC25A44KO		ENSG00000075213.11	SEMA3A	601.885	9.2618	0.401374	1.24768e-114	SLC25A45KO		ENSG00000106772.19	PRUNE2	359.329	2.81014	0.111191	5.83519e-140	SLC25A48KO
ENSG00000074181.9	NOTCH3	4344.44	1.04333	0.0452529	2.31887e-116	SLC25A44KO		ENSG00000249751.4	ECSCR	591.281	1.92479	0.0844473	3.46973e-114	SLC25A45KO		ENSG00000162433.15	AK4	755.279	-2.4287	0.0961696	7.40882e-140	SLC25A48KO
ENSG00000163624.6	CDS1	1091.28	1.32953	0.057901	1.08508e-115	SLC25A44KO		ENSG00000109654.16	TRIM2	6414.27	-0.848377	0.0372456	1.92799e-113	SLC25A45KO		ENSG00000116729.14	WLS	14644	0.648058	0.0255854	8.93554e-140	SLC25A48KO
ENSG00000138131.4	LOXL4	191.048	-3.46213	0.151239	3.27752e-115	SLC25A44KO		ENSG00000105875.15	WDR91	1061.31	-1.27357	0.0561554	6.74378e-113	SLC25A45KO		ENSG00000091986.16	CCDC80	2279.88	1.17682	0.0465582	9.90766e-140	SLC25A48KO
ENSG00000164687.11	FABP5	962.613	-1.53319	0.066973	4.31131e-115	SLC25A44KO		ENSG00000178104.22	PDE4DIP	2229.64	-0.944275	0.0416574	1.57666e-112	SLC25A45KO		ENSG00000205978.6	NYNRIN	289.647	-3.47356	0.137644	2.0642e-139	SLC25A48KO
ENSG00000168264.11	IRF2BP2	2875.02	1.20734	0.0527117	4.39889e-115	SLC25A44KO		ENSG00000114854.8	TNNC1	1380.68	-1.3442	0.0595854	9.10252e-112	SLC25A45KO		ENSG00000006062.18	MAP3K14	2115.92	-1.08844	0.0431286	2.57489e-139	SLC25A48KO
ENSG00000136943.12	CTSV	1444.87	2.43953	0.106871	1.47361e-114	SLC25A44KO		ENSG00000163251.4	FZD5	6138.72	-0.84742	0.0375205	1.60507e-111	SLC25A45KO		ENSG00000198780.13	FAM169A	1149.39	1.45881	0.057984	1.26741e-138	SLC25A48KO
ENSG00000241399.7	CD302	889.477	1.51813	0.0664652	2.30623e-114	SLC25A44KO		ENSG00000087302.9	RTRAF	2655.53	-0.951261	0.0422022	2.77603e-111	SLC25A45KO		ENSG00000050344.9	NFE2L3	490.979	-2.98731	0.119078	5.33969e-138	SLC25A48KO
ENSG00000158258.16	CLSTN2	315.291	2.98879	0.131083	4.49878e-114	SLC25A44KO		ENSG00000013588.9	GPRC5A	3922.83	0.721758	0.0320617	7.34689e-111	SLC25A45KO		ENSG00000115738.10	ID2	1026.54	1.35666	0.0541145	1.33085e-137	SLC25A48KO
ENSG00000070669.17	ASNS	1549.23	1.04188	0.0457631	1.74218e-113	SLC25A44KO		ENSG00000116574.6	RHOU	214.605	4.88768	0.217152	9.68212e-111	SLC25A45KO		ENSG00000196878.15	LAMB3	390.578	-5.65022	0.224898	2.04922e-137	SLC25A48KO
ENSG00000134954.14	ETS1	1120.26	-1.38733	0.0610922	2.04451e-113	SLC25A44KO		ENSG00000167900.12	TK1	1982.41	-0.959605	0.0426729	1.23577e-110	SLC25A45KO		ENSG00000087302.9	RTRAF	2655.53	-1.05324	0.0422231	2.76043e-136	SLC25A48KO
ENSG00000157870.17	PRXL2B	1054.26	-1.29117	0.0569037	4.24798e-113	SLC25A44KO		ENSG00000115468.13	EFHD1	1523.72	-1.16272	0.0518161	1.60932e-110	SLC25A45KO		ENSG00000285417.1	ENSG00000285417	708.476	-1.62645	0.0652251	2.99118e-136	SLC25A48KO
ENSG00000166888.12	STAT6	2076.9	-0.999725	0.0442546	7.71472e-112	SLC25A44KO		ENSG00000148204.12	CRB2	1335.25	-1.43887	0.064058	1.83417e-110	SLC25A45KO		ENSG00000164741.15	DLC1	1412.02	-1.30687	0.0525276	1.67958e-135	SLC25A48KO
ENSG00000113448.21	PDE4D	311.029	4.42091	0.195923	1.44545e-111	SLC25A44KO		ENSG00000077063.11	CTTNBP2	803.86	-1.60503	0.071571	2.40106e-110	SLC25A45KO		ENSG00000107263.19	RAPGEF1	4341.52	0.685974	0.0275825	5.28762e-135	SLC25A48KO
ENSG00000131508.17	UBE2D2	3298.23	-0.792221	0.0351365	3.37605e-111	SLC25A44KO		ENSG00000116761.12	CTH	876.585	1.4735	0.0657021	2.49829e-110	SLC25A45KO		ENSG00000231925.14	TAPBP	2263.27	-1.03195	0.0415598	6.56762e-135	SLC25A48KO
ENSG00000130707.18	ASS1	3785.84	-0.76226	0.0338135	3.46431e-111	SLC25A44KO		ENSG00000178163.8	ZNF518B	1763.37	1.09804	0.049011	3.40072e-110	SLC25A45KO		ENSG00000118898.16	PPL	304.304	-3.44076	0.138707	8.3084e-135	SLC25A48KO
ENSG00000156510.13	HKDC1	456.702	-1.90213	0.0845435	3.50089e-111	SLC25A44KO		ENSG00000101057.16	MYBL2	4298.88	-0.792649	0.0353755	7.06094e-110	SLC25A45KO		ENSG00000173898.15	SPTBN2	836.338	-1.68173	0.0680248	1.05926e-133	SLC25A48KO
ENSG00000008441.19	NFIX	720.344	-1.5643	0.0695597	4.85842e-111	SLC25A44KO		ENSG00000144857.15	BOC	378.922	3.12634	0.139964	8.87963e-110	SLC25A45KO		ENSG00000136943.12	CTSV	1444.87	2.62991	0.106698	2.06229e-133	SLC25A48KO
ENSG00000113810.16	SMC4	4386.9	-0.736815	0.0327697	1.34367e-110	SLC25A44KO		ENSG00000139174.12	PRICKLE1	1764.91	1.09566	0.049068	2.66243e-109	SLC25A45KO		ENSG00000077232.19	DNAJC10	3124.08	-1.07515	0.0435484	2.29791e-133	SLC25A48KO
ENSG00000140564.13	FURIN	5288.73	0.682942	0.0306561	1.00003e-108	SLC25A44KO		ENSG00000153404.15	PLEKHG4B	3438.24	-0.814851	0.0365985	1.2359e-108	SLC25A45KO		ENSG00000196754.13	S100A2	410.91	-2.86752	0.116314	2.8075e-133	SLC25A48KO
ENSG00000145687.17	SSBP2	349.357	2.73305	0.122898	1.1252e-108	SLC25A44KO		ENSG00000139998.16	RAB15	1830.26	-1.0856	0.0488873	4.73759e-108	SLC25A45KO		ENSG00000078399.19	HOXA9	3372.73	0.924864	0.0374888	5.51083e-133	SLC25A48KO
ENSG00000116729.14	WLS	14644	0.569837	0.0256077	5.78472e-108	SLC25A44KO		ENSG00000139132.16	FGD4	557.554	-1.92898	0.0870257	5.589e-108	SLC25A45KO		ENSG00000258947.8	TUBB3	2432.23	1.00223	0.040664	7.35505e-133	SLC25A48KO
ENSG00000112773.16	TENT5A	643.947	1.69999	0.076815	1.00731e-107	SLC25A44KO		MT-ND2	MT-ND2	74677.6	0.748891	0.0338904	7.97496e-108	SLC25A45KO		ENSG00000187678.10	SPRY4	2644.66	1.1291	0.0459565	2.58195e-132	SLC25A48KO
ENSG00000133134.12	BEX2	328.193	2.55333	0.115281	1.0199e-107	SLC25A44KO		ENSG00000084207.18	GSTP1	15096.4	-0.70307	0.0317265	2.15709e-107	SLC25A45KO		ENSG00000185624.16	P4HB	15634.3	0.559484	0.022791	1.92914e-131	SLC25A48KO
ENSG00000136153.20	LMO7	2803.13	-0.733479	0.0330077	1.80822e-107	SLC25A44KO		ENSG00000172318.6	B3GALT1	304.632	3.48842	0.157816	3.1503e-107	SLC25A45KO		ENSG00000120162.10	MOB3B	1154.01	-1.25061	0.0510918	3.351e-131	SLC25A48KO
ENSG00000137309.21	HMGA1	9217.64	-0.55776	0.0252699	1.67519e-106	SLC25A44KO		ENSG00000115290.11	GRB14	290.213	-3.3063	0.149819	5.39978e-107	SLC25A45KO		ENSG00000159166.15	LAD1	229.954	-5.93085	0.241944	3.87812e-131	SLC25A48KO
ENSG00000185477.5	GPRIN3	297.417	3.37211	0.153531	8.05105e-106	SLC25A44KO		ENSG00000166450.13	PRTG	2217.57	1.36416	0.061873	9.311e-107	SLC25A45KO		ENSG00000142230.13	SAE1	3472.17	0.780217	0.031857	6.50471e-131	SLC25A48KO
ENSG00000124486.15	USP9X	7098.5	0.617934	0.0280779	9.84831e-106	SLC25A44KO		ENSG00000179833.4	SERTAD2	1338.39	1.16238	0.0527549	2.3018e-106	SLC25A45KO		ENSG00000263528.8	IKBKE	652.708	-1.99517	0.0819899	1.19839e-129	SLC25A48KO
ENSG00000163590.14	PPM1L	524.191	1.89149	0.0864705	3.4541e-105	SLC25A44KO		ENSG00000136931.10	NR5A1	656.461	-7.19863	0.325113	8.65202e-106	SLC25A45KO		ENSG00000204386.12	NEU1	1476.07	1.13934	0.0468738	2.02127e-129	SLC25A48KO
ENSG00000066382.17	MPPED2	255.138	3.07439	0.140703	6.58459e-105	SLC25A44KO		ENSG00000166025.18	AMOTL1	509.773	-1.62013	0.0741422	6.25081e-105	SLC25A45KO		ENSG00000204267.19	TAP2	795.703	-1.88392	0.0775757	2.3182e-129	SLC25A48KO
ENSG00000105877.19	DNAH11	349.626	2.38531	0.109632	4.31046e-104	SLC25A44KO		ENSG00000076716.9	GPC4	5249.84	0.638236	0.0291882	6.58447e-105	SLC25A45KO		ENSG00000010810.18	FYN	519.004	2.56735	0.10593	7.82248e-129	SLC25A48KO
ENSG00000147027.4	TMEM47	1383.64	-1.05629	0.0485868	9.45873e-104	SLC25A44KO		ENSG00000134333.15	LDHA	22883.8	0.544103	0.0248277	8.92921e-105	SLC25A45KO		ENSG00000109814.12	UGDH	1655.46	-1.13234	0.0467787	8.53071e-129	SLC25A48KO
ENSG00000109929.10	SC5D	1772.96	1.02105	0.0469664	1.20542e-103	SLC25A44KO		ENSG00000138615.6	CILP	308.629	-6.13298	0.278927	1.01999e-104	SLC25A45KO		ENSG00000065809.14	FAM107B	1531.28	1.28593	0.0530986	1.50506e-128	SLC25A48KO
ENSG00000205978.6	NYNRIN	289.647	-2.45472	0.113122	1.23288e-103	SLC25A44KO		ENSG00000197321.16	SVIL	3999.96	0.722645	0.0331052	3.04904e-104	SLC25A45KO		ENSG00000162998.5	FRZB	258.416	4.51042	0.18636	4.57133e-128	SLC25A48KO
ENSG00000214706.12	IFRD2	1848.98	-0.924743	0.0426248	3.41698e-103	SLC25A44KO		ENSG00000148841.17	ITPRIP	1000.87	1.34311	0.0617639	7.16062e-104	SLC25A45KO		ENSG00000197746.15	PSAP	10440.7	0.610355	0.0252483	1.63136e-127	SLC25A48KO
ENSG00000079739.17	PGM1	1195.75	-1.20274	0.0554834	3.47739e-103	SLC25A44KO		ENSG00000116133.13	DHCR24	5460.42	-0.73938	0.0339465	1.02458e-103	SLC25A45KO		ENSG00000198910.14	L1CAM	277.744	-5.11011	0.212087	1.22538e-126	SLC25A48KO
ENSG00000180628.15	PCGF5	2658.3	0.947327	0.0436985	8.75583e-103	SLC25A44KO		ENSG00000168264.11	IRF2BP2	2875.02	1.1475	0.0529713	4.82974e-103	SLC25A45KO		ENSG00000102854.16	MSLN	275.288	-3.87607	0.161462	2.99928e-126	SLC25A48KO
ENSG00000168610.16	STAT3	3411.95	-0.834283	0.0386255	3.31849e-102	SLC25A44KO		ENSG00000177303.10	CASKIN2	1474.14	-1.11593	0.0513724	5.68086e-103	SLC25A45KO		ENSG00000139132.16	FGD4	557.554	-2.08576	0.0876386	2.42832e-124	SLC25A48KO
ENSG00000158321.19	AUTS2	907.121	-1.42292	0.0660639	5.33334e-102	SLC25A44KO		ENSG00000079819.20	EPB41L2	3604.6	-0.686113	0.0316248	5.68698e-103	SLC25A45KO		ENSG00000137331.12	IER3	2401.84	1.01796	0.0427151	2.64999e-124	SLC25A48KO
ENSG00000124107.5	SLPI	213.717	-5.45247	0.25304	2.57701e-101	SLC25A44KO		ENSG00000175166.17	PSMD2	7587.08	-0.501476	0.0231504	1.73832e-102	SLC25A45KO		ENSG00000117592.9	PRDX6	4230.67	-0.833986	0.0349801	2.99624e-124	SLC25A48KO
ENSG00000148677.7	ANKRD1	1500.33	1.42075	0.0663858	7.68234e-101	SLC25A44KO		ENSG00000142627.13	EPHA2	2805.7	0.725643	0.0335481	2.15079e-102	SLC25A45KO		ENSG00000163624.6	CDS1	1091.28	1.37663	0.0578611	4.26289e-124	SLC25A48KO
ENSG00000240184.7	PCDHGC3	854.869	1.7663	0.0826145	1.35989e-100	SLC25A44KO		ENSG00000166394.15	CYB5R2	509.397	1.89163	0.0876749	2.31148e-102	SLC25A45KO		ENSG00000122378.14	PRXL2A	1616.59	1.0204	0.0428389	4.79627e-124	SLC25A48KO
ENSG00000134013.16	LOXL2	3220.38	0.772261	0.0360342	1.45626e-100	SLC25A44KO		ENSG00000125648.15	SLC25A23	1255.49	-1.3791	0.0638751	2.41002e-102	SLC25A45KO		ENSG00000113810.16	SMC4	4386.9	-0.78403	0.0329288	7.04439e-124	SLC25A48KO
ENSG00000085117.12	CD82	177.979	-4.64489	0.217291	1.59156e-100	SLC25A44KO		ENSG00000124942.14	AHNAK	36138.1	-0.657325	0.0303891	2.4903e-102	SLC25A45KO		ENSG00000070404.10	FSTL3	362.328	-2.49416	0.105059	1.07896e-123	SLC25A48KO
ENSG00000121769.8	FABP3	394.762	-2.12627	0.0996544	2.85624e-100	SLC25A44KO		ENSG00000163513.19	TGFBR2	1829.3	1.08523	0.0502756	2.72442e-102	SLC25A45KO		ENSG00000075223.14	SEMA3C	3945.76	-0.755877	0.0318637	5.79906e-123	SLC25A48KO
ENSG00000111674.9	ENO2	532.776	1.95133	0.0918878	2.4465e-99	SLC25A44KO		ENSG00000175130.7	MARCKSL1	6269.64	0.708353	0.0328551	1.10191e-101	SLC25A45KO		ENSG00000138131.4	LOXL4	191.048	-4.1736	0.176317	6.07638e-123	SLC25A48KO
ENSG00000105875.15	WDR91	1061.31	-1.16343	0.0547151	2.84403e-99	SLC25A44KO		ENSG00000083857.15	FAT1	18473.2	0.57116	0.0265071	2.85752e-101	SLC25A45KO		ENSG00000110042.8	DTX4	2127.92	0.986271	0.0416748	1.46703e-122	SLC25A48KO
ENSG00000146038.12	DCDC2	1656.31	-0.98768	0.0465777	1.09304e-98	SLC25A44KO		ENSG00000137331.12	IER3	2401.84	0.926934	0.0431475	3.28917e-101	SLC25A45KO		ENSG00000071553.18	ATP6AP1	2179.39	0.916601	0.0387542	2.06455e-122	SLC25A48KO
ENSG00000147852.17	VLDLR	1631.4	1.07741	0.0508264	1.27633e-98	SLC25A44KO		MT-ND1	MT-ND1	60659.2	0.627996	0.0292026	3.86999e-101	SLC25A45KO		ENSG00000104856.15	RELB	663.199	-1.76351	0.074907	1.28125e-121	SLC25A48KO
ENSG00000149212.12	SESN3	953.7	1.33182	0.0630285	4.86497e-98	SLC25A44KO		ENSG00000125304.10	TM9SF2	4166.06	-0.712366	0.0332599	2.24403e-100	SLC25A45KO		ENSG00000162407.9	PLPP3	1652.4	1.69294	0.0720115	1.78853e-121	SLC25A48KO
ENSG00000013588.9	GPRC5A	3922.83	0.671184	0.0319294	1.36592e-96	SLC25A44KO		ENSG00000116667.15	C1orf21	142.738	4.21238	0.197408	4.91166e-100	SLC25A45KO		ENSG00000140545.16	MFGE8	1563.66	-1.05542	0.0447999	2.01982e-121	SLC25A48KO
ENSG00000181467.5	RAP2B	398.35	2.20814	0.105548	2.27241e-96	SLC25A44KO		ENSG00000111674.9	ENO2	532.776	1.96516	0.092338	1.08733e-99	SLC25A45KO		ENSG00000163590.14	PPM1L	524.191	2.02454	0.0861134	2.41908e-121	SLC25A48KO
ENSG00000104267.10	CA2	5400.82	0.69969	0.0333702	3.6943e-96	SLC25A44KO		ENSG00000102144.15	PGK1	6975.75	0.559429	0.0262364	2.615e-99	SLC25A45KO		ENSG00000159307.20	SCUBE1	259.511	6.46173	0.273906	4.23569e-121	SLC25A48KO
ENSG00000139132.16	FGD4	557.554	-1.7644	0.0845858	7.61109e-96	SLC25A44KO		ENSG00000046889.19	PREX2	2643.59	-0.785904	0.0369011	2.75574e-99	SLC25A45KO		ENSG00000175906.5	ARL4D	1146.76	1.27371	0.0543422	2.01098e-120	SLC25A48KO
ENSG00000117592.9	PRDX6	4230.67	-0.723674	0.0346833	2.12577e-95	SLC25A44KO		ENSG00000105976.16	MET	4187.99	-0.662136	0.0310712	3.75926e-99	SLC25A45KO		ENSG00000137393.10	RNF144B	1216.97	-1.15752	0.0494312	3.32914e-120	SLC25A48KO
ENSG00000127863.16	TNFRSF19	194.668	3.58003	0.171895	2.6612e-95	SLC25A44KO		ENSG00000156860.16	FBRS	1173.7	1.24531	0.0586648	4.9822e-99	SLC25A45KO		ENSG00000132470.14	ITGB4	220.854	-4.67151	0.199336	3.7024e-120	SLC25A48KO
ENSG00000237515.10	SHISA9	703.902	-1.29795	0.0623959	3.48342e-95	SLC25A44KO		ENSG00000111145.8	ELK3	1073.12	1.12832	0.0531705	8.07559e-99	SLC25A45KO		ENSG00000119396.12	RAB14	2559.27	-0.86866	0.0372058	3.00945e-119	SLC25A48KO
ENSG00000188229.6	TUBB4B	10722.3	-0.516226	0.0247848	6.63484e-95	SLC25A44KO		ENSG00000233369.7	GTF2IP4	3034.27	-0.892446	0.0421651	2.82293e-98	SLC25A45KO		ENSG00000128591.16	FLNC	9519.61	-0.518325	0.0221744	3.82502e-119	SLC25A48KO
ENSG00000213719.8	CLIC1	5366.92	-0.641663	0.0308195	6.7911e-95	SLC25A44KO		ENSG00000010292.13	NCAPD2	4033.57	-0.66724	0.031521	4.54676e-98	SLC25A45KO		ENSG00000117676.14	RPS6KA1	1263.29	-1.28342	0.0550565	3.95072e-119	SLC25A48KO
ENSG00000167553.17	TUBA1C	9635.26	-0.543275	0.0261659	3.08229e-94	SLC25A44KO		ENSG00000090339.9	ICAM1	1875.61	0.868047	0.0410966	6.66483e-98	SLC25A45KO		ENSG00000150687.12	PRSS23	2463.59	1.19146	0.0511156	4.31042e-119	SLC25A48KO
ENSG00000104447.13	TRPS1	341.669	-6.58308	0.31619	4.85313e-94	SLC25A44KO		ENSG00000134258.18	VTCN1	231.564	-3.16884	0.150977	8.02824e-97	SLC25A45KO		ENSG00000211584.14	SLC48A1	1448.14	-1.08218	0.0463661	7.8673e-119	SLC25A48KO
ENSG00000122359.18	ANXA11	4331.19	-0.651307	0.0314542	5.39734e-94	SLC25A44KO		ENSG00000131981.16	LGALS3	1707.04	0.953413	0.0455684	5.46916e-96	SLC25A45KO		ENSG00000119888.11	EPCAM	2336.48	-0.945983	0.0406675	1.62864e-118	SLC25A48KO
ENSG00000196083.11	IL1RAP	326.976	-2.22311	0.108091	1.73131e-93	SLC25A44KO		ENSG00000145349.20	CAMK2D	3366.91	-0.831491	0.0398897	2.96138e-95	SLC25A45KO		ENSG00000101752.13	MIB1	4224.03	0.831918	0.0357816	3.62069e-118	SLC25A48KO
ENSG00000231925.14	TAPBP	2263.27	-0.841241	0.0408034	2.05342e-93	SLC25A44KO		ENSG00000126016.17	AMOT	794.957	1.81972	0.0874781	3.96423e-95	SLC25A45KO		ENSG00000175093.5	SPSB4	382.156	2.94397	0.127037	5.76879e-118	SLC25A48KO
ENSG00000172318.6	B3GALT1	304.632	3.26031	0.158208	2.20718e-93	SLC25A44KO		ENSG00000157216.17	SSBP3	1498.83	0.984742	0.0473878	8.96644e-95	SLC25A45KO		ENSG00000177106.17	EPS8L2	2943.51	-0.813782	0.0353586	6.85511e-116	SLC25A48KO
ENSG00000134853.12	PDGFRA	207.871	4.02355	0.195249	3.54356e-93	SLC25A44KO		ENSG00000146648.21	EGFR	2297.07	-0.992333	0.0479159	3.8951e-94	SLC25A45KO		ENSG00000115363.14	EVA1A	1111	-1.46802	0.0639707	9.07092e-116	SLC25A48KO
ENSG00000118898.16	PPL	304.304	-2.42013	0.117843	4.42594e-93	SLC25A44KO		ENSG00000181467.5	RAP2B	398.35	2.1945	0.10621	4.70391e-94	SLC25A45KO		ENSG00000158856.19	DMTN	533.397	-1.90521	0.0835533	2.42544e-114	SLC25A48KO
ENSG00000091409.16	ITGA6	1715.63	1.05776	0.0515007	1.25047e-92	SLC25A44KO		ENSG00000067082.15	KLF6	921.848	1.2289	0.0594738	6.39021e-94	SLC25A45KO		ENSG00000135677.11	GNS	3322.45	0.827047	0.0362355	5.68377e-114	SLC25A48KO
ENSG00000173801.17	JUP	4133.63	0.610526	0.0296932	1.25683e-92	SLC25A44KO		ENSG00000140022.14	STON2	1622	-1.1017	0.0533329	1.26605e-93	SLC25A45KO		ENSG00000144645.16	OSBPL10	1235.14	-1.19195	0.0523002	8.24725e-114	SLC25A48KO
ENSG00000204217.16	BMPR2	3466.08	0.878383	0.0427687	1.33371e-92	SLC25A44KO		ENSG00000164951.16	PDP1	628.764	1.47524	0.0716241	2.15577e-93	SLC25A45KO		ENSG00000121101.16	TEX14	189.804	4.98504	0.218717	1.55369e-113	SLC25A48KO
ENSG00000132688.11	NES	2155.19	0.934836	0.0456348	4.10548e-92	SLC25A44KO		ENSG00000076641.4	PAG1	161.475	-4.21984	0.205137	6.23395e-93	SLC25A45KO		ENSG00000171940.14	ZNF217	1329.47	1.13389	0.0497576	1.70684e-113	SLC25A48KO
ENSG00000124145.6	SDC4	2672.82	-0.791516	0.0385604	4.27912e-92	SLC25A44KO		ENSG00000115084.15	SLC35F5	2412.21	-0.884704	0.0430276	8.44376e-93	SLC25A45KO		ENSG00000164220.7	F2RL2	592.035	-2.39971	0.105713	3.21455e-113	SLC25A48KO
ENSG00000116761.12	CTH	876.585	1.34208	0.065718	8.6862e-92	SLC25A44KO		ENSG00000101384.12	JAG1	11949.1	0.498643	0.0241965	9.25044e-93	SLC25A45KO		ENSG00000105290.13	APLP1	1587.74	1.03702	0.0456193	3.32467e-113	SLC25A48KO
ENSG00000132470.14	ITGB4	220.854	-2.84802	0.139547	8.96859e-92	SLC25A44KO		ENSG00000020922.13	MRE11	488.606	-1.98166	0.0966187	9.68287e-93	SLC25A45KO		ENSG00000164687.11	FABP5	962.613	-1.52311	0.0671218	4.36692e-113	SLC25A48KO
ENSG00000234685.1	NUS1P2	542.291	-1.51149	0.0743567	5.32844e-91	SLC25A44KO		ENSG00000051108.15	HERPUD1	2693.09	-0.870844	0.0423953	2.20178e-92	SLC25A45KO		ENSG00000166147.15	FBN1	6536.76	-0.769661	0.033857	4.93485e-113	SLC25A48KO
ENSG00000166387.14	PPFIBP2	641.831	1.58457	0.0779503	5.3606e-91	SLC25A44KO		ENSG00000138448.13	ITGAV	13628.1	-0.537364	0.0262378	1.32136e-91	SLC25A45KO		ENSG00000048052.25	HDAC9	4583.49	-0.807319	0.0355366	7.49225e-113	SLC25A48KO
ENSG00000010278.15	CD9	2796.8	-1.52739	0.0751836	5.8216e-91	SLC25A44KO		ENSG00000164684.13	ZNF704	1255.08	-1.38472	0.0679809	2.27538e-91	SLC25A45KO		ENSG00000066468.24	FGFR2	5564.86	0.630763	0.0279923	2.34862e-111	SLC25A48KO
ENSG00000076641.4	PAG1	161.475	-3.67689	0.181299	8.89642e-91	SLC25A44KO		ENSG00000144724.20	PTPRG	4457.4	0.672415	0.0329959	3.32451e-91	SLC25A45KO		ENSG00000169764.16	UGP2	1787.84	1.14321	0.0508611	8.25546e-111	SLC25A48KO
ENSG00000128641.19	MYO1B	4558.83	0.632866	0.031113	1.21298e-90	SLC25A44KO		ENSG00000070404.10	FSTL3	362.328	-2.02918	0.0999107	5.18436e-91	SLC25A45KO		ENSG00000161381.14	PLXDC1	192.772	3.73847	0.166417	9.97213e-111	SLC25A48KO
ENSG00000145431.11	PDGFC	3635.61	0.676199	0.0333718	2.87549e-90	SLC25A44KO		ENSG00000175318.12	GRAMD2A	478.091	-1.76226	0.0868986	1.58649e-90	SLC25A45KO		ENSG00000132481.7	TRIM47	287.31	-2.58643	0.115374	1.65833e-110	SLC25A48KO
ENSG00000166197.17	NOLC1	7788.15	-0.504947	0.0248914	5.04054e-90	SLC25A44KO		ENSG00000052841.16	TTC17	2547.07	0.754337	0.0371431	2.09489e-90	SLC25A45KO		ENSG00000243566.7	UPK3B	303.112	-3.10715	0.138567	1.89282e-110	SLC25A48KO
ENSG00000143320.9	CRABP2	1801.36	0.885506	0.0438553	1.74811e-89	SLC25A44KO		ENSG00000101605.14	MYOM1	216.642	-3.63744	0.179484	4.2778e-90	SLC25A45KO		ENSG00000147027.4	TMEM47	1383.64	-1.09734	0.0489737	4.48058e-110	SLC25A48KO
ENSG00000139613.12	SMARCC2	2501.21	0.861783	0.0428183	5.72523e-89	SLC25A44KO		ENSG00000053747.17	LAMA3	488.141	1.51192	0.0749269	1.02986e-89	SLC25A45KO		ENSG00000188042.8	ARL4C	2416.4	1.05188	0.0470371	1.24448e-109	SLC25A48KO
ENSG00000136068.16	FLNB	12747.5	0.460844	0.0228396	6.33024e-89	SLC25A44KO		ENSG00000156976.17	EIF4A2	8394.26	0.511234	0.0252091	1.07516e-89	SLC25A45KO		ENSG00000160789.24	LMNA	6843.28	-0.554846	0.0248297	4.53689e-109	SLC25A48KO
ENSG00000197747.9	S100A10	1512.32	-0.915112	0.0455386	1.11976e-88	SLC25A44KO		ENSG00000146674.16	IGFBP3	4022.53	0.592425	0.0292736	1.2316e-89	SLC25A45KO		ENSG00000132640.15	BTBD3	4375.95	0.777648	0.0349301	1.52388e-108	SLC25A48KO
ENSG00000086570.13	FAT2	636.772	1.96476	0.0981211	1.13005e-88	SLC25A44KO		ENSG00000240849.11	PEDS1	1495.43	1.07112	0.0532666	4.48419e-89	SLC25A45KO		ENSG00000105971.15	CAV2	2596.19	-1.14949	0.0518593	8.49645e-108	SLC25A48KO
ENSG00000163513.19	TGFBR2	1829.3	1.00681	0.050148	1.37008e-88	SLC25A44KO		ENSG00000004399.13	PLXND1	7563.16	-0.616599	0.0306406	1.15554e-88	SLC25A45KO		ENSG00000161638.11	ITGA5	450.405	-3.24269	0.146477	1.5226e-107	SLC25A48KO
ENSG00000139209.16	SLC38A4	546.115	1.85878	0.0926828	2.18254e-88	SLC25A44KO		ENSG00000178202.14	POGLUT3	3089.09	-0.773487	0.0385754	3.6518e-88	SLC25A45KO		ENSG00000077942.19	FBLN1	4449.74	0.637226	0.0286826	3.98178e-107	SLC25A48KO
ENSG00000134202.12	GSTM3	2241.42	0.929309	0.0463258	2.51031e-88	SLC25A44KO		ENSG00000077238.14	IL4R	791.268	1.7179	0.0860138	4.75816e-88	SLC25A45KO		ENSG00000001561.7	ENPP4	729.616	-1.71348	0.077647	5.49633e-107	SLC25A48KO
ENSG00000163286.9	ALPG	164.935	5.75903	0.286524	3.83376e-88	SLC25A44KO		ENSG00000235162.9	C12orf75	1973.73	-0.846227	0.0422493	6.98382e-88	SLC25A45KO		ENSG00000154229.12	PRKCA	1743.74	-1.21093	0.0549256	9.7605e-107	SLC25A48KO
ENSG00000148672.10	GLUD1	4382.66	-0.626293	0.0312172	5.78119e-88	SLC25A44KO		ENSG00000106541.12	AGR2	1478.36	-1.1209	0.056362	4.10408e-87	SLC25A45KO		ENSG00000164181.14	ELOVL7	822.032	-1.45326	0.0661938	6.80484e-106	SLC25A48KO
ENSG00000133401.16	PDZD2	404.217	-4.27133	0.213588	1.5251e-87	SLC25A44KO		ENSG00000102935.12	ZNF423	1472.49	1.04801	0.0526645	4.16145e-87	SLC25A45KO		ENSG00000131711.15	MAP1B	1565.64	-1.28022	0.0583545	1.39325e-105	SLC25A48KO
ENSG00000163453.11	IGFBP7	6851.47	-0.500799	0.0251015	1.57454e-87	SLC25A44KO		ENSG00000079739.17	PGM1	1195.75	-1.10513	0.0556469	8.25871e-87	SLC25A45KO		ENSG00000010278.15	CD9	2796.8	-1.64858	0.0754701	5.41748e-105	SLC25A48KO
ENSG00000160785.14	SLC25A44	892.412	-1.39093	0.0698004	1.78513e-87	SLC25A44KO		ENSG00000134531.10	EMP1	14612	-0.507083	0.0255079	1.87449e-86	SLC25A45KO		ENSG00000130402.14	ACTN4	24496.8	-0.405118	0.0185548	3.23153e-104	SLC25A48KO
ENSG00000162174.12	ASRGL1	1869.75	-1.16148	0.058389	3.2158e-87	SLC25A44KO		ENSG00000050820.17	BCAR1	2907.79	0.765398	0.0386698	4.92891e-86	SLC25A45KO		ENSG00000132359.17	RAP1GAP2	2076.67	0.919024	0.0422565	5.95105e-104	SLC25A48KO
ENSG00000113739.11	STC2	963.124	1.17136	0.0588528	3.50856e-87	SLC25A44KO		ENSG00000233016.9	SNHG7	1409.25	1.07158	0.0542184	6.22983e-86	SLC25A45KO		ENSG00000078401.7	EDN1	2923.46	0.954173	0.0439541	2.53034e-103	SLC25A48KO
ENSG00000108819.11	PPP1R9B	2366.56	0.892455	0.0447985	3.59159e-87	SLC25A44KO		ENSG00000003436.16	TFPI	1839.22	0.961706	0.0486684	6.55472e-86	SLC25A45KO		ENSG00000116005.12	PCYOX1	3080.78	0.844093	0.0388631	2.53381e-103	SLC25A48KO
ENSG00000100644.17	HIF1A	4714.51	0.665101	0.0333603	4.08135e-87	SLC25A44KO		ENSG00000034510.6	TMSB10	9891.19	0.721673	0.0364747	7.4486e-86	SLC25A45KO		ENSG00000188064.10	WNT7B	217.959	-2.84121	0.131041	2.63669e-103	SLC25A48KO
ENSG00000111261.14	MANSC1	764.081	-1.32262	0.0665996	5.24489e-87	SLC25A44KO		ENSG00000107262.26	BAG1	1509.97	1.01139	0.0511566	7.83317e-86	SLC25A45KO		ENSG00000067057.19	PFKP	1267.29	-1.17655	0.0542577	3.18655e-103	SLC25A48KO
ENSG00000132561.14	MATN2	430.004	1.76945	0.0891274	6.07892e-87	SLC25A44KO		ENSG00000120738.8	EGR1	515.903	1.62088	0.0821862	8.31771e-86	SLC25A45KO		ENSG00000113448.21	PDE4D	311.029	4.25606	0.196393	4.45652e-103	SLC25A48KO
ENSG00000170340.11	B3GNT2	1243.79	1.07845	0.054317	8.41311e-87	SLC25A44KO		ENSG00000204219.11	TCEA3	508.147	-2.00237	0.101652	8.88015e-86	SLC25A45KO		ENSG00000182272.12	B4GALNT4	387.908	-2.49593	0.115606	1.23709e-102	SLC25A48KO
ENSG00000147065.18	MSN	5150.74	-0.529286	0.0266894	4.19245e-86	SLC25A44KO		ENSG00000115159.17	GPD2	2033.22	-0.851864	0.0431471	1.32209e-85	SLC25A45KO		ENSG00000116455.14	WDR77	1196.31	-1.10637	0.0511562	1.30522e-102	SLC25A48KO
ENSG00000117676.14	RPS6KA1	1263.29	-1.06182	0.0537317	4.58345e-86	SLC25A44KO		ENSG00000239264.9	TXNDC5	7137.61	-0.533134	0.0270395	2.48562e-85	SLC25A45KO		ENSG00000141510.18	TP53	2186.15	-0.834841	0.0386334	2.53115e-102	SLC25A48KO
ENSG00000162522.11	KIAA1522	3974.44	-0.589223	0.0297587	9.62593e-86	SLC25A44KO		ENSG00000035687.10	ADSS2	2179.73	-0.80249	0.0408394	9.56362e-85	SLC25A45KO		ENSG00000106541.12	AGR2	1478.36	1.04113	0.0482443	3.49036e-102	SLC25A48KO
ENSG00000138615.6	CILP	308.629	-2.07197	0.105305	1.44987e-85	SLC25A44KO		ENSG00000123213.23	NLN	2038.79	-0.803361	0.0409272	1.69524e-84	SLC25A45KO		ENSG00000163347.6	CLDN1	2291.37	-9.38448	0.428388	4.5994e-102	SLC25A48KO
ENSG00000123505.19	AMD1	6156.86	0.678164	0.0342973	1.52933e-85	SLC25A44KO		ENSG00000196323.14	ZBTB44	1631.38	-0.920998	0.0470101	2.3059e-84	SLC25A45KO		ENSG00000099812.9	MISP	798.863	-1.69206	0.0785554	4.64811e-102	SLC25A48KO
ENSG00000178104.22	PDE4DIP	2229.64	-0.802465	0.0407359	3.70659e-85	SLC25A44KO		ENSG00000113441.16	LNPEP	4052.86	-0.834371	0.0426157	2.99223e-84	SLC25A45KO		ENSG00000196072.12	BLOC1S2	1212.37	1.16786	0.0544602	6.03966e-101	SLC25A48KO
ENSG00000013275.8	PSMC4	2090.73	-0.911394	0.0465032	2.18711e-84	SLC25A44KO		ENSG00000151322.20	NPAS3	470.957	1.99133	0.102329	1.21778e-83	SLC25A45KO		ENSG00000166394.15	CYB5R2	509.397	1.86942	0.087374	1.10609e-100	SLC25A48KO
ENSG00000151748.15	SAV1	1145.57	-0.984311	0.0502655	2.55315e-84	SLC25A44KO		ENSG00000125730.18	C3	419.786	-1.76049	0.0905292	1.5464e-83	SLC25A45KO		ENSG00000128272.18	ATF4	7258.15	0.568853	0.0265686	3.82288e-100	SLC25A48KO
ENSG00000243566.7	UPK3B	303.112	-2.35682	0.121418	2.37605e-83	SLC25A44KO		ENSG00000068878.15	PSME4	2612.55	-0.814403	0.0418022	2.12829e-83	SLC25A45KO		ENSG00000140511.12	HAPLN3	816.586	-1.35964	0.0637324	5.02915e-100	SLC25A48KO
ENSG00000070404.10	FSTL3	362.328	-1.87786	0.0966923	2.47483e-83	SLC25A44KO		ENSG00000153721.19	CNKSR3	1545.48	-1.01458	0.052275	7.82459e-83	SLC25A45KO		ENSG00000156510.13	HKDC1	456.702	-1.78087	0.0836516	9.58989e-100	SLC25A48KO
ENSG00000196154.12	S100A4	2046.93	-0.838391	0.0430996	2.83605e-83	SLC25A44KO		ENSG00000166619.15	BLCAP	1122.64	1.00765	0.051983	1.30666e-82	SLC25A45KO		ENSG00000124570.21	SERPINB6	400.438	-2.28612	0.107466	1.65728e-99	SLC25A48KO
ENSG00000156427.8	FGF18	1403.99	-0.979816	0.0503805	3.40279e-83	SLC25A44KO		ENSG00000068650.19	ATP11A	2976.69	0.733563	0.0378181	1.62077e-82	SLC25A45KO		ENSG00000155463.14	OXA1L	2523.15	0.762567	0.0358965	7.22592e-99	SLC25A48KO
ENSG00000198121.15	LPAR1	236.283	4.34346	0.223568	9.01326e-83	SLC25A44KO		ENSG00000095015.6	MAP3K1	3743.83	-0.68509	0.0353445	2.07251e-82	SLC25A45KO		ENSG00000001036.14	FUCA2	2292.12	0.911324	0.0429199	7.49736e-99	SLC25A48KO
ENSG00000143314.12	MRPL24	773.79	-1.25022	0.0647221	3.19023e-82	SLC25A44KO		ENSG00000138032.21	PPM1B	1658.79	-0.91027	0.0470298	2.0758e-82	SLC25A45KO		ENSG00000123505.19	AMD1	6156.86	0.72794	0.0342768	8.36522e-99	SLC25A48KO
ENSG00000084710.14	EFR3B	712.659	1.39198	0.0720843	3.89025e-82	SLC25A44KO		ENSG00000163947.12	ARHGEF3	559.145	1.57595	0.0816362	3.41286e-82	SLC25A45KO		ENSG00000172270.22	BSG	13893.8	0.448576	0.021129	1.83634e-98	SLC25A48KO
ENSG00000134917.10	ADAMTS8	496.659	-1.54381	0.0801132	6.55931e-82	SLC25A44KO		ENSG00000162409.12	PRKAA2	173.655	3.62394	0.187839	5.15689e-82	SLC25A45KO		ENSG00000154277.13	UCHL1	380.285	-2.01705	0.0954295	1.86516e-98	SLC25A48KO
ENSG00000079246.16	XRCC5	11594.5	-0.464478	0.0240251	8.1667e-82	SLC25A44KO		ENSG00000164220.7	F2RL2	592.035	1.3998	0.0726599	7.43554e-82	SLC25A45KO		ENSG00000166681.14	BEX3	2708.77	0.751704	0.0355168	3.46587e-98	SLC25A48KO
ENSG00000078399.19	HOXA9	3372.73	0.726664	0.0377198	9.20809e-82	SLC25A44KO		ENSG00000135069.14	PSAT1	5731.92	-0.595129	0.0308004	8.13961e-82	SLC25A45KO		ENSG00000188643.11	S100A16	1627.44	-1.0853	0.0513188	3.59465e-98	SLC25A48KO
ENSG00000103018.18	CYB5B	2564.23	-0.901504	0.046745	9.44125e-82	SLC25A44KO		ENSG00000147862.18	NFIB	218.28	-2.4265	0.126144	8.85959e-82	SLC25A45KO		ENSG00000291237.1	SOD2	3337.85	-0.728693	0.034416	4.01484e-98	SLC25A48KO
ENSG00000064607.17	SUGP2	2539.25	0.728746	0.0377722	1.14536e-81	SLC25A44KO		ENSG00000168615.13	ADAM9	7114.89	-0.560119	0.0289994	9.39553e-82	SLC25A45KO		ENSG00000085117.12	CD82	177.979	-4.95077	0.234066	4.07321e-98	SLC25A48KO
ENSG00000128923.11	MINDY2	2489.37	-0.875965	0.0454769	1.38666e-81	SLC25A44KO		ENSG00000154175.19	ABI3BP	148.677	3.50866	0.182462	9.80574e-82	SLC25A45KO		ENSG00000148358.21	GPR107	3432.28	0.658702	0.0311672	9.79194e-98	SLC25A48KO
ENSG00000004399.13	PLXND1	7563.16	-0.585819	0.030428	3.16035e-81	SLC25A44KO		ENSG00000198901.14	PRC1	2853.43	-0.682846	0.0354555	2.43414e-81	SLC25A45KO		ENSG00000173801.17	JUP	4133.63	0.628913	0.0297279	1.21837e-97	SLC25A48KO
ENSG00000157216.17	SSBP3	1498.83	0.906973	0.047229	4.63755e-81	SLC25A44KO		ENSG00000254726.3	MEX3A	1387.11	0.994143	0.05182	5.38401e-81	SLC25A45KO		ENSG00000074219.14	TEAD2	1341.12	1.14838	0.0545906	4.69764e-97	SLC25A48KO
ENSG00000147862.18	NFIB	218.28	-6.98706	0.361289	4.65458e-81	SLC25A44KO		ENSG00000085276.19	MECOM	3658.88	0.643685	0.0335371	5.38713e-81	SLC25A45KO		ENSG00000172318.6	B3GALT1	304.632	3.318	0.158125	7.64623e-97	SLC25A48KO
ENSG00000064042.18	LIMCH1	2388.21	-0.841365	0.0438644	6.23537e-81	SLC25A44KO		ENSG00000158321.19	AUTS2	907.121	-1.26115	0.06584	6.26454e-81	SLC25A45KO		ENSG00000259207.10	ITGB3	4068.55	-0.747549	0.0355607	7.90444e-97	SLC25A48KO
ENSG00000164543.7	STK17A	793.689	-1.45851	0.0761867	6.44084e-81	SLC25A44KO		ENSG00000167553.17	TUBA1C	9635.26	-0.504816	0.0262697	7.36236e-81	SLC25A45KO		ENSG00000204394.13	VARS1	5448.4	-0.572123	0.0272031	9.74227e-97	SLC25A48KO
ENSG00000121039.10	RDH10	1466.41	0.920569	0.0480721	1.20222e-80	SLC25A44KO		ENSG00000151718.16	WWC2	4232.4	-0.648622	0.0337873	8.83525e-81	SLC25A45KO		ENSG00000197081.16	IGF2R	3919.36	0.807375	0.0384653	9.93292e-97	SLC25A48KO
ENSG00000198053.12	SIRPA	415.851	-1.58257	0.0829184	1.21743e-80	SLC25A44KO		ENSG00000164976.9	MYORG	2945.9	0.663238	0.0345957	1.0354e-80	SLC25A45KO		ENSG00000103855.18	CD276	2292.55	0.868783	0.0413685	1.89578e-96	SLC25A48KO
ENSG00000164300.17	SERINC5	2254.67	0.926629	0.0485987	5.60734e-80	SLC25A44KO		ENSG00000113645.15	WWC1	4843.92	-0.632857	0.0330262	1.55559e-80	SLC25A45KO		ENSG00000130477.16	UNC13A	490.844	-1.68232	0.0805022	3.41255e-96	SLC25A48KO
ENSG00000162738.7	VANGL2	732.181	1.38704	0.072875	6.00755e-80	SLC25A44KO		ENSG00000142156.16	COL6A1	4546.4	0.737102	0.0384685	1.74503e-80	SLC25A45KO		ENSG00000126012.13	KDM5C	3403.41	-0.657167	0.0314202	8.40085e-96	SLC25A48KO
ENSG00000091436.17	MAP3K20	1379.41	-1.08998	0.0573064	1.04304e-79	SLC25A44KO		ENSG00000179546.5	HTR1D	266.758	-3.17045	0.165946	2.09279e-80	SLC25A45KO		ENSG00000046604.14	DSG2	1407.77	-0.983059	0.0470778	1.26851e-95	SLC25A48KO
ENSG00000109452.13	INPP4B	1489.77	-1.06	0.0557726	1.37835e-79	SLC25A44KO		ENSG00000156510.13	HKDC1	456.702	-1.57226	0.0825032	3.179e-80	SLC25A45KO		ENSG00000106785.15	TRIM14	280.8	-5.87084	0.280304	1.42907e-95	SLC25A48KO
ENSG00000132359.17	RAP1GAP2	2076.67	0.808998	0.042437	1.9076e-79	SLC25A44KO		ENSG00000164402.14	SEPTIN8	2061.66	-0.822113	0.0430656	5.69248e-80	SLC25A45KO		ENSG00000128641.19	MYO1B	4558.83	0.650669	0.0311434	1.82467e-95	SLC25A48KO
ENSG00000039560.14	RAI14	7300.5	-0.508521	0.0267318	2.69403e-79	SLC25A44KO		ENSG00000075223.14	SEMA3C	3945.76	-0.605263	0.0317312	1.03345e-79	SLC25A45KO		ENSG00000135916.16	ITM2C	11547.2	0.524325	0.0251067	1.87453e-95	SLC25A48KO
ENSG00000111348.9	ARHGDIB	160.969	-4.08137	0.215587	5.28629e-79	SLC25A44KO		ENSG00000163435.16	ELF3	566.492	-1.42061	0.0749121	2.47418e-79	SLC25A45KO		ENSG00000186815.13	TPCN1	1731.05	-0.982159	0.0470708	1.93441e-95	SLC25A48KO
ENSG00000003989.18	SLC7A2	493.632	-4.4288	0.236221	5.30472e-78	SLC25A44KO		ENSG00000175455.16	CCDC14	2778.04	-0.684716	0.0358837	2.47798e-79	SLC25A45KO		ENSG00000128923.11	MINDY2	2489.37	-0.952712	0.0457893	5.10916e-95	SLC25A48KO
ENSG00000178209.17	PLEC	9790.65	-0.505373	0.0267869	5.73282e-78	SLC25A44KO		ENSG00000044574.9	HSPA5	16135.4	-0.406536	0.0213844	4.47075e-79	SLC25A45KO		ENSG00000171488.15	LRRC8C	1252.47	-1.22302	0.0588987	6.49498e-95	SLC25A48KO
ENSG00000124920.14	MYRF	619.531	1.29547	0.0690249	6.22871e-78	SLC25A44KO		ENSG00000120322.4	PCDHB8	349.617	1.98894	0.105205	5.31087e-79	SLC25A45KO		ENSG00000140455.17	USP3	1260.52	1.0428	0.0501161	7.04631e-95	SLC25A48KO
ENSG00000196072.12	BLOC1S2	1212.37	1.02794	0.0547457	1.20836e-77	SLC25A44KO		ENSG00000173706.15	HEG1	4978.42	-0.553214	0.0290968	1.31312e-78	SLC25A45KO		ENSG00000177697.19	CD151	2918.51	0.710921	0.0341567	8.79245e-95	SLC25A48KO
ENSG00000156860.16	FBRS	1173.7	1.10153	0.0587066	1.34233e-77	SLC25A44KO		ENSG00000085117.12	CD82	177.979	-3.31127	0.175984	1.86114e-78	SLC25A45KO		ENSG00000234685.1	NUS1P2	542.291	-1.55055	0.0750726	6.27568e-94	SLC25A48KO
ENSG00000140526.18	ABHD2	4480.99	0.643585	0.0343204	2.2145e-77	SLC25A44KO		ENSG00000162783.11	IER5	719.465	1.38321	0.0734023	1.89473e-78	SLC25A45KO		ENSG00000092068.21	SLC7A8	369.146	2.13707	0.103745	1.29726e-93	SLC25A48KO
ENSG00000109089.7	CDR2L	1914.55	-0.820092	0.0437199	2.36134e-77	SLC25A44KO		ENSG00000188486.4	H2AX	3750.25	-0.625212	0.0331089	3.2699e-78	SLC25A45KO		ENSG00000026508.21	CD44	550.493	-3.0979	0.150207	1.922e-93	SLC25A48KO
ENSG00000204394.13	VARS1	5448.4	-0.507285	0.0270075	2.81062e-77	SLC25A44KO		ENSG00000023171.20	GRAMD1B	745.421	1.83885	0.0978655	6.60252e-78	SLC25A45KO		ENSG00000163629.13	PTPN13	2626.01	-0.89509	0.0434025	2.13609e-93	SLC25A48KO
ENSG00000108639.8	SYNGR2	2772.64	-0.685867	0.0365911	3.41273e-77	SLC25A44KO		ENSG00000163931.17	TKT	21048.2	-0.394987	0.020985	8.65908e-78	SLC25A45KO		ENSG00000133687.16	TMTC1	6710.97	-0.702859	0.0340401	2.95554e-93	SLC25A48KO
ENSG00000177303.10	CASKIN2	1474.14	-0.935398	0.0500698	3.76463e-77	SLC25A44KO		ENSG00000197614.11	MFAP5	1020.87	1.21706	0.0648354	9.04543e-78	SLC25A45KO		ENSG00000148700.15	ADD3	2427.76	0.742618	0.0360397	5.99407e-93	SLC25A48KO
ENSG00000183421.12	RIPK4	1265.7	-1.19315	0.0638232	3.80112e-77	SLC25A44KO		ENSG00000166508.19	MCM7	8103.86	-0.451027	0.0240342	2.77375e-77	SLC25A45KO		ENSG00000189057.11	FAM111B	391.566	2.43374	0.11867	1.11252e-92	SLC25A48KO
ENSG00000171903.17	CYP4F11	169.607	-3.4996	0.187594	5.31928e-77	SLC25A44KO		ENSG00000178385.15	PLEKHM3	1155.85	-1.23864	0.0661255	8.21517e-77	SLC25A45KO		ENSG00000118257.17	NRP2	1950.1	-0.985264	0.0480396	2.40708e-92	SLC25A48KO
ENSG00000186815.13	TPCN1	1731.05	-0.869144	0.0464815	7.1688e-77	SLC25A44KO		ENSG00000115183.15	TANC1	3416.04	0.733647	0.0393072	1.46693e-76	SLC25A45KO		ENSG00000125304.10	TM9SF2	4166.06	0.61791	0.0300924	2.68979e-92	SLC25A48KO
ENSG00000055609.21	KMT2C	2919.72	0.701343	0.0375026	9.019e-77	SLC25A44KO		ENSG00000158258.16	CLSTN2	315.291	2.48935	0.134103	3.53032e-76	SLC25A45KO		ENSG00000075426.12	FOSL2	1178.41	-1.15262	0.0563893	8.46195e-92	SLC25A48KO
ENSG00000110104.13	CCDC86	3099.79	-0.675419	0.0362328	1.82651e-76	SLC25A44KO		ENSG00000144228.9	SPOPL	1370.44	0.904198	0.0487404	6.27324e-76	SLC25A45KO		ENSG00000163435.16	ELF3	566.492	-1.53303	0.0751179	9.78216e-92	SLC25A48KO
ENSG00000056998.21	GYG2	2023.62	0.81743	0.0438392	1.90675e-76	SLC25A44KO		ENSG00000003989.18	SLC7A2	493.632	-8.19183	0.438043	6.4898e-76	SLC25A45KO		ENSG00000006042.12	TMEM98	296.178	-2.90174	0.142222	1.05417e-91	SLC25A48KO
ENSG00000100097.12	LGALS1	2575.24	-0.710695	0.0381228	2.34423e-76	SLC25A44KO		ENSG00000197879.17	MYO1C	5317.18	-0.575202	0.0310892	4.23892e-75	SLC25A45KO		ENSG00000164825.4	DEFB1	132.165	5.08792	0.249059	1.55261e-91	SLC25A48KO
ENSG00000077713.19	SLC25A43	436.172	-1.76207	0.0952314	8.50551e-76	SLC25A44KO		ENSG00000127124.16	HIVEP3	1091.05	1.14639	0.0622146	6.81358e-75	SLC25A45KO		ENSG00000116560.12	SFPQ	10170.9	-0.473307	0.0231547	1.64439e-91	SLC25A48KO
ENSG00000106366.9	SERPINE1	1028.19	1.24506	0.0671836	8.63879e-76	SLC25A44KO		MT-ND4L_4	MT-ND4L_4	177743	0.674548	0.0361798	1.15613e-74	SLC25A45KO		ENSG00000164300.17	SERINC5	2254.67	0.990375	0.0485388	1.9039e-91	SLC25A48KO
ENSG00000106785.15	TRIM14	280.8	-2.07787	0.112389	1.17225e-75	SLC25A44KO		ENSG00000145431.11	PDGFC	3635.61	0.621439	0.0336961	2.73036e-74	SLC25A45KO		ENSG00000168264.11	IRF2BP2	2875.02	1.07861	0.0529273	2.1813e-91	SLC25A48KO
ENSG00000275832.5	ARHGAP23	6576.67	-0.526865	0.0284085	2.05277e-75	SLC25A44KO		ENSG00000122642.11	FKBP9	2216.36	-0.858653	0.0467997	5.0175e-74	SLC25A45KO		ENSG00000135052.16	GOLM1	4281.95	0.587062	0.0288278	9.06341e-91	SLC25A48KO
ENSG00000022556.16	NLRP2	1702.46	1.00593	0.0544205	2.93417e-75	SLC25A44KO		ENSG00000135476.12	ESPL1	1618.56	-0.885141	0.048265	6.03428e-74	SLC25A45KO		ENSG00000166387.14	PPFIBP2	641.831	1.57982	0.0780763	2.64637e-90	SLC25A48KO
ENSG00000008394.13	MGST1	421.385	-1.92629	0.104501	3.18613e-75	SLC25A44KO		ENSG00000162493.17	PDPN	3965.37	-0.796804	0.0434894	6.99395e-74	SLC25A45KO		ENSG00000146648.21	EGFR	2297.07	-0.963771	0.0475823	4.02632e-90	SLC25A48KO
ENSG00000196230.14	TUBB	39637.1	-0.325627	0.0175679	3.40219e-75	SLC25A44KO		ENSG00000144677.15	CTDSPL	2162.36	-0.711883	0.0388361	8.0581e-74	SLC25A45KO		ENSG00000171310.11	CHST11	827.724	1.5636	0.0774401	7.23878e-90	SLC25A48KO
ENSG00000154930.15	ACSS1	114.016	-4.15965	0.225214	3.71668e-75	SLC25A44KO		ENSG00000133318.14	RTN3	2877.26	-0.653665	0.0356447	9.70626e-74	SLC25A45KO		ENSG00000136205.18	TNS3	9226.11	-0.504416	0.0248921	1.02693e-89	SLC25A48KO
ENSG00000123213.23	NLN	2038.79	-0.742451	0.040215	5.16617e-75	SLC25A44KO		ENSG00000136720.7	HS6ST1	5831.99	-0.546477	0.0298028	1.00316e-73	SLC25A45KO		ENSG00000053747.17	LAMA3	488.141	-5.67647	0.28011	1.94885e-89	SLC25A48KO
ENSG00000172175.16	MALT1	4476.69	-0.623539	0.0337586	6.68593e-75	SLC25A44KO		ENSG00000163362.11	INAVA	1730.05	-0.819832	0.0448004	1.1376e-73	SLC25A45KO		ENSG00000156427.8	FGF18	1403.99	-1.02547	0.0508707	2.5619e-89	SLC25A48KO
ENSG00000092621.13	PHGDH	2954.66	0.694464	0.0376672	9.36233e-75	SLC25A44KO		ENSG00000140465.15	CYP1A1	466.205	1.58159	0.0868427	1.63034e-73	SLC25A45KO		ENSG00000115306.16	SPTBN1	9330.97	-0.487549	0.0241301	2.72575e-89	SLC25A48KO
ENSG00000090861.17	AARS1	4879.67	0.515035	0.0278978	9.94562e-75	SLC25A44KO		ENSG00000133401.16	PDZD2	404.217	1.7531	0.0962146	1.69931e-73	SLC25A45KO		ENSG00000166532.16	RIMKLB	1123.77	1.04394	0.052223	6.80665e-88	SLC25A48KO
ENSG00000151474.23	FRMD4A	917.502	1.2836	0.0697806	1.0924e-74	SLC25A44KO		ENSG00000139318.8	DUSP6	5208.86	0.564162	0.0308958	2.16482e-73	SLC25A45KO		ENSG00000117122.14	MFAP2	1123.15	1.01584	0.0507097	9.48635e-88	SLC25A48KO
ENSG00000084207.18	GSTP1	15096.4	0.565053	0.0306427	1.69272e-74	SLC25A44KO		ENSG00000078269.15	SYNJ2	1161.24	0.967154	0.0530324	3.11135e-73	SLC25A45KO		ENSG00000065717.16	TLE2	319.199	-2.47822	0.124242	1.31525e-87	SLC25A48KO
ENSG00000189057.11	FAM111B	391.566	2.19281	0.119536	2.02597e-74	SLC25A44KO		ENSG00000164300.17	SERINC5	2254.67	0.890804	0.0489278	5.41806e-73	SLC25A45KO		ENSG00000185989.11	RASA3	748.999	-1.58053	0.0792903	2.60254e-87	SLC25A48KO
ENSG00000186522.15	SEPTIN10	1905.86	-0.891987	0.0485211	2.33054e-74	SLC25A44KO		ENSG00000196935.10	SRGAP1	2007.59	-0.862864	0.047387	5.70647e-73	SLC25A45KO		ENSG00000083444.17	PLOD1	5065.42	0.539139	0.0270336	4.89195e-87	SLC25A48KO
ENSG00000105655.19	ISYNA1	5931	0.636843	0.0346259	2.77483e-74	SLC25A44KO		ENSG00000025796.14	SEC63	1668.45	-0.828165	0.0455362	9.27585e-73	SLC25A45KO		ENSG00000149115.14	TNKS1BP1	2711.98	-0.723987	0.0363461	5.25312e-87	SLC25A48KO
ENSG00000178921.14	PFAS	3328.81	-0.606275	0.0331128	1.21709e-73	SLC25A44KO		ENSG00000091592.17	NLRP1	134.285	-5.9474	0.326101	1.22927e-72	SLC25A45KO		ENSG00000136158.12	SPRY2	2315.29	0.765744	0.0385521	1.52842e-86	SLC25A48KO
ENSG00000170515.14	PA2G4	7272.9	-0.615533	0.0336154	1.50195e-73	SLC25A44KO		ENSG00000182010.11	RTKN2	743.758	-1.33374	0.0735171	1.47225e-72	SLC25A45KO		ENSG00000158258.16	CLSTN2	315.291	2.62724	0.132836	3.03175e-86	SLC25A48KO
ENSG00000239264.9	TXNDC5	7137.61	-0.489889	0.0267553	1.53557e-73	SLC25A44KO		ENSG00000148700.15	ADD3	2427.76	-0.748181	0.0412107	2.05316e-72	SLC25A45KO		ENSG00000140416.25	TPM1	34106.3	0.460276	0.0232154	3.60281e-86	SLC25A48KO
ENSG00000182871.16	COL18A1	10929.1	0.437729	0.023877	2.73809e-73	SLC25A44KO		ENSG00000132470.14	ITGB4	220.854	-2.42803	0.134554	3.53063e-72	SLC25A45KO		ENSG00000145687.17	SSBP2	349.357	2.44932	0.124189	7.51739e-86	SLC25A48KO
ENSG00000035687.10	ADSS2	2179.73	-0.729468	0.0401058	6.73888e-73	SLC25A44KO		ENSG00000157870.17	PRXL2B	1054.26	-1.0148	0.0561015	4.83809e-72	SLC25A45KO		ENSG00000148672.10	GLUD1	4382.66	-0.616012	0.0312707	7.54711e-85	SLC25A48KO
ENSG00000143321.19	HDGF	8888.51	-0.411671	0.0225912	1.13838e-72	SLC25A44KO		ENSG00000254369.6	HOXA-AS3	243.707	-3.02819	0.168067	5.48566e-72	SLC25A45KO		ENSG00000104325.7	DECR1	1259.5	1.0154	0.0517046	7.75254e-85	SLC25A48KO
ENSG00000113758.14	DBN1	6378.8	0.514656	0.0283039	1.69128e-72	SLC25A44KO		ENSG00000170004.19	CHD3	7308.82	-0.550713	0.0304198	6.93063e-72	SLC25A45KO		ENSG00000111145.8	ELK3	1073.12	-1.26739	0.0645626	1.06323e-84	SLC25A48KO
ENSG00000020922.13	MRE11	488.606	-1.67366	0.0926729	3.21582e-72	SLC25A44KO		ENSG00000116455.14	WDR77	1196.31	-0.913508	0.0506507	1.08029e-71	SLC25A45KO		ENSG00000136048.14	DRAM1	713.625	-1.54899	0.0790654	1.24854e-84	SLC25A48KO
ENSG00000047457.14	CP	320.294	-1.86736	0.103388	3.42011e-72	SLC25A44KO		ENSG00000186522.15	SEPTIN10	1905.86	-0.882365	0.048936	1.32271e-71	SLC25A45KO		ENSG00000157557.13	ETS2	1134.35	-1.31993	0.0674166	1.79178e-84	SLC25A48KO
ENSG00000135316.20	SYNCRIP	10419.5	-0.455575	0.025108	4.01368e-72	SLC25A44KO		ENSG00000162104.10	ADCY9	679.441	-1.25451	0.0700069	5.44744e-71	SLC25A45KO		ENSG00000121039.10	RDH10	1466.41	0.942756	0.0481118	2.15777e-84	SLC25A48KO
ENSG00000141510.18	TP53	2186.15	-0.687599	0.0379917	4.57199e-72	SLC25A44KO		ENSG00000205339.10	IPO7	5691.15	-0.576812	0.032146	7.75933e-71	SLC25A45KO		ENSG00000144909.8	OSBPL11	840.546	-1.15682	0.0591687	2.79752e-84	SLC25A48KO
ENSG00000115159.17	GPD2	2033.22	-0.767717	0.0424037	4.87998e-72	SLC25A44KO		ENSG00000275023.5	MLLT6	2206.98	-0.742702	0.0413492	9.00495e-71	SLC25A45KO		ENSG00000116679.16	IVNS1ABP	6221.38	-0.542405	0.0276653	4.00787e-84	SLC25A48KO
ENSG00000105290.13	APLP1	1587.74	0.833083	0.0460535	5.22536e-72	SLC25A44KO		ENSG00000112984.12	KIF20A	2209.24	-0.753911	0.0420442	1.29391e-70	SLC25A45KO		ENSG00000133134.12	BEX2	328.193	2.27851	0.116701	4.26218e-84	SLC25A48KO
ENSG00000025796.14	SEC63	1668.45	-0.811758	0.0449751	9.58119e-72	SLC25A44KO		ENSG00000162998.5	FRZB	258.416	3.40964	0.19086	1.92636e-70	SLC25A45KO		ENSG00000130396.22	AFDN	5218.06	0.555123	0.0283324	4.34102e-84	SLC25A48KO
ENSG00000162817.7	C1orf115	124.199	-5.89126	0.325834	1.07865e-71	SLC25A44KO		ENSG00000159166.15	LAD1	229.954	-7.62194	0.423032	2.46987e-70	SLC25A45KO		ENSG00000213719.8	CLIC1	5366.92	-0.60268	0.030811	6.60154e-84	SLC25A48KO
ENSG00000113163.19	CERT1	2782.21	-0.717153	0.0397131	1.13059e-71	SLC25A44KO		ENSG00000141526.18	SLC16A3	1019.97	1.01448	0.0568337	2.65949e-70	SLC25A45KO		ENSG00000196557.13	CACNA1H	199.868	-3.68488	0.189111	9.88618e-84	SLC25A48KO
ENSG00000115738.10	ID2	1026.54	0.994065	0.0551451	1.17355e-71	SLC25A44KO		ENSG00000146918.20	NCAPG2	1934.89	-0.776896	0.0435018	3.0331e-70	SLC25A45KO		ENSG00000105223.21	PLD3	3111.16	0.748309	0.0383728	1.76884e-83	SLC25A48KO
ENSG00000152778.10	IFIT5	196.957	-3.4527	0.191962	1.93427e-71	SLC25A44KO		ENSG00000130021.15	PUDP	1366.3	0.94077	0.0527944	7.12701e-70	SLC25A45KO		ENSG00000170836.13	PPM1D	925.09	1.19412	0.0615169	5.47253e-83	SLC25A48KO
ENSG00000114861.24	FOXP1	1156.95	1.18226	0.0658625	3.46949e-71	SLC25A44KO		ENSG00000196781.16	TLE1	932.55	1.19157	0.0669939	7.15751e-70	SLC25A45KO		ENSG00000170915.9	PAQR8	326.135	2.11168	0.10901	5.84757e-83	SLC25A48KO
ENSG00000162849.16	KIF26B	202.757	-3.52464	0.196412	4.89182e-71	SLC25A44KO		ENSG00000204682.9	MIR1915HG	461.923	1.61609	0.0911119	1.35067e-69	SLC25A45KO		ENSG00000133216.17	EPHB2	825.441	-1.35364	0.0701507	4.06541e-82	SLC25A48KO
ENSG00000175906.5	ARL4D	1146.76	0.980088	0.0550542	4.89182e-71	SLC25A44KO		ENSG00000101144.13	BMP7	256.853	5.79933	0.32757	1.74243e-69	SLC25A45KO		ENSG00000064607.17	SUGP2	2539.25	0.73097	0.037847	7.76602e-82	SLC25A48KO
ENSG00000146281.6	PM20D2	275.293	-2.06054	0.115133	9.656e-71	SLC25A44KO		ENSG00000182158.16	CREB3L2	3737.22	-0.749159	0.0421591	1.77421e-69	SLC25A45KO		ENSG00000101210.14	EEF1A2	221.145	-3.26996	0.169835	8.66842e-82	SLC25A48KO
ENSG00000162783.11	IER5	719.465	1.30966	0.073206	9.89869e-71	SLC25A44KO		ENSG00000149212.12	SESN3	953.7	1.1387	0.0641565	1.79261e-69	SLC25A45KO		ENSG00000117862.13	TXNDC12	3062.33	0.642605	0.0333354	1.13765e-81	SLC25A48KO
ENSG00000113645.15	WWC1	4843.92	-0.585776	0.0326963	1.82042e-70	SLC25A44KO		ENSG00000019144.20	PHLDB1	2634.41	-0.725735	0.0409462	4.03216e-69	SLC25A45KO		ENSG00000143248.13	RGS5	1460.2	2.06712	0.107679	1.25292e-81	SLC25A48KO
ENSG00000051523.12	CYBA	1395.45	-1.04569	0.0585534	1.95397e-70	SLC25A44KO		ENSG00000090530.10	P3H2	1646.11	0.772756	0.0436977	5.79525e-69	SLC25A45KO		ENSG00000099250.18	NRP1	4818.06	0.506598	0.0262546	1.63384e-81	SLC25A48KO
ENSG00000116005.12	PCYOX1	3080.78	0.698707	0.0390402	2.38675e-70	SLC25A44KO		ENSG00000169398.20	PTK2	3043.5	0.618288	0.0349048	6.07678e-69	SLC25A45KO		ENSG00000167315.18	ACAA2	3700.01	0.637117	0.033135	3.73656e-81	SLC25A48KO
ENSG00000180340.7	FZD2	1154.66	1.03137	0.0579212	3.45808e-70	SLC25A44KO		ENSG00000116791.14	CRYZ	866.956	-1.23686	0.0699524	6.31295e-69	SLC25A45KO		ENSG00000161249.21	DMKN	205.408	-3.56269	0.185833	3.85621e-81	SLC25A48KO
ENSG00000144909.8	OSBPL11	840.546	-1.03545	0.0580992	5.40103e-70	SLC25A44KO		ENSG00000113328.20	CCNG1	2633.87	0.708863	0.040069	6.86592e-69	SLC25A45KO		ENSG00000162591.17	MEGF6	488.433	1.70577	0.0891389	6.26984e-81	SLC25A48KO
ENSG00000162591.17	MEGF6	488.433	1.58501	0.0895152	2.04619e-69	SLC25A44KO		ENSG00000013275.8	PSMC4	2090.73	-0.824114	0.0466469	8.66564e-69	SLC25A45KO		ENSG00000076641.4	PAG1	161.475	-5.95736	0.309784	7.03302e-81	SLC25A48KO
ENSG00000029153.15	BMAL2	550.122	-1.48067	0.0840652	9.21358e-69	SLC25A44KO		ENSG00000110237.5	ARHGEF17	1712.3	-0.839798	0.0475298	9.36101e-69	SLC25A45KO		ENSG00000181467.5	RAP2B	398.35	2.03624	0.106535	1.00066e-80	SLC25A48KO
MT-ND3	MT-ND3	12898.1	0.499147	0.0281987	1.16504e-68	SLC25A44KO		ENSG00000189057.11	FAM111B	391.566	2.12027	0.120469	1.08153e-68	SLC25A45KO		ENSG00000125848.10	FLRT3	2718.03	0.750361	0.0392346	2.69441e-80	SLC25A48KO
ENSG00000274070.2	CASTOR2	2532.64	0.729632	0.0413444	1.50322e-68	SLC25A44KO		ENSG00000101577.11	LPIN2	1357.04	-1.07267	0.0607384	1.24694e-68	SLC25A45KO		ENSG00000105655.19	ISYNA1	5931	0.662515	0.0346349	2.93459e-80	SLC25A48KO
ENSG00000128272.18	ATF4	7258.15	0.468525	0.026632	5.98067e-68	SLC25A44KO		ENSG00000071054.17	MAP4K4	4535.55	0.50522	0.0285901	1.84426e-68	SLC25A45KO		ENSG00000117335.21	CD46	4337.72	0.590883	0.0308901	3.73883e-80	SLC25A48KO
ENSG00000174718.12	RESF1	2144.45	0.966068	0.0553151	2.33714e-67	SLC25A44KO		ENSG00000171408.14	PDE7B	652.536	1.20776	0.0686574	1.88678e-68	SLC25A45KO		ENSG00000113441.16	LNPEP	4052.86	-0.809402	0.0423876	3.88165e-80	SLC25A48KO
ENSG00000107438.9	PDLIM1	2706.77	-0.692465	0.0396062	2.87745e-67	SLC25A44KO		ENSG00000013810.21	TACC3	2417.73	-0.774849	0.0439571	2.0897e-68	SLC25A45KO		ENSG00000081087.16	OSTM1	1500.54	0.982042	0.0515355	6.25702e-80	SLC25A48KO
ENSG00000258947.8	TUBB3	2432.23	0.718137	0.0411256	4.15726e-67	SLC25A44KO		ENSG00000105810.10	CDK6	1343.85	-0.831936	0.0472215	2.14843e-68	SLC25A45KO		ENSG00000122779.18	TRIM24	1561.8	1.04142	0.0546931	8.4359e-80	SLC25A48KO
ENSG00000142449.13	FBN3	104.019	-4.66818	0.268056	6.44802e-67	SLC25A44KO		ENSG00000108639.8	SYNGR2	2772.64	-0.649338	0.0368607	3.02498e-68	SLC25A45KO		ENSG00000105699.17	LSR	1213.18	-1.06353	0.0558752	2.15588e-79	SLC25A48KO
ENSG00000126561.18	STAT5A	139.938	-3.42011	0.198148	4.79754e-66	SLC25A44KO		ENSG00000173890.17	GPR160	155.208	-3.15188	0.179936	4.48338e-68	SLC25A45KO		ENSG00000122786.20	CALD1	14202.2	-0.481427	0.0252893	2.23814e-79	SLC25A48KO
ENSG00000263465.5	SRSF8	780.703	-1.1424	0.0662511	8.75157e-66	SLC25A44KO		ENSG00000127947.16	PTPN12	2250.43	0.801435	0.0456077	5.13724e-68	SLC25A45KO		ENSG00000113328.20	CCNG1	2633.87	0.75431	0.0397734	5.25339e-79	SLC25A48KO
ENSG00000113013.16	HSPA9	15640.2	0.376272	0.0217446	2.02903e-65	SLC25A44KO		ENSG00000068001.14	HYAL2	2606.41	0.712795	0.0406411	9.66968e-68	SLC25A45KO		ENSG00000149212.12	SESN3	953.7	1.20231	0.0635726	8.3244e-79	SLC25A48KO
ENSG00000177606.9	JUN	1077.92	1.07953	0.062699	2.2529e-65	SLC25A44KO		ENSG00000156026.15	MCU	1978.46	-0.687374	0.039218	1.36873e-67	SLC25A45KO		ENSG00000136997.22	MYC	1452.77	-0.932201	0.0492998	1.19646e-78	SLC25A48KO
ENSG00000174695.10	TMEM167A	5368.88	0.54166	0.0314076	2.4848e-65	SLC25A44KO		ENSG00000054118.15	THRAP3	4327.91	-0.510602	0.0291084	2.33759e-67	SLC25A45KO		ENSG00000130175.10	PRKCSH	6375.29	0.532709	0.0280819	1.59802e-78	SLC25A48KO
ENSG00000164976.9	MYORG	2945.9	0.593556	0.0344495	3.53574e-65	SLC25A44KO		ENSG00000175745.15	NR2F1	933.303	1.34183	0.0769772	2.46818e-67	SLC25A45KO		ENSG00000110195.14	FOLR1	681.303	1.34964	0.0715965	2.18334e-78	SLC25A48KO
ENSG00000185222.10	TCEAL9	3391.64	0.619626	0.0360112	5.37479e-65	SLC25A44KO		ENSG00000005073.6	HOXA11	1160.57	-1.01875	0.0583651	3.27747e-67	SLC25A45KO		ENSG00000112378.12	PERP	662.79	-1.63168	0.0866582	2.44512e-78	SLC25A48KO
ENSG00000123143.13	PKN1	1410.27	-0.798162	0.0465824	9.83443e-65	SLC25A44KO		ENSG00000118276.12	B4GALT6	375.664	1.75702	0.100915	3.28437e-67	SLC25A45KO		ENSG00000141448.11	GATA6	394.823	1.91724	0.101951	3.01696e-78	SLC25A48KO
ENSG00000140455.17	USP3	1260.52	0.866689	0.0505454	1.48895e-64	SLC25A44KO		ENSG00000175093.5	SPSB4	382.156	2.27723	0.130824	4.68026e-67	SLC25A45KO		ENSG00000159842.16	ABR	2955.83	-0.673439	0.0357038	4.19926e-78	SLC25A48KO
ENSG00000197785.14	ATAD3A	2435	-0.646095	0.0378068	2.96866e-64	SLC25A44KO		ENSG00000164054.17	SHISA5	3200.29	0.592038	0.033929	6.68056e-67	SLC25A45KO		ENSG00000135926.15	TMBIM1	3636.43	0.69901	0.0371279	1.03372e-77	SLC25A48KO
ENSG00000046889.19	PREX2	2643.59	-0.614977	0.0359817	3.07436e-64	SLC25A44KO		ENSG00000119326.15	CTNNAL1	2438.44	-0.827058	0.0475346	8.61742e-67	SLC25A45KO		ENSG00000151623.15	NR3C2	636.462	-1.403	0.0748418	1.2467e-77	SLC25A48KO
ENSG00000131467.12	PSME3	4434.09	-0.518854	0.0303371	3.33441e-64	SLC25A44KO		ENSG00000161714.12	PLCD3	1514.34	-0.910249	0.0524764	2.03438e-66	SLC25A45KO		ENSG00000105767.3	CADM4	1511.18	0.959847	0.0511783	1.31607e-77	SLC25A48KO
ENSG00000187134.14	AKR1C1	5502.36	-1.85518	0.109555	8.94234e-64	SLC25A44KO		ENSG00000198846.6	TOX	1627.57	-0.861037	0.0494425	2.70947e-66	SLC25A45KO		ENSG00000177628.16	GBA1	898.13	1.09842	0.0586236	2.763e-77	SLC25A48KO
ENSG00000026508.21	CD44	550.493	-1.93733	0.114259	1.02129e-63	SLC25A44KO		ENSG00000116830.12	TTF2	2365.3	-0.631306	0.0363921	3.23294e-66	SLC25A45KO		ENSG00000008083.14	JARID2	1391.72	0.927711	0.0495254	3.19459e-77	SLC25A48KO
ENSG00000147050.18	KDM6A	1703.26	0.801051	0.0471455	1.02393e-63	SLC25A44KO		ENSG00000154930.15	ACSS1	114.016	-3.47264	0.200707	3.47249e-66	SLC25A45KO		ENSG00000151748.15	SAV1	1145.57	-0.940129	0.0502157	3.56015e-77	SLC25A48KO
ENSG00000008083.14	JARID2	1391.72	0.842332	0.0496736	1.91491e-63	SLC25A44KO		ENSG00000186480.13	INSIG1	402.832	-1.7582	0.101875	3.91155e-66	SLC25A45KO		ENSG00000213614.11	HEXA	1409.07	0.91377	0.0488002	3.90172e-77	SLC25A48KO
ENSG00000122884.13	P4HA1	2634.45	0.633192	0.0373267	2.74149e-63	SLC25A44KO		ENSG00000125966.10	MMP24	684.639	-1.7208	0.0997287	4.39037e-66	SLC25A45KO		ENSG00000111348.9	ARHGDIB	160.969	-4.36678	0.233646	6.19622e-77	SLC25A48KO
ENSG00000142798.20	HSPG2	12799.6	0.947868	0.0560244	3.34637e-63	SLC25A44KO		ENSG00000140044.13	JDP2	475.545	-1.55827	0.0904229	6.17963e-66	SLC25A45KO		ENSG00000163956.13	LRPAP1	2692.75	0.713329	0.0381527	9.14105e-77	SLC25A48KO
ENSG00000065809.14	FAM107B	1531.28	0.913272	0.0539293	3.36619e-63	SLC25A44KO		ENSG00000138434.17	ITPRID2	13257.9	0.512233	0.0295791	8.43055e-66	SLC25A45KO		ENSG00000214706.12	IFRD2	1848.98	-0.786402	0.0421792	2.32647e-76	SLC25A48KO
ENSG00000132507.18	EIF5A	12350.7	-0.450019	0.0265544	4.75494e-63	SLC25A44KO		ENSG00000066382.17	MPPED2	255.138	2.48227	0.144232	1.02865e-65	SLC25A45KO		ENSG00000101160.15	CTSZ	1847.81	0.763151	0.0410262	5.26749e-76	SLC25A48KO
ENSG00000122779.18	TRIM24	1561.8	0.925777	0.0548658	6.55995e-63	SLC25A44KO		ENSG00000135540.12	NHSL1	1678.2	-0.796706	0.0462433	1.76705e-65	SLC25A45KO		ENSG00000163132.8	MSX1	12342.8	0.493909	0.0265146	9.96667e-76	SLC25A48KO
ENSG00000152558.15	TMEM123	2463.35	-0.607143	0.0359148	7.18139e-63	SLC25A44KO		ENSG00000107249.24	GLIS3	2205.28	-0.750287	0.0435322	1.98931e-65	SLC25A45KO		ENSG00000126003.7	PLAGL2	2764.53	0.683147	0.0367622	1.25903e-75	SLC25A48KO
ENSG00000100300.18	TSPO	607.884	-1.54265	0.0918043	1.02161e-62	SLC25A44KO		ENSG00000085185.16	BCORL1	329.975	-2.00243	0.11665	2.25249e-65	SLC25A45KO		ENSG00000173905.9	GOLIM4	6792.95	0.524057	0.0282253	1.65006e-75	SLC25A48KO
ENSG00000006125.18	AP2B1	5809.98	-0.498495	0.0296971	1.17089e-62	SLC25A44KO		ENSG00000163697.18	APBB2	2476.61	-0.764748	0.0444508	3.25865e-65	SLC25A45KO		ENSG00000166340.18	TPP1	2491.18	0.761134	0.0410847	1.94942e-75	SLC25A48KO
ENSG00000170836.13	PPM1D	925.09	1.04131	0.06189	1.28572e-62	SLC25A44KO		ENSG00000166147.15	FBN1	6536.76	-0.580698	0.0337127	3.35814e-65	SLC25A45KO		ENSG00000204217.16	BMPR2	3466.08	0.794698	0.0429113	2.15276e-75	SLC25A48KO
ENSG00000018408.15	WWTR1	1919.83	-0.69961	0.0413896	2.18327e-62	SLC25A44KO		ENSG00000099864.18	PALM	843.251	-1.27232	0.0743679	7.99136e-65	SLC25A45KO		ENSG00000152061.24	RABGAP1L	980.742	-1.29045	0.0698363	2.33186e-75	SLC25A48KO
ENSG00000112419.15	PHACTR2	4496.99	-0.672939	0.0400074	2.93844e-62	SLC25A44KO		ENSG00000150540.14	HNMT	233.699	2.61359	0.15317	8.30155e-65	SLC25A45KO		ENSG00000124486.15	USP9X	7098.5	0.522737	0.0282126	3.36918e-75	SLC25A48KO
ENSG00000097046.13	CDC7	993.59	-0.952947	0.0568635	3.75271e-62	SLC25A44KO		ENSG00000182287.15	AP1S2	4171	0.676351	0.0395835	1.08379e-64	SLC25A45KO		ENSG00000110104.13	CCDC86	3099.79	-0.670917	0.0363138	4.64247e-75	SLC25A48KO
ENSG00000184349.14	EFNA5	1127.36	-1.22319	0.073326	1.10281e-61	SLC25A44KO		ENSG00000137310.13	TCF19	1544.82	-0.841118	0.0492	1.37286e-64	SLC25A45KO		ENSG00000105810.10	CDK6	1343.85	-0.867074	0.0469606	5.24469e-75	SLC25A48KO
ENSG00000182287.15	AP1S2	4171	0.658432	0.0394285	1.28392e-61	SLC25A44KO		ENSG00000102054.18	RBBP7	5210.83	-0.521502	0.0304617	2.05158e-64	SLC25A45KO		ENSG00000006576.17	PHTF2	1681.01	0.805636	0.0436588	6.93448e-75	SLC25A48KO
ENSG00000116574.6	RHOU	214.605	3.68628	0.220897	1.45207e-61	SLC25A44KO		ENSG00000026559.14	KCNG1	657.437	1.07997	0.0634421	4.3044e-64	SLC25A45KO		ENSG00000178104.22	PDE4DIP	2229.64	-0.750964	0.0406859	7.14277e-75	SLC25A48KO
ENSG00000170502.13	NUDT9	1699.41	0.74804	0.0447993	1.81822e-61	SLC25A44KO		ENSG00000185215.11	TNFAIP2	2879.95	0.570328	0.0334117	4.96802e-64	SLC25A45KO		ENSG00000139174.12	PRICKLE1	1764.91	0.908223	0.0492936	1.06803e-74	SLC25A48KO
ENSG00000254726.3	MEX3A	1387.11	0.864182	0.0518255	2.02213e-61	SLC25A44KO		ENSG00000148143.13	ZNF462	1129.18	0.932163	0.0548108	6.1853e-64	SLC25A45KO		ENSG00000171903.17	CYP4F11	169.607	-3.412	0.185695	1.06913e-74	SLC25A48KO
ENSG00000128045.7	RASL11B	168.846	3.44145	0.207191	2.87337e-61	SLC25A44KO		ENSG00000138166.6	DUSP5	777.273	1.11391	0.0657161	1.38167e-63	SLC25A45KO		ENSG00000006652.15	IFRD1	3628.62	0.611609	0.0331649	1.15075e-74	SLC25A48KO
ENSG00000141522.12	ARHGDIA	5527.88	-0.502184	0.0301049	3.73913e-61	SLC25A44KO		ENSG00000005022.6	SLC25A5	7494.07	-0.449441	0.0264188	1.51167e-63	SLC25A45KO		ENSG00000143776.20	CDC42BPA	4184.33	0.605844	0.0328499	1.15325e-74	SLC25A48KO
ENSG00000197977.4	ELOVL2	635.963	-1.17889	0.0710558	4.91469e-61	SLC25A44KO		ENSG00000112977.16	DAP	2110.2	-0.774044	0.0455705	1.65776e-63	SLC25A45KO		ENSG00000104812.15	GYS1	2741.96	-0.708053	0.038417	1.1827e-74	SLC25A48KO
ENSG00000116830.12	TTF2	2365.3	-0.596258	0.0358423	6.9515e-61	SLC25A44KO		ENSG00000143845.15	ETNK2	447.394	-1.49851	0.0885541	1.65776e-63	SLC25A45KO		ENSG00000178921.14	PFAS	3328.81	-0.611514	0.0332195	1.53637e-74	SLC25A48KO
ENSG00000174032.17	SLC25A30	980.133	-1.02486	0.0617533	8.95491e-61	SLC25A44KO		ENSG00000184216.15	IRAK1	7868.27	0.428386	0.025242	2.82621e-63	SLC25A45KO		ENSG00000148344.11	PTGES	414.052	-2.19011	0.119391	1.55677e-74	SLC25A48KO
ENSG00000128849.11	CGNL1	3662.58	0.612401	0.0368566	1.01194e-60	SLC25A44KO		ENSG00000152661.9	GJA1	147.571	6.56725	0.384408	3.80056e-63	SLC25A45KO		ENSG00000166401.15	SERPINB8	309.005	-2.97826	0.162389	1.83946e-74	SLC25A48KO
ENSG00000162998.5	FRZB	258.416	3.17177	0.191507	1.06466e-60	SLC25A44KO		ENSG00000179361.18	ARID3B	1765.04	0.823261	0.0486841	3.95196e-63	SLC25A45KO		ENSG00000154556.20	SORBS2	1477.78	0.987572	0.0537082	2.97125e-74	SLC25A48KO
ENSG00000043355.12	ZIC2	1384.19	0.88734	0.0536509	1.83134e-60	SLC25A44KO		ENSG00000106004.5	HOXA5	485.083	-1.57079	0.0931483	4.62515e-63	SLC25A45KO		ENSG00000162520.15	SYNC	195.765	-2.72211	0.148915	4.69775e-74	SLC25A48KO
ENSG00000136048.14	DRAM1	713.625	-1.25448	0.0761081	2.28463e-60	SLC25A44KO		ENSG00000088826.18	SMOX	582.879	1.36378	0.0808935	4.98726e-63	SLC25A45KO		ENSG00000025796.14	SEC63	1668.45	-0.828111	0.0451714	6.15337e-74	SLC25A48KO
ENSG00000089248.7	ERP29	3405.36	0.588362	0.0355043	2.6154e-60	SLC25A44KO		ENSG00000154734.16	ADAMTS1	1408.49	-0.940586	0.0557106	5.61195e-63	SLC25A45KO		ENSG00000130021.15	PUDP	1366.3	0.960942	0.052443	7.87597e-74	SLC25A48KO
ENSG00000026297.17	RNASET2	1614.04	0.82873	0.0502036	2.90233e-60	SLC25A44KO		ENSG00000143036.17	SLC44A3	500.713	-1.49175	0.088592	5.67593e-63	SLC25A45KO		ENSG00000154930.15	ACSS1	114.016	-4.50513	0.246132	8.8928e-74	SLC25A48KO
ENSG00000126012.13	KDM5C	3403.41	-0.510889	0.0309254	5.18243e-60	SLC25A44KO		ENSG00000231925.14	TAPBP	2263.27	-0.68799	0.0407125	6.89221e-63	SLC25A45KO		ENSG00000197705.10	KLHL14	458.154	-1.92096	0.105142	1.06411e-73	SLC25A48KO
ENSG00000163468.15	CCT3	9671.87	-0.449062	0.0271858	6.0463e-60	SLC25A44KO		ENSG00000081923.15	ATP8B1	1419.49	0.798167	0.0473026	8.19502e-63	SLC25A45KO		ENSG00000139318.8	DUSP6	5208.86	0.565333	0.03078	1.25814e-73	SLC25A48KO
ENSG00000066135.13	KDM4A	2146.06	0.775743	0.0471079	7.15143e-60	SLC25A44KO		ENSG00000099875.16	MKNK2	2733.24	0.661716	0.0392904	1.55916e-62	SLC25A45KO		ENSG00000132854.19	KANK4	185.696	3.62368	0.198982	1.38107e-73	SLC25A48KO
ENSG00000151322.20	NPAS3	470.957	1.68934	0.103042	8.13668e-60	SLC25A44KO		ENSG00000178764.8	ZHX2	1614.72	0.849277	0.0504822	1.70675e-62	SLC25A45KO		ENSG00000022267.19	FHL1	677.754	-1.26249	0.0692171	1.81978e-73	SLC25A48KO
ENSG00000159069.14	FBXW5	1680.36	-0.702117	0.0426222	8.61185e-60	SLC25A44KO		ENSG00000176485.14	PLAAT3	591.343	-1.88927	0.112965	2.40326e-62	SLC25A45KO		ENSG00000102265.12	TIMP1	1437.73	0.844523	0.0461744	2.36934e-73	SLC25A48KO
ENSG00000115363.14	EVA1A	1111	-0.994769	0.060521	1.15921e-59	SLC25A44KO		ENSG00000134853.12	PDGFRA	207.871	3.32955	0.198873	5.19059e-62	SLC25A45KO		ENSG00000136877.15	FPGS	978.935	-1.13764	0.0624251	2.76365e-73	SLC25A48KO
ENSG00000197746.15	PSAP	10440.7	0.417921	0.0253673	2.96673e-59	SLC25A44KO		ENSG00000175040.6	CHST2	224.353	2.58096	0.154788	5.73885e-62	SLC25A45KO		ENSG00000131018.25	SYNE1	439.271	-1.64375	0.0904567	4.88594e-73	SLC25A48KO
ENSG00000104824.18	HNRNPL	7920.64	-0.420412	0.0256275	4.10474e-59	SLC25A44KO		ENSG00000133835.18	HSD17B4	1912.72	-0.703215	0.0417682	5.73885e-62	SLC25A45KO		ENSG00000164733.23	CTSB	3168.67	0.68432	0.037623	1.12712e-72	SLC25A48KO
ENSG00000198959.12	TGM2	589.604	-1.51691	0.0928824	4.16334e-59	SLC25A44KO		ENSG00000138771.16	SHROOM3	8885.33	-0.440243	0.026195	6.29106e-62	SLC25A45KO		ENSG00000179833.4	SERTAD2	1338.39	0.963514	0.0530971	1.32015e-72	SLC25A48KO
ENSG00000187244.12	BCAM	3690.96	-0.485076	0.0295883	4.86711e-59	SLC25A44KO		ENSG00000281406.2	BLACAT1	258.116	2.20108	0.132006	6.86713e-62	SLC25A45KO		ENSG00000008394.13	MGST1	421.385	-1.89076	0.104495	1.52817e-72	SLC25A48KO
ENSG00000146376.11	ARHGAP18	1080.76	-0.981322	0.0601013	5.29197e-59	SLC25A44KO		ENSG00000285517.1	ENSG00000285517	232.465	2.36041	0.141597	6.98151e-62	SLC25A45KO		ENSG00000160963.14	COL26A1	2034.18	0.832533	0.04595	2.78387e-72	SLC25A48KO
ENSG00000285972.1	CERNA2	188.104	-2.388	0.147016	7.54598e-59	SLC25A44KO		ENSG00000140525.20	FANCI	3160.55	-0.545301	0.0325881	1.39559e-61	SLC25A45KO		ENSG00000020922.13	MRE11	488.606	-1.67915	0.0930111	3.31131e-72	SLC25A48KO
ENSG00000179361.18	ARID3B	1765.04	0.788835	0.0484299	1.37279e-58	SLC25A44KO		ENSG00000077713.19	SLC25A43	436.172	-1.57627	0.0947518	1.57705e-61	SLC25A45KO		ENSG00000173706.15	HEG1	4978.42	0.489508	0.0269695	3.84305e-72	SLC25A48KO
ENSG00000151376.18	ME3	265.279	2.05043	0.126456	1.40562e-58	SLC25A44KO		ENSG00000140545.16	MFGE8	1563.66	-0.729896	0.0436986	1.68434e-61	SLC25A45KO		ENSG00000136068.16	FLNB	12747.5	0.415885	0.0228978	5.77242e-72	SLC25A48KO
ENSG00000125968.9	ID1	2908.04	-0.68922	0.0424712	4.51694e-58	SLC25A44KO		ENSG00000122952.17	ZWINT	2644.12	-0.591762	0.0354465	2.22543e-61	SLC25A45KO		ENSG00000178038.17	ALS2CL	417.814	-1.69808	0.0941994	6.24478e-72	SLC25A48KO
ENSG00000165655.17	ZNF503	490.363	1.32607	0.0819947	5.0529e-58	SLC25A44KO		ENSG00000114019.15	AMOTL2	4005.58	-0.521074	0.0312551	4.6804e-61	SLC25A45KO		ENSG00000138758.12	SEPTIN11	8505.23	-0.423154	0.023398	6.68069e-72	SLC25A48KO
ENSG00000255302.5	EID1	2374.66	-0.624434	0.0386177	1.3597e-57	SLC25A44KO		ENSG00000152078.10	TLCD4	378.391	-1.88979	0.114127	4.81385e-61	SLC25A45KO		ENSG00000274070.2	CASTOR2	2532.64	0.745913	0.041376	1.90133e-71	SLC25A48KO
ENSG00000170525.21	PFKFB3	1590.5	0.811576	0.0503088	1.36024e-57	SLC25A44KO		ENSG00000173692.14	PSMD1	4348.96	-0.47222	0.0284098	7.13247e-61	SLC25A45KO		ENSG00000160932.11	LY6E	2274.97	0.755096	0.0419026	2.41123e-71	SLC25A48KO
ENSG00000120889.13	TNFRSF10B	4619.56	0.507344	0.0313703	1.63752e-57	SLC25A44KO		ENSG00000117862.13	TXNDC12	3062.33	-0.609399	0.0367144	9.49465e-61	SLC25A45KO		ENSG00000139644.13	TMBIM6	8595.5	0.414434	0.0230511	4.8083e-71	SLC25A48KO
ENSG00000164181.14	ELOVL7	822.032	-1.0181	0.0634294	4.39707e-57	SLC25A44KO		ENSG00000133313.15	CNDP2	2228.2	-0.70143	0.0422561	9.8694e-61	SLC25A45KO		ENSG00000105953.16	OGDH	1756.73	-0.818667	0.0455743	4.92573e-71	SLC25A48KO
ENSG00000173890.17	GPR160	155.208	-2.61546	0.163693	4.57139e-57	SLC25A44KO		ENSG00000240445.6	FOXO3B	450.204	1.49304	0.0903199	9.97932e-61	SLC25A45KO		ENSG00000177303.10	CASKIN2	1474.14	-0.897199	0.050049	4.92573e-71	SLC25A48KO
ENSG00000196639.7	HRH1	216.084	-2.05892	0.128667	4.79984e-57	SLC25A44KO		ENSG00000121039.10	RDH10	1466.41	0.809327	0.048835	1.10312e-60	SLC25A45KO		ENSG00000138448.13	ITGAV	13628.1	-0.469767	0.0261016	6.65867e-71	SLC25A48KO
ENSG00000104812.15	GYS1	2741.96	-0.610855	0.0380524	7.33047e-57	SLC25A44KO		ENSG00000157851.17	DPYSL5	3877.26	-0.564329	0.034058	1.92944e-60	SLC25A45KO		ENSG00000100065.15	CARD10	431.821	-2.01049	0.112356	8.15191e-71	SLC25A48KO
ENSG00000101608.13	MYL12A	6424.13	-0.573304	0.035707	8.16334e-57	SLC25A44KO		ENSG00000198911.13	SREBF2	3274.01	-0.669603	0.0404179	2.36106e-60	SLC25A45KO		ENSG00000133401.16	PDZD2	404.217	-5.32697	0.296254	9.35069e-71	SLC25A48KO
ENSG00000005020.13	SKAP2	1251.31	-0.843546	0.0526502	8.40908e-57	SLC25A44KO		ENSG00000161544.10	CYGB	1597.08	-0.881515	0.053477	5.23234e-60	SLC25A45KO		ENSG00000101230.6	ISM1	251.991	-3.48903	0.194907	9.50133e-71	SLC25A48KO
ENSG00000129128.13	SPCS3	2418.03	-0.610613	0.0380595	9.48028e-57	SLC25A44KO		ENSG00000132182.13	NUP210	4448.4	-0.615819	0.0372991	5.99732e-60	SLC25A45KO		ENSG00000117984.15	CTSD	4216.25	0.501195	0.0279359	1.32047e-70	SLC25A48KO
ENSG00000154556.20	SORBS2	1477.78	0.862767	0.0539291	1.09559e-56	SLC25A44KO		ENSG00000136824.19	SMC2	2848.31	-0.62077	0.0377839	1.93578e-59	SLC25A45KO		ENSG00000103512.16	NOMO1	4736.38	0.566753	0.0315588	1.59868e-70	SLC25A48KO
ENSG00000152104.12	PTPN14	5586.53	0.533498	0.0332401	1.17334e-56	SLC25A44KO		ENSG00000132640.15	BTBD3	4375.95	0.579979	0.03538	2.6837e-59	SLC25A45KO		ENSG00000078018.22	MAP2	4420.91	0.626163	0.0349684	1.7608e-70	SLC25A48KO
ENSG00000106772.19	PRUNE2	359.329	1.82603	0.114686	1.81704e-56	SLC25A44KO		ENSG00000019582.17	CD74	315.306	-1.63385	0.100128	3.25131e-59	SLC25A45KO		ENSG00000121316.11	PLBD1	976.771	0.98803	0.0552322	1.86611e-70	SLC25A48KO
ENSG00000167522.17	ANKRD11	6983.8	0.452365	0.0283077	4.54021e-56	SLC25A44KO		ENSG00000124006.15	OBSL1	1823	-0.747569	0.0456504	3.51435e-59	SLC25A45KO		ENSG00000104879.5	CKM	185.194	-2.62989	0.147639	2.0798e-70	SLC25A48KO
ENSG00000218336.9	TENM3	99.2158	3.89154	0.245139	5.22815e-56	SLC25A44KO		ENSG00000187498.16	COL4A1	13172.7	-0.354445	0.0216061	4.69284e-59	SLC25A45KO		ENSG00000124107.5	SLPI	213.717	-6.64453	0.370468	6.13771e-70	SLC25A48KO
ENSG00000152061.24	RABGAP1L	980.742	-1.08274	0.0685308	1.92218e-55	SLC25A44KO		MT-CYB	MT-CYB	57574.9	0.479375	0.02973	5.50181e-59	SLC25A45KO		ENSG00000124839.13	RAB17	182.547	2.74932	0.15503	8.4754e-70	SLC25A48KO
ENSG00000164924.18	YWHAZ	15467.7	0.34472	0.0216835	1.92317e-55	SLC25A44KO		ENSG00000166689.18	PLEKHA7	2672.98	-0.611657	0.0373815	5.86256e-59	SLC25A45KO		ENSG00000241484.10	ARHGAP8	233.663	-2.30825	0.130354	1.45287e-69	SLC25A48KO
ENSG00000102854.16	MSLN	275.288	-1.79485	0.114042	2.04324e-55	SLC25A44KO		ENSG00000168496.4	FEN1	2962.93	-0.603588	0.0368992	6.78802e-59	SLC25A45KO		ENSG00000061337.16	LZTS1	740.171	1.53024	0.0863001	1.53807e-69	SLC25A48KO
ENSG00000165732.14	DDX21	8196.49	-0.518772	0.0327037	2.09744e-55	SLC25A44KO		ENSG00000106780.9	MEGF9	1486.16	0.739604	0.0453312	7.82476e-59	SLC25A45KO		ENSG00000140612.14	SEC11A	2001.71	0.730531	0.0410877	1.58983e-69	SLC25A48KO
ENSG00000104067.17	TJP1	4561.78	0.583358	0.0368181	2.64533e-55	SLC25A44KO		ENSG00000121101.16	TEX14	189.804	3.64831	0.223871	8.81192e-59	SLC25A45KO		ENSG00000106366.9	SERPINE1	1028.19	1.19603	0.0675486	2.40811e-69	SLC25A48KO
ENSG00000117139.18	KDM5B	1445.9	0.899973	0.0570884	4.44671e-55	SLC25A44KO		ENSG00000163558.13	PRKCI	1920.21	-0.714896	0.0438248	9.07532e-59	SLC25A45KO		ENSG00000140092.16	FBLN5	401.455	1.6437	0.0929918	3.16116e-69	SLC25A48KO
ENSG00000074657.14	ZNF532	4051.3	0.524738	0.0332292	6.88944e-55	SLC25A44KO		ENSG00000174695.10	TMEM167A	5368.88	0.515697	0.0316202	1.59289e-58	SLC25A45KO		ENSG00000177731.16	FLII	4140.49	-0.576228	0.0324985	6.56858e-69	SLC25A48KO
ENSG00000122870.12	BICC1	2135.02	-0.574143	0.0363609	8.12845e-55	SLC25A44KO		ENSG00000285972.1	CERNA2	188.104	-2.44767	0.151169	1.90129e-58	SLC25A45KO		ENSG00000105088.9	OLFM2	1505.27	0.915737	0.0519443	9.27761e-69	SLC25A48KO
ENSG00000106025.9	TSPAN12	381.973	-1.59213	0.101637	1.02325e-54	SLC25A44KO		ENSG00000136802.12	LRRC8A	2181	0.766182	0.047152	2.47829e-58	SLC25A45KO		ENSG00000130066.17	SAT1	4638.54	0.48243	0.0272414	9.35531e-69	SLC25A48KO
ENSG00000187231.14	SESTD1	1480.91	0.762673	0.0485311	1.1275e-54	SLC25A44KO		ENSG00000168385.18	SEPTIN2	11381.9	-0.386972	0.0237662	2.94364e-58	SLC25A45KO		ENSG00000160211.20	G6PD	1697.39	0.784282	0.0444166	9.93039e-69	SLC25A48KO
ENSG00000132294.15	EFR3A	1942.63	-0.672404	0.042776	1.32029e-54	SLC25A44KO		MT-CO1	MT-CO1	233348	0.434676	0.0267079	3.39269e-58	SLC25A45KO		ENSG00000139613.12	SMARCC2	2501.21	0.760479	0.0430743	1.74616e-68	SLC25A48KO
ENSG00000022267.19	FHL1	677.754	-1.06098	0.067726	1.50321e-54	SLC25A44KO		ENSG00000137807.16	KIF23	2427.25	-0.640995	0.039465	3.46002e-58	SLC25A45KO		ENSG00000170515.14	PA2G4	7272.9	-0.592548	0.0336257	3.6183e-68	SLC25A48KO
ENSG00000006118.15	TMEM132A	1998.33	0.668909	0.0425021	2.30769e-54	SLC25A44KO		ENSG00000127863.16	TNFRSF19	194.668	2.83995	0.176109	7.41184e-58	SLC25A45KO		ENSG00000138246.17	DNAJC13	1529.4	0.824965	0.0469266	4.7647e-68	SLC25A48KO
ENSG00000131398.15	KCNC3	385.069	1.90499	0.122231	2.63956e-54	SLC25A44KO		ENSG00000145730.21	PAM	1680.22	-0.790059	0.0488693	8.45376e-58	SLC25A45KO		ENSG00000132294.15	EFR3A	1942.63	-0.758908	0.0431992	5.30305e-68	SLC25A48KO
ENSG00000147251.16	DOCK11	112.541	-3.32082	0.213205	2.73692e-54	SLC25A44KO		ENSG00000118785.15	SPP1	856.684	0.907759	0.0562127	9.02408e-58	SLC25A45KO		ENSG00000138018.19	SELENOI	2557.82	0.604606	0.0343704	5.76366e-68	SLC25A48KO
ENSG00000137868.19	STRA6	148.433	-6.20484	0.393714	3.01915e-54	SLC25A44KO		ENSG00000075624.17	ACTB	112053	-0.358179	0.0221276	1.01195e-57	SLC25A45KO		ENSG00000101346.15	POFUT1	4147.48	0.542389	0.0308266	6.32639e-68	SLC25A48KO
ENSG00000120802.14	TMPO	4384.1	0.544091	0.0346674	3.06565e-54	SLC25A44KO		ENSG00000141510.18	TP53	2186.15	-0.617906	0.0381828	1.01427e-57	SLC25A45KO		ENSG00000152104.12	PTPN14	5586.53	0.584113	0.0332281	7.4566e-68	SLC25A48KO
ENSG00000117450.15	PRDX1	12063.8	-0.461048	0.0293616	3.11764e-54	SLC25A44KO		ENSG00000143502.16	SUSD4	627.981	1.79178	0.111341	1.30971e-57	SLC25A45KO		ENSG00000120802.14	TMPO	4384.1	0.60764	0.034631	1.2369e-67	SLC25A48KO
ENSG00000011304.22	PTBP1	11235.3	-0.336541	0.0214465	3.49711e-54	SLC25A44KO		ENSG00000285417.1	ENSG00000285417	708.476	-0.983105	0.0611347	2.50681e-57	SLC25A45KO		ENSG00000116133.13	DHCR24	5460.42	0.558603	0.031872	1.33069e-67	SLC25A48KO
ENSG00000173660.12	UQCRH	977.121	-0.905786	0.057908	3.80956e-54	SLC25A44KO		ENSG00000147251.16	DOCK11	112.541	-3.72281	0.2318	2.93359e-57	SLC25A45KO		ENSG00000120437.9	ACAT2	855.407	1.18992	0.0681044	1.66892e-67	SLC25A48KO
ENSG00000143801.18	PSEN2	498.582	1.47147	0.0944196	3.86868e-54	SLC25A44KO		ENSG00000142669.15	SH3BGRL3	2395.63	0.622156	0.0386554	3.46211e-57	SLC25A45KO		ENSG00000133703.14	KRAS	1733.99	0.869804	0.0498459	1.72163e-67	SLC25A48KO
ENSG00000162745.11	OLFML2B	93.7904	-4.02625	0.259385	7.85105e-54	SLC25A44KO		ENSG00000158615.10	PPP1R15B	676.495	1.06594	0.0664394	4.08315e-57	SLC25A45KO		ENSG00000137776.17	SLTM	2641.82	-0.778169	0.0444757	2.14902e-67	SLC25A48KO
ENSG00000065320.9	NTN1	394.238	1.47935	0.0951811	8.21614e-54	SLC25A44KO		ENSG00000198399.16	ITSN2	1105.66	0.893324	0.0556758	5.35139e-57	SLC25A45KO		ENSG00000105926.16	PALS2	1102.55	0.94907	0.0543208	2.214e-67	SLC25A48KO
ENSG00000115548.17	KDM3A	1389.1	0.761493	0.0488529	9.04956e-54	SLC25A44KO		ENSG00000187595.18	ZNF385C	538.032	1.2808	0.080035	6.72745e-57	SLC25A45KO		ENSG00000182957.16	SPATA13	793.925	-1.20922	0.0692897	2.30105e-67	SLC25A48KO
ENSG00000166681.14	BEX3	2708.77	0.559594	0.0358477	1.23853e-53	SLC25A44KO		ENSG00000105771.14	SMG9	826.692	1.02418	0.0639284	7.1947e-57	SLC25A45KO		ENSG00000112984.12	KIF20A	2209.24	0.647696	0.0369935	2.43949e-67	SLC25A48KO
ENSG00000123240.17	OPTN	1490.29	-0.746793	0.0479581	1.29882e-53	SLC25A44KO		ENSG00000198780.13	FAM169A	1149.39	0.960071	0.0600065	9.32143e-57	SLC25A45KO		ENSG00000116830.12	TTF2	2365.3	-0.631015	0.0360738	2.59635e-67	SLC25A48KO
ENSG00000164626.9	KCNK5	468.241	-1.41432	0.0911899	1.30041e-53	SLC25A44KO		ENSG00000185624.16	P4HB	15634.3	-0.377379	0.0235198	1.41184e-56	SLC25A45KO		ENSG00000122884.13	P4HA1	2634.45	0.653873	0.0373585	2.90261e-67	SLC25A48KO
ENSG00000163376.11	KBTBD8	352.818	1.60546	0.103679	1.6371e-53	SLC25A44KO		ENSG00000151376.18	ME3	265.279	2.02458	0.127262	1.65992e-56	SLC25A45KO		ENSG00000084710.14	EFR3B	712.659	1.26737	0.072676	3.29034e-67	SLC25A48KO
ENSG00000118194.21	TNNT2	474.38	-1.23339	0.079672	2.4238e-53	SLC25A44KO		ENSG00000124766.7	SOX4	4560.47	0.668337	0.0419227	4.74149e-56	SLC25A45KO		ENSG00000167996.16	FTH1	47437.4	-0.390746	0.0223643	6.1449e-67	SLC25A48KO
ENSG00000126003.7	PLAGL2	2764.53	0.575746	0.0368994	2.82373e-53	SLC25A44KO		ENSG00000274070.2	CASTOR2	2532.64	-0.732791	0.0460142	5.49111e-56	SLC25A45KO		ENSG00000051523.12	CYBA	1395.45	-1.01976	0.0585814	6.1573e-67	SLC25A48KO
ENSG00000120322.4	PCDHB8	349.617	1.64456	0.106444	2.9525e-53	SLC25A44KO		ENSG00000111371.16	SLC38A1	7949.76	0.415255	0.0260287	6.18317e-56	SLC25A45KO		ENSG00000130208.10	APOC1	208.296	2.48531	0.1435	9.80969e-67	SLC25A48KO
ENSG00000135540.12	NHSL1	1678.2	-0.703887	0.0453728	3.49287e-53	SLC25A44KO		ENSG00000143641.10	GALNT2	4556.63	-0.521591	0.032746	7.40117e-56	SLC25A45KO		ENSG00000148248.14	SURF4	6180.86	0.476762	0.0273622	1.18141e-66	SLC25A48KO
ENSG00000171488.15	LRRC8C	1252.47	-0.878516	0.0567725	5.48095e-53	SLC25A44KO		ENSG00000107954.11	NEURL1	2658.49	0.630106	0.0396586	1.06662e-55	SLC25A45KO		ENSG00000121413.13	ZSCAN18	720.725	1.20237	0.0693241	1.39591e-66	SLC25A48KO
ENSG00000049860.14	HEXB	2544.15	0.619705	0.0398751	5.72782e-53	SLC25A44KO		ENSG00000064607.17	SUGP2	2539.25	0.608196	0.0383587	1.86272e-55	SLC25A45KO		ENSG00000139289.15	PHLDA1	5017.67	0.496512	0.0285235	1.58221e-66	SLC25A48KO
ENSG00000064651.14	SLC12A2	2202.02	-0.705275	0.0455805	7.56192e-53	SLC25A44KO		ENSG00000108671.11	PSMD11	3042.05	-0.557875	0.0352015	2.54846e-55	SLC25A45KO		ENSG00000115159.17	GPD2	2033.22	-0.736192	0.0424102	2.3545e-66	SLC25A48KO
ENSG00000106624.11	AEBP1	222.628	3.6533	0.236597	7.71481e-53	SLC25A44KO		ENSG00000170340.11	B3GNT2	1243.79	0.874757	0.055362	2.83554e-55	SLC25A45KO		ENSG00000148175.13	STOM	517.554	-1.82204	0.105317	2.72996e-66	SLC25A48KO
ENSG00000154734.16	ADAMTS1	1408.49	-0.844088	0.0546641	7.92846e-53	SLC25A44KO		ENSG00000102893.18	PHKB	1719.38	-0.736005	0.0466222	3.7401e-55	SLC25A45KO		ENSG00000132970.14	WASF3	934.879	-1.13582	0.0656112	2.83553e-66	SLC25A48KO
ENSG00000137936.18	BCAR3	1012.79	1.03027	0.0668415	9.2631e-53	SLC25A44KO		ENSG00000111206.13	FOXM1	4081.71	-0.506487	0.0320246	4.17464e-55	SLC25A45KO		ENSG00000117385.16	P3H1	2407.63	0.70353	0.0405752	3.5739e-66	SLC25A48KO
ENSG00000118276.12	B4GALT6	375.664	1.55616	0.101299	1.08541e-52	SLC25A44KO		ENSG00000100075.10	SLC25A1	1468.73	-0.786845	0.0498848	4.33382e-55	SLC25A45KO		ENSG00000126561.18	STAT5A	139.938	-3.53744	0.204806	3.71613e-66	SLC25A48KO
ENSG00000151914.22	DST	4089.63	0.49135	0.0317296	1.14388e-52	SLC25A44KO		ENSG00000168502.18	MTCL1	769.872	0.956173	0.0606936	4.94028e-55	SLC25A45KO		ENSG00000079482.14	OPHN1	919.616	-1.10415	0.063581	3.89882e-66	SLC25A48KO
ENSG00000114739.14	ACVR2B	885.267	0.940609	0.0610188	1.83557e-52	SLC25A44KO		ENSG00000129009.13	ISLR	121.711	-6.62353	0.418076	9.46768e-55	SLC25A45KO		ENSG00000100300.18	TSPO	607.884	-1.59669	0.0925147	3.93699e-66	SLC25A48KO
ENSG00000163485.18	ADORA1	869.661	-0.987042	0.0643434	3.18215e-52	SLC25A44KO		ENSG00000169855.21	ROBO1	3903.6	0.602246	0.0382075	9.69774e-55	SLC25A45KO		ENSG00000152778.10	IFIT5	196.957	-4.96924	0.286494	4.413e-66	SLC25A48KO
ENSG00000121413.13	ZSCAN18	720.725	1.06822	0.0697337	3.86041e-52	SLC25A44KO		ENSG00000103966.11	EHD4	2019.52	-0.746166	0.0474398	1.28747e-54	SLC25A45KO		ENSG00000215301.11	DDX3X	16161.6	-0.455451	0.0262858	6.15646e-66	SLC25A48KO
ENSG00000176928.7	GCNT4	190.05	2.80689	0.184085	6.32712e-52	SLC25A44KO		ENSG00000173482.17	PTPRM	2077.13	0.704395	0.0448906	2.15486e-54	SLC25A45KO		ENSG00000146038.12	DCDC2	1656.31	-0.794746	0.0459789	7.18751e-66	SLC25A48KO
ENSG00000065621.15	GSTO2	86.2919	-5.22269	0.341178	7.90611e-52	SLC25A44KO		ENSG00000197822.12	OCLN	513.805	-1.56147	0.10021	3.72217e-54	SLC25A45KO		ENSG00000057294.18	PKP2	2623.26	0.644552	0.0372599	8.48452e-66	SLC25A48KO
ENSG00000196954.14	CASP4	416.774	-1.48497	0.0975284	1.05e-51	SLC25A44KO		ENSG00000139209.16	SLC38A4	546.115	1.48936	0.0953731	6.59763e-54	SLC25A45KO		ENSG00000118137.10	APOA1	209.399	2.23253	0.129833	1.09814e-65	SLC25A48KO
ENSG00000067082.15	KLF6	921.848	0.917415	0.0601203	1.28567e-51	SLC25A44KO		ENSG00000050405.14	LIMA1	1328.74	0.789503	0.050639	7.83373e-54	SLC25A45KO		ENSG00000123983.15	ACSL3	2474.31	0.670527	0.0388332	1.13183e-65	SLC25A48KO
ENSG00000117122.14	MFAP2	1123.15	0.785458	0.0513403	1.2881e-51	SLC25A44KO		ENSG00000115758.14	ODC1	7821.37	-0.485956	0.0311522	1.34869e-53	SLC25A45KO		ENSG00000263465.5	SRSF8	780.703	-1.14518	0.066525	1.45448e-65	SLC25A48KO
ENSG00000167315.18	ACAA2	3700.01	0.509355	0.0332857	1.77511e-51	SLC25A44KO		ENSG00000173852.16	DPY19L1	2312.04	-0.584217	0.0374928	1.45631e-53	SLC25A45KO		ENSG00000244038.11	DDOST	5659.85	0.454759	0.0263091	1.46197e-65	SLC25A48KO
ENSG00000130164.15	LDLR	1823.42	-0.685735	0.0448573	2.26e-51	SLC25A44KO		ENSG00000187134.14	AKR1C1	5502.36	-1.69437	0.109577	2.01787e-53	SLC25A45KO		ENSG00000145349.20	CAMK2D	3366.91	-0.678536	0.0393492	1.90441e-65	SLC25A48KO
ENSG00000116525.14	TRIM62	580.788	1.16623	0.0768207	2.27959e-51	SLC25A44KO		ENSG00000035499.13	DEPDC1B	607.399	-1.09731	0.070726	2.10637e-53	SLC25A45KO		ENSG00000141522.12	ARHGDIA	5527.88	-0.520778	0.0302024	2.7611e-65	SLC25A48KO
ENSG00000130958.13	SLC35D2	323.303	1.8988	0.125479	3.43995e-51	SLC25A44KO		ENSG00000007968.7	E2F2	877.856	-0.946879	0.0610306	2.18042e-53	SLC25A45KO		ENSG00000153395.10	LPCAT1	4331.57	0.533025	0.0309225	2.8031e-65	SLC25A48KO
ENSG00000054793.14	ATP9A	3429.6	-0.612977	0.0402789	3.47711e-51	SLC25A44KO		ENSG00000145386.11	CCNA2	2732.96	-0.604401	0.0388712	2.44901e-53	SLC25A45KO		ENSG00000174695.10	TMEM167A	5368.88	0.541752	0.0314529	3.37942e-65	SLC25A48KO
ENSG00000161381.14	PLXDC1	192.772	2.59183	0.171465	4.77432e-51	SLC25A44KO		ENSG00000131370.16	SH3BP5	1167.71	1.25308	0.0809917	2.98086e-53	SLC25A45KO		ENSG00000006118.15	TMEM132A	1998.33	0.731263	0.0424356	4.2401e-65	SLC25A48KO
ENSG00000063244.14	U2AF2	6185.87	-0.42637	0.0280241	5.33661e-51	SLC25A44KO		ENSG00000168209.6	DDIT4	1772.32	0.802803	0.0518134	3.82133e-53	SLC25A45KO		ENSG00000204264.12	PSMB8	206.357	-2.91481	0.170546	6.28356e-65	SLC25A48KO
ENSG00000105971.15	CAV2	2596.19	-0.770101	0.0508233	7.51957e-51	SLC25A44KO		ENSG00000056487.16	PHF21B	618.593	1.14654	0.0742352	4.46288e-53	SLC25A45KO		ENSG00000176928.7	GCNT4	190.05	3.1237	0.182728	6.33632e-65	SLC25A48KO
ENSG00000197321.16	SVIL	3999.96	0.504511	0.0332246	8.84108e-51	SLC25A44KO		ENSG00000214022.12	REPIN1	2705.04	0.598911	0.0386495	6.59909e-53	SLC25A45KO		ENSG00000092621.13	PHGDH	2954.66	0.649778	0.0377986	6.39532e-65	SLC25A48KO
ENSG00000080824.19	HSP90AA1	46644.9	-0.33057	0.0217614	1.05681e-50	SLC25A44KO		ENSG00000067840.13	PDZD4	108.454	-3.36522	0.21839	7.57058e-53	SLC25A45KO		ENSG00000080824.19	HSP90AA1	46644.9	-0.3749	0.0217838	6.50017e-65	SLC25A48KO
ENSG00000144677.15	CTDSPL	2162.36	-0.573346	0.0378756	1.29783e-50	SLC25A44KO		ENSG00000260230.5	FRRS1L	411.941	1.43889	0.0934879	8.87959e-53	SLC25A45KO		ENSG00000157216.17	SSBP3	1498.83	0.816192	0.0476122	8.52749e-65	SLC25A48KO
ENSG00000105223.21	PLD3	3111.16	0.584125	0.0385739	1.443e-50	SLC25A44KO		ENSG00000145632.15	PLK2	8117	0.395367	0.0255489	1.14304e-52	SLC25A45KO		ENSG00000107719.10	PALD1	196.073	-5.52584	0.321248	1.0244e-64	SLC25A48KO
ENSG00000172380.6	GNG12	2553.95	-0.603642	0.0399204	1.59268e-50	SLC25A44KO		ENSG00000131876.18	SNRPA1	816.677	-0.994811	0.0646304	1.1924e-52	SLC25A45KO		ENSG00000044115.21	CTNNA1	10116.9	0.349389	0.0203508	1.19746e-64	SLC25A48KO
ENSG00000161714.12	PLCD3	1514.34	-0.77519	0.0514075	2.29457e-50	SLC25A44KO		ENSG00000171522.6	PTGER4	1065.89	0.853724	0.0555522	1.87042e-52	SLC25A45KO		ENSG00000173890.17	GPR160	155.208	-2.91503	0.171114	1.36595e-64	SLC25A48KO
ENSG00000118689.15	FOXO3	913.923	0.925804	0.0615013	2.67768e-50	SLC25A44KO		ENSG00000130066.17	SAT1	4638.54	-0.452916	0.0292966	2.12434e-52	SLC25A45KO		ENSG00000101115.13	SALL4	468.068	1.55193	0.0909795	1.44553e-64	SLC25A48KO
ENSG00000263528.8	IKBKE	652.708	-1.09609	0.0732978	6.02342e-50	SLC25A44KO		ENSG00000182752.10	PAPPA	97.0025	-3.60773	0.23576	2.17743e-52	SLC25A45KO		ENSG00000182022.18	CHST15	261.208	-5.88354	0.342281	1.71437e-64	SLC25A48KO
ENSG00000175662.18	TOM1L2	2132.43	0.59906	0.0398411	6.32107e-50	SLC25A44KO		ENSG00000162512.16	SDC3	2730.54	-0.556232	0.0361894	5.09178e-52	SLC25A45KO		ENSG00000123143.13	PKN1	1410.27	-0.79782	0.0467441	1.94043e-64	SLC25A48KO
ENSG00000146232.17	NFKBIE	917.853	-0.85894	0.057382	6.7476e-50	SLC25A44KO		ENSG00000013583.10	HEBP1	772.608	-1.10459	0.0722533	5.49984e-52	SLC25A45KO		ENSG00000108828.16	VAT1	2479.44	0.761098	0.0445082	3.30909e-64	SLC25A48KO
ENSG00000167552.15	TUBA1A	1209.81	0.85173	0.0567403	7.15209e-50	SLC25A44KO		ENSG00000117139.18	KDM5B	1445.9	0.87835	0.0574439	8.29762e-52	SLC25A45KO		ENSG00000170502.13	NUDT9	1699.41	0.765032	0.0448561	4.032e-64	SLC25A48KO
ENSG00000240849.11	PEDS1	1495.43	0.804596	0.0536146	7.37011e-50	SLC25A44KO		ENSG00000065809.14	FAM107B	1531.28	0.832506	0.0545378	9.31017e-52	SLC25A45KO		ENSG00000174718.12	RESF1	2144.45	0.943353	0.0554046	4.59052e-64	SLC25A48KO
ENSG00000169499.15	PLEKHA2	486.668	1.31251	0.0878321	8.74899e-50	SLC25A44KO		ENSG00000156052.11	GNAQ	3472.06	-0.552324	0.0361282	1.43209e-51	SLC25A45KO		ENSG00000169223.16	LMAN2	2590.45	0.700791	0.0411133	5.33097e-64	SLC25A48KO
ENSG00000101230.6	ISM1	251.991	-2.17347	0.145737	9.11205e-50	SLC25A44KO		ENSG00000065621.15	GSTO2	86.2919	-4.5207	0.297108	1.76982e-51	SLC25A45KO		ENSG00000166900.17	STX3	1832.32	0.850133	0.0500454	7.68359e-64	SLC25A48KO
ENSG00000133703.14	KRAS	1733.99	0.749127	0.0500474	1.12578e-49	SLC25A44KO		ENSG00000137804.14	NUSAP1	2212.29	-0.749077	0.0491794	2.23421e-51	SLC25A45KO		ENSG00000026297.17	RNASET2	1614.04	0.850521	0.050235	3.62566e-63	SLC25A48KO
ENSG00000162104.10	ADCY9	679.441	-1.00509	0.0673214	1.37676e-49	SLC25A44KO		ENSG00000136490.9	LIMD2	1038.73	0.842809	0.0554825	3.57988e-51	SLC25A45KO		ENSG00000132507.18	EIF5A	12350.7	-0.450512	0.0265849	4.68823e-63	SLC25A48KO
ENSG00000130513.7	GDF15	1984.92	0.73786	0.0493298	1.58075e-49	SLC25A44KO		ENSG00000121769.8	FABP3	394.762	-1.40341	0.0927119	3.70521e-51	SLC25A45KO		ENSG00000077097.17	TOP2B	5186.09	0.465197	0.0274564	6.01084e-63	SLC25A48KO
ENSG00000150782.12	IL18	376.719	-1.41982	0.0950973	1.96855e-49	SLC25A44KO		ENSG00000165244.7	ZNF367	1040.6	-0.912407	0.0601329	4.19985e-51	SLC25A45KO		ENSG00000039560.14	RAI14	7300.5	-0.451723	0.0266988	6.59712e-63	SLC25A48KO
ENSG00000162551.14	ALPL	699.714	1.13048	0.076071	2.81492e-49	SLC25A44KO		ENSG00000145687.17	SSBP2	349.357	1.92331	0.127581	9.21951e-51	SLC25A45KO		ENSG00000085185.16	BCORL1	329.975	-1.92872	0.11476	6.78511e-63	SLC25A48KO
MT-ND2	MT-ND2	74677.6	0.497998	0.0338505	3.42489e-49	SLC25A44KO		ENSG00000115594.12	IL1R1	80.9984	3.50075	0.232405	9.62418e-51	SLC25A45KO		ENSG00000115091.12	ACTR3	8120.05	-0.45099	0.026694	9.31968e-63	SLC25A48KO
ENSG00000171236.10	LRG1	521.669	-1.12615	0.0759227	4.64626e-49	SLC25A44KO		ENSG00000155660.11	PDIA4	6225.43	-0.513572	0.0339059	1.37703e-50	SLC25A45KO		ENSG00000172379.22	ARNT2	3855.43	-0.544343	0.0322994	1.92301e-62	SLC25A48KO
ENSG00000132382.15	MYBBP1A	2794.06	-0.540541	0.0362384	4.72774e-49	SLC25A44KO		ENSG00000182534.14	MXRA7	3293.88	-0.576043	0.0381061	1.80452e-50	SLC25A45KO		ENSG00000118503.18	TNFAIP3	525.444	-1.56638	0.0935454	2.11178e-62	SLC25A48KO
ENSG00000104611.12	SH2D4A	153.004	-7.7678	0.515425	5.68049e-49	SLC25A44KO		ENSG00000132031.13	MATN3	109.582	-3.35154	0.223235	1.92102e-50	SLC25A45KO		ENSG00000074410.14	CA12	2005.14	0.822363	0.0489046	2.21263e-62	SLC25A48KO
ENSG00000107798.18	LIPA	551.388	-1.31139	0.0885125	5.96021e-49	SLC25A44KO		ENSG00000128512.24	DOCK4	2014.33	0.830314	0.0550862	2.35395e-50	SLC25A45KO		ENSG00000156860.16	FBRS	1173.7	0.993307	0.0591468	2.23552e-62	SLC25A48KO
ENSG00000291093.1	SVIL-AS1	862.761	0.957359	0.0645503	6.84137e-49	SLC25A44KO		ENSG00000104880.19	ARHGEF18	2239.72	-0.746354	0.0495831	2.38328e-50	SLC25A45KO		ENSG00000109452.13	INPP4B	1489.77	-0.929455	0.0553772	2.7372e-62	SLC25A48KO
ENSG00000160209.19	PDXK	8570.01	-0.506523	0.0340396	7.66234e-49	SLC25A44KO		ENSG00000187079.20	TEAD1	4693.7	-0.426537	0.0282282	2.64159e-50	SLC25A45KO		ENSG00000097046.13	CDC7	993.59	-0.956546	0.0570637	3.42299e-62	SLC25A48KO
ENSG00000148154.10	UGCG	3224.36	0.558535	0.037609	1.08556e-48	SLC25A44KO		ENSG00000174718.12	RESF1	2144.45	0.839374	0.0557742	2.97118e-50	SLC25A45KO		ENSG00000169045.19	HNRNPH1	8133.83	-0.492269	0.0292742	3.81738e-62	SLC25A48KO
ENSG00000131374.15	TBC1D5	1766.24	-0.665477	0.044921	1.09673e-48	SLC25A44KO		ENSG00000109819.9	PPARGC1A	194.531	7.983	0.523021	3.0688e-50	SLC25A45KO		ENSG00000147050.18	KDM6A	1703.26	0.79302	0.0472503	3.81918e-62	SLC25A48KO
ENSG00000145901.16	TNIP1	2655.11	-0.559994	0.0377403	1.16086e-48	SLC25A44KO		ENSG00000198189.11	HSD17B11	711.057	1.09645	0.0729936	3.33879e-50	SLC25A45KO		ENSG00000197977.4	ELOVL2	635.963	-1.19376	0.0713616	5.07389e-62	SLC25A48KO
ENSG00000146409.12	SLC18B1	121.984	-3.42733	0.233166	2.26143e-48	SLC25A44KO		ENSG00000134291.12	TMEM106C	2507.46	-0.746051	0.0495719	3.59255e-50	SLC25A45KO		ENSG00000170340.11	B3GNT2	1243.79	0.918133	0.054898	7.72336e-62	SLC25A48KO
ENSG00000178531.6	CTXN1	1869.94	0.670711	0.0454056	2.7608e-48	SLC25A44KO		ENSG00000156970.13	BUB1B	2557.94	-0.555248	0.0367488	3.62205e-50	SLC25A45KO		ENSG00000080546.14	SESN1	687.123	1.14034	0.0682872	9.91821e-62	SLC25A48KO
ENSG00000116649.10	SRM	3421.15	-0.499969	0.0338012	2.8089e-48	SLC25A44KO		ENSG00000145147.20	SLIT2	8268.59	0.460742	0.030654	7.90843e-50	SLC25A45KO		ENSG00000120322.4	PCDHB8	349.617	1.75825	0.105961	3.06696e-61	SLC25A48KO
ENSG00000214194.9	SMIM30	336.9	-1.58006	0.107519	2.8089e-48	SLC25A44KO		ENSG00000124795.17	DEK	7290.43	-0.4747	0.0316205	1.15219e-49	SLC25A45KO		ENSG00000134871.19	COL4A2	8705.15	-0.405474	0.0242896	3.37118e-61	SLC25A48KO
ENSG00000161960.16	EIF4A1	19119.3	-0.352381	0.0238642	2.90141e-48	SLC25A44KO		ENSG00000178913.9	TAF7	2159.24	0.588724	0.039289	1.2245e-49	SLC25A45KO		ENSG00000198715.13	GLMP	787.421	1.12102	0.0674726	3.60557e-61	SLC25A48KO
ENSG00000272636.5	DOC2B	784.434	-1.03002	0.0699764	3.68386e-48	SLC25A44KO		ENSG00000187098.18	MITF	564.841	-1.0927	0.0732235	1.37823e-49	SLC25A45KO		ENSG00000170525.21	PFKFB3	1590.5	0.837959	0.0503391	4.56043e-61	SLC25A48KO
ENSG00000007202.16	BLTP2	7315.6	-0.372789	0.0252319	4.72418e-48	SLC25A44KO		ENSG00000181061.14	HIGD1A	3847.22	-0.560533	0.0373998	1.5803e-49	SLC25A45KO		ENSG00000112759.19	SLC29A1	1626.18	-0.739257	0.0444825	8.17947e-61	SLC25A48KO
ENSG00000226887.8	ERVMER34-1	373.873	1.67204	0.114287	5.65892e-48	SLC25A44KO		ENSG00000155657.29	TTN	169.812	-4.45938	0.297278	1.65327e-49	SLC25A45KO		ENSG00000133466.14	C1QTNF6	380.575	-1.64252	0.0993534	8.86693e-61	SLC25A48KO
ENSG00000170522.10	ELOVL6	777.334	-1.00655	0.0685787	5.91348e-48	SLC25A44KO		ENSG00000211584.14	SLC48A1	1448.14	-0.671855	0.04498	1.9361e-49	SLC25A45KO		ENSG00000162849.16	KIF26B	202.757	-5.05421	0.304855	2.52704e-60	SLC25A48KO
ENSG00000155380.13	SLC16A1	5925.4	0.380306	0.0257817	6.584e-48	SLC25A44KO		ENSG00000142449.13	FBN3	104.019	-6.23403	0.414938	2.32954e-49	SLC25A45KO		ENSG00000131467.12	PSME3	4434.09	-0.503316	0.0303788	2.7686e-60	SLC25A48KO
ENSG00000185567.7	AHNAK2	2200.87	-1.69302	0.115856	6.87559e-48	SLC25A44KO		ENSG00000091140.15	DLD	1561.15	0.815977	0.0547509	2.62237e-49	SLC25A45KO		ENSG00000187699.10	C2orf88	763.398	-1.24542	0.0757159	4.73013e-60	SLC25A48KO
ENSG00000114248.10	LRRC31	73.8282	-3.81992	0.261012	7.13954e-48	SLC25A44KO		ENSG00000173334.4	TRIB1	349.969	1.44077	0.0971415	3.31556e-49	SLC25A45KO		ENSG00000079739.17	PGM1	1195.75	-0.89256	0.0541808	5.07928e-60	SLC25A48KO
ENSG00000080503.25	SMARCA2	1847.96	-0.867473	0.0591405	7.33159e-48	SLC25A44KO		ENSG00000138180.16	CEP55	1702.7	-0.725492	0.0487562	4.46947e-49	SLC25A45KO		ENSG00000102024.19	PLS3	18390.9	-0.373089	0.022577	5.84274e-60	SLC25A48KO
ENSG00000141756.20	FKBP10	3476.87	-0.50787	0.0345164	8.48635e-48	SLC25A44KO		ENSG00000127399.15	LRRC61	1229.22	0.834635	0.0561492	4.74823e-49	SLC25A45KO		ENSG00000196639.7	HRH1	216.084	-2.15199	0.131143	5.95269e-60	SLC25A48KO
ENSG00000205339.10	IPO7	5691.15	0.445598	0.0302124	1.00544e-47	SLC25A44KO		ENSG00000138279.16	ANXA7	1876.36	-0.734513	0.0493791	4.89991e-49	SLC25A45KO		ENSG00000140564.13	FURIN	5288.73	0.509307	0.0309535	1.05881e-59	SLC25A48KO
ENSG00000077684.16	JADE1	1707.6	0.682708	0.0465084	1.04013e-47	SLC25A44KO		ENSG00000113318.11	MSH3	468.912	-1.19192	0.0804495	5.94935e-49	SLC25A45KO		ENSG00000179222.18	MAGED1	3453.09	0.601392	0.036448	1.10643e-59	SLC25A48KO
ENSG00000168411.14	RFWD3	2109.76	-0.56041	0.0381771	1.30817e-47	SLC25A44KO		ENSG00000166228.9	PCBD1	1378.39	-0.8244	0.0556033	7.57018e-49	SLC25A45KO		ENSG00000123066.9	MED13L	1692.87	0.809279	0.0492374	1.17358e-59	SLC25A48KO
ENSG00000189067.14	LITAF	3350.95	-0.602437	0.0411047	1.63503e-47	SLC25A44KO		ENSG00000177410.13	ZFAS1	1005.88	0.9233	0.0623569	9.18702e-49	SLC25A45KO		ENSG00000006327.14	TNFRSF12A	2892.35	-0.653304	0.039724	1.23439e-59	SLC25A48KO
ENSG00000103876.14	FAH	287.457	-1.49938	0.103015	1.77782e-47	SLC25A44KO		ENSG00000142227.11	EMP3	1030.46	0.795097	0.0536512	9.66957e-49	SLC25A45KO		ENSG00000147251.16	DOCK11	112.541	-3.76403	0.230093	1.54609e-59	SLC25A48KO
ENSG00000204267.19	TAP2	795.703	-1.03504	0.0711176	2.56647e-47	SLC25A44KO		ENSG00000120705.13	ETF1	9596.74	0.407395	0.0274297	9.80852e-49	SLC25A45KO		ENSG00000178531.6	CTXN1	1869.94	0.744073	0.0453187	1.63582e-59	SLC25A48KO
ENSG00000136261.16	BZW2	2300.58	-0.561054	0.038347	2.72674e-47	SLC25A44KO		ENSG00000140511.12	HAPLN3	816.586	-0.905079	0.0611587	1.02558e-48	SLC25A45KO		ENSG00000000971.17	CFH	112.395	3.24585	0.198751	1.76487e-59	SLC25A48KO
ENSG00000163539.18	CLASP2	1742.96	0.727015	0.0498266	3.26233e-47	SLC25A44KO		ENSG00000137177.20	KIF13A	1638.53	-0.825216	0.055812	1.10717e-48	SLC25A45KO		ENSG00000100504.17	PYGL	1483.09	-0.852441	0.0519914	2.08913e-59	SLC25A48KO
ENSG00000071073.13	MGAT4A	346.24	1.61947	0.111597	3.46381e-47	SLC25A44KO		ENSG00000185885.17	IFITM1	269.949	1.69858	0.115309	1.28708e-48	SLC25A45KO		ENSG00000179361.18	ARID3B	1765.04	0.795345	0.0484983	2.09743e-59	SLC25A48KO
ENSG00000166394.15	CYB5R2	509.397	1.30695	0.0899833	3.9739e-47	SLC25A44KO		ENSG00000006125.18	AP2B1	5809.98	-0.44871	0.0297852	1.56012e-48	SLC25A45KO		ENSG00000130958.13	SLC35D2	323.303	2.03909	0.12495	2.35467e-59	SLC25A48KO
ENSG00000164823.11	OSGIN2	2405.48	0.698751	0.0479082	4.03024e-47	SLC25A44KO		ENSG00000139793.21	MBNL2	1068	-0.860863	0.0582404	1.64758e-48	SLC25A45KO		ENSG00000155966.14	AFF2	100.276	4.88181	0.298672	2.99061e-59	SLC25A48KO
ENSG00000130147.16	SH3BP4	6350.61	0.390097	0.0268908	5.60709e-47	SLC25A44KO		ENSG00000117399.14	CDC20	3290.29	-0.569128	0.0384412	1.86865e-48	SLC25A45KO		ENSG00000288701.1	PRRC2B	8661.14	0.43401	0.0264635	3.62733e-59	SLC25A48KO
ENSG00000099812.9	MISP	798.863	-1.08207	0.0746016	5.62652e-47	SLC25A44KO		ENSG00000143314.12	MRPL24	773.79	-0.936584	0.0634784	1.90568e-48	SLC25A45KO		ENSG00000164543.7	STK17A	793.689	-1.22363	0.0749896	3.7429e-59	SLC25A48KO
ENSG00000113580.15	NR3C1	102.462	3.67384	0.254419	6.85685e-47	SLC25A44KO		ENSG00000161547.17	SRSF2	6591.61	-0.440044	0.0296258	2.086e-48	SLC25A45KO		ENSG00000171105.14	INSR	1324.49	0.80901	0.0495688	3.97173e-59	SLC25A48KO
ENSG00000108518.8	PFN1	15373.6	-0.380878	0.0261308	6.8815e-47	SLC25A44KO		ENSG00000187699.10	C2orf88	763.398	-1.11157	0.0754841	2.33899e-48	SLC25A45KO		ENSG00000046889.19	PREX2	2643.59	-0.589785	0.0360089	4.23509e-59	SLC25A48KO
ENSG00000130303.14	BST2	2123.53	-0.709785	0.0489416	1.47395e-46	SLC25A44KO		ENSG00000166289.6	PLEKHF1	237.546	1.71892	0.117024	2.33899e-48	SLC25A45KO		ENSG00000173402.13	DAG1	11805.1	0.419782	0.0256388	5.45198e-59	SLC25A48KO
ENSG00000130429.16	ARPC1B	1993.55	-0.642519	0.0443225	1.62946e-46	SLC25A44KO		ENSG00000130638.18	ATXN10	3216.09	-0.582163	0.0393569	2.34944e-48	SLC25A45KO		ENSG00000167522.17	ANKRD11	6983.8	0.463784	0.0283356	6.95624e-59	SLC25A48KO
ENSG00000275410.6	HNF1B	915.552	-0.939856	0.0651971	3.06132e-46	SLC25A44KO		ENSG00000179431.7	FJX1	483.838	1.27979	0.0870651	2.80598e-48	SLC25A45KO		ENSG00000173692.14	PSMD1	4348.96	-0.461213	0.0281706	7.01407e-59	SLC25A48KO
ENSG00000089597.18	GANAB	14485.8	0.294423	0.0202924	3.5187e-46	SLC25A44KO		ENSG00000172927.9	MYEOV	532.907	1.11118	0.0755965	3.32039e-48	SLC25A45KO		ENSG00000139946.11	PELI2	1055.26	-0.908026	0.0557381	9.1229e-59	SLC25A48KO
ENSG00000091592.17	NLRP1	134.285	-7.55713	0.517568	4.10932e-46	SLC25A44KO		ENSG00000143324.14	XPR1	3764.28	-0.524384	0.0354664	3.67187e-48	SLC25A45KO		ENSG00000158201.10	ABHD3	1103.45	0.950936	0.0582714	1.00037e-58	SLC25A48KO
ENSG00000132510.11	KDM6B	1060.01	0.864101	0.0600679	5.00581e-46	SLC25A44KO		ENSG00000100342.22	APOL1	129.849	-6.1703	0.417096	4.49203e-48	SLC25A45KO		ENSG00000122870.12	BICC1	2135.02	-0.595687	0.0365582	1.02633e-58	SLC25A48KO
ENSG00000263961.8	RHEX	96.4989	-2.87529	0.201033	6.04054e-46	SLC25A44KO		ENSG00000088367.23	EPB41L1	1117.1	-0.886339	0.0601071	5.32226e-48	SLC25A45KO		ENSG00000116661.11	FBXO2	143.386	-3.16761	0.195433	1.47869e-58	SLC25A48KO
ENSG00000140092.16	FBLN5	401.455	1.34829	0.0941458	6.87629e-46	SLC25A44KO		ENSG00000066735.16	KIF26A	977.334	-0.82532	0.0561837	5.83653e-48	SLC25A45KO		ENSG00000144366.17	GULP1	1805.59	-0.843366	0.0518504	1.77872e-58	SLC25A48KO
ENSG00000159167.12	STC1	264.804	2.30705	0.161758	8.63058e-46	SLC25A44KO		ENSG00000145287.11	PLAC8	327.955	1.54884	0.10587	6.41582e-48	SLC25A45KO		ENSG00000089280.19	FUS	9259.96	-0.379334	0.0232655	2.11674e-58	SLC25A48KO
ENSG00000117481.11	NSUN4	418.901	-1.24393	0.0868944	1.18422e-45	SLC25A44KO		ENSG00000097046.13	CDC7	993.59	-0.835158	0.0569067	6.63408e-48	SLC25A45KO		ENSG00000168610.16	STAT3	3411.95	-0.621766	0.0382067	2.35777e-58	SLC25A48KO
ENSG00000092820.19	EZR	16973.6	-0.293555	0.0203979	1.44382e-45	SLC25A44KO		ENSG00000234685.1	NUS1P2	542.291	-1.04896	0.0715539	6.7859e-48	SLC25A45KO		ENSG00000157399.17	ARSL	806.504	0.950495	0.0585159	2.43389e-58	SLC25A48KO
ENSG00000130175.10	PRKCSH	6375.29	0.406072	0.0281821	1.79898e-45	SLC25A44KO		ENSG00000165905.18	LARGE2	213.561	-2.05063	0.140456	7.19993e-48	SLC25A45KO		ENSG00000108797.12	CNTNAP1	757.808	-1.09143	0.0672627	2.82484e-58	SLC25A48KO
ENSG00000244405.8	ETV5	1144.94	-0.756182	0.0527879	1.87154e-45	SLC25A44KO		ENSG00000162745.11	OLFML2B	93.7904	-5.32943	0.362901	8.40746e-48	SLC25A45KO		ENSG00000173193.15	PARP14	1489.17	-0.852105	0.0525063	2.97067e-58	SLC25A48KO
ENSG00000141449.16	GREB1L	1446.96	0.687654	0.0480296	1.87999e-45	SLC25A44KO		ENSG00000122694.16	GLIPR2	160.02	-2.72079	0.186252	8.84692e-48	SLC25A45KO		ENSG00000137193.14	PIM1	698.216	1.14677	0.0710302	5.45592e-58	SLC25A48KO
ENSG00000159307.20	SCUBE1	259.511	4.00453	0.280113	2.37819e-45	SLC25A44KO		ENSG00000138162.19	TACC2	1984.83	0.610585	0.0415578	9.1925e-48	SLC25A45KO		ENSG00000114854.8	TNNC1	1380.68	0.801883	0.0495846	5.5711e-58	SLC25A48KO
ENSG00000262198.2	ENSG00000262198	1295.8	-1.4593	0.102681	2.61332e-45	SLC25A44KO		ENSG00000115091.12	ACTR3	8120.05	-0.392078	0.0267344	2.07155e-47	SLC25A45KO		ENSG00000124422.12	USP22	7336.07	0.392503	0.0241438	6.35707e-58	SLC25A48KO
ENSG00000183248.12	PRR36	805.69	1.04772	0.0736165	3.62326e-45	SLC25A44KO		ENSG00000155096.15	AZIN1	3245.66	0.454357	0.0310319	2.71432e-47	SLC25A45KO		ENSG00000104611.12	SH2D4A	153.004	-7.28324	0.446091	6.5746e-58	SLC25A48KO
ENSG00000160818.17	GPATCH4	1585.42	-0.640735	0.0448569	3.76012e-45	SLC25A44KO		ENSG00000225830.16	ERCC6	635.356	1.20366	0.0827488	2.98114e-47	SLC25A45KO		ENSG00000163376.11	KBTBD8	352.818	1.66903	0.103535	7.35629e-58	SLC25A48KO
ENSG00000134258.18	VTCN1	231.564	-1.71247	0.120816	3.82315e-45	SLC25A44KO		ENSG00000146112.12	PPP1R18	2120.69	0.723056	0.0495643	3.26666e-47	SLC25A45KO		ENSG00000105612.10	DNASE2	575.354	1.14392	0.0708212	7.80886e-58	SLC25A48KO
ENSG00000226479.4	TMEM185B	803.132	-1.00261	0.0705953	4.76695e-45	SLC25A44KO		ENSG00000138119.17	MYOF	7387.05	-0.443008	0.0303326	4.54865e-47	SLC25A45KO		ENSG00000104833.12	TUBB4A	160.401	-2.95863	0.183757	1.01663e-57	SLC25A48KO
ENSG00000100714.18	MTHFD1	6181.81	-0.439599	0.0307912	4.87826e-45	SLC25A44KO		ENSG00000168411.14	RFWD3	2109.76	-0.563269	0.0386341	5.20311e-47	SLC25A45KO		ENSG00000076928.20	ARHGEF1	683.617	-1.10849	0.0687442	1.18628e-57	SLC25A48KO
ENSG00000115091.12	ACTR3	8120.05	-0.377993	0.026556	1.07103e-44	SLC25A44KO		ENSG00000154556.20	SORBS2	1477.78	0.791002	0.0544938	5.39621e-47	SLC25A45KO		ENSG00000174804.4	FZD4	1534.5	0.821123	0.050889	1.41212e-57	SLC25A48KO
ENSG00000079819.20	EPB41L2	3604.6	-0.435159	0.0306009	1.35275e-44	SLC25A44KO		ENSG00000117448.14	AKR1A1	1217.75	-0.836958	0.0575447	8.30126e-47	SLC25A45KO		ENSG00000171291.9	ZNF439	159.562	3.04848	0.189772	1.62081e-57	SLC25A48KO
ENSG00000131711.15	MAP1B	1565.64	0.707037	0.0499653	1.66646e-44	SLC25A44KO		ENSG00000073969.19	NSF	1932.07	-0.56923	0.0391168	8.42101e-47	SLC25A45KO		ENSG00000158615.10	PPP1R15B	676.495	1.06266	0.0660341	1.99478e-57	SLC25A48KO
ENSG00000105953.16	OGDH	1756.73	-0.631759	0.0446974	2.10391e-44	SLC25A44KO		ENSG00000171241.9	SHCBP1	1548.29	-0.804773	0.0554511	8.42301e-47	SLC25A45KO		ENSG00000166333.14	ILK	2527.26	-0.765443	0.0474182	2.47777e-57	SLC25A48KO
ENSG00000140545.16	MFGE8	1563.66	-0.604072	0.0426484	2.94727e-44	SLC25A44KO		ENSG00000111816.8	FRK	131.927	-2.96677	0.205415	8.95755e-47	SLC25A45KO		ENSG00000172493.23	AFF1	1692.51	-0.816535	0.0507169	2.51093e-57	SLC25A48KO
ENSG00000235750.10	KIAA0040	68.7622	-4.64828	0.330326	3.53322e-44	SLC25A44KO		ENSG00000143878.10	RHOB	2433.31	0.608946	0.0419459	1.01755e-46	SLC25A45KO		ENSG00000133706.20	LARS1	2483.89	-0.637068	0.039593	3.91513e-57	SLC25A48KO
ENSG00000171208.10	NETO2	3527.14	-0.495139	0.0349917	3.556e-44	SLC25A44KO		ENSG00000185088.14	RPS27L	1613.41	0.710639	0.0490175	1.39273e-46	SLC25A45KO		ENSG00000151176.8	PLBD2	1818.96	0.772184	0.0480456	4.32693e-57	SLC25A48KO
ENSG00000090530.10	P3H2	1646.11	-0.67267	0.0476943	4.35269e-44	SLC25A44KO		ENSG00000108821.14	COL1A1	670.691	1.20393	0.0834711	1.79273e-46	SLC25A45KO		ENSG00000087274.19	ADD1	4096.07	0.466338	0.0289945	4.66755e-57	SLC25A48KO
ENSG00000110047.18	EHD1	1460.27	-0.742066	0.0527047	4.88764e-44	SLC25A44KO		ENSG00000134243.12	SORT1	3744	-0.528718	0.036469	1.93524e-46	SLC25A45KO		ENSG00000138035.15	PNPT1	2306.47	0.631648	0.039299	5.39303e-57	SLC25A48KO
ENSG00000101294.19	HM13	2677.66	-0.501318	0.0355325	4.96675e-44	SLC25A44KO		ENSG00000115310.19	RTN4	4507.69	0.446212	0.0307551	1.93637e-46	SLC25A45KO		ENSG00000099864.18	PALM	843.251	-1.17061	0.073183	7.22075e-57	SLC25A48KO
ENSG00000101115.13	SALL4	468.068	1.29077	0.0919745	5.52595e-44	SLC25A44KO		ENSG00000131374.15	TBC1D5	1766.24	-0.6565	0.0453335	1.99638e-46	SLC25A45KO		ENSG00000130158.14	DOCK6	576.712	-1.34082	0.0837874	7.87106e-57	SLC25A48KO
ENSG00000187554.14	TLR5	112.465	3.61573	0.258306	8.04986e-44	SLC25A44KO		ENSG00000137812.21	KNL1	1655.69	-0.69171	0.0478646	2.68639e-46	SLC25A45KO		ENSG00000134917.10	ADAMTS8	496.659	-1.24678	0.0780342	9.3656e-57	SLC25A48KO
ENSG00000174306.22	ZHX3	776.091	-0.887027	0.0633278	1.00943e-43	SLC25A44KO		ENSG00000172716.17	SLFN11	508.074	-1.11283	0.0773616	2.97202e-46	SLC25A45KO		ENSG00000100097.12	LGALS1	2575.24	-0.60744	0.0378975	1.18322e-56	SLC25A48KO
ENSG00000123983.15	ACSL3	2474.31	0.548573	0.0390103	1.01345e-43	SLC25A44KO		ENSG00000177084.19	POLE	3408.47	-0.512747	0.0354479	3.22196e-46	SLC25A45KO		ENSG00000105357.20	MYH14	1893.52	0.698631	0.0436922	1.50864e-56	SLC25A48KO
ENSG00000165802.23	NSMF	1817.56	-0.605744	0.0430974	1.0232e-43	SLC25A44KO		ENSG00000198053.12	SIRPA	415.851	-1.15294	0.080188	3.33702e-46	SLC25A45KO		ENSG00000166197.17	NOLC1	7788.15	-0.397393	0.0247859	1.51105e-56	SLC25A48KO
ENSG00000260230.5	FRRS1L	411.941	1.30664	0.0935158	1.0232e-43	SLC25A44KO		ENSG00000091490.11	SEL1L3	384.213	-1.43576	0.0999535	3.45155e-46	SLC25A45KO		ENSG00000144746.7	ARL6IP5	934.348	-0.967763	0.0606942	2.32257e-56	SLC25A48KO
ENSG00000109610.6	SOD3	342.664	-1.44213	0.103414	1.07357e-43	SLC25A44KO		ENSG00000150961.15	SEC24D	1221.77	-0.758843	0.0526929	4.78971e-46	SLC25A45KO		ENSG00000095637.23	SORBS1	479.719	1.90691	0.119964	2.53944e-56	SLC25A48KO
ENSG00000168496.4	FEN1	2962.93	-0.507932	0.03629	2.3972e-43	SLC25A44KO		ENSG00000197457.10	STMN3	776.481	0.899596	0.0625679	4.96769e-46	SLC25A45KO		ENSG00000107438.9	PDLIM1	2706.77	-0.631303	0.0395288	2.67319e-56	SLC25A48KO
ENSG00000070814.22	TCOF1	4496.02	-0.439606	0.0314165	2.98725e-43	SLC25A44KO		ENSG00000103876.14	FAH	287.457	-1.50057	0.104691	5.93472e-46	SLC25A45KO		ENSG00000114861.24	FOXP1	1156.95	1.05546	0.0662419	2.84704e-56	SLC25A48KO
ENSG00000163395.17	IGFN1	98.1427	3.41497	0.246389	3.10873e-43	SLC25A44KO		ENSG00000130939.20	UBE4B	1950.18	-0.643212	0.0443113	6.05629e-46	SLC25A45KO		ENSG00000152154.12	TMEM178A	1630.54	0.768708	0.0482904	3.26627e-56	SLC25A48KO
ENSG00000133687.16	TMTC1	6710.97	-0.470843	0.0336666	4.24706e-43	SLC25A44KO		ENSG00000047849.22	MAP4	6374.29	-0.415218	0.0288373	6.11591e-46	SLC25A45KO		ENSG00000150990.9	DHX37	2421.56	-0.60448	0.0378721	3.27677e-56	SLC25A48KO
ENSG00000083720.13	OXCT1	877.789	-1.05957	0.0763897	4.88603e-43	SLC25A44KO		ENSG00000048052.25	HDAC9	4583.49	0.483085	0.0334759	6.45138e-46	SLC25A45KO		ENSG00000104267.10	CA2	5400.82	-0.573778	0.0359787	4.27879e-56	SLC25A48KO
ENSG00000140299.14	BNIP2	1629.68	0.823844	0.0592697	5.20547e-43	SLC25A44KO		ENSG00000213064.10	SFT2D2	2925.16	-0.539362	0.0374934	9.16403e-46	SLC25A45KO		ENSG00000109610.6	SOD3	342.664	-1.68556	0.106358	4.68205e-56	SLC25A48KO
ENSG00000115758.14	ODC1	7821.37	-0.430539	0.0309284	8.60927e-43	SLC25A44KO		ENSG00000076382.17	SPAG5	2581.82	-0.544222	0.0377865	9.99168e-46	SLC25A45KO		ENSG00000074696.13	HACD3	6420.07	0.468587	0.0293585	5.10564e-56	SLC25A48KO
ENSG00000136720.7	HS6ST1	5831.99	-0.409078	0.0293928	8.89909e-43	SLC25A44KO		ENSG00000133134.12	BEX2	328.193	1.72504	0.12076	1.002e-45	SLC25A45KO		ENSG00000105875.15	WDR91	1061.31	-0.847197	0.0532565	5.14814e-56	SLC25A48KO
ENSG00000169908.12	TM4SF1	4446.65	-0.423798	0.0304369	9.63259e-43	SLC25A44KO		ENSG00000033170.17	FUT8	563.95	0.984563	0.0688191	1.13345e-45	SLC25A45KO		ENSG00000143126.8	CELSR2	1292.34	-0.897201	0.05644	7.36772e-56	SLC25A48KO
ENSG00000177144.8	NUDT4B	170.453	2.57411	0.186944	9.67628e-43	SLC25A44KO		ENSG00000289850.1	ENSG00000289850	117.936	2.36706	0.166349	1.47536e-45	SLC25A45KO		ENSG00000187498.16	COL4A1	13172.7	0.332442	0.0209038	1.35501e-55	SLC25A48KO
ENSG00000187720.15	THSD4	2395.08	0.66203	0.0477327	1.13841e-42	SLC25A44KO		ENSG00000171914.17	TLN2	3903.03	-0.640465	0.0446833	1.60046e-45	SLC25A45KO		ENSG00000106086.21	PLEKHA8	1612.57	0.834058	0.0527268	1.83988e-55	SLC25A48KO
ENSG00000131724.11	IL13RA1	2066.23	-0.633463	0.0456949	1.30402e-42	SLC25A44KO		ENSG00000162817.7	C1orf115	124.199	-7.13527	0.492986	1.68168e-45	SLC25A45KO		ENSG00000126458.4	RRAS	676.119	-1.13239	0.0718307	3.47145e-55	SLC25A48KO
ENSG00000116133.13	DHCR24	5460.42	-0.460332	0.0331228	1.31008e-42	SLC25A44KO		ENSG00000173281.5	PPP1R3B	1172.3	0.863254	0.0604005	1.73579e-45	SLC25A45KO		ENSG00000226950.8	DANCR	1983.41	0.935038	0.0594151	6.07831e-55	SLC25A48KO
ENSG00000178038.17	ALS2CL	417.814	-1.21153	0.0879441	1.31724e-42	SLC25A44KO		ENSG00000144649.10	GASK1A	152.16	-5.17069	0.359734	1.94277e-45	SLC25A45KO		ENSG00000074590.14	NUAK1	7251.48	0.418325	0.0265409	8.34194e-55	SLC25A48KO
ENSG00000115241.11	PPM1G	4375.67	-0.404804	0.0291217	1.56618e-42	SLC25A44KO		ENSG00000240184.7	PCDHGC3	854.869	1.20596	0.0846683	1.9731e-45	SLC25A45KO		ENSG00000173530.6	TNFRSF10D	2146.06	0.64358	0.0409083	1.31087e-54	SLC25A48KO
ENSG00000197081.16	IGF2R	3919.36	0.536524	0.0387731	1.91559e-42	SLC25A44KO		ENSG00000189403.15	HMGB1	10301.7	-0.371993	0.0259985	3.7468e-45	SLC25A45KO		ENSG00000144791.10	LIMD1	2060.75	0.75596	0.0481109	1.67227e-54	SLC25A48KO
ENSG00000048052.25	HDAC9	4583.49	-0.480542	0.0347262	1.95906e-42	SLC25A44KO		ENSG00000197157.11	SND1	3568.63	-0.483906	0.0338681	3.9291e-45	SLC25A45KO		ENSG00000072274.14	TFRC	10981.3	0.36308	0.0230808	2.19229e-54	SLC25A48KO
ENSG00000162366.8	PDZK1IP1	73.8183	-3.57715	0.260329	2.15647e-42	SLC25A44KO		ENSG00000133985.3	TTC9	676.484	-1.18397	0.0834297	3.94253e-45	SLC25A45KO		ENSG00000143801.18	PSEN2	498.582	1.47532	0.09453	2.65377e-54	SLC25A48KO
ENSG00000141682.12	PMAIP1	134.569	-2.9416	0.21495	2.26156e-42	SLC25A44KO		ENSG00000128342.5	LIF	535.882	1.47304	0.10399	4.91388e-45	SLC25A45KO		ENSG00000127334.11	DYRK2	1376.68	-0.92564	0.0591003	2.67368e-54	SLC25A48KO
ENSG00000177181.15	RIMKLA	77.334	3.49219	0.254091	2.58456e-42	SLC25A44KO		ENSG00000155324.10	GRAMD2B	887.399	0.882164	0.0620917	5.71185e-45	SLC25A45KO		ENSG00000102996.5	MMP15	1871.75	0.716631	0.0457246	2.79092e-54	SLC25A48KO
ENSG00000112319.21	EYA4	1819.95	0.557165	0.0404405	3.58213e-42	SLC25A44KO		ENSG00000162738.7	VANGL2	732.181	1.0575	0.0745581	5.77823e-45	SLC25A45KO		ENSG00000005893.17	LAMP2	2403.6	0.620845	0.0396295	3.71007e-54	SLC25A48KO
ENSG00000085185.16	BCORL1	329.975	-1.50549	0.110154	5.14327e-42	SLC25A44KO		ENSG00000146281.6	PM20D2	275.293	-1.55692	0.110197	6.63848e-45	SLC25A45KO		ENSG00000169379.17	ARL13B	605.767	-1.21949	0.078181	4.43444e-54	SLC25A48KO
ENSG00000089280.19	FUS	9259.96	-0.319369	0.0231426	5.62759e-42	SLC25A44KO		ENSG00000168758.11	SEMA4C	794.894	0.858769	0.0605616	8.2629e-45	SLC25A45KO		ENSG00000122218.17	COPA	4879.47	0.406317	0.0259288	4.64113e-54	SLC25A48KO
ENSG00000136856.18	SLC2A8	684.745	0.936759	0.0683672	6.65199e-42	SLC25A44KO		ENSG00000076003.5	MCM6	3977.44	-0.448401	0.0314576	8.54512e-45	SLC25A45KO		ENSG00000140264.22	SERF2	3889.42	0.530717	0.0339245	6.12408e-54	SLC25A48KO
ENSG00000091490.11	SEL1L3	384.213	-1.32723	0.0971959	7.08248e-42	SLC25A44KO		ENSG00000118503.18	TNFAIP3	525.444	1.01911	0.07204	1.06024e-44	SLC25A45KO		ENSG00000175455.16	CCDC14	2778.04	-0.54827	0.0351836	6.80358e-54	SLC25A48KO
ENSG00000141448.11	GATA6	394.823	1.41913	0.104015	7.13852e-42	SLC25A44KO		ENSG00000164104.12	HMGB2	2860.31	-0.5061	0.0356213	1.12901e-44	SLC25A45KO		ENSG00000100311.17	PDGFB	465.521	-1.98318	0.127708	7.09124e-54	SLC25A48KO
ENSG00000050344.9	NFE2L3	490.979	-1.36022	0.0997385	7.51631e-42	SLC25A44KO		ENSG00000105011.9	ASF1B	1531.66	-0.677761	0.047833	1.60724e-44	SLC25A45KO		ENSG00000240184.7	PCDHGC3	854.869	1.30541	0.0839591	7.44708e-54	SLC25A48KO
ENSG00000106086.21	PLEKHA8	1612.57	0.726423	0.0529	7.96636e-42	SLC25A44KO		ENSG00000145604.17	SKP2	2453.99	-0.818736	0.0579542	1.82779e-44	SLC25A45KO		ENSG00000166446.15	CDYL2	164.588	2.82456	0.182237	7.81923e-54	SLC25A48KO
ENSG00000143641.10	GALNT2	4556.63	-0.444619	0.0323416	8.86355e-42	SLC25A44KO		ENSG00000149925.22	ALDOA	16798.2	0.401657	0.0282511	1.84245e-44	SLC25A45KO		ENSG00000134243.12	SORT1	3744	0.529998	0.0340752	2.54236e-53	SLC25A48KO
ENSG00000185090.15	MANEAL	1225.04	-0.721993	0.0526669	9.90112e-42	SLC25A44KO		ENSG00000118816.11	CCNI	5909.68	-0.361477	0.0254603	1.87771e-44	SLC25A45KO		ENSG00000141934.10	PLPP2	302.406	-2.23249	0.144753	2.70379e-53	SLC25A48KO
ENSG00000172270.22	BSG	13893.8	0.291689	0.021213	1.11036e-41	SLC25A44KO		ENSG00000155090.15	KLF10	679.744	0.888517	0.0629841	2.0632e-44	SLC25A45KO		ENSG00000132669.14	RIN2	366.709	-1.72748	0.111814	2.88749e-53	SLC25A48KO
ENSG00000157510.14	AFAP1L1	119.429	-3.85354	0.283209	1.15993e-41	SLC25A44KO		ENSG00000198668.14	CALM1	6962.5	-0.438575	0.030942	2.43612e-44	SLC25A45KO		ENSG00000132535.22	DLG4	291.732	-2.04805	0.132603	3.00872e-53	SLC25A48KO
ENSG00000277443.3	MARCKS	159.296	-4.69391	0.342313	1.46498e-41	SLC25A44KO		ENSG00000069702.11	TGFBR3	1985.55	0.66967	0.0473863	2.49298e-44	SLC25A45KO		ENSG00000114270.18	COL7A1	927.824	-1.37212	0.0887406	3.18758e-53	SLC25A48KO
ENSG00000171291.9	ZNF439	159.562	2.60909	0.192338	1.9291e-41	SLC25A44KO		ENSG00000198959.12	TGM2	589.604	1.07276	0.0762944	3.38969e-44	SLC25A45KO		ENSG00000172005.11	MAL	506.184	-3.27198	0.211146	3.19032e-53	SLC25A48KO
ENSG00000171914.17	TLN2	3903.03	-0.605384	0.0443986	2.80655e-41	SLC25A44KO		ENSG00000179841.8	AKAP5	525.089	-1.14381	0.0816496	6.18416e-44	SLC25A45KO		ENSG00000185088.14	RPS27L	1613.41	0.754184	0.0486284	3.70842e-53	SLC25A48KO
ENSG00000127947.16	PTPN12	2250.43	0.622524	0.0456758	2.83004e-41	SLC25A44KO		ENSG00000164032.12	H2AZ1	5949.82	-0.448137	0.0317931	6.81812e-44	SLC25A45KO		ENSG00000183248.12	PRR36	805.69	1.13527	0.0734341	3.77349e-53	SLC25A48KO
ENSG00000104325.7	DECR1	1259.5	0.715021	0.0524789	3.1682e-41	SLC25A44KO		ENSG00000177614.11	PGBD5	366.906	-1.85054	0.132591	6.88203e-44	SLC25A45KO		ENSG00000128045.7	RASL11B	168.846	3.21337	0.208365	3.82335e-53	SLC25A48KO
ENSG00000197147.15	LRRC8B	529.455	-1.06563	0.0785001	3.45891e-41	SLC25A44KO		ENSG00000117632.23	STMN1	5336.49	-0.432665	0.030712	7.21583e-44	SLC25A45KO		ENSG00000113163.19	CERT1	2782.21	-0.611418	0.0394932	5.96198e-53	SLC25A48KO
ENSG00000141447.19	OSBPL1A	442.157	1.47188	0.10881	3.50174e-41	SLC25A44KO		ENSG00000131171.13	SH3BGRL	1074.18	-0.809678	0.057777	1.08336e-43	SLC25A45KO		ENSG00000186575.19	NF2	1912.32	-0.710236	0.0459611	7.55417e-53	SLC25A48KO
ENSG00000168575.10	SLC20A2	982.178	-0.968651	0.0713942	3.5352e-41	SLC25A44KO		ENSG00000073350.14	LLGL2	871.725	-0.821219	0.0586557	1.13101e-43	SLC25A45KO		ENSG00000065621.15	GSTO2	86.2919	-4.08036	0.265922	1.42137e-52	SLC25A48KO
ENSG00000146112.12	PPP1R18	2120.69	0.672044	0.0493951	3.77708e-41	SLC25A44KO		ENSG00000125266.8	EFNB2	106.135	2.55876	0.183843	1.1999e-43	SLC25A45KO		ENSG00000100139.14	MICALL1	3847.1	0.45479	0.0294934	1.45326e-52	SLC25A48KO
ENSG00000069188.17	SDK2	93.296	3.11058	0.230285	4.29375e-41	SLC25A44KO		ENSG00000137337.16	MDC1	2582.51	-0.610865	0.0436233	1.54797e-43	SLC25A45KO		ENSG00000143924.19	EML4	3190.32	-0.580318	0.0376829	2.09447e-52	SLC25A48KO
ENSG00000187699.10	C2orf88	763.398	-1.00495	0.0742061	4.57087e-41	SLC25A44KO		ENSG00000232956.10	SNHG15	840.074	0.944608	0.0676839	1.67467e-43	SLC25A45KO		ENSG00000138685.18	FGF2	1785.89	-0.637714	0.0413714	2.20469e-52	SLC25A48KO
ENSG00000144381.18	HSPD1	20201.3	-0.305848	0.0224212	4.7015e-41	SLC25A44KO		ENSG00000184584.14	STING1	1248.88	-0.744557	0.0532059	1.76312e-43	SLC25A45KO		ENSG00000167797.8	CDK2AP2	918.891	0.877787	0.0571701	2.70823e-52	SLC25A48KO
ENSG00000140263.15	SORD	1402.36	-0.676667	0.0497768	4.85713e-41	SLC25A44KO		ENSG00000130958.13	SLC35D2	323.303	1.76389	0.126894	1.8008e-43	SLC25A45KO		ENSG00000121281.13	ADCY7	313.869	-2.01598	0.132118	3.98013e-52	SLC25A48KO
ENSG00000101773.19	RBBP8	2379.32	-0.721056	0.053123	5.07744e-41	SLC25A44KO		ENSG00000117592.9	PRDX6	4230.67	-0.482104	0.0344563	2.22639e-43	SLC25A45KO		ENSG00000142089.17	IFITM3	1496.5	-0.776672	0.050789	4.74475e-52	SLC25A48KO
ENSG00000198517.10	MAFK	769.319	0.812613	0.059926	5.38856e-41	SLC25A44KO		ENSG00000159131.17	GART	2963.67	-0.572705	0.0410011	2.69599e-43	SLC25A45KO		ENSG00000057252.13	SOAT1	1112.37	0.805712	0.0525012	5.25727e-52	SLC25A48KO
ENSG00000143776.20	CDC42BPA	4184.33	0.449224	0.0330208	6.04049e-41	SLC25A44KO		ENSG00000185591.10	SP1	3725.57	-0.43077	0.0307564	2.72132e-43	SLC25A45KO		ENSG00000128595.17	CALU	10151.3	0.405352	0.0263918	6.17883e-52	SLC25A48KO
ENSG00000138279.16	ANXA7	1876.36	-0.660775	0.0486986	6.3425e-41	SLC25A44KO		ENSG00000144354.15	CDCA7	2566.61	-0.526447	0.0376745	3.04975e-43	SLC25A45KO		ENSG00000137692.12	DCUN1D5	1160.79	-1.02465	0.0670663	6.76738e-52	SLC25A48KO
ENSG00000133706.20	LARS1	2483.89	-0.531674	0.0391766	6.71229e-41	SLC25A44KO		ENSG00000139734.19	DIAPH3	1791.3	-0.681569	0.0488713	3.17442e-43	SLC25A45KO		ENSG00000104964.15	TLE5	2183.01	-0.628042	0.0409446	7.08182e-52	SLC25A48KO
ENSG00000130021.15	PUDP	1366.3	0.719353	0.053045	7.07632e-41	SLC25A44KO		ENSG00000084710.14	EFR3B	712.659	1.03039	0.0741285	3.31618e-43	SLC25A45KO		ENSG00000196954.14	CASP4	416.774	-1.49418	0.0980792	7.63786e-52	SLC25A48KO
ENSG00000117877.11	POLR1G	1123.52	-0.734536	0.0542192	7.50625e-41	SLC25A44KO		ENSG00000142089.17	IFITM3	1496.5	0.638907	0.045768	3.3389e-43	SLC25A45KO		ENSG00000079459.14	FDFT1	1281.86	0.820836	0.0536433	7.7027e-52	SLC25A48KO
ENSG00000152443.13	ZNF776	864.465	0.848252	0.0627977	9.70575e-41	SLC25A44KO		ENSG00000113448.21	PDE4D	311.029	2.81921	0.203434	3.84692e-43	SLC25A45KO		ENSG00000151012.13	SLC7A11	1037.91	-0.908809	0.0595228	9.45001e-52	SLC25A48KO
ENSG00000164904.18	ALDH7A1	2265.61	0.644192	0.047553	9.7426e-41	SLC25A44KO		ENSG00000143158.11	MPC2	825.418	-0.89338	0.064264	3.95063e-43	SLC25A45KO		ENSG00000143870.13	PDIA6	7643.48	0.378895	0.0247372	1.28646e-51	SLC25A48KO
ENSG00000137460.10	FHDC1	1096.99	-0.89538	0.0663263	9.94192e-41	SLC25A44KO		ENSG00000234741.10	GAS5	2728.67	0.623782	0.0447572	4.37658e-43	SLC25A45KO		ENSG00000162104.10	ADCY9	679.441	-1.03089	0.0676985	1.47934e-51	SLC25A48KO
ENSG00000167723.15	TRPV3	126.908	2.47199	0.184415	1.55438e-40	SLC25A44KO		ENSG00000072571.20	HMMR	940.611	-0.895075	0.0645157	5.76875e-43	SLC25A45KO		ENSG00000061273.18	HDAC7	2669.98	-0.598187	0.0391852	1.79414e-51	SLC25A48KO
ENSG00000148229.13	POLE3	2617.7	-0.509457	0.0376905	1.77119e-40	SLC25A44KO		ENSG00000276043.5	UHRF1	4270.47	-0.403124	0.0289599	6.34339e-43	SLC25A45KO		ENSG00000165732.14	DDX21	8196.49	-0.499496	0.0327182	1.99458e-51	SLC25A48KO
ENSG00000164251.5	F2RL1	1645.97	0.674383	0.0500363	2.24115e-40	SLC25A44KO		ENSG00000125378.16	BMP4	4374.93	-0.504937	0.0362976	8.02156e-43	SLC25A45KO		ENSG00000131374.15	TBC1D5	1766.24	-0.688196	0.0451202	2.05228e-51	SLC25A48KO
ENSG00000144857.15	BOC	378.922	1.92006	0.14374	2.59687e-40	SLC25A44KO		ENSG00000173402.13	DAG1	11805.1	-0.367988	0.0264055	8.15254e-43	SLC25A45KO		ENSG00000115053.17	NCL	23539.6	-0.438202	0.0287186	2.29746e-51	SLC25A48KO
ENSG00000071626.17	DAZAP1	3642.33	-0.415559	0.030778	2.68384e-40	SLC25A44KO		ENSG00000167325.15	RRM1	2269.8	-0.622866	0.0448747	8.60086e-43	SLC25A45KO		ENSG00000240583.14	AQP1	90.4958	4.68022	0.30781	3.0393e-51	SLC25A48KO
ENSG00000138246.17	DNAJC13	1529.4	0.637555	0.0473375	2.86637e-40	SLC25A44KO		ENSG00000118898.16	PPL	304.304	-1.49846	0.108628	1.00684e-42	SLC25A45KO		ENSG00000172893.18	DHCR7	1293.55	0.798515	0.0525265	3.943e-51	SLC25A48KO
ENSG00000253368.4	TRNP1	674.781	-0.938038	0.0699028	2.98228e-40	SLC25A44KO		ENSG00000131018.25	SYNE1	439.271	-1.21017	0.0876595	1.03323e-42	SLC25A45KO		ENSG00000116649.10	SRM	3421.15	-0.516316	0.0339324	4.56134e-51	SLC25A48KO
ENSG00000132031.13	MATN3	109.582	-2.58031	0.193658	4.01407e-40	SLC25A44KO		ENSG00000118194.21	TNNT2	474.38	-1.09847	0.0796112	1.17118e-42	SLC25A45KO		ENSG00000263961.8	RHEX	96.4989	-3.29845	0.218425	5.48248e-51	SLC25A48KO
ENSG00000164323.15	CFAP97	1737.67	-0.561905	0.0417888	4.30759e-40	SLC25A44KO		ENSG00000130402.14	ACTN4	24496.8	-0.257213	0.0185193	1.41108e-42	SLC25A45KO		ENSG00000138386.17	NAB1	2106.05	-0.645478	0.0425199	5.74274e-51	SLC25A48KO
ENSG00000156052.11	GNAQ	3472.06	-0.47945	0.0356525	4.8605e-40	SLC25A44KO		ENSG00000077782.23	FGFR1	2689.87	0.538894	0.0388669	1.55752e-42	SLC25A45KO		ENSG00000184731.6	FAM110C	226.33	-2.07384	0.137626	7.35298e-51	SLC25A48KO
ENSG00000114251.15	WNT5A	521.151	1.74517	0.131214	5.14724e-40	SLC25A44KO		ENSG00000183779.7	ZNF703	309.479	1.41009	0.102703	2.10386e-42	SLC25A45KO		ENSG00000180340.7	FZD2	1154.66	0.885489	0.0585389	7.50513e-51	SLC25A48KO
ENSG00000163762.7	TM4SF18	456.847	-1.15566	0.0865763	5.14724e-40	SLC25A44KO		ENSG00000150093.20	ITGB1	17238.2	0.319853	0.0230784	2.10729e-42	SLC25A45KO		ENSG00000075891.24	PAX2	119.288	3.22096	0.213942	7.72068e-51	SLC25A48KO
ENSG00000115053.17	NCL	23539.6	-0.384935	0.0286793	6.75202e-40	SLC25A44KO		ENSG00000129654.8	FOXJ1	210.702	-2.14768	0.156526	2.29076e-42	SLC25A45KO		ENSG00000288722.1	F8A1	587.195	1.37922	0.0914541	8.15988e-51	SLC25A48KO
ENSG00000198431.18	TXNRD1	8663.52	-0.397863	0.0297412	7.50676e-40	SLC25A44KO		ENSG00000100473.18	COCH	564.895	-1.22029	0.0888356	2.48948e-42	SLC25A45KO		ENSG00000163346.17	PBXIP1	777.661	1.1993	0.0794457	8.38592e-51	SLC25A48KO
ENSG00000131876.18	SNRPA1	816.677	-0.83686	0.0627324	9.48327e-40	SLC25A44KO		ENSG00000119596.18	YLPM1	2319.96	-0.59385	0.0430573	2.82561e-42	SLC25A45KO		ENSG00000127022.16	CANX	21561.1	0.301039	0.0198254	9.91134e-51	SLC25A48KO
ENSG00000114446.5	IFT57	1824.03	0.589289	0.0440582	1.05169e-39	SLC25A44KO		ENSG00000116525.14	TRIM62	580.788	1.06987	0.0778543	3.07128e-42	SLC25A45KO		ENSG00000168765.19	GSTM4	615.378	1.0616	0.0703097	1.03438e-50	SLC25A48KO
ENSG00000087460.29	GNAS	14180.4	0.275364	0.0205547	1.6126e-39	SLC25A44KO		ENSG00000169247.14	SH3TC2	178.78	2.06641	0.151142	3.11433e-42	SLC25A45KO		ENSG00000185164.15	NOMO2	4099.27	0.704339	0.0465611	1.13313e-50	SLC25A48KO
ENSG00000047648.23	ARHGAP6	81.8226	-5.16917	0.387653	1.62355e-39	SLC25A44KO		MT-ATP8_6	MT-ATP8_6	113997	0.498273	0.0362052	3.75347e-42	SLC25A45KO		ENSG00000134258.18	VTCN1	231.564	-1.84527	0.122856	1.69336e-50	SLC25A48KO
ENSG00000172493.23	AFF1	1692.51	-0.665347	0.0500301	1.88888e-39	SLC25A44KO		ENSG00000196411.10	EPHB4	2468.21	0.51574	0.0374554	5.02045e-42	SLC25A45KO		ENSG00000141682.12	PMAIP1	134.569	-3.67086	0.244465	1.91273e-50	SLC25A48KO
ENSG00000020181.18	ADGRA2	204.155	1.69527	0.128325	2.23301e-39	SLC25A44KO		ENSG00000106829.21	TLE4	243.716	1.67868	0.123129	6.19189e-42	SLC25A45KO		ENSG00000142669.15	SH3BGRL3	2395.63	0.581259	0.0385172	2.75778e-50	SLC25A48KO
ENSG00000119326.15	CTNNAL1	2438.44	-0.618762	0.0466446	2.5895e-39	SLC25A44KO		ENSG00000138160.7	KIF11	2506.6	-0.554494	0.0403159	6.38836e-42	SLC25A45KO		ENSG00000052802.13	MSMO1	863.611	0.896792	0.0595862	2.75878e-50	SLC25A48KO
ENSG00000186575.19	NF2	1912.32	-0.60463	0.04546	2.5895e-39	SLC25A44KO		ENSG00000163539.18	CLASP2	1742.96	0.689246	0.0502512	6.6804e-42	SLC25A45KO		ENSG00000134853.12	PDGFRA	207.871	3.00502	0.200247	2.93415e-50	SLC25A48KO
ENSG00000107719.10	PALD1	196.073	-1.70463	0.129275	2.60709e-39	SLC25A44KO		ENSG00000235750.10	KIAA0040	68.7622	-4.33468	0.317389	6.7925e-42	SLC25A45KO		ENSG00000135506.17	OS9	2499.87	0.605599	0.040195	3.44454e-50	SLC25A48KO
ENSG00000234741.10	GAS5	2728.67	0.592429	0.0445696	2.80343e-39	SLC25A44KO		ENSG00000119900.9	OGFRL1	2211.17	-0.551342	0.0401624	8.40805e-42	SLC25A45KO		ENSG00000108823.17	SGCA	503.136	-1.40658	0.0937547	3.58079e-50	SLC25A48KO
ENSG00000158773.14	USF1	836.168	0.846143	0.0638467	3.04154e-39	SLC25A44KO		ENSG00000140443.15	IGF1R	3209.38	0.502118	0.0365441	8.88412e-42	SLC25A45KO		ENSG00000117394.24	SLC2A1	3714.88	-0.553587	0.036702	3.58228e-50	SLC25A48KO
ENSG00000144746.7	ARL6IP5	934.348	-0.787338	0.0594103	3.09663e-39	SLC25A44KO		ENSG00000288722.1	F8A1	587.195	1.25784	0.0923191	9.58108e-42	SLC25A45KO		ENSG00000067064.13	IDI1	1080.34	0.743164	0.0493655	3.63548e-50	SLC25A48KO
ENSG00000173530.6	TNFRSF10D	2146.06	0.546177	0.0410792	3.1171e-39	SLC25A44KO		ENSG00000104879.5	CKM	185.194	-1.81064	0.13293	1.13391e-41	SLC25A45KO		ENSG00000071073.13	MGAT4A	346.24	1.66858	0.111487	4.04688e-50	SLC25A48KO
ENSG00000104131.13	EIF3J	2435.36	-0.463377	0.0348962	4.71098e-39	SLC25A44KO		ENSG00000112992.18	NNT	2085.64	-0.593703	0.0433275	1.14015e-41	SLC25A45KO		ENSG00000129128.13	SPCS3	2418.03	-0.571835	0.0380454	5.92623e-50	SLC25A48KO
ENSG00000105767.3	CADM4	1511.18	0.687194	0.0517684	4.88471e-39	SLC25A44KO		ENSG00000101255.12	TRIB3	725.409	0.921209	0.0675138	1.26384e-41	SLC25A45KO		ENSG00000163902.12	RPN1	5676.21	0.391485	0.02608	9.07411e-50	SLC25A48KO
ENSG00000179862.7	CITED4	227.584	1.57238	0.119688	5.52137e-39	SLC25A44KO		ENSG00000171793.17	CTPS1	3265.99	-0.52507	0.0383131	1.28628e-41	SLC25A45KO		ENSG00000224189.8	HAGLR	245.374	1.85831	0.124734	1.06444e-49	SLC25A48KO
ENSG00000197323.12	TRIM33	2376.8	0.53016	0.0400089	5.54014e-39	SLC25A44KO		ENSG00000143248.13	RGS5	1460.2	-1.6061	0.118315	1.59878e-41	SLC25A45KO		ENSG00000117906.14	RCN2	3044.33	0.620252	0.041406	1.08419e-49	SLC25A48KO
ENSG00000140416.25	TPM1	34106.3	0.308467	0.0232398	5.83359e-39	SLC25A44KO		ENSG00000073712.15	FERMT2	6656.16	0.390636	0.02856	2.37583e-41	SLC25A45KO		ENSG00000187867.10	PALM3	209.035	-2.45754	0.165045	1.21727e-49	SLC25A48KO
ENSG00000076928.20	ARHGEF1	683.617	-0.878258	0.0666641	6.49026e-39	SLC25A44KO		ENSG00000008083.14	JARID2	1391.72	0.689457	0.0505941	2.4711e-41	SLC25A45KO		ENSG00000167553.17	TUBA1C	9635.26	-0.390239	0.0260352	1.65103e-49	SLC25A48KO
ENSG00000148344.11	PTGES	414.052	-1.4478	0.110302	6.76401e-39	SLC25A44KO		ENSG00000164543.7	STK17A	793.689	-1.00972	0.0743354	2.65175e-41	SLC25A45KO		ENSG00000198018.7	ENTPD7	1967.48	0.594893	0.0397726	1.73731e-49	SLC25A48KO
ENSG00000100605.17	ITPK1	2856.95	-0.490102	0.0370222	7.55375e-39	SLC25A44KO		ENSG00000148082.10	SHC3	168.917	2.86895	0.21234	2.7265e-41	SLC25A45KO		ENSG00000136010.14	ALDH1L2	495.314	-1.2538	0.0842724	2.12934e-49	SLC25A48KO
ENSG00000159202.18	UBE2Z	2561.19	-0.532578	0.0403105	8.74688e-39	SLC25A44KO		ENSG00000148019.14	CEP78	1935.42	-0.710691	0.0521994	3.03043e-41	SLC25A45KO		ENSG00000163513.19	TGFBR2	1829.3	0.757783	0.0508124	2.62482e-49	SLC25A48KO
ENSG00000185591.10	SP1	3725.57	-0.4023	0.030379	9.01174e-39	SLC25A44KO		MT-CO2	MT-CO2	100559	0.490839	0.0351227	4.33757e-41	SLC25A45KO		ENSG00000163453.11	IGFBP7	6851.47	-0.374626	0.0249711	2.69334e-49	SLC25A48KO
ENSG00000128791.12	TWSG1	3176.16	-0.619499	0.0469263	9.21651e-39	SLC25A44KO		ENSG00000179918.19	SEPHS2	1654.56	0.628275	0.0462601	5.30766e-41	SLC25A45KO		ENSG00000162817.7	C1orf115	124.199	-7.08993	0.472677	3.45334e-49	SLC25A48KO
ENSG00000103855.18	CD276	2292.55	0.556086	0.0419163	9.62527e-39	SLC25A44KO		ENSG00000136448.13	NMT1	3392.55	-0.440749	0.0323239	5.31191e-41	SLC25A45KO		ENSG00000104522.16	GFUS	1078.86	-0.847335	0.0569408	3.93301e-49	SLC25A48KO
ENSG00000125637.16	PSD4	537.482	-1.02587	0.0781244	1.07584e-38	SLC25A44KO		ENSG00000116717.13	GADD45A	974.451	0.86095	0.0636197	6.35038e-41	SLC25A45KO		ENSG00000115457.10	IGFBP2	192.026	-8.20775	0.545214	8.33052e-49	SLC25A48KO
ENSG00000196739.15	COL27A1	585.714	-1.0936	0.0833959	1.21652e-38	SLC25A44KO		ENSG00000064932.16	SBNO2	1250.9	0.647284	0.0478057	8.66937e-41	SLC25A45KO		ENSG00000153113.24	CAST	1910.2	-0.787958	0.0531449	9.61549e-49	SLC25A48KO
ENSG00000152894.15	PTPRK	1164.24	-0.792121	0.0601831	1.26623e-38	SLC25A44KO		ENSG00000154358.23	OBSCN	1181.02	0.802944	0.0593992	9.07075e-41	SLC25A45KO		ENSG00000169083.18	AR	108.871	4.99387	0.336215	9.98021e-49	SLC25A48KO
ENSG00000162458.13	FBLIM1	1393.72	0.67671	0.05139	1.26815e-38	SLC25A44KO		ENSG00000204592.9	HLA-E	2020.96	0.617863	0.0457004	9.17247e-41	SLC25A45KO		ENSG00000262198.2	ENSG00000262198	1295.8	-1.5171	0.102918	1.16517e-48	SLC25A48KO
ENSG00000127663.15	KDM4B	1667.1	0.691621	0.0525607	1.4272e-38	SLC25A44KO		ENSG00000163527.10	STT3B	4929.85	-0.408587	0.0300843	9.18035e-41	SLC25A45KO		ENSG00000113318.11	MSH3	468.912	-1.17197	0.0793918	1.2984e-48	SLC25A48KO
ENSG00000102996.5	MMP15	1871.75	0.604038	0.0458908	1.56152e-38	SLC25A44KO		ENSG00000173801.17	JUP	4133.63	0.410641	0.030304	1.01828e-40	SLC25A45KO		ENSG00000083799.18	CYLD	636.579	-1.09126	0.0739082	1.34323e-48	SLC25A48KO
ENSG00000135723.14	FHOD1	872.687	-0.859639	0.0655238	1.61608e-38	SLC25A44KO		ENSG00000085662.14	AKR1B1	1053.22	-0.689756	0.0510091	1.02894e-40	SLC25A45KO		ENSG00000203950.7	RTL8A	769.538	0.954388	0.0645913	1.34323e-48	SLC25A48KO
ENSG00000088826.18	SMOX	582.879	1.07068	0.0815786	1.68941e-38	SLC25A44KO		ENSG00000165821.12	SALL2	1217.24	0.677825	0.0501383	1.06404e-40	SLC25A45KO		ENSG00000142657.21	PGD	5996.12	0.407594	0.0274611	1.40421e-48	SLC25A48KO
ENSG00000162409.12	PRKAA2	173.655	2.52014	0.193117	1.8194e-38	SLC25A44KO		ENSG00000187741.16	FANCA	996.116	-0.904476	0.0671046	1.21703e-40	SLC25A45KO		ENSG00000168394.13	TAP1	866.811	-0.993683	0.0672804	1.46326e-48	SLC25A48KO
ENSG00000113328.20	CCNG1	2633.87	0.528476	0.0401518	1.93831e-38	SLC25A44KO		ENSG00000130340.17	SNX9	1392.94	0.658386	0.0487471	1.29068e-40	SLC25A45KO		ENSG00000142627.13	EPHA2	2805.7	-0.542363	0.036617	1.62469e-48	SLC25A48KO
ENSG00000172469.17	MANEA	544.995	-1.00697	0.0769193	1.97084e-38	SLC25A44KO		ENSG00000156427.8	FGF18	1403.99	0.603021	0.0446168	1.38028e-40	SLC25A45KO		ENSG00000145022.5	TCTA	675.11	1.00197	0.0678828	1.74509e-48	SLC25A48KO
ENSG00000006652.15	IFRD1	3628.62	0.439422	0.033392	2.84258e-38	SLC25A44KO		ENSG00000197102.14	DYNC1H1	13819.8	-0.35736	0.0264267	1.74592e-40	SLC25A45KO		ENSG00000135404.12	CD63	3543.96	0.516446	0.0349459	3.07512e-48	SLC25A48KO
ENSG00000090924.15	PLEKHG2	2447.43	0.611818	0.0465245	3.09058e-38	SLC25A44KO		ENSG00000141934.10	PLPP2	302.406	1.36299	0.101752	2.01753e-40	SLC25A45KO		ENSG00000164236.12	ANKRD33B	2499.48	-0.574026	0.038812	3.08966e-48	SLC25A48KO
ENSG00000023445.17	BIRC3	137.532	-2.74384	0.211164	3.56849e-38	SLC25A44KO		ENSG00000137968.17	SLC44A5	825.072	-0.926539	0.0688833	2.06506e-40	SLC25A45KO		ENSG00000114248.10	LRRC31	73.8282	-4.74261	0.322245	3.21063e-48	SLC25A48KO
ENSG00000138685.18	FGF2	1785.89	-0.534644	0.0407886	3.84652e-38	SLC25A44KO		ENSG00000129351.18	ILF3	12946.1	-0.285839	0.0211325	2.21596e-40	SLC25A45KO		ENSG00000075290.8	WNT8B	86.0902	3.60077	0.245714	4.64833e-48	SLC25A48KO
ENSG00000113161.17	HMGCR	2723.77	0.501913	0.0382734	3.91749e-38	SLC25A44KO		ENSG00000172469.17	MANEA	544.995	-1.04972	0.0782867	2.57633e-40	SLC25A45KO		ENSG00000187554.14	TLR5	112.465	3.77968	0.257639	4.84859e-48	SLC25A48KO
ENSG00000147642.17	SYBU	886.909	0.753122	0.0576198	4.33584e-38	SLC25A44KO		ENSG00000067225.21	PKM	38215	0.253324	0.0187511	3.82662e-40	SLC25A45KO		ENSG00000197461.13	PDGFA	464.86	1.37796	0.0940893	5.94486e-48	SLC25A48KO
ENSG00000240445.6	FOXO3B	450.204	1.1851	0.0911657	4.94336e-38	SLC25A44KO		ENSG00000117481.11	NSUN4	418.901	-1.16826	0.0874188	3.88955e-40	SLC25A45KO		ENSG00000135643.5	KCNMB4	87.6246	4.30275	0.29329	6.18805e-48	SLC25A48KO
ENSG00000164070.12	HSPA4L	1462	-0.755434	0.0578923	5.21048e-38	SLC25A44KO		ENSG00000012983.12	MAP4K5	2737.84	-0.490643	0.0365326	5.6931e-40	SLC25A45KO		ENSG00000070756.17	PABPC1	27858.5	0.317233	0.021503	6.235e-48	SLC25A48KO
ENSG00000171793.17	CTPS1	3265.99	-0.496622	0.0379526	5.74972e-38	SLC25A44KO		ENSG00000139946.11	PELI2	1055.26	-0.74022	0.0553253	5.73373e-40	SLC25A45KO		ENSG00000221890.6	NPTXR	131.866	-2.48263	0.170036	6.69566e-48	SLC25A48KO
ENSG00000162576.17	MXRA8	962.537	0.808103	0.062086	6.33733e-38	SLC25A44KO		ENSG00000092010.15	PSME1	933.3	-0.811243	0.0606921	6.60446e-40	SLC25A45KO		ENSG00000116857.17	TMEM9	1840.31	0.682511	0.0464429	7.62944e-48	SLC25A48KO
ENSG00000104213.13	PDGFRL	209.521	1.67435	0.129385	7.5628e-38	SLC25A44KO		ENSG00000139629.16	GALNT6	786.676	-1.00768	0.075579	7.74294e-40	SLC25A45KO		ENSG00000119326.15	CTNNAL1	2438.44	-0.688244	0.0468876	8.37766e-48	SLC25A48KO
ENSG00000068745.15	IP6K2	1349.49	0.67033	0.0514291	7.6399e-38	SLC25A44KO		ENSG00000136010.14	ALDH1L2	495.314	-1.11651	0.08387	7.92452e-40	SLC25A45KO		ENSG00000105738.11	SIPA1L3	2133.4	0.567903	0.0386994	1.04586e-47	SLC25A48KO
ENSG00000057657.17	PRDM1	104.966	3.2701	0.252512	8.44058e-38	SLC25A44KO		ENSG00000171291.9	ZNF439	159.562	2.56883	0.193614	9.12807e-40	SLC25A45KO		ENSG00000143314.12	MRPL24	773.79	-0.918768	0.0627751	1.13307e-47	SLC25A48KO
ENSG00000130766.5	SESN2	1004.83	0.844987	0.0652326	1.47515e-37	SLC25A44KO		ENSG00000137710.17	RDX	3860.47	-0.447377	0.0333711	9.21106e-40	SLC25A45KO		ENSG00000137936.18	BCAR3	1012.79	0.981619	0.0671713	1.47537e-47	SLC25A48KO
MT-CO3	MT-CO3	101783	-0.356343	0.0271788	1.47515e-37	SLC25A44KO		ENSG00000092969.12	TGFB2	77.5521	-3.6177	0.272879	9.78067e-40	SLC25A45KO		ENSG00000111674.9	ENO2	532.776	1.37832	0.0946046	1.74968e-47	SLC25A48KO
ENSG00000122642.11	FKBP9	2216.36	-0.590419	0.0454479	1.68577e-37	SLC25A44KO		ENSG00000214357.9	NEURL1B	182.036	-1.97308	0.148879	1.12368e-39	SLC25A45KO		ENSG00000137124.8	ALDH1B1	963.129	-0.855553	0.0585474	1.97964e-47	SLC25A48KO
ENSG00000160094.15	ZNF362	1124.94	0.741167	0.0571955	1.71606e-37	SLC25A44KO		ENSG00000100297.16	MCM5	3599.73	-0.42929	0.032051	1.14376e-39	SLC25A45KO		ENSG00000205339.10	IPO7	5691.15	0.441652	0.0302461	2.06631e-47	SLC25A48KO
ENSG00000142669.15	SH3BGRL3	2395.63	0.501094	0.0386125	1.8609e-37	SLC25A44KO		ENSG00000196642.19	RABL6	3600.32	-0.551692	0.0413078	1.32058e-39	SLC25A45KO		ENSG00000179862.7	CITED4	227.584	1.72909	0.118962	2.11791e-47	SLC25A48KO
ENSG00000174307.7	PHLDA3	1433.25	0.750136	0.0579456	1.86894e-37	SLC25A44KO		ENSG00000171606.18	ZNF274	765.714	0.966096	0.0727472	1.51026e-39	SLC25A45KO		ENSG00000172197.11	MBOAT1	457.761	-1.26313	0.0867866	2.18399e-47	SLC25A48KO
ENSG00000104879.5	CKM	185.194	-1.65424	0.128622	1.95352e-37	SLC25A44KO		ENSG00000149503.13	INCENP	1505.77	-0.684261	0.0514152	1.6368e-39	SLC25A45KO		ENSG00000127824.15	TUBA4A	133.397	-2.6616	0.183456	2.85349e-47	SLC25A48KO
ENSG00000095951.17	HIVEP1	766.749	0.832355	0.0644013	2.01783e-37	SLC25A44KO		ENSG00000143418.20	CERS2	3746.65	0.408436	0.0306205	2.20631e-39	SLC25A45KO		ENSG00000113013.16	HSPA9	15640.2	0.319995	0.0218099	2.88075e-47	SLC25A48KO
ENSG00000117505.13	DR1	2240.81	-0.663633	0.0512816	2.07798e-37	SLC25A44KO		ENSG00000174004.6	NRROS	258.574	1.84544	0.139849	2.25383e-39	SLC25A45KO		ENSG00000153822.15	KCNJ16	295.297	-1.9207	0.132333	3.20419e-47	SLC25A48KO
ENSG00000122034.17	GTF3A	1705.36	-0.56738	0.0437954	2.14713e-37	SLC25A44KO		ENSG00000180066.11	LINC02870	346.92	1.2711	0.0961828	2.28148e-39	SLC25A45KO		ENSG00000182134.17	TDRKH	241.304	1.82261	0.125682	3.49253e-47	SLC25A48KO
ENSG00000137672.13	TRPC6	174.158	-1.98745	0.154952	2.4133e-37	SLC25A44KO		ENSG00000118308.16	IRAG2	109.756	3.82569	0.288733	2.34856e-39	SLC25A45KO		ENSG00000164626.9	KCNK5	468.241	-1.31451	0.0905904	4.07382e-47	SLC25A48KO
ENSG00000141562.19	NARF	1125.89	0.697963	0.053971	2.63507e-37	SLC25A44KO		ENSG00000100243.22	CYB5R3	3372.23	-0.539166	0.0405138	2.7441e-39	SLC25A45KO		ENSG00000160014.17	CALM3	4940.95	0.420226	0.028761	4.1573e-47	SLC25A48KO
ENSG00000064989.13	CALCRL	115.26	-2.50675	0.195701	2.6436e-37	SLC25A44KO		ENSG00000198478.8	SH3BGRL2	278.031	1.34034	0.101547	2.7441e-39	SLC25A45KO		ENSG00000147130.14	ZMYM3	1882.22	0.5768	0.0395633	4.50816e-47	SLC25A48KO
ENSG00000169718.18	DUS1L	1786.8	-0.533383	0.041195	2.81374e-37	SLC25A44KO		ENSG00000080824.19	HSP90AA1	46644.9	-0.289967	0.0217832	3.72146e-39	SLC25A45KO		ENSG00000107099.18	DOCK8	77.3076	4.78292	0.329237	4.9328e-47	SLC25A48KO
ENSG00000105976.16	MET	4187.99	-0.390975	0.0301471	3.09194e-37	SLC25A44KO		ENSG00000129595.14	EPB41L4A	140.919	-7.929	0.588401	3.84875e-39	SLC25A45KO		ENSG00000104549.12	SQLE	1080.97	0.909387	0.0625717	5.31986e-47	SLC25A48KO
ENSG00000128487.19	SPECC1	1647.43	0.589108	0.0454185	3.18652e-37	SLC25A44KO		ENSG00000105877.19	DNAH11	349.626	1.50814	0.114885	5.64156e-39	SLC25A45KO		ENSG00000169783.13	LINGO1	113.978	-4.36047	0.300423	5.67399e-47	SLC25A48KO
ENSG00000101605.14	MYOM1	216.642	-1.59345	0.124397	3.57377e-37	SLC25A44KO		ENSG00000198756.12	COLGALT2	76.8329	3.99725	0.303775	6.48094e-39	SLC25A45KO		ENSG00000172795.17	DCP2	3040.97	0.645588	0.0443919	5.8466e-47	SLC25A48KO
ENSG00000108829.10	LRRC59	4493.49	-0.408217	0.0315279	3.73935e-37	SLC25A44KO		ENSG00000151746.15	BICD1	921.579	0.880179	0.0668228	6.63387e-39	SLC25A45KO		ENSG00000171234.14	UGT2B7	195.222	-2.1488	0.148905	9.13413e-47	SLC25A48KO
ENSG00000261308.4	FIGNL2	303.566	1.39238	0.108559	3.81663e-37	SLC25A44KO		ENSG00000196932.12	TMEM26	194.287	2.0413	0.155899	7.58905e-39	SLC25A45KO		ENSG00000137942.18	FNBP1L	2700.2	0.551108	0.0378902	9.66248e-47	SLC25A48KO
ENSG00000182902.14	SLC25A18	86.9515	4.09888	0.318232	3.84774e-37	SLC25A44KO		ENSG00000185989.11	RASA3	748.999	0.841525	0.0639474	1.01134e-38	SLC25A45KO		ENSG00000149948.14	HMGA2	37383.9	-0.281459	0.0193759	9.96677e-47	SLC25A48KO
ENSG00000182022.18	CHST15	261.208	-1.56606	0.122299	4.34065e-37	SLC25A44KO		ENSG00000166963.13	MAP1A	3572.6	-0.893704	0.0680054	1.08364e-38	SLC25A45KO		ENSG00000070526.15	ST6GALNAC1	562.069	2.26188	0.157066	1.06005e-46	SLC25A48KO
ENSG00000130204.13	TOMM40	4312.64	-0.424699	0.0327981	4.94431e-37	SLC25A44KO		ENSG00000116990.12	MYCL	450.165	-1.34229	0.102426	1.51266e-38	SLC25A45KO		ENSG00000198830.12	HMGN2	9880.81	0.373649	0.0256908	1.13623e-46	SLC25A48KO
ENSG00000138698.15	RAP1GDS1	1333.46	-0.617758	0.0478981	5.30924e-37	SLC25A44KO		ENSG00000116560.12	SFPQ	10170.9	-0.304111	0.0230542	1.66604e-38	SLC25A45KO		ENSG00000176485.14	PLAAT3	591.343	1.27816	0.0886737	1.73484e-46	SLC25A48KO
ENSG00000167680.17	SEMA6B	620.834	1.10438	0.0861584	5.51117e-37	SLC25A44KO		ENSG00000185090.15	MANEAL	1225.04	-0.697773	0.0532187	1.76822e-38	SLC25A45KO		ENSG00000086015.23	MAST2	2086.21	-0.674693	0.0466706	2.45337e-46	SLC25A48KO
ENSG00000161011.20	SQSTM1	9972.43	-0.321592	0.0249115	6.06479e-37	SLC25A44KO		ENSG00000112541.19	PDE10A	196.705	1.9226	0.147639	1.95422e-38	SLC25A45KO		ENSG00000069329.19	VPS35	3893.71	0.471913	0.0325928	2.84429e-46	SLC25A48KO
ENSG00000170234.13	PWWP2A	1122.44	0.732731	0.0570678	6.82262e-37	SLC25A44KO		ENSG00000110492.17	MDK	11668.6	-0.34074	0.0258493	2.10295e-38	SLC25A45KO		ENSG00000214530.10	STARD10	332.059	-1.64029	0.114257	2.98361e-46	SLC25A48KO
ENSG00000160190.14	SLC37A1	67.1567	-4.41505	0.343698	6.87042e-37	SLC25A44KO		ENSG00000123143.13	PKN1	1410.27	-0.609407	0.0462886	2.15742e-38	SLC25A45KO		ENSG00000146281.6	PM20D2	275.293	-1.56379	0.109131	3.22409e-46	SLC25A48KO
ENSG00000170915.9	PAQR8	326.135	1.42908	0.112085	9.06438e-37	SLC25A44KO		ENSG00000106052.14	TAX1BP1	2116.58	-0.527491	0.0401331	2.17572e-38	SLC25A45KO		ENSG00000013364.19	MVP	154.105	-2.60615	0.181796	3.74966e-46	SLC25A48KO
ENSG00000154277.13	UCHL1	380.285	-1.09917	0.0860947	9.49982e-37	SLC25A44KO		ENSG00000100764.14	PSMC1	3374.38	-0.492723	0.0376075	2.46436e-38	SLC25A45KO		ENSG00000130940.15	CASZ1	175.734	-2.27962	0.159248	4.36135e-46	SLC25A48KO
ENSG00000160691.19	SHC1	2011.43	-0.542039	0.0421933	9.52994e-37	SLC25A44KO		ENSG00000197943.12	PLCG2	236.028	1.55523	0.11962	3.11826e-38	SLC25A45KO		ENSG00000111371.16	SLC38A1	7949.76	0.374413	0.0259705	7.42536e-46	SLC25A48KO
ENSG00000257591.6	ZNF625	105.106	3.07148	0.241084	1.04321e-36	SLC25A44KO		ENSG00000130396.22	AFDN	5218.06	0.378269	0.0287841	3.29622e-38	SLC25A45KO		ENSG00000119787.14	ATL2	4320.85	0.403456	0.0279506	8.88664e-46	SLC25A48KO
ENSG00000206560.12	ANKRD28	1784.63	-0.567813	0.0443066	1.55042e-36	SLC25A44KO		ENSG00000071539.14	TRIP13	1816.93	-0.589919	0.0450283	3.47453e-38	SLC25A45KO		ENSG00000117505.13	DR1	2240.81	-0.740167	0.0515714	9.30531e-46	SLC25A48KO
ENSG00000113249.14	HAVCR1	927.091	-0.702967	0.0547737	1.60358e-36	SLC25A44KO		ENSG00000106031.9	HOXA13	138.275	-2.65409	0.204438	3.65856e-38	SLC25A45KO		ENSG00000254726.3	MEX3A	1387.11	0.749491	0.052268	1.12515e-45	SLC25A48KO
ENSG00000017797.13	RALBP1	2530	-0.442575	0.0345098	1.69163e-36	SLC25A44KO		ENSG00000143061.18	IGSF3	2180.63	-0.64372	0.0491824	3.81515e-38	SLC25A45KO		ENSG00000160818.17	GPATCH4	1585.42	-0.645445	0.0450273	1.80245e-45	SLC25A48KO
ENSG00000164638.11	SLC29A4	528.223	0.989828	0.0775912	1.78069e-36	SLC25A44KO		ENSG00000124486.15	USP9X	7098.5	0.37393	0.0284933	4.46718e-38	SLC25A45KO		ENSG00000205038.12	PKHD1L1	367.054	1.38153	0.0971559	2.1375e-45	SLC25A48KO
ENSG00000177731.16	FLII	4140.49	-0.411707	0.0320569	1.78069e-36	SLC25A44KO		ENSG00000164850.16	GPER1	403.338	1.18188	0.0908673	4.58002e-38	SLC25A45KO		ENSG00000115084.15	SLC35F5	2412.21	-0.597963	0.041852	2.51269e-45	SLC25A48KO
ENSG00000188211.9	NCR3LG1	885.948	-0.927123	0.072745	1.94917e-36	SLC25A44KO		ENSG00000114248.10	LRRC31	73.8282	-5.85156	0.446283	4.72806e-38	SLC25A45KO		ENSG00000000003.16	TSPAN6	1593.19	0.684878	0.0479008	2.66684e-45	SLC25A48KO
ENSG00000004478.8	FKBP4	5792.39	-0.357563	0.027896	2.30367e-36	SLC25A44KO		ENSG00000011304.22	PTBP1	11235.3	-0.281168	0.021531	4.96401e-38	SLC25A45KO		ENSG00000066135.13	KDM4A	2146.06	0.67615	0.0473624	3.46994e-45	SLC25A48KO
MT-ND1	MT-ND1	60659.2	0.374066	0.0291982	2.37446e-36	SLC25A44KO		ENSG00000138796.18	HADH	1345.62	-0.674593	0.0517667	5.42023e-38	SLC25A45KO		ENSG00000109323.11	MANBA	676.234	0.951144	0.0668517	3.9332e-45	SLC25A48KO
ENSG00000076003.5	MCM6	3977.44	-0.397307	0.0310377	2.58226e-36	SLC25A44KO		ENSG00000162520.15	SYNC	195.765	-1.69301	0.130623	5.58845e-38	SLC25A45KO		ENSG00000138696.11	BMPR1B	859.15	-0.979982	0.0688821	4.01807e-45	SLC25A48KO
ENSG00000091129.22	NRCAM	705.669	1.08802	0.085671	2.71379e-36	SLC25A44KO		ENSG00000175832.13	ETV4	1536.18	0.682453	0.0523459	5.63464e-38	SLC25A45KO		ENSG00000188735.13	TMEM120B	1252.14	0.752907	0.0528863	4.74554e-45	SLC25A48KO
ENSG00000149289.11	ZC3H12C	362.966	-1.31511	0.103795	2.78399e-36	SLC25A44KO		ENSG00000163171.8	CDC42EP3	608.441	1.0156	0.07817	6.6122e-38	SLC25A45KO		ENSG00000170921.16	TANC2	343.609	-1.46831	0.103483	5.74867e-45	SLC25A48KO
ENSG00000092969.12	TGFB2	77.5521	-3.09759	0.24568	3.4892e-36	SLC25A44KO		ENSG00000118523.6	CCN2	1270.63	-0.760632	0.0584341	6.62555e-38	SLC25A45KO		ENSG00000073350.14	LLGL2	871.725	-0.82602	0.058107	5.84443e-45	SLC25A48KO
ENSG00000141446.11	ESCO1	761.652	0.957322	0.0754695	3.67944e-36	SLC25A44KO		ENSG00000143801.18	PSEN2	498.582	1.24463	0.0961211	7.63884e-38	SLC25A45KO		ENSG00000163468.15	CCT3	9671.87	-0.386724	0.0271544	8.20519e-45	SLC25A48KO
ENSG00000085276.19	MECOM	3658.88	0.430869	0.0336694	4.27006e-36	SLC25A44KO		ENSG00000125534.10	PPDPF	1955.17	-0.647063	0.0496556	9.14532e-38	SLC25A45KO		ENSG00000108055.11	SMC3	4145.82	0.41868	0.0293799	8.70407e-45	SLC25A48KO
ENSG00000135083.17	CCNJL	1278.95	0.651381	0.0512217	4.63061e-36	SLC25A44KO		ENSG00000162458.13	FBLIM1	1393.72	0.673429	0.0517881	9.7243e-38	SLC25A45KO		ENSG00000113758.14	DBN1	6378.8	0.405041	0.0284686	9.84083e-45	SLC25A48KO
ENSG00000113318.11	MSH3	468.912	-0.980945	0.0775123	4.68237e-36	SLC25A44KO		ENSG00000172197.11	MBOAT1	457.761	-1.11682	0.0863173	1.0182e-37	SLC25A45KO		ENSG00000113269.14	RNF130	984.996	0.759713	0.0536844	1.48243e-44	SLC25A48KO
ENSG00000105088.9	OLFM2	1505.27	0.669225	0.0524692	6.02463e-36	SLC25A44KO		ENSG00000110057.9	UNC93B1	724.121	-1.02007	0.0787835	1.08309e-37	SLC25A45KO		ENSG00000143797.12	MBOAT2	256.283	1.68072	0.119543	1.93605e-44	SLC25A48KO
ENSG00000196511.15	TPK1	268.739	-1.53945	0.12233	6.64956e-36	SLC25A44KO		ENSG00000104812.15	GYS1	2741.96	-0.495909	0.0380722	1.10671e-37	SLC25A45KO		ENSG00000140450.9	ARRDC4	346.041	-1.3312	0.0945501	2.23638e-44	SLC25A48KO
ENSG00000161249.21	DMKN	205.408	-1.73863	0.138305	6.79663e-36	SLC25A44KO		ENSG00000102900.13	NUP93	2316.17	-0.542441	0.0417146	1.29567e-37	SLC25A45KO		ENSG00000225968.8	ELFN1	273.654	-1.77208	0.125919	3.02785e-44	SLC25A48KO
ENSG00000115944.15	COX7A2L	957.284	-0.76824	0.0606461	6.80855e-36	SLC25A44KO		ENSG00000154529.15	CNTNAP3B	168.629	8.4568	0.637067	1.39661e-37	SLC25A45KO		ENSG00000105877.19	DNAH11	349.626	1.59459	0.113674	3.46375e-44	SLC25A48KO
ENSG00000233016.9	SNHG7	1409.25	0.694839	0.0548246	7.44313e-36	SLC25A44KO		ENSG00000167680.17	SEMA6B	620.834	1.11866	0.086589	1.40306e-37	SLC25A45KO		ENSG00000121274.14	TENT4B	1009.67	-0.794778	0.0564005	3.52081e-44	SLC25A48KO
ENSG00000173692.14	PSMD1	4348.96	-0.355126	0.0278562	7.51892e-36	SLC25A44KO		ENSG00000184009.13	ACTG1	64421.8	-0.290907	0.0223375	1.55446e-37	SLC25A45KO		ENSG00000108639.8	SYNGR2	2772.64	-0.51051	0.0361964	4.53675e-44	SLC25A48KO
ENSG00000048828.18	FAM120A	5556.94	-0.354956	0.0279487	8.48681e-36	SLC25A44KO		ENSG00000121413.13	ZSCAN18	720.725	0.916677	0.0709926	1.93036e-37	SLC25A45KO		ENSG00000125991.21	ERGIC3	2429.53	0.517705	0.0367074	5.54952e-44	SLC25A48KO
ENSG00000154229.12	PRKCA	1743.74	-0.667411	0.0527676	8.67397e-36	SLC25A44KO		ENSG00000123700.5	KCNJ2	674.793	0.827485	0.0640179	2.15754e-37	SLC25A45KO		ENSG00000260032.2	NORAD	5553.98	-0.448695	0.0319243	8.16678e-44	SLC25A48KO
ENSG00000116857.17	TMEM9	1840.31	0.590087	0.0465635	8.80056e-36	SLC25A44KO		ENSG00000227947.2	LINC01738	266.927	-1.46282	0.113715	2.1576e-37	SLC25A45KO		ENSG00000124942.14	AHNAK	36138.1	-0.426297	0.030283	9.42845e-44	SLC25A48KO
ENSG00000166401.15	SERPINB8	309.005	-1.67232	0.133202	9.10583e-36	SLC25A44KO		ENSG00000108582.12	CPD	4808.02	-0.471499	0.0364069	2.83411e-37	SLC25A45KO		ENSG00000110841.14	PPFIBP1	2037.96	-0.6083	0.0433005	9.43394e-44	SLC25A48KO
ENSG00000169635.10	HIC2	853.671	0.750614	0.0591725	9.30509e-36	SLC25A44KO		ENSG00000176845.13	METRNL	110.838	2.95568	0.231208	4.54992e-37	SLC25A45KO		ENSG00000116260.17	QSOX1	2482.21	0.539918	0.0383077	1.19294e-43	SLC25A48KO
ENSG00000182752.10	PAPPA	97.0025	-7.17126	0.560379	1.24809e-35	SLC25A44KO		ENSG00000132294.15	EFR3A	1942.63	-0.551781	0.0427763	4.58201e-37	SLC25A45KO		ENSG00000162542.14	TMCO4	88.7146	-3.137	0.225227	1.28052e-43	SLC25A48KO
ENSG00000149600.12	COMMD7	535.449	-1.04567	0.0830837	1.24828e-35	SLC25A44KO		ENSG00000132510.11	KDM6B	1060.01	0.781252	0.060766	5.13664e-37	SLC25A45KO		ENSG00000049323.16	LTBP1	2938.86	0.520193	0.0370426	1.40102e-43	SLC25A48KO
ENSG00000142208.18	AKT1	3684.54	-0.452272	0.0356971	1.34343e-35	SLC25A44KO		ENSG00000057657.17	PRDM1	104.966	3.24364	0.253565	5.96142e-37	SLC25A45KO		ENSG00000008513.17	ST3GAL1	421.853	-1.31347	0.094381	1.99191e-43	SLC25A48KO
ENSG00000176092.17	CRYBG2	156.843	1.9218	0.153733	1.69254e-35	SLC25A44KO		ENSG00000213551.7	DNAJC9	1593.44	-0.53798	0.0420013	6.29442e-37	SLC25A45KO		ENSG00000141449.16	GREB1L	1446.96	0.675122	0.0481681	1.99938e-43	SLC25A48KO
ENSG00000108439.11	PNPO	1173.01	-0.748759	0.0594847	1.81165e-35	SLC25A44KO		ENSG00000163492.16	CCDC141	101.467	-3.49781	0.273282	6.36722e-37	SLC25A45KO		ENSG00000171608.18	PIK3CD	175.996	-2.78406	0.200219	2.00966e-43	SLC25A48KO
ENSG00000138386.17	NAB1	2106.05	-0.530162	0.0420192	1.83293e-35	SLC25A44KO		ENSG00000226950.8	DANCR	1983.41	0.768504	0.059918	7.40271e-37	SLC25A45KO		ENSG00000141562.19	NARF	1125.89	0.753267	0.0539044	2.02905e-43	SLC25A48KO
ENSG00000171552.14	BCL2L1	3251.81	-0.448999	0.0355852	1.90565e-35	SLC25A44KO		ENSG00000143799.14	PARP1	7007.6	-0.309251	0.0239761	8.03577e-37	SLC25A45KO		ENSG00000157851.17	DPYSL5	3877.26	0.442382	0.0315728	2.34814e-43	SLC25A48KO
ENSG00000052344.16	PRSS8	82.3623	3.19842	0.256306	2.13644e-35	SLC25A44KO		ENSG00000146083.12	RNF44	1494.11	0.676399	0.0526823	8.06219e-37	SLC25A45KO		ENSG00000135439.12	AGAP2	102.737	-3.18335	0.229718	2.57477e-43	SLC25A48KO
ENSG00000115084.15	SLC35F5	2412.21	-0.523612	0.0415582	2.59831e-35	SLC25A44KO		ENSG00000108947.5	EFNB3	496.647	1.05596	0.0825528	8.10538e-37	SLC25A45KO		ENSG00000240849.11	PEDS1	1495.43	0.751277	0.0538485	2.57792e-43	SLC25A48KO
ENSG00000085662.14	AKR1B1	1053.22	-0.628374	0.049955	2.66062e-35	SLC25A44KO		ENSG00000103365.15	GGA2	2449.63	-0.48632	0.0377772	8.36901e-37	SLC25A45KO		ENSG00000118276.12	B4GALT6	375.664	1.42064	0.102255	2.58297e-43	SLC25A48KO
ENSG00000159131.17	GART	2963.67	-0.511131	0.0405275	2.92058e-35	SLC25A44KO		ENSG00000115677.18	HDLBP	18386.1	-0.254272	0.01972	8.97178e-37	SLC25A45KO		ENSG00000105518.14	TMEM205	1489.66	-0.686054	0.0490895	2.62039e-43	SLC25A48KO
ENSG00000182134.17	TDRKH	241.304	1.58109	0.126882	2.94953e-35	SLC25A44KO		ENSG00000129103.19	SUMF2	1456.13	-0.690702	0.0537882	9.18362e-37	SLC25A45KO		ENSG00000104213.13	PDGFRL	209.521	1.78719	0.128869	2.6831e-43	SLC25A48KO
ENSG00000050820.17	BCAR1	2907.79	0.489773	0.0388957	3.25375e-35	SLC25A44KO		ENSG00000120885.22	CLU	3374.83	-0.476737	0.0371226	9.79062e-37	SLC25A45KO		ENSG00000145911.6	N4BP3	457.232	-1.17372	0.0844501	2.93582e-43	SLC25A48KO
ENSG00000151623.15	NR3C2	636.462	-0.886063	0.0707866	3.39547e-35	SLC25A44KO		ENSG00000221890.6	NPTXR	131.866	-2.05755	0.16178	1.05377e-36	SLC25A45KO		ENSG00000152291.15	TGOLN2	5152.07	0.352448	0.0252051	3.3327e-43	SLC25A48KO
ENSG00000205221.13	VIT	144.47	2.72818	0.219485	3.40646e-35	SLC25A44KO		ENSG00000099194.6	SCD	30560.7	-0.328172	0.0254852	1.06136e-36	SLC25A45KO		ENSG00000244486.9	SCARF2	1070.07	-0.754894	0.0541505	3.34784e-43	SLC25A48KO
ENSG00000148773.14	MKI67	12621.2	-0.304912	0.0242102	4.01404e-35	SLC25A44KO		ENSG00000196199.14	MPHOSPH8	668.314	-0.843674	0.0660713	1.10082e-36	SLC25A45KO		ENSG00000091436.17	MAP3K20	1379.41	-0.783887	0.0563094	3.85639e-43	SLC25A48KO
ENSG00000122952.17	ZWINT	2644.12	-0.434225	0.034546	4.27861e-35	SLC25A44KO		ENSG00000094916.16	CBX5	16411.6	-0.395065	0.0307399	1.10134e-36	SLC25A45KO		ENSG00000136450.13	SRSF1	8054.37	-0.386327	0.0276555	3.91143e-43	SLC25A48KO
ENSG00000226950.8	DANCR	1983.41	0.746536	0.0596817	4.65347e-35	SLC25A44KO		ENSG00000183762.13	KREMEN1	635.483	-1.00558	0.0787272	1.11563e-36	SLC25A45KO		ENSG00000146376.11	ARHGAP18	1080.76	-0.827367	0.0594693	4.2055e-43	SLC25A48KO
ENSG00000181163.14	NPM1	25928.9	-0.427707	0.034019	4.6835e-35	SLC25A44KO		ENSG00000116698.22	SMG7	4067.7	0.436912	0.0339873	1.13536e-36	SLC25A45KO		ENSG00000163558.13	PRKCI	1920.21	-0.60003	0.0430594	4.24153e-43	SLC25A48KO
ENSG00000117472.10	TSPAN1	71.5288	-2.89076	0.232929	4.97498e-35	SLC25A44KO		ENSG00000137672.13	TRPC6	174.158	-1.997	0.157248	1.1862e-36	SLC25A45KO		ENSG00000154080.14	CHST9	345.804	3.13121	0.227227	4.77738e-43	SLC25A48KO
ENSG00000164951.16	PDP1	628.764	0.915816	0.0733791	5.13705e-35	SLC25A44KO		MT-CO3	MT-CO3	101783	0.348795	0.0271366	1.22554e-36	SLC25A45KO		ENSG00000174032.17	SLC25A30	980.133	-0.847052	0.061015	5.61885e-43	SLC25A48KO
ENSG00000114686.9	MRPL3	3104.53	-0.48721	0.0388614	5.97794e-35	SLC25A44KO		ENSG00000175592.9	FOSL1	275.002	1.41274	0.111126	1.35638e-36	SLC25A45KO		ENSG00000187231.14	SESTD1	1480.91	0.679229	0.0488582	6.35788e-43	SLC25A48KO
ENSG00000132669.14	RIN2	366.709	-1.33056	0.107198	6.57785e-35	SLC25A44KO		ENSG00000178425.14	NT5DC1	849.691	-0.748852	0.0585726	1.40584e-36	SLC25A45KO		ENSG00000113645.15	WWC1	4843.92	-0.452791	0.0325228	6.87859e-43	SLC25A48KO
ENSG00000133313.15	CNDP2	2228.2	-0.514738	0.0411533	7.00576e-35	SLC25A44KO		ENSG00000126012.13	KDM5C	3403.41	-0.396512	0.0309493	1.95773e-36	SLC25A45KO		ENSG00000136231.14	IGF2BP3	5527.84	0.418671	0.0301062	9.25575e-43	SLC25A48KO
ENSG00000167085.14	PHB1	4704.94	-0.428426	0.0341865	7.3104e-35	SLC25A44KO		ENSG00000138760.11	SCARB2	3032.87	-0.493646	0.0385629	1.98445e-36	SLC25A45KO		ENSG00000151746.15	BICD1	921.579	0.917078	0.066327	1.06291e-42	SLC25A48KO
ENSG00000134138.22	MEIS2	536.591	1.04746	0.0842468	7.39542e-35	SLC25A44KO		ENSG00000134779.15	TPGS2	1651.44	-0.592675	0.0464326	2.35403e-36	SLC25A45KO		ENSG00000138162.19	TACC2	1984.83	-0.627208	0.0452187	1.08421e-42	SLC25A48KO
ENSG00000162520.15	SYNC	195.765	-1.57361	0.127238	7.56489e-35	SLC25A44KO		ENSG00000134324.12	LPIN1	259.237	-1.42104	0.111838	2.72714e-36	SLC25A45KO		ENSG00000117395.13	EBNA1BP2	3697	-0.488042	0.0354218	1.16201e-42	SLC25A48KO
ENSG00000127824.15	TUBA4A	133.397	-2.0834	0.168438	8.02117e-35	SLC25A44KO		ENSG00000107338.10	SHB	838.276	0.740775	0.0581742	2.72714e-36	SLC25A45KO		ENSG00000100726.15	TELO2	1180.31	-0.737691	0.0532586	1.35573e-42	SLC25A48KO
ENSG00000170954.12	ZNF415	121.451	2.45133	0.198135	8.82249e-35	SLC25A44KO		ENSG00000132481.7	TRIM47	287.31	-1.23877	0.0977982	3.06251e-36	SLC25A45KO		ENSG00000184500.16	PROS1	345.044	-1.43017	0.103536	1.35878e-42	SLC25A48KO
ENSG00000116661.11	FBXO2	143.386	-1.99358	0.161618	1.136e-34	SLC25A44KO		ENSG00000288940.1	ENSG00000288940	108.55	2.36394	0.187325	3.14995e-36	SLC25A45KO		ENSG00000162664.17	ZNF326	2723.59	-0.70114	0.0506676	1.40355e-42	SLC25A48KO
ENSG00000108821.14	COL1A1	670.691	1.03679	0.0836104	1.31922e-34	SLC25A44KO		ENSG00000115844.11	DLX2	223.972	1.55324	0.123089	3.86267e-36	SLC25A45KO		ENSG00000162545.6	CAMK2N1	304.872	-1.52316	0.110619	1.5367e-42	SLC25A48KO
ENSG00000156299.15	TIAM1	72.3827	-6.6508	0.52909	1.39334e-34	SLC25A44KO		ENSG00000196810.6	CTBP1-DT	693.461	0.932187	0.0735505	3.97008e-36	SLC25A45KO		ENSG00000109189.13	USP46	1786.38	0.774938	0.0560695	1.5422e-42	SLC25A48KO
ENSG00000092758.18	COL9A3	482.48	-1.0234	0.0827076	1.48329e-34	SLC25A44KO		ENSG00000227507.3	LTB	132.219	2.29831	0.18273	4.79499e-36	SLC25A45KO		ENSG00000198911.13	SREBF2	3274.01	0.523314	0.0377735	1.69332e-42	SLC25A48KO
ENSG00000067840.13	PDZD4	108.454	-2.19296	0.178464	1.80377e-34	SLC25A44KO		ENSG00000162366.8	PDZK1IP1	73.8183	-3.03732	0.240928	5.12237e-36	SLC25A45KO		ENSG00000165905.18	LARGE2	213.561	-1.85874	0.135454	1.90538e-42	SLC25A48KO
ENSG00000143549.22	TPM3	6827.87	-0.353763	0.0283425	1.86293e-34	SLC25A44KO		ENSG00000116871.16	MAP7D1	1840.37	0.644748	0.0508317	6.27331e-36	SLC25A45KO		ENSG00000067225.21	PKM	38215	-0.261126	0.0189013	2.39646e-42	SLC25A48KO
ENSG00000144485.11	HES6	627.808	1.13966	0.0922687	2.35805e-34	SLC25A44KO		ENSG00000110047.18	EHD1	1460.27	-0.670783	0.0529264	6.53099e-36	SLC25A45KO		ENSG00000029153.15	BMAL2	550.122	-1.12111	0.0815664	2.50695e-42	SLC25A48KO
ENSG00000144791.10	LIMD1	2060.75	0.599859	0.0483445	2.70589e-34	SLC25A44KO		ENSG00000111602.12	TIMELESS	3222.61	-0.445839	0.0351293	9.72067e-36	SLC25A45KO		ENSG00000112149.10	CD83	556.657	-1.13595	0.0827148	3.14217e-42	SLC25A48KO
ENSG00000215021.10	PHB2	5043.02	-0.426014	0.0342762	2.86109e-34	SLC25A44KO		ENSG00000198162.12	MAN1A2	2778.64	-0.473767	0.0373758	9.87742e-36	SLC25A45KO		ENSG00000259330.3	INAFM2	861.831	0.838084	0.0609482	3.56176e-42	SLC25A48KO
ENSG00000180198.17	RCC1	2840.46	-0.420361	0.0338481	2.94957e-34	SLC25A44KO		ENSG00000124831.20	LRRFIP1	4484.98	-0.406476	0.0319911	1.00069e-35	SLC25A45KO		ENSG00000128510.12	CPA4	1123.31	0.906006	0.0659869	4.41517e-42	SLC25A48KO
ENSG00000117318.9	ID3	3196.49	-0.45891	0.0370075	3.07904e-34	SLC25A44KO		ENSG00000119888.11	EPCAM	2336.48	-0.499	0.0394073	1.1092e-35	SLC25A45KO		ENSG00000173473.11	SMARCC1	6994.12	0.331538	0.0240283	4.62411e-42	SLC25A48KO
ENSG00000134253.10	TRIM45	345.736	-1.19111	0.0969121	3.25328e-34	SLC25A44KO		ENSG00000171604.12	CXXC5	1734.45	-0.521101	0.0411902	1.27084e-35	SLC25A45KO		ENSG00000197614.11	MFAP5	1020.87	0.898572	0.0654869	4.74997e-42	SLC25A48KO
ENSG00000197879.17	MYO1C	5317.18	-0.378601	0.0305054	3.36695e-34	SLC25A44KO		ENSG00000100196.11	KDELR3	471.629	-1.19859	0.0955224	1.43444e-35	SLC25A45KO		ENSG00000187605.16	TET3	2649.82	0.504954	0.0367407	7.30334e-42	SLC25A48KO
ENSG00000109790.18	KLHL5	2292.17	0.507999	0.0408548	3.6501e-34	SLC25A44KO		ENSG00000204304.12	PBX2	2517.28	0.509447	0.0402937	1.47017e-35	SLC25A45KO		ENSG00000120756.13	PLS1	358.42	-1.44426	0.105876	7.6218e-42	SLC25A48KO
ENSG00000108055.11	SMC3	4145.82	0.364562	0.029401	3.87051e-34	SLC25A44KO		ENSG00000115307.17	AUP1	2634.97	0.45552	0.0360193	1.51388e-35	SLC25A45KO		ENSG00000137207.12	YIPF3	1718.95	0.603277	0.0439378	8.484e-42	SLC25A48KO
ENSG00000012171.20	SEMA3B	464.911	1.0038	0.0815562	4.04343e-34	SLC25A44KO		ENSG00000169083.18	AR	108.871	4.28283	0.33997	1.7454e-35	SLC25A45KO		ENSG00000177542.11	SLC25A22	1121.48	-0.784446	0.0572679	8.76925e-42	SLC25A48KO
ENSG00000070785.17	EIF2B3	357.814	-1.24748	0.101744	4.65031e-34	SLC25A44KO		ENSG00000163283.7	ALPP	375.655	2.51471	0.20072	1.79524e-35	SLC25A45KO		ENSG00000186866.17	POFUT2	888.197	0.802063	0.0585949	8.76925e-42	SLC25A48KO
ENSG00000164850.16	GPER1	403.338	1.11148	0.0905372	4.9974e-34	SLC25A44KO		ENSG00000185686.18	PRAME	1181.4	0.676667	0.0537427	1.95496e-35	SLC25A45KO		ENSG00000160746.13	ANO10	555.274	1.04585	0.0765167	9.05392e-42	SLC25A48KO
ENSG00000125848.10	FLRT3	2718.03	0.491901	0.0397955	5.29952e-34	SLC25A44KO		ENSG00000160957.15	RECQL4	1301.4	-0.670085	0.053212	2.0302e-35	SLC25A45KO		ENSG00000170266.16	GLB1	2206.29	0.544305	0.0397569	1.11199e-41	SLC25A48KO
ENSG00000177156.11	TALDO1	2743.69	-0.457317	0.0370231	5.87028e-34	SLC25A44KO		ENSG00000134253.10	TRIM45	345.736	-1.2354	0.0986365	2.05181e-35	SLC25A45KO		ENSG00000163131.12	CTSS	306.536	-1.93398	0.142587	1.41651e-41	SLC25A48KO
ENSG00000113441.16	LNPEP	4052.86	-0.516186	0.0418307	6.08753e-34	SLC25A44KO		ENSG00000205302.7	SNX2	2052.95	-0.537759	0.0426651	2.22767e-35	SLC25A45KO		ENSG00000114423.23	CBLB	598.058	-1.01457	0.0745364	1.97347e-41	SLC25A48KO
ENSG00000114638.8	UPK1B	973.686	-0.764598	0.0619541	6.2675e-34	SLC25A44KO		ENSG00000078369.19	GNB1	10172.1	0.274177	0.0216964	2.26094e-35	SLC25A45KO		ENSG00000140795.13	MYLK3	74.9645	4.12662	0.303935	2.38862e-41	SLC25A48KO
ENSG00000179091.5	CYC1	2374.28	-0.534935	0.0433843	6.33952e-34	SLC25A44KO		ENSG00000182606.17	TRAK1	1699.55	-0.607124	0.0482219	2.39799e-35	SLC25A45KO		ENSG00000133816.19	MICAL2	2215.79	-0.609009	0.0445764	2.72324e-41	SLC25A48KO
ENSG00000126822.18	PLEKHG3	2098.68	0.572372	0.046492	7.85275e-34	SLC25A44KO		ENSG00000198420.10	TCAF1	2175.93	-0.529494	0.0420627	2.70531e-35	SLC25A45KO		ENSG00000138615.6	CILP	308.629	-1.3264	0.0978531	2.75699e-41	SLC25A48KO
ENSG00000071539.14	TRIP13	1816.93	-0.545656	0.0443616	8.37044e-34	SLC25A44KO		ENSG00000170214.5	ADRA1B	68.4724	-3.77187	0.302685	2.95026e-35	SLC25A45KO		ENSG00000158555.15	GDPD5	569.5	-1.2543	0.0925181	2.78878e-41	SLC25A48KO
ENSG00000099250.18	NRP1	4818.06	0.326879	0.026476	8.4712e-34	SLC25A44KO		ENSG00000157827.20	FMNL2	3239.73	0.416109	0.033049	3.24249e-35	SLC25A45KO		ENSG00000118308.16	IRAG2	109.756	3.9045	0.28777	2.88373e-41	SLC25A48KO
ENSG00000114423.23	CBLB	598.058	-0.897569	0.0733662	9.44452e-34	SLC25A44KO		ENSG00000135525.19	MAP7	311.575	-1.52138	0.12239	4.29333e-35	SLC25A45KO		ENSG00000130741.11	EIF2S3	8379.77	-0.345639	0.0253182	2.88564e-41	SLC25A48KO
ENSG00000153822.15	KCNJ16	295.297	-1.51269	0.124302	9.70557e-34	SLC25A44KO		ENSG00000197969.14	VPS13A	2023.98	-0.609734	0.04852	4.32425e-35	SLC25A45KO		ENSG00000105185.12	PDCD5	1391.37	-0.772715	0.056776	3.00403e-41	SLC25A48KO
ENSG00000177106.17	EPS8L2	2943.51	-0.418889	0.0340804	1.44999e-33	SLC25A44KO		ENSG00000078018.22	MAP2	4420.91	0.444829	0.035384	4.37978e-35	SLC25A45KO		ENSG00000135316.20	SYNCRIP	10419.5	-0.34152	0.0250246	3.59577e-41	SLC25A48KO
ENSG00000166912.17	MTMR10	1437.04	-0.546416	0.0445354	1.60977e-33	SLC25A44KO		ENSG00000115008.6	IL1A	68.1913	3.3924	0.273704	4.94175e-35	SLC25A45KO		ENSG00000163283.7	ALPP	375.655	2.67932	0.198105	4.66205e-41	SLC25A48KO
ENSG00000133466.14	C1QTNF6	380.575	-1.12425	0.0924294	1.7414e-33	SLC25A44KO		ENSG00000118680.14	MYL12B	7534.55	-0.431953	0.0343516	5.37884e-35	SLC25A45KO		ENSG00000112715.26	VEGFA	1293.53	0.775488	0.0571998	5.00635e-41	SLC25A48KO
ENSG00000259976.3	ENSG00000259976	119.089	-3.26135	0.269453	1.77302e-33	SLC25A44KO		ENSG00000136628.18	EPRS1	4847.92	-0.382874	0.030531	5.94245e-35	SLC25A45KO		ENSG00000277443.3	MARCKS	159.296	-4.65369	0.342151	5.39367e-41	SLC25A48KO
ENSG00000196730.13	DAPK1	7516.17	0.271322	0.0220526	1.96837e-33	SLC25A44KO		ENSG00000116985.12	BMP8B	316.443	-1.38776	0.111787	6.47635e-35	SLC25A45KO		ENSG00000104805.17	NUCB1	2224.81	0.594098	0.0437439	5.8717e-41	SLC25A48KO
ENSG00000108953.17	YWHAE	10738.5	-0.26282	0.0214106	2.19097e-33	SLC25A44KO		ENSG00000092421.17	SEMA6A	167.624	1.67674	0.135447	7.26682e-35	SLC25A45KO		ENSG00000140022.14	STON2	1622	0.615748	0.0454395	6.85639e-41	SLC25A48KO
ENSG00000065675.16	PRKCQ	54.5873	-5.02639	0.4131	2.44157e-33	SLC25A44KO		ENSG00000008952.17	SEC62	2883.15	-0.58727	0.0469301	8.0721e-35	SLC25A45KO		ENSG00000198964.14	SGMS1	1206.44	-0.736374	0.0543905	7.60665e-41	SLC25A48KO
ENSG00000079482.14	OPHN1	919.616	-0.745671	0.0614627	3.33796e-33	SLC25A44KO		ENSG00000076685.19	NT5C2	3346.13	-0.453756	0.0362729	8.32555e-35	SLC25A45KO		ENSG00000143819.13	EPHX1	1887.1	0.532084	0.0392319	8.19674e-41	SLC25A48KO
ENSG00000104856.15	RELB	663.199	-0.793127	0.0653106	4.08082e-33	SLC25A44KO		ENSG00000198168.9	SVIP	472.435	-1.10228	0.0889753	1.01146e-34	SLC25A45KO		ENSG00000047648.23	ARHGAP6	81.8226	-4.83257	0.357349	8.78003e-41	SLC25A48KO
ENSG00000198018.7	ENTPD7	1967.48	0.487774	0.0399548	4.09032e-33	SLC25A44KO		ENSG00000105968.19	H2AZ2	5513.08	-0.406591	0.0325813	1.07182e-34	SLC25A45KO		ENSG00000109320.14	NFKB1	1217.68	-0.694544	0.0514294	1.03914e-40	SLC25A48KO
ENSG00000175166.17	PSMD2	7587.08	-0.27536	0.0225479	4.90082e-33	SLC25A44KO		ENSG00000198626.18	RYR2	66.7646	2.95344	0.239523	1.14029e-34	SLC25A45KO		ENSG00000167930.17	FAM234A	2477	0.499952	0.0369246	1.20308e-40	SLC25A48KO
ENSG00000080546.14	SESN1	687.123	0.840695	0.0693339	5.1705e-33	SLC25A44KO		ENSG00000148677.7	ANKRD1	1500.33	0.848929	0.0683674	1.23376e-34	SLC25A45KO		ENSG00000152795.18	HNRNPDL	6619.06	-0.509416	0.0376295	1.20697e-40	SLC25A48KO
ENSG00000103021.10	CCDC113	55.7547	-3.23028	0.268934	6.0638e-33	SLC25A44KO		ENSG00000141959.17	PFKL	1215.66	-0.686738	0.0552356	1.36555e-34	SLC25A45KO		ENSG00000162415.7	ZSWIM5	88.7792	2.83385	0.211477	1.37826e-40	SLC25A48KO
ENSG00000118257.17	NRP2	1950.1	-0.561895	0.0462986	6.9672e-33	SLC25A44KO		ENSG00000139116.19	KIF21A	685.408	-0.889405	0.0717782	1.46331e-34	SLC25A45KO		ENSG00000131100.13	ATP6V1E1	1632.17	0.695531	0.0515104	1.39259e-40	SLC25A48KO
ENSG00000107295.10	SH3GL2	661.507	0.989133	0.0821261	8.19812e-33	SLC25A44KO		ENSG00000103021.10	CCDC113	55.7547	-3.75449	0.30401	1.51951e-34	SLC25A45KO		ENSG00000196154.12	S100A4	2046.93	-0.570731	0.0421361	1.47683e-40	SLC25A48KO
ENSG00000141867.19	BRD4	3291.79	0.391059	0.0321854	8.30018e-33	SLC25A44KO		ENSG00000086758.17	HUWE1	10261.9	-0.300713	0.0240843	1.52514e-34	SLC25A45KO		ENSG00000130702.15	LAMA5	11808.5	-0.376857	0.0278807	1.57776e-40	SLC25A48KO
ENSG00000087274.19	ADD1	4096.07	0.354555	0.0291215	8.95082e-33	SLC25A44KO		ENSG00000163191.6	S100A11	4682.83	0.389742	0.0312752	1.6655e-34	SLC25A45KO		ENSG00000111266.9	DUSP16	957.77	-0.81536	0.0605025	1.63669e-40	SLC25A48KO
ENSG00000056487.16	PHF21B	618.593	0.89863	0.0747155	9.82256e-33	SLC25A44KO		ENSG00000140299.14	BNIP2	1629.68	0.74091	0.0597429	1.70521e-34	SLC25A45KO		ENSG00000149289.11	ZC3H12C	362.966	-1.41283	0.105464	2.0861e-40	SLC25A48KO
ENSG00000144730.19	IL17RD	497.632	-1.09974	0.0914587	1.01016e-32	SLC25A44KO		ENSG00000105220.17	GPI	7255.89	0.311886	0.0250097	1.7733e-34	SLC25A45KO		ENSG00000023445.17	BIRC3	137.532	-2.9955	0.223839	2.14274e-40	SLC25A48KO
ENSG00000151150.22	ANK3	327.826	1.58209	0.132141	1.0251e-32	SLC25A44KO		ENSG00000180530.11	NRIP1	5209	0.448857	0.036067	2.02472e-34	SLC25A45KO		ENSG00000171223.6	JUNB	353.851	-1.47919	0.110396	2.33702e-40	SLC25A48KO
ENSG00000077782.23	FGFR1	2689.87	0.469531	0.0387232	1.04177e-32	SLC25A44KO		ENSG00000196754.13	S100A2	410.91	-1.17791	0.0955551	2.10391e-34	SLC25A45KO		ENSG00000128791.12	TWSG1	3176.16	-0.632884	0.0470114	2.65701e-40	SLC25A48KO
ENSG00000106546.14	AHR	4147.78	0.392359	0.0321829	1.09e-32	SLC25A44KO		ENSG00000054598.9	FOXC1	3305.92	-0.447417	0.0360356	2.48796e-34	SLC25A45KO		ENSG00000211445.13	GPX3	214.894	1.6127	0.120788	3.3639e-40	SLC25A48KO
ENSG00000120685.20	PROSER1	1975	0.561795	0.0464605	1.1123e-32	SLC25A44KO		ENSG00000164323.15	CFAP97	1737.67	-0.522428	0.0421231	2.79283e-34	SLC25A45KO		ENSG00000108819.11	PPP1R9B	2366.56	0.61093	0.0454504	3.77611e-40	SLC25A48KO
ENSG00000108242.13	CYP2C18	71.3932	-3.20333	0.267755	1.15933e-32	SLC25A44KO		ENSG00000151693.11	ASAP2	978.514	0.744757	0.0602739	2.98791e-34	SLC25A45KO		ENSG00000104824.18	HNRNPL	7920.64	-0.344375	0.0255746	3.91725e-40	SLC25A48KO
ENSG00000100304.13	TTLL12	3610.7	-0.820464	0.0682282	1.51286e-32	SLC25A44KO		ENSG00000075420.13	FNDC3B	4904.74	0.828314	0.0670704	3.03467e-34	SLC25A45KO		ENSG00000079246.16	XRCC5	11594.5	-0.322044	0.0239175	4.01343e-40	SLC25A48KO
ENSG00000128283.7	CDC42EP1	998.579	-0.685397	0.0569154	1.68357e-32	SLC25A44KO		ENSG00000136603.15	SKIL	2193.75	0.572124	0.0462091	3.20838e-34	SLC25A45KO		ENSG00000070081.18	NUCB2	984.045	0.847257	0.0632496	4.15369e-40	SLC25A48KO
ENSG00000100504.17	PYGL	1483.09	-0.612475	0.0508189	1.68485e-32	SLC25A44KO		ENSG00000174032.17	SLC25A30	980.133	-0.750582	0.0610305	3.4006e-34	SLC25A45KO		ENSG00000065150.21	IPO5	7585.34	-0.31733	0.0235656	4.26689e-40	SLC25A48KO
ENSG00000174442.12	ZWILCH	1561.03	-0.520736	0.0431961	2.0388e-32	SLC25A44KO		ENSG00000165097.16	KDM1B	766.356	-0.820631	0.0666677	4.04796e-34	SLC25A45KO		ENSG00000237440.9	ZNF737	449.21	1.66155	0.124918	4.91489e-40	SLC25A48KO
ENSG00000117448.14	AKR1A1	1217.75	-0.674845	0.056212	2.09025e-32	SLC25A44KO		ENSG00000029153.15	BMAL2	550.122	-1.00006	0.0814051	4.41301e-34	SLC25A45KO		ENSG00000103037.12	SETD6	164.815	-5.24927	0.389836	5.04842e-40	SLC25A48KO
ENSG00000102935.12	ZNF423	1472.49	0.639594	0.0533203	2.19866e-32	SLC25A44KO		ENSG00000117395.13	EBNA1BP2	3697	0.417024	0.0337825	5.68289e-34	SLC25A45KO		ENSG00000044574.9	HSPA5	16135.4	0.279132	0.0207686	6.43958e-40	SLC25A48KO
ENSG00000044115.21	CTNNA1	10116.9	0.246868	0.020415	2.19991e-32	SLC25A44KO		ENSG00000283403.1	ENSG00000283403	82.6125	5.12099	0.415265	6.87742e-34	SLC25A45KO		ENSG00000157654.19	PALM2AKAP2	891.013	0.799103	0.059834	7.49196e-40	SLC25A48KO
ENSG00000135643.5	KCNMB4	87.6246	3.55176	0.297255	2.49293e-32	SLC25A44KO		ENSG00000134308.14	YWHAQ	7215.62	-0.30371	0.0244842	8.20627e-34	SLC25A45KO		ENSG00000129103.19	SUMF2	1456.13	0.646134	0.0483573	1.01167e-39	SLC25A48KO
ENSG00000115526.11	CHST10	52.3076	-4.99252	0.415901	2.4979e-32	SLC25A44KO		ENSG00000273706.5	LHX1	112.801	2.50234	0.205872	8.60238e-34	SLC25A45KO		ENSG00000135083.17	CCNJL	1278.95	0.684741	0.0512319	1.02199e-39	SLC25A48KO
ENSG00000105771.14	SMG9	826.692	0.770189	0.0643833	2.78663e-32	SLC25A44KO		ENSG00000176171.12	BNIP3	1147.2	0.743163	0.0606796	9.6259e-34	SLC25A45KO		ENSG00000092969.12	TGFB2	77.5521	-3.45783	0.261098	1.03087e-39	SLC25A48KO
ENSG00000104951.16	IL4I1	92.9813	-2.94867	0.248258	2.85316e-32	SLC25A44KO		ENSG00000007202.16	BLTP2	7315.6	-0.312335	0.0253247	9.65693e-34	SLC25A45KO		ENSG00000166794.6	PPIB	8125.39	0.456165	0.0340759	1.03618e-39	SLC25A48KO
ENSG00000095380.11	NANS	720.126	-0.79895	0.0666672	3.05535e-32	SLC25A44KO		ENSG00000179314.16	WSCD1	169.509	-2.11279	0.174008	1.15151e-33	SLC25A45KO		ENSG00000138678.11	GPAT3	478.465	-1.13879	0.0857458	1.15756e-39	SLC25A48KO
ENSG00000124171.9	PARD6B	1406.3	0.581244	0.0484621	3.19851e-32	SLC25A44KO		ENSG00000089685.15	BIRC5	2025.02	-0.544557	0.044325	1.22775e-33	SLC25A45KO		ENSG00000168411.14	RFWD3	2109.76	-0.509131	0.0381184	1.33973e-39	SLC25A48KO
ENSG00000121060.19	TRIM25	2507.13	-0.49868	0.0414985	3.27655e-32	SLC25A44KO		ENSG00000120256.11	LRP11	1252.39	-0.67184	0.0548531	1.32972e-33	SLC25A45KO		ENSG00000105855.10	ITGB8	8049.2	-0.442351	0.0330962	1.40589e-39	SLC25A48KO
ENSG00000108828.16	VAT1	2479.44	0.537695	0.0448214	3.71042e-32	SLC25A44KO		ENSG00000183337.18	BCOR	1382.51	0.55693	0.0451748	1.36562e-33	SLC25A45KO		ENSG00000214655.11	ZSWIM8	1624.82	0.616395	0.0462121	1.45974e-39	SLC25A48KO
ENSG00000175556.17	LONRF3	58.0951	-6.17756	0.512849	4.36713e-32	SLC25A44KO		ENSG00000070214.17	SLC44A1	894.136	-0.735168	0.060152	1.45146e-33	SLC25A45KO		ENSG00000161970.15	RPL26	6286.84	-0.422151	0.0316901	1.66732e-39	SLC25A48KO
ENSG00000133794.20	BMAL1	213.343	1.59687	0.134651	4.37642e-32	SLC25A44KO		ENSG00000178075.20	GRAMD1C	78.8671	2.87544	0.237423	1.50729e-33	SLC25A45KO		ENSG00000197892.13	KIF13B	848.35	0.915504	0.0689511	1.78125e-39	SLC25A48KO
ENSG00000118137.10	APOA1	209.399	1.58175	0.133382	4.3821e-32	SLC25A44KO		ENSG00000106772.19	PRUNE2	359.329	-3.32219	0.271936	1.51955e-33	SLC25A45KO		ENSG00000013588.9	GPRC5A	3922.83	0.432475	0.0324132	1.7821e-39	SLC25A48KO
ENSG00000115073.8	ACTR1B	996.568	-0.688948	0.0575786	4.42734e-32	SLC25A44KO		ENSG00000088832.18	FKBP1A	3799.95	0.379016	0.0308862	1.83228e-33	SLC25A45KO		ENSG00000139998.16	RAB15	1830.26	0.561805	0.0421618	1.87633e-39	SLC25A48KO
ENSG00000184635.17	ZNF93	224.222	1.51836	0.127861	4.42734e-32	SLC25A44KO		ENSG00000133112.17	TPT1	19169.6	0.440561	0.0359218	1.86422e-33	SLC25A45KO		ENSG00000066382.17	MPPED2	255.138	1.94773	0.147401	2.07203e-39	SLC25A48KO
ENSG00000174600.14	CMKLR1	634.952	-0.925067	0.0776242	4.53772e-32	SLC25A44KO		ENSG00000197043.15	ANXA6	2322.56	-0.569678	0.0465567	1.87961e-33	SLC25A45KO		ENSG00000100342.22	APOL1	129.849	-2.67218	0.202722	2.18298e-39	SLC25A48KO
ENSG00000130827.6	PLXNA3	426.954	1.04591	0.0879582	4.69478e-32	SLC25A44KO		ENSG00000141543.12	EIF4A3	2515.04	-0.483212	0.0394439	1.8925e-33	SLC25A45KO		ENSG00000173546.7	CSPG4	137.848	-2.42135	0.18434	4.25365e-39	SLC25A48KO
ENSG00000076356.7	PLXNA2	62.6419	-3.34621	0.28247	5.04498e-32	SLC25A44KO		ENSG00000172667.11	ZMAT3	1528.95	0.625372	0.0511787	1.8925e-33	SLC25A45KO		ENSG00000067840.13	PDZD4	108.454	-2.41555	0.184342	5.57583e-39	SLC25A48KO
ENSG00000135439.12	AGAP2	102.737	-2.42633	0.205476	5.29805e-32	SLC25A44KO		ENSG00000107331.18	ABCA2	1183.14	-0.731683	0.0599365	1.96189e-33	SLC25A45KO		ENSG00000133872.14	SARAF	2711.83	0.466112	0.0351692	5.74997e-39	SLC25A48KO
ENSG00000127481.15	UBR4	9305.09	0.452566	0.0377973	5.5075e-32	SLC25A44KO		ENSG00000185033.15	SEMA4B	654.787	0.841251	0.0690455	2.00499e-33	SLC25A45KO		ENSG00000125354.24	SEPTIN6	534.086	-1.0899	0.0827297	5.83769e-39	SLC25A48KO
ENSG00000147202.19	DIAPH2	643.615	-0.993726	0.0835725	5.67596e-32	SLC25A44KO		ENSG00000179094.16	PER1	595.34	-0.933616	0.0765643	2.04108e-33	SLC25A45KO		ENSG00000092820.19	EZR	16973.6	-0.270907	0.0204084	5.84169e-39	SLC25A48KO
ENSG00000077097.17	TOP2B	5186.09	0.331376	0.0275908	5.73645e-32	SLC25A44KO		ENSG00000151503.14	NCAPD3	3261.63	-0.447203	0.0365144	2.13818e-33	SLC25A45KO		ENSG00000155660.11	PDIA4	6225.43	0.431131	0.0325718	6.53062e-39	SLC25A48KO
ENSG00000000003.16	TSPAN6	1593.19	0.574898	0.0480935	6.22152e-32	SLC25A44KO		ENSG00000122707.12	RECK	335.763	-1.26878	0.104543	2.22214e-33	SLC25A45KO		ENSG00000158715.6	SLC45A3	422.629	1.14336	0.0867932	7.21757e-39	SLC25A48KO
ENSG00000132361.18	CLUH	3195.61	-0.393602	0.0328572	6.69542e-32	SLC25A44KO		ENSG00000139613.12	SMARCC2	2501.21	0.534552	0.043747	2.22662e-33	SLC25A45KO		ENSG00000206560.12	ANKRD28	1784.63	-0.588479	0.0445042	7.37758e-39	SLC25A48KO
ENSG00000067057.19	PFKP	1267.29	-0.610542	0.0511216	6.73195e-32	SLC25A44KO		ENSG00000103710.11	RASL12	91.6367	2.19013	0.181318	2.42111e-33	SLC25A45KO		ENSG00000105559.13	PLEKHA4	643.444	-0.935376	0.071088	8.27888e-39	SLC25A48KO
ENSG00000186480.13	INSIG1	402.832	-1.09878	0.0928198	8.05816e-32	SLC25A44KO		ENSG00000108840.16	HDAC5	822.447	-0.752134	0.0617644	2.64243e-33	SLC25A45KO		ENSG00000132561.14	MATN2	430.004	1.20633	0.0918966	9.11361e-39	SLC25A48KO
ENSG00000262814.8	MRPL12	2057.51	-0.502351	0.0421157	9.09951e-32	SLC25A44KO		ENSG00000080986.13	NDC80	810.188	-0.793688	0.0652627	2.87433e-33	SLC25A45KO		ENSG00000257591.6	ZNF625	105.106	3.14825	0.240789	1.20908e-38	SLC25A48KO
ENSG00000111145.8	ELK3	1073.12	-0.711172	0.0599857	1.01962e-31	SLC25A44KO		ENSG00000176597.12	B3GNT5	507.082	1.01059	0.0833228	2.89867e-33	SLC25A45KO		ENSG00000165655.17	ZNF503	490.363	1.08991	0.0830613	1.25891e-38	SLC25A48KO
ENSG00000100342.22	APOL1	129.849	-2.29751	0.195361	1.26854e-31	SLC25A44KO		ENSG00000125844.17	RRBP1	4593.13	-0.398082	0.0325844	3.41036e-33	SLC25A45KO		ENSG00000067066.17	SP100	300.599	-1.48436	0.113452	1.27814e-38	SLC25A48KO
ENSG00000136271.11	DDX56	1988.39	-0.482564	0.0404305	1.2763e-31	SLC25A44KO		ENSG00000117450.15	PRDX1	12063.8	-0.358679	0.0293762	3.94971e-33	SLC25A45KO		ENSG00000167173.19	C15orf39	1222.82	-0.686269	0.0522296	1.41865e-38	SLC25A48KO
ENSG00000197157.11	SND1	3568.63	-0.397098	0.0333488	1.47418e-31	SLC25A44KO		ENSG00000103319.12	EEF2K	1085.43	-0.740381	0.060994	4.36145e-33	SLC25A45KO		ENSG00000086598.11	TMED2	6199.48	0.385908	0.0292603	1.43204e-38	SLC25A48KO
ENSG00000189091.13	SF3B3	6223.23	-0.326789	0.0274523	1.5435e-31	SLC25A44KO		ENSG00000198648.12	STK39	635.202	0.89864	0.0743328	5.4099e-33	SLC25A45KO		ENSG00000235750.10	KIAA0040	68.7622	-5.63964	0.428098	1.43204e-38	SLC25A48KO
ENSG00000244486.9	SCARF2	1070.07	-0.630008	0.0533111	2.25607e-31	SLC25A44KO		ENSG00000100139.14	MICALL1	3847.1	-0.385994	0.0316172	6.56104e-33	SLC25A45KO		ENSG00000179023.9	KLHDC7A	358.974	1.2465	0.0952581	1.44901e-38	SLC25A48KO
ENSG00000166532.16	RIMKLB	1123.77	0.632696	0.0534127	2.4089e-31	SLC25A44KO		ENSG00000176720.6	BOK	399.792	1.14003	0.0948056	8.85198e-33	SLC25A45KO		ENSG00000128422.18	KRT17	79.7215	-3.38635	0.259554	1.59682e-38	SLC25A48KO
ENSG00000073350.14	LLGL2	871.725	-0.673831	0.0570307	2.53991e-31	SLC25A44KO		ENSG00000137404.15	NRM	599.31	-0.903035	0.0748485	9.90482e-33	SLC25A45KO		MT-ND4L_4	MT-ND4L_4	177743	0.479416	0.0361322	1.65599e-38	SLC25A48KO
ENSG00000141543.12	EIF4A3	2515.04	-0.461905	0.0390063	2.93149e-31	SLC25A44KO		ENSG00000152443.13	ZNF776	864.465	0.767599	0.0636355	1.03134e-32	SLC25A45KO		ENSG00000136856.18	SLC2A8	684.745	0.900158	0.068631	1.67597e-38	SLC25A48KO
ENSG00000107954.11	NEURL1	2658.49	0.470237	0.0397023	3.15737e-31	SLC25A44KO		ENSG00000088854.13	DNAAF9	462.793	-1.22128	0.101803	1.09326e-32	SLC25A45KO		ENSG00000261236.8	BOP1	2770.84	-0.462464	0.0351492	2.02221e-38	SLC25A48KO
ENSG00000069329.19	VPS35	3893.71	0.387108	0.032662	3.29823e-31	SLC25A44KO		ENSG00000080503.25	SMARCA2	1847.96	-0.711445	0.0590187	1.18673e-32	SLC25A45KO		ENSG00000187098.18	MITF	564.841	-0.930087	0.0711065	2.26447e-38	SLC25A48KO
ENSG00000172296.13	SPTLC3	64.0458	-3.5042	0.299347	3.51305e-31	SLC25A44KO		ENSG00000154237.13	LRRK1	1080.19	-0.695508	0.0576773	1.27794e-32	SLC25A45KO		ENSG00000185686.18	PRAME	1181.4	-0.77805	0.0593626	2.289e-38	SLC25A48KO
ENSG00000065534.20	MYLK	3883.82	-0.487433	0.0412583	3.59377e-31	SLC25A44KO		ENSG00000105281.12	SLC1A5	4193.09	0.367695	0.0303653	1.31536e-32	SLC25A45KO		ENSG00000173660.12	UQCRH	977.121	-0.748022	0.0572009	2.96648e-38	SLC25A48KO
ENSG00000163362.11	INAVA	1730.05	-0.507957	0.0430076	3.76998e-31	SLC25A44KO		ENSG00000131724.11	IL13RA1	2066.23	-0.553053	0.0458242	1.52817e-32	SLC25A45KO		ENSG00000007202.16	BLTP2	7315.6	-0.331474	0.0252247	3.04554e-38	SLC25A48KO
ENSG00000163931.17	TKT	21048.2	-0.245653	0.0208003	4.19992e-31	SLC25A44KO		ENSG00000213719.8	CLIC1	5366.92	-0.372346	0.0305542	1.59766e-32	SLC25A45KO		ENSG00000071205.12	ARHGAP10	433.146	-1.25655	0.0964752	3.12053e-38	SLC25A48KO
ENSG00000171105.14	INSR	1324.49	0.5935	0.0500651	4.23102e-31	SLC25A44KO		ENSG00000197081.16	IGF2R	3919.36	0.471135	0.0390717	1.76971e-32	SLC25A45KO		ENSG00000103257.9	SLC7A5	13351.2	0.269572	0.020506	3.17007e-38	SLC25A48KO
ENSG00000076067.14	RBMS2	1430.95	-0.720283	0.0612708	4.87584e-31	SLC25A44KO		ENSG00000093009.11	CDC45	765	-0.804765	0.067105	1.99934e-32	SLC25A45KO		ENSG00000185215.11	TNFAIP2	2879.95	-0.470458	0.0358988	3.6456e-38	SLC25A48KO
ENSG00000136819.15	C9orf78	960.462	-0.722397	0.0611673	4.90516e-31	SLC25A44KO		ENSG00000168610.16	STAT3	3411.95	-0.458852	0.0380393	2.06848e-32	SLC25A45KO		ENSG00000106025.9	TSPAN12	381.973	-1.28455	0.0988482	4.22237e-38	SLC25A48KO
ENSG00000134986.14	NREP	463.359	-1.14649	0.0982179	5.76833e-31	SLC25A44KO		ENSG00000147202.19	DIAPH2	643.615	-1.01022	0.0844797	2.14186e-32	SLC25A45KO		ENSG00000213977.8	TAX1BP3	1972.58	-0.568379	0.0434375	4.56853e-38	SLC25A48KO
ENSG00000110841.14	PPFIBP1	2037.96	-0.504348	0.0428469	5.78686e-31	SLC25A44KO		ENSG00000185813.11	PCYT2	616.686	-1.06487	0.0891347	2.21751e-32	SLC25A45KO		ENSG00000184640.20	SEPTIN9	5339.53	-0.457525	0.0350257	5.58427e-38	SLC25A48KO
ENSG00000147955.18	SIGMAR1	2283.39	-0.487803	0.0414403	7.19898e-31	SLC25A44KO		ENSG00000205269.6	TMEM170B	820.27	-0.833214	0.0693354	2.33449e-32	SLC25A45KO		ENSG00000164323.15	CFAP97	1737.67	-0.546678	0.0418662	6.62277e-38	SLC25A48KO
ENSG00000273749.5	CYFIP1	3923.19	-0.355725	0.0302712	9.95453e-31	SLC25A44KO		ENSG00000079246.16	XRCC5	11594.5	-0.288987	0.0239713	2.67871e-32	SLC25A45KO		ENSG00000116157.6	GPX7	641.209	0.967337	0.0745018	8.0385e-38	SLC25A48KO
ENSG00000224189.8	HAGLR	245.374	1.47158	0.126901	9.97687e-31	SLC25A44KO		ENSG00000177144.8	NUDT4B	170.453	2.25459	0.189765	2.86407e-32	SLC25A45KO		ENSG00000077684.16	JADE1	1707.6	0.609723	0.0467701	9.0559e-38	SLC25A48KO
ENSG00000184489.13	PTP4A3	178.573	-1.71886	0.148375	1.00757e-30	SLC25A44KO		ENSG00000184060.11	ADAP2	283.784	1.47669	0.124135	2.8997e-32	SLC25A45KO		ENSG00000104290.11	FZD3	782.3	0.871114	0.0671882	1.18498e-37	SLC25A48KO
ENSG00000120784.17	ZFP30	542.606	0.940127	0.0806949	1.03699e-30	SLC25A44KO		ENSG00000105486.15	LIG1	1617.37	-0.541306	0.0450468	2.8997e-32	SLC25A45KO		ENSG00000138698.15	RAP1GDS1	1333.46	-0.624983	0.0480969	1.25122e-37	SLC25A48KO
ENSG00000112977.16	DAP	2110.2	-0.517975	0.0442113	1.31504e-30	SLC25A44KO		ENSG00000128595.17	CALU	10151.3	-0.327504	0.0271803	2.94609e-32	SLC25A45KO		ENSG00000152443.13	ZNF776	864.465	0.816872	0.0630297	1.43292e-37	SLC25A48KO
ENSG00000141934.10	PLPP2	302.406	-1.46994	0.126713	1.38353e-30	SLC25A44KO		ENSG00000132676.16	DAP3	1731.54	0.562973	0.0469174	3.07949e-32	SLC25A45KO		ENSG00000104951.16	IL4I1	92.9813	-3.73583	0.289716	1.50772e-37	SLC25A48KO
ENSG00000160752.15	FDPS	2217.85	-0.466856	0.0399524	1.41488e-30	SLC25A44KO		ENSG00000145945.7	FAM50B	164.386	1.74565	0.147029	3.24688e-32	SLC25A45KO		ENSG00000129691.16	ASH2L	1191.46	0.684393	0.0528806	2.2435e-37	SLC25A48KO
ENSG00000124839.13	RAB17	182.547	1.85329	0.1604	1.59205e-30	SLC25A44KO		ENSG00000008517.19	IL32	2592.61	-0.54018	0.045007	3.29551e-32	SLC25A45KO		ENSG00000174306.22	ZHX3	776.091	-0.813989	0.0630659	2.72903e-37	SLC25A48KO
ENSG00000160963.14	COL26A1	2034.18	0.541917	0.0464202	1.63036e-30	SLC25A44KO		ENSG00000144909.8	OSBPL11	840.546	-0.67858	0.0566766	3.57242e-32	SLC25A45KO		MT-ND2	MT-ND2	74677.6	0.429845	0.0338447	2.94415e-37	SLC25A48KO
ENSG00000138074.15	SLC5A6	1430	-0.597178	0.0511766	1.63952e-30	SLC25A44KO		ENSG00000100983.12	GSS	1080.2	-0.652976	0.0545601	5.02052e-32	SLC25A45KO		ENSG00000100599.16	RIN3	452.565	-1.28833	0.100239	3.09803e-37	SLC25A48KO
ENSG00000123064.13	DDX54	2806.21	-0.39575	0.0338305	1.65183e-30	SLC25A44KO		ENSG00000059145.19	UNKL	1080.73	-0.748873	0.0628109	5.34748e-32	SLC25A45KO		ENSG00000106554.13	CHCHD3	1898.26	-0.561164	0.0434242	3.61237e-37	SLC25A48KO
ENSG00000006062.18	MAP3K14	2115.92	-0.473417	0.0404834	1.68446e-30	SLC25A44KO		ENSG00000105323.18	HNRNPUL1	8736.36	-0.284718	0.0237325	5.50152e-32	SLC25A45KO		ENSG00000064989.13	CALCRL	115.26	-2.51348	0.196687	3.81377e-37	SLC25A48KO
ENSG00000137942.18	FNBP1L	2700.2	0.444882	0.0380186	1.82741e-30	SLC25A44KO		ENSG00000184445.12	KNTC1	1739.77	-0.726553	0.0609985	6.52952e-32	SLC25A45KO		ENSG00000197785.14	ATAD3A	2435	-0.48261	0.0373996	4.59932e-37	SLC25A48KO
ENSG00000135363.12	LMO2	70.9353	-3.80726	0.328315	2.00205e-30	SLC25A44KO		ENSG00000128039.13	SRD5A3	799.783	-0.875649	0.0735917	6.70501e-32	SLC25A45KO		ENSG00000163755.9	HPS3	2143.88	0.666106	0.0516947	5.10033e-37	SLC25A48KO
ENSG00000148143.13	ZNF462	1129.18	0.640954	0.0552969	2.07896e-30	SLC25A44KO		ENSG00000166851.15	PLK1	2087.62	-0.507171	0.0424949	8.22876e-32	SLC25A45KO		ENSG00000164823.11	OSGIN2	2405.48	0.619952	0.048095	5.22756e-37	SLC25A48KO
ENSG00000099875.16	MKNK2	2733.24	0.459391	0.0394082	2.6199e-30	SLC25A44KO		ENSG00000156802.13	ATAD2	4425.75	-0.381521	0.0319485	9.00518e-32	SLC25A45KO		ENSG00000167552.15	TUBA1A	1209.81	0.735108	0.0571409	6.26199e-37	SLC25A48KO
ENSG00000163558.13	PRKCI	1920.21	-0.495628	0.0425914	2.72802e-30	SLC25A44KO		ENSG00000226887.8	ERVMER34-1	373.873	1.37443	0.116406	9.56583e-32	SLC25A45KO		ENSG00000114446.5	IFT57	1824.03	0.568696	0.0441969	6.92702e-37	SLC25A48KO
ENSG00000136205.18	TNS3	9226.11	-0.286645	0.0245613	2.84339e-30	SLC25A44KO		ENSG00000148396.19	SEC16A	4233.14	-0.417732	0.0349927	1.02902e-31	SLC25A45KO		ENSG00000181163.14	NPM1	25928.9	-0.439209	0.0340333	6.98481e-37	SLC25A48KO
ENSG00000116560.12	SFPQ	10170.9	-0.266545	0.0228717	2.89113e-30	SLC25A44KO		ENSG00000078618.23	NRDC	3950.15	-0.412737	0.034578	1.05319e-31	SLC25A45KO		ENSG00000275832.5	ARHGAP23	6576.67	-0.363199	0.0282015	7.99356e-37	SLC25A48KO
ENSG00000242779.8	ZNF702P	71.0262	4.43967	0.383778	3.08483e-30	SLC25A44KO		ENSG00000102606.20	ARHGEF7	1675.77	0.528279	0.0443074	1.20336e-31	SLC25A45KO		ENSG00000127947.16	PTPN12	2250.43	0.589481	0.0458233	8.11371e-37	SLC25A48KO
ENSG00000187079.20	TEAD1	4693.7	-0.322959	0.0277222	3.36986e-30	SLC25A44KO		ENSG00000182621.19	PLCB1	313.322	-1.24444	0.105587	1.23241e-31	SLC25A45KO		ENSG00000170234.13	PWWP2A	1122.44	0.734441	0.0571668	8.77035e-37	SLC25A48KO
ENSG00000203950.7	RTL8A	769.538	0.754714	0.0652396	3.86246e-30	SLC25A44KO		ENSG00000138668.20	HNRNPD	6031.96	-0.381404	0.0320158	1.30635e-31	SLC25A45KO		ENSG00000173457.11	PPP1R14B	3535.35	-0.511176	0.0397483	1.11158e-36	SLC25A48KO
ENSG00000122863.6	CHST3	3441.13	0.424946	0.0365853	4.34134e-30	SLC25A44KO		ENSG00000103257.9	SLC7A5	13351.2	-0.251368	0.0210822	1.45978e-31	SLC25A45KO		ENSG00000064042.18	LIMCH1	2388.21	-0.554143	0.0431743	1.12582e-36	SLC25A48KO
ENSG00000196458.11	ZNF605	477.276	1.10841	0.0963277	4.36102e-30	SLC25A44KO		ENSG00000104728.16	ARHGEF10	1965.36	-0.491126	0.0413399	1.58288e-31	SLC25A45KO		ENSG00000198589.15	LRBA	2100.42	-0.576166	0.044954	1.51863e-36	SLC25A48KO
ENSG00000137124.8	ALDH1B1	963.129	-0.661523	0.0572611	4.68427e-30	SLC25A44KO		ENSG00000101935.13	AMMECR1	545.34	-0.891269	0.0754886	1.79175e-31	SLC25A45KO		ENSG00000158710.15	TAGLN2	5774.02	-0.427512	0.0335845	1.81023e-36	SLC25A48KO
ENSG00000169714.17	CNBP	6577.68	-0.318262	0.0273894	4.82047e-30	SLC25A44KO		ENSG00000165280.18	VCP	9378.8	0.295097	0.0248254	2.10769e-31	SLC25A45KO		ENSG00000107262.26	BAG1	1509.97	0.662802	0.0517988	1.88252e-36	SLC25A48KO
ENSG00000197614.11	MFAP5	1020.87	0.759577	0.0658416	5.47102e-30	SLC25A44KO		ENSG00000068489.13	PRR11	1463.76	-0.832534	0.0706259	2.22003e-31	SLC25A45KO		ENSG00000132002.9	DNAJB1	3509.41	-0.389502	0.0303908	1.94253e-36	SLC25A48KO
ENSG00000118308.16	IRAG2	109.756	3.3426	0.291277	5.81135e-30	SLC25A44KO		ENSG00000134215.16	VAV3	113.282	-6.74188	0.563394	2.2609e-31	SLC25A45KO		ENSG00000108175.19	ZMIZ1	2892.87	-0.587844	0.0460027	2.09162e-36	SLC25A48KO
ENSG00000214655.11	ZSWIM8	1624.82	0.535879	0.0463238	6.02536e-30	SLC25A44KO		ENSG00000188153.14	COL4A5	1205.24	-0.709656	0.0599382	2.3574e-31	SLC25A45KO		ENSG00000275023.5	MLLT6	2206.98	-0.514546	0.0402694	2.20919e-36	SLC25A48KO
ENSG00000156261.13	CCT8	5881.6	-0.342757	0.0294865	6.06561e-30	SLC25A44KO		ENSG00000100116.17	GCAT	428.132	-1.08819	0.0922008	2.5068e-31	SLC25A45KO		ENSG00000169884.14	WNT10B	159.391	-2.05148	0.162124	2.34735e-36	SLC25A48KO
ENSG00000132341.12	RAN	10397.4	-0.363498	0.0313757	6.31363e-30	SLC25A44KO		ENSG00000242125.3	SNHG3	873.031	0.782924	0.0664863	2.81502e-31	SLC25A45KO		ENSG00000197694.19	SPTAN1	7297.79	0.342488	0.0267372	2.39547e-36	SLC25A48KO
ENSG00000115963.14	RND3	3389.04	0.391221	0.0338268	8.19086e-30	SLC25A44KO		ENSG00000128045.7	RASL11B	168.846	2.50066	0.214029	2.94341e-31	SLC25A45KO		ENSG00000205221.13	VIT	144.47	2.77149	0.219376	2.41926e-36	SLC25A48KO
ENSG00000126067.12	PSMB2	3832.31	-0.353375	0.0305543	8.90689e-30	SLC25A44KO		ENSG00000122406.14	RPL5	10365	0.279688	0.0235572	2.94341e-31	SLC25A45KO		ENSG00000197256.11	KANK2	2835.2	-0.516499	0.0404152	2.59001e-36	SLC25A48KO
ENSG00000111859.17	NEDD9	2118.79	-0.44321	0.0383269	1.13081e-29	SLC25A44KO		ENSG00000011028.14	MRC2	960.52	-0.730035	0.0619511	3.08624e-31	SLC25A45KO		ENSG00000154319.16	FAM167A	154.248	-2.44062	0.193102	2.68911e-36	SLC25A48KO
ENSG00000141441.16	GAREM1	79.3603	-2.91767	0.257809	1.40539e-29	SLC25A44KO		ENSG00000176014.13	TUBB6	2395.64	-0.49058	0.0415473	3.61513e-31	SLC25A45KO		ENSG00000181444.13	ZNF467	220.405	-1.87202	0.148044	2.79491e-36	SLC25A48KO
ENSG00000168497.5	CAVIN2	428.438	-1.01468	0.0889315	1.41982e-29	SLC25A44KO		ENSG00000141867.19	BRD4	3291.79	0.383904	0.0324745	3.86123e-31	SLC25A45KO		ENSG00000159399.10	HK2	1455.16	-0.630174	0.0494456	3.08542e-36	SLC25A48KO
ENSG00000187605.16	TET3	2649.82	0.42356	0.0368267	1.4965e-29	SLC25A44KO		ENSG00000140391.15	TSPAN3	5915.42	-0.293477	0.0248113	4.21072e-31	SLC25A45KO		ENSG00000164023.15	SGMS2	655.715	-0.842431	0.0662827	3.28744e-36	SLC25A48KO
ENSG00000204387.14	SNHG32	1212.96	0.71589	0.0628051	2.51334e-29	SLC25A44KO		ENSG00000178999.13	AURKB	855.596	-0.705772	0.0600634	4.75688e-31	SLC25A45KO		ENSG00000175550.8	DRAP1	1442.27	-0.5986	0.0469691	3.34722e-36	SLC25A48KO
ENSG00000109189.13	USP46	1786.38	0.64246	0.0562604	2.54901e-29	SLC25A44KO		ENSG00000269893.10	SNHG8	437.105	0.991545	0.0848921	6.10191e-31	SLC25A45KO		ENSG00000127603.32	MACF1	8537.29	0.375022	0.0294307	4.42564e-36	SLC25A48KO
ENSG00000178826.11	TMEM139	510.748	-0.864644	0.0760289	2.67765e-29	SLC25A44KO		ENSG00000102038.16	SMARCA1	2708.74	-0.463959	0.0394426	8.42376e-31	SLC25A45KO		ENSG00000112972.15	HMGCS1	1913.19	0.502273	0.0394517	4.6673e-36	SLC25A48KO
ENSG00000037241.7	RPL26L1	617.793	-0.824495	0.072471	2.976e-29	SLC25A44KO		ENSG00000134070.5	IRAK2	166.796	1.63624	0.141131	8.79134e-31	SLC25A45KO		ENSG00000184216.15	IRAK1	7868.27	-0.332528	0.0260824	5.678e-36	SLC25A48KO
ENSG00000082516.9	GEMIN5	1760.01	-0.462595	0.0404493	2.97934e-29	SLC25A44KO		ENSG00000118804.9	STBD1	289.524	-1.35041	0.116142	9.06764e-31	SLC25A45KO		ENSG00000149485.19	FADS1	4449.08	0.366588	0.0288321	5.68906e-36	SLC25A48KO
ENSG00000205038.12	PKHD1L1	367.054	1.11152	0.098276	3.90732e-29	SLC25A44KO		ENSG00000189067.14	LITAF	3350.95	-0.482074	0.0411063	9.58294e-31	SLC25A45KO		ENSG00000083720.13	OXCT1	877.789	-0.961472	0.0760458	5.69915e-36	SLC25A48KO
ENSG00000136603.15	SKIL	2193.75	0.524548	0.0460087	4.13045e-29	SLC25A44KO		ENSG00000151689.13	INPP1	435.868	1.01615	0.0873152	9.85078e-31	SLC25A45KO		ENSG00000118194.21	TNNT2	474.38	-0.9825	0.0777954	6.93887e-36	SLC25A48KO
ENSG00000152234.16	ATP5F1A	8326.96	-0.303173	0.0265223	4.4367e-29	SLC25A44KO		ENSG00000104331.9	BPNT2	3299.47	-0.535077	0.045721	1.03618e-30	SLC25A45KO		ENSG00000184363.10	PKP3	630.192	-0.986833	0.0782063	7.97384e-36	SLC25A48KO
ENSG00000198911.13	SREBF2	3274.01	-0.448659	0.0394585	5.31358e-29	SLC25A44KO		ENSG00000079459.14	FDFT1	1281.86	-0.699335	0.0598275	1.07678e-30	SLC25A45KO		ENSG00000117525.14	F3	4029.24	-0.394978	0.0310422	9.07843e-36	SLC25A48KO
ENSG00000140612.14	SEC11A	2001.71	0.473241	0.0416193	5.39803e-29	SLC25A44KO		ENSG00000163728.11	TTC14	706.898	0.754735	0.0646745	1.07678e-30	SLC25A45KO		ENSG00000166813.17	KIF7	389.309	-1.24181	0.0986978	1.09667e-35	SLC25A48KO
ENSG00000128050.9	PAICS	9251.46	-0.341313	0.0299365	5.67027e-29	SLC25A44KO		ENSG00000170312.17	CDK1	2332.12	-0.542937	0.0464705	1.24784e-30	SLC25A45KO		ENSG00000144485.11	HES6	627.808	1.16001	0.0922583	1.3832e-35	SLC25A48KO
ENSG00000102393.15	GLA	952.875	-0.645711	0.0568886	5.72082e-29	SLC25A44KO		ENSG00000164919.11	COX6C	1134.97	0.866199	0.0744301	1.27266e-30	SLC25A45KO		ENSG00000070669.17	ASNS	1549.23	0.595168	0.0470338	1.44005e-35	SLC25A48KO
ENSG00000166415.15	WDR72	51.4031	-3.62898	0.323364	5.77718e-29	SLC25A44KO		ENSG00000090889.12	KIF4A	1493.6	-0.555226	0.0474333	1.31175e-30	SLC25A45KO		ENSG00000170545.17	SMAGP	172.297	-2.11393	0.169025	1.4567e-35	SLC25A48KO
ENSG00000213762.12	ZNF134	541.999	0.886734	0.078435	5.77718e-29	SLC25A44KO		ENSG00000164091.12	WDR82	4684.6	-0.353255	0.0301089	1.47172e-30	SLC25A45KO		ENSG00000003249.15	DBNDD1	990.926	0.720774	0.0571192	1.6335e-35	SLC25A48KO
ENSG00000174444.15	RPL4	27499.5	-0.274581	0.0241155	6.97232e-29	SLC25A44KO		ENSG00000117724.15	CENPF	7382.45	-0.43635	0.0373616	1.56437e-30	SLC25A45KO		ENSG00000147065.18	MSN	5150.74	-0.333174	0.0263651	1.86073e-35	SLC25A48KO
ENSG00000065150.21	IPO5	7585.34	-0.266971	0.0234335	7.0975e-29	SLC25A44KO		ENSG00000059573.9	ALDH18A1	3572.57	-0.39131	0.0334434	1.78617e-30	SLC25A45KO		ENSG00000158747.15	NBL1	279.914	-1.38787	0.110635	2.1575e-35	SLC25A48KO
ENSG00000198040.11	ZNF84	1403.37	0.647045	0.05719	8.4292e-29	SLC25A44KO		ENSG00000149273.15	RPS3	12369.2	0.383855	0.0326901	2.01006e-30	SLC25A45KO		ENSG00000184635.17	ZNF93	224.222	1.59134	0.127538	2.73068e-35	SLC25A48KO
ENSG00000118680.14	MYL12B	7534.55	-0.388114	0.0341404	9.49367e-29	SLC25A44KO		ENSG00000107821.15	KAZALD1	395.476	-1.07663	0.0929656	2.2066e-30	SLC25A45KO		ENSG00000135679.27	MDM2	4484.64	0.582601	0.0462912	2.79865e-35	SLC25A48KO
ENSG00000136143.16	SUCLA2	2236.4	-0.543806	0.0480623	1.03172e-28	SLC25A44KO		ENSG00000174791.11	RIN1	454.214	0.888628	0.0767122	2.24636e-30	SLC25A45KO		ENSG00000164574.16	GALNT10	3092.89	0.470292	0.0373566	3.16087e-35	SLC25A48KO
ENSG00000057608.17	GDI2	6701.53	-0.290712	0.0255918	1.03183e-28	SLC25A44KO		ENSG00000109265.15	CRACD	233.398	-1.79011	0.155716	2.5862e-30	SLC25A45KO		ENSG00000114739.14	ACVR2B	885.267	0.773201	0.0617211	3.75238e-35	SLC25A48KO
ENSG00000142230.13	SAE1	3472.17	0.369806	0.0325308	1.25912e-28	SLC25A44KO		ENSG00000164651.18	SP8	62.6891	3.57872	0.311329	2.79165e-30	SLC25A45KO		ENSG00000121060.19	TRIM25	2507.13	-0.523098	0.0416667	4.20414e-35	SLC25A48KO
ENSG00000164007.11	CLDN19	472.77	0.868135	0.0772623	1.26189e-28	SLC25A44KO		ENSG00000070814.22	TCOF1	4496.02	-0.367006	0.0315234	3.08569e-30	SLC25A45KO		ENSG00000167703.15	SLC43A2	597.25	1.02799	0.0822721	4.84034e-35	SLC25A48KO
ENSG00000144366.17	GULP1	1805.59	-0.572887	0.0507423	1.26909e-28	SLC25A44KO		ENSG00000057608.17	GDI2	6701.53	-0.300044	0.0258173	3.08618e-30	SLC25A45KO		ENSG00000119655.11	NPC2	1559.17	0.562292	0.0448852	5.13524e-35	SLC25A48KO
ENSG00000130826.19	DKC1	2917.78	-0.428472	0.0378809	1.31557e-28	SLC25A44KO		ENSG00000122691.13	TWIST1	504.578	-0.91604	0.0794739	3.86889e-30	SLC25A45KO		ENSG00000182197.13	EXT1	2423.51	-0.469203	0.0373931	5.17618e-35	SLC25A48KO
ENSG00000164818.16	DNAAF5	2001.91	-0.445786	0.039411	1.32154e-28	SLC25A44KO		ENSG00000162591.17	MEGF6	488.433	1.06826	0.092929	4.71809e-30	SLC25A45KO		ENSG00000132563.17	REEP2	538.191	1.03353	0.0829947	6.04386e-35	SLC25A48KO
ENSG00000102189.17	EEA1	1211.23	0.573845	0.050845	1.34809e-28	SLC25A44KO		ENSG00000118193.12	KIF14	887.613	-0.726703	0.0629437	4.96892e-30	SLC25A45KO		ENSG00000063244.14	U2AF2	6185.87	-0.350404	0.0279595	6.41899e-35	SLC25A48KO
ENSG00000001561.7	ENPP4	729.616	-0.784997	0.0699373	1.53029e-28	SLC25A44KO		ENSG00000183628.14	DGCR6	229.53	-1.54068	0.13438	5.30419e-30	SLC25A45KO		ENSG00000091592.17	NLRP1	134.285	-8.16627	0.641034	6.41899e-35	SLC25A48KO
ENSG00000106554.13	CHCHD3	1898.26	-0.48547	0.0430228	1.53786e-28	SLC25A44KO		ENSG00000119042.18	SATB2	322.754	1.20734	0.105298	5.63012e-30	SLC25A45KO		ENSG00000066735.16	KIF26A	977.334	-0.683358	0.0547765	8.09119e-35	SLC25A48KO
ENSG00000106682.16	EIF4H	9416.59	-0.277746	0.0245335	1.57551e-28	SLC25A44KO		ENSG00000168575.10	SLC20A2	982.178	-0.820545	0.0712782	5.75265e-30	SLC25A45KO		ENSG00000111110.12	PPM1H	1275.72	0.656783	0.0526946	8.09119e-35	SLC25A48KO
ENSG00000164305.20	CASP3	1702.14	0.538872	0.0478113	1.61892e-28	SLC25A44KO		ENSG00000159259.8	CHAF1B	1145.04	-0.615851	0.0533751	5.92009e-30	SLC25A45KO		ENSG00000131389.18	SLC6A6	543.625	-1.09728	0.0883765	8.52649e-35	SLC25A48KO
ENSG00000166446.15	CDYL2	164.588	2.0692	0.186066	1.63038e-28	SLC25A44KO		ENSG00000116237.16	ICMT	5067.34	-0.372773	0.0322328	8.0212e-30	SLC25A45KO		ENSG00000163539.18	CLASP2	1742.96	0.625913	0.0501451	8.5695e-35	SLC25A48KO
ENSG00000242574.9	HLA-DMB	85.0542	-3.76291	0.336176	1.66646e-28	SLC25A44KO		ENSG00000132646.11	PCNA	5079.97	-0.365259	0.0316002	8.54891e-30	SLC25A45KO		ENSG00000120896.14	SORBS3	1785.26	-0.631362	0.0506008	8.61057e-35	SLC25A48KO
ENSG00000134852.15	CLOCK	1316.93	-0.559205	0.0497865	1.66712e-28	SLC25A44KO		ENSG00000030110.14	BAK1	955.216	0.683239	0.0594138	8.59865e-30	SLC25A45KO		ENSG00000162745.11	OLFML2B	93.7904	-2.56884	0.208519	8.70764e-35	SLC25A48KO
ENSG00000108344.15	PSMD3	3877.13	-0.38582	0.0341396	1.82871e-28	SLC25A44KO		ENSG00000137502.10	RAB30	896.916	-0.798052	0.0699232	1.10728e-29	SLC25A45KO		ENSG00000197323.12	TRIM33	2376.8	0.501738	0.0401523	1.0456e-34	SLC25A48KO
ENSG00000142864.15	SERBP1	11310.8	-0.315828	0.0279442	1.83838e-28	SLC25A44KO		ENSG00000101447.15	FAM83D	1259.15	-0.650917	0.0563268	1.32121e-29	SLC25A45KO		ENSG00000141447.19	OSBPL1A	442.157	1.35249	0.109424	1.25158e-34	SLC25A48KO
ENSG00000185088.14	RPS27L	1613.41	0.552508	0.049058	1.86822e-28	SLC25A44KO		ENSG00000129173.13	E2F8	934.559	-0.641271	0.0559578	1.54229e-29	SLC25A45KO		ENSG00000180921.7	FAM83H	830.99	-0.822675	0.0662249	1.25423e-34	SLC25A48KO
ENSG00000188735.13	TMEM120B	1252.14	0.597976	0.0532116	2.11342e-28	SLC25A44KO		ENSG00000001036.14	FUCA2	2292.12	0.50503	0.043984	1.59013e-29	SLC25A45KO		ENSG00000189410.12	SH2D5	143.939	-2.72493	0.221158	1.26746e-34	SLC25A48KO
ENSG00000132563.17	REEP2	538.191	0.930086	0.0833161	2.64675e-28	SLC25A44KO		ENSG00000138835.24	RGS3	1028.37	0.759396	0.0664438	1.60462e-29	SLC25A45KO		ENSG00000014641.21	MDH1	2527.88	0.483633	0.038772	1.36164e-34	SLC25A48KO
ENSG00000140961.14	OSGIN1	292.457	-1.24748	0.112116	2.64675e-28	SLC25A44KO		ENSG00000166681.14	BEX3	2708.77	0.419301	0.0364991	1.62796e-29	SLC25A45KO		ENSG00000121769.8	FABP3	394.762	-1.1043	0.0892487	1.36832e-34	SLC25A48KO
ENSG00000096060.15	FKBP5	1397.12	-0.547974	0.0488244	2.73576e-28	SLC25A44KO		ENSG00000149328.16	GLB1L2	1159.92	-0.63287	0.0553069	1.84185e-29	SLC25A45KO		ENSG00000184489.13	PTP4A3	178.573	-1.86636	0.151479	1.46394e-34	SLC25A48KO
ENSG00000276043.5	UHRF1	4270.47	-0.321486	0.0284845	2.77927e-28	SLC25A44KO		ENSG00000273032.3	DGCR5	278.385	-1.45744	0.12865	1.9959e-29	SLC25A45KO		ENSG00000166734.20	GOLM2	2872.2	0.486873	0.0391276	1.77623e-34	SLC25A48KO
ENSG00000184060.11	ADAP2	283.784	1.37656	0.123972	3.10724e-28	SLC25A44KO		ENSG00000263961.8	RHEX	96.4989	-2.0555	0.181952	2.04784e-29	SLC25A45KO		ENSG00000185404.17	SP140L	219.464	-1.55876	0.126565	2.02941e-34	SLC25A48KO
ENSG00000178425.14	NT5DC1	849.691	-0.644201	0.0570775	3.41382e-28	SLC25A44KO		ENSG00000114315.4	HES1	724.218	0.799679	0.070158	2.19555e-29	SLC25A45KO		ENSG00000003096.15	KLHL13	62.3595	-6.08738	0.488444	2.1573e-34	SLC25A48KO
ENSG00000204682.9	MIR1915HG	461.923	1.03621	0.0930379	3.42686e-28	SLC25A44KO		ENSG00000155304.6	HSPA13	2287.73	0.472165	0.0412097	2.27298e-29	SLC25A45KO		ENSG00000170214.5	ADRA1B	68.4724	-3.37363	0.274786	2.24951e-34	SLC25A48KO
ENSG00000188739.15	RBM34	523.144	-0.809356	0.0726025	3.86886e-28	SLC25A44KO		ENSG00000149782.13	PLCB3	1134.29	-0.613863	0.0537553	2.5695e-29	SLC25A45KO		ENSG00000183741.12	CBX6	4427.78	-0.392367	0.0315208	2.35299e-34	SLC25A48KO
ENSG00000128563.13	PRKRIP1	767.421	0.674616	0.0604074	4.14795e-28	SLC25A44KO		ENSG00000130164.15	LDLR	1823.42	0.471479	0.0412465	2.88722e-29	SLC25A45KO		ENSG00000180530.11	NRIP1	5209	0.447585	0.0359494	2.36307e-34	SLC25A48KO
ENSG00000198363.18	ASPH	4242.92	-0.340426	0.0303109	4.46095e-28	SLC25A44KO		ENSG00000074211.14	PPP2R2C	924.62	-0.694417	0.0609594	3.08712e-29	SLC25A45KO		ENSG00000141526.18	SLC16A3	1019.97	-0.80106	0.0647831	2.66451e-34	SLC25A48KO
ENSG00000198964.14	SGMS1	1206.44	-0.598536	0.0536135	4.66336e-28	SLC25A44KO		ENSG00000065675.16	PRKCQ	54.5873	-3.49035	0.309616	3.35898e-29	SLC25A45KO		ENSG00000178385.15	PLEKHM3	1155.85	0.69052	0.0554633	2.66451e-34	SLC25A48KO
ENSG00000145730.21	PAM	1680.22	-0.527967	0.0472489	4.78645e-28	SLC25A44KO		ENSG00000237649.8	KIFC1	1704.07	-0.487364	0.0429975	3.57087e-29	SLC25A45KO		ENSG00000104447.13	TRPS1	341.669	-8.92855	0.704307	2.66719e-34	SLC25A48KO
ENSG00000075420.13	FNDC3B	4904.74	0.746221	0.0670051	5.1736e-28	SLC25A44KO		ENSG00000049449.10	RCN1	4638.69	-0.351359	0.0307108	3.65083e-29	SLC25A45KO		ENSG00000130475.16	FCHO1	503.282	-0.997378	0.0806359	2.70762e-34	SLC25A48KO
ENSG00000101255.12	TRIB3	725.409	0.753591	0.0676436	5.18271e-28	SLC25A44KO		ENSG00000105137.13	SYDE1	2054.98	0.461523	0.0404697	4.09053e-29	SLC25A45KO		ENSG00000125733.18	TRIP10	1089.87	-0.729464	0.05896	2.78358e-34	SLC25A48KO
ENSG00000136448.13	NMT1	3392.55	-0.355117	0.0317621	5.42133e-28	SLC25A44KO		ENSG00000156299.15	TIAM1	72.3827	-6.92434	0.599539	4.35734e-29	SLC25A45KO		ENSG00000204392.11	LSM2	1162.2	-0.624457	0.050372	2.90482e-34	SLC25A48KO
ENSG00000103512.16	NOMO1	4736.38	0.355693	0.0317814	5.46138e-28	SLC25A44KO		ENSG00000103326.12	CAPN15	1955.58	0.438144	0.0384112	4.59963e-29	SLC25A45KO		ENSG00000135540.12	NHSL1	1678.2	-0.556161	0.0449486	3.30217e-34	SLC25A48KO
ENSG00000091140.15	DLD	1561.15	0.611996	0.0548792	5.53183e-28	SLC25A44KO		ENSG00000103653.17	CSK	2068.6	0.480138	0.0421819	4.8605e-29	SLC25A45KO		ENSG00000163659.13	TIPARP	390.166	1.20316	0.0979093	3.36004e-34	SLC25A48KO
ENSG00000271303.2	SRXN1	2503.02	-0.449127	0.0401718	5.58396e-28	SLC25A44KO		ENSG00000125827.9	TMX4	1328.19	-0.635885	0.0559943	4.88051e-29	SLC25A45KO		ENSG00000142449.13	FBN3	104.019	-7.50071	0.598666	3.45567e-34	SLC25A48KO
ENSG00000127603.32	MACF1	8537.29	0.33006	0.0294342	5.98787e-28	SLC25A44KO		ENSG00000198131.15	ZNF544	911.021	0.885323	0.0783004	5.32203e-29	SLC25A45KO		ENSG00000164307.13	ERAP1	1166.65	-0.689388	0.0558032	3.56441e-34	SLC25A48KO
ENSG00000120875.9	DUSP4	303.257	-1.27994	0.115868	6.08832e-28	SLC25A44KO		ENSG00000166415.15	WDR72	51.4031	-4.25228	0.376688	5.42543e-29	SLC25A45KO		ENSG00000055609.21	KMT2C	2919.72	0.471127	0.0379871	3.62211e-34	SLC25A48KO
ENSG00000261236.8	BOP1	2770.84	-0.388541	0.0348083	6.66077e-28	SLC25A44KO		ENSG00000107443.16	CCNJ	992.636	0.707993	0.0625047	5.55393e-29	SLC25A45KO		ENSG00000155380.13	SLC16A1	5925.4	0.321386	0.0259203	3.90772e-34	SLC25A48KO
ENSG00000171603.18	CLSTN1	4110.5	0.352699	0.0315376	6.81494e-28	SLC25A44KO		ENSG00000143870.13	PDIA6	7643.48	-0.293388	0.0257365	5.64045e-29	SLC25A45KO		ENSG00000167644.12	C19orf33	337.815	-1.44623	0.117882	3.9543e-34	SLC25A48KO
ENSG00000156675.16	RAB11FIP1	1751.87	0.492076	0.0439515	6.97522e-28	SLC25A44KO		ENSG00000110888.19	CAPRIN2	530.216	0.95014	0.0841561	5.75327e-29	SLC25A45KO		ENSG00000147889.18	CDKN2A	108.228	-2.78122	0.227851	5.1097e-34	SLC25A48KO
ENSG00000111907.21	TPD52L1	4350.39	-0.343852	0.0307863	7.00266e-28	SLC25A44KO		ENSG00000102265.12	TIMP1	1437.73	0.540829	0.0474036	6.11668e-29	SLC25A45KO		ENSG00000154309.9	DISP1	284.146	-1.51295	0.123706	5.1097e-34	SLC25A48KO
ENSG00000101974.15	ATP11C	1337.7	-0.556262	0.0499669	7.18165e-28	SLC25A44KO		ENSG00000147394.20	ZNF185	1053.87	-0.774484	0.0685488	6.95437e-29	SLC25A45KO		ENSG00000196511.15	TPK1	268.739	-1.4933	0.122149	5.46653e-34	SLC25A48KO
ENSG00000272398.6	CD24	61.8676	-3.0081	0.273702	7.58743e-28	SLC25A44KO		ENSG00000141441.16	GAREM1	79.3603	-2.92839	0.262497	8.03886e-29	SLC25A45KO		ENSG00000092421.17	SEMA6A	167.624	-2.73966	0.224006	5.89026e-34	SLC25A48KO
ENSG00000196428.13	TSC22D2	1038.39	0.579326	0.0521055	8.37275e-28	SLC25A44KO		ENSG00000079482.14	OPHN1	919.616	-0.695808	0.0618541	8.28208e-29	SLC25A45KO		ENSG00000103018.18	CYB5B	2564.23	-0.566581	0.0459363	6.01576e-34	SLC25A48KO
ENSG00000214944.10	ARHGEF28	875.455	-0.848427	0.0767604	9.47835e-28	SLC25A44KO		ENSG00000142168.15	SOD1	3380.32	-0.459975	0.0405532	8.61231e-29	SLC25A45KO		ENSG00000143376.14	SNX27	1905.32	0.531068	0.0430708	6.02831e-34	SLC25A48KO
ENSG00000196517.13	SLC6A9	392.618	0.919835	0.0833599	9.64599e-28	SLC25A44KO		ENSG00000198554.12	WDHD1	1376.24	-0.602662	0.0532722	8.80645e-29	SLC25A45KO		ENSG00000135069.14	PSAT1	5731.92	-0.373922	0.0302621	6.07234e-34	SLC25A48KO
ENSG00000165271.17	NOL6	2050.03	-0.446012	0.0401457	1.0439e-27	SLC25A44KO		ENSG00000116096.6	SPR	495.527	-1.05532	0.0937859	9.09636e-29	SLC25A45KO		ENSG00000108622.11	ICAM2	304.044	-1.4173	0.115859	6.10446e-34	SLC25A48KO
ENSG00000111816.8	FRK	131.927	-1.96214	0.179435	1.11471e-27	SLC25A44KO		ENSG00000164305.20	CASP3	1702.14	0.544925	0.048154	9.13411e-29	SLC25A45KO		ENSG00000100241.22	SBF1	3573.66	0.42562	0.0344935	7.12227e-34	SLC25A48KO
ENSG00000204304.12	PBX2	2517.28	0.446438	0.0401387	1.14422e-27	SLC25A44KO		ENSG00000170954.12	ZNF415	121.451	2.24865	0.201088	9.49154e-29	SLC25A45KO		ENSG00000141756.20	FKBP10	3476.87	-0.424413	0.0343925	7.25478e-34	SLC25A48KO
ENSG00000084731.15	KIF3C	538.53	0.905607	0.0821226	1.1842e-27	SLC25A44KO		ENSG00000145425.10	RPS3A	17044.4	0.362428	0.0319352	1.00366e-28	SLC25A45KO		ENSG00000182902.14	SLC25A18	86.9515	3.9144	0.319483	7.49193e-34	SLC25A48KO
ENSG00000140450.9	ARRDC4	346.041	-0.994179	0.0904037	1.24439e-27	SLC25A44KO		ENSG00000135316.20	SYNCRIP	10419.5	-0.284552	0.0250558	1.01121e-28	SLC25A45KO		ENSG00000239887.6	C1orf226	982.753	0.811425	0.0661525	8.01192e-34	SLC25A48KO
ENSG00000163131.12	CTSS	306.536	-1.51144	0.138236	1.38129e-27	SLC25A44KO		ENSG00000183722.9	LHFPL6	547.35	0.87401	0.0777603	1.1311e-28	SLC25A45KO		ENSG00000148082.10	SHC3	168.917	2.59345	0.213351	8.36255e-34	SLC25A48KO
ENSG00000002834.19	LASP1	12766.8	-0.219928	0.019764	1.41586e-27	SLC25A44KO		ENSG00000146938.16	NLGN4X	62.5916	2.65811	0.238537	1.2233e-28	SLC25A45KO		ENSG00000129009.13	ISLR	121.711	-8.03743	0.641941	8.93363e-34	SLC25A48KO
ENSG00000182492.16	BGN	52.847	-4.19326	0.381298	1.53114e-27	SLC25A44KO		ENSG00000144554.13	FANCD2	2145.46	-0.48897	0.0432961	1.25603e-28	SLC25A45KO		ENSG00000124795.17	DEK	7290.43	-0.386572	0.0313885	1.03794e-33	SLC25A48KO
ENSG00000157350.13	ST3GAL2	1057.23	0.606888	0.0548899	1.55916e-27	SLC25A44KO		ENSG00000120896.14	SORBS3	1785.26	-0.572236	0.0507043	1.27678e-28	SLC25A45KO		ENSG00000165802.23	NSMF	1817.56	-0.526858	0.0429309	1.22447e-33	SLC25A48KO
ENSG00000107738.20	VSIR	158.527	-1.85342	0.169722	1.63714e-27	SLC25A44KO		ENSG00000170903.12	MSANTD4	632.61	0.859464	0.0765856	1.33928e-28	SLC25A45KO		ENSG00000100439.11	ABHD4	551.49	0.864739	0.0706615	1.2971e-33	SLC25A48KO
ENSG00000109819.9	PPARGC1A	194.531	5.85865	0.524226	1.65837e-27	SLC25A44KO		ENSG00000110917.8	MLEC	9072.27	-0.274845	0.0242074	1.35316e-28	SLC25A45KO		ENSG00000073060.17	SCARB1	3370.61	0.419895	0.0341954	1.58206e-33	SLC25A48KO
ENSG00000275023.5	MLLT6	2206.98	-0.442696	0.0399402	1.70733e-27	SLC25A44KO		ENSG00000106460.20	TMEM106B	1599.87	-0.607149	0.0538715	1.40817e-28	SLC25A45KO		ENSG00000166128.13	RAB8B	1269.96	0.573982	0.0469344	1.71458e-33	SLC25A48KO
ENSG00000070159.14	PTPN3	614.671	-0.781151	0.0708913	1.73748e-27	SLC25A44KO		ENSG00000006459.11	KDM7A	363.93	-1.09612	0.0978923	1.44361e-28	SLC25A45KO		ENSG00000120685.20	PROSER1	1975	0.569232	0.0465205	1.89753e-33	SLC25A48KO
ENSG00000196712.20	NF1	3579.14	0.396864	0.0358388	2.03859e-27	SLC25A44KO		ENSG00000167191.12	GPRC5B	884.996	-0.734837	0.0653552	1.45688e-28	SLC25A45KO		ENSG00000088298.13	EDEM2	649.172	0.845664	0.0694037	2.18177e-33	SLC25A48KO
ENSG00000120306.11	CYSTM1	980.451	-0.677816	0.0612753	2.11275e-27	SLC25A44KO		ENSG00000073111.14	MCM2	4779.88	-0.39288	0.034759	1.49312e-28	SLC25A45KO		ENSG00000256771.5	ZNF253	306.545	1.37566	0.113554	2.19649e-33	SLC25A48KO
ENSG00000062725.10	APPBP2	1518.71	0.524639	0.0474911	2.13292e-27	SLC25A44KO		ENSG00000164920.10	OSR2	302.214	-1.27706	0.114731	1.53414e-28	SLC25A45KO		ENSG00000134253.10	TRIM45	345.736	-1.17797	0.097099	2.35296e-33	SLC25A48KO
ENSG00000288722.1	F8A1	587.195	1.01583	0.0927429	2.23391e-27	SLC25A44KO		ENSG00000175063.17	UBE2C	1263.46	-0.629168	0.0558662	1.62351e-28	SLC25A45KO		ENSG00000150540.14	HNMT	233.699	1.89162	0.156532	2.40762e-33	SLC25A48KO
ENSG00000173457.11	PPP1R14B	3535.35	-0.437308	0.0395117	2.28821e-27	SLC25A44KO		ENSG00000162734.13	PEA15	3100.4	0.386475	0.0342164	1.65678e-28	SLC25A45KO		ENSG00000189067.14	LITAF	3350.95	-0.500539	0.0409595	2.51591e-33	SLC25A48KO
ENSG00000064393.16	HIPK2	4990.73	-0.472923	0.0428352	2.47248e-27	SLC25A44KO		ENSG00000170017.12	ALCAM	4330.17	0.34174	0.0302648	1.7954e-28	SLC25A45KO		ENSG00000162736.18	NCSTN	2290.34	0.510262	0.0417692	3.05648e-33	SLC25A48KO
ENSG00000166106.4	ADAMTS15	1597.09	0.505389	0.0456351	2.57579e-27	SLC25A44KO		ENSG00000110841.14	PPFIBP1	2037.96	-0.486662	0.0431828	1.92579e-28	SLC25A45KO		ENSG00000134013.16	LOXL2	3220.38	0.446853	0.03664	3.38118e-33	SLC25A48KO
ENSG00000126457.22	PRMT1	4781.71	-0.409931	0.0371317	2.68654e-27	SLC25A44KO		ENSG00000113742.14	CPEB4	1369.97	0.620561	0.0552964	2.05059e-28	SLC25A45KO		ENSG00000130826.19	DKC1	2917.78	-0.464562	0.038075	3.4003e-33	SLC25A48KO
ENSG00000149313.11	AASDHPPT	2005.68	-0.470836	0.042636	2.86233e-27	SLC25A44KO		ENSG00000273604.2	EPOP	525.935	-0.835231	0.0746616	2.11172e-28	SLC25A45KO		ENSG00000158623.14	COPG2	1411.3	0.634582	0.0521069	3.50197e-33	SLC25A48KO
ENSG00000171234.14	UGT2B7	195.222	-1.49974	0.137796	2.90674e-27	SLC25A44KO		ENSG00000109610.6	SOD3	342.664	-1.13378	0.101698	2.11484e-28	SLC25A45KO		ENSG00000137672.13	TRPC6	174.158	-1.84716	0.153308	3.6971e-33	SLC25A48KO
ENSG00000196411.10	EPHB4	2468.21	0.412815	0.0373776	2.96931e-27	SLC25A44KO		ENSG00000100596.8	SPTLC2	2512.04	-0.416508	0.0369888	2.24966e-28	SLC25A45KO		ENSG00000118523.6	CCN2	1270.63	-0.703116	0.0578192	3.79948e-33	SLC25A48KO
ENSG00000162542.14	TMCO4	88.7146	-2.01843	0.185966	3.01248e-27	SLC25A44KO		ENSG00000167244.22	IGF2	833.981	-0.929418	0.0833467	2.74847e-28	SLC25A45KO		ENSG00000147202.19	DIAPH2	643.615	-1.01561	0.0838616	3.99058e-33	SLC25A48KO
ENSG00000124795.17	DEK	7290.43	-0.345742	0.0312965	3.02747e-27	SLC25A44KO		ENSG00000112773.16	TENT5A	643.947	-1.19186	0.107345	3.07846e-28	SLC25A45KO		ENSG00000159216.19	RUNX1	254.914	-1.62046	0.134439	4.96059e-33	SLC25A48KO
ENSG00000151012.13	SLC7A11	1037.91	-0.635876	0.0578862	3.02747e-27	SLC25A44KO		ENSG00000107554.17	DNMBP	924.819	0.723331	0.064536	3.14887e-28	SLC25A45KO		ENSG00000173559.15	NABP1	591.739	-1.03146	0.08529	5.23897e-33	SLC25A48KO
ENSG00000159399.10	HK2	1455.16	-0.538584	0.0489173	3.08919e-27	SLC25A44KO		ENSG00000141447.19	OSBPL1A	442.157	1.22689	0.110539	3.16217e-28	SLC25A45KO		ENSG00000135525.19	MAP7	311.575	-1.45147	0.120624	5.76117e-33	SLC25A48KO
ENSG00000101160.15	CTSZ	1847.81	0.459292	0.0416775	3.31859e-27	SLC25A44KO		ENSG00000138780.15	GSTCD	734.533	-0.766783	0.0686969	3.61921e-28	SLC25A45KO		ENSG00000165271.17	NOL6	2050.03	-0.492072	0.0404426	5.86449e-33	SLC25A48KO
ENSG00000114738.11	MAPKAPK3	1212.58	-0.555248	0.0504838	3.32043e-27	SLC25A44KO		ENSG00000061273.18	HDAC7	2669.98	0.411331	0.0366981	4.26245e-28	SLC25A45KO		ENSG00000185483.13	ROR1	272.703	-1.8386	0.153062	5.86449e-33	SLC25A48KO
ENSG00000151640.13	DPYSL4	42.729	-4.94719	0.453238	3.57322e-27	SLC25A44KO		ENSG00000078114.19	NEBL	136.866	1.72447	0.156226	4.31942e-28	SLC25A45KO		ENSG00000168575.10	SLC20A2	982.178	-0.859068	0.071012	6.03025e-33	SLC25A48KO
ENSG00000073969.19	NSF	1932.07	-0.419035	0.0380471	3.59133e-27	SLC25A44KO		ENSG00000262198.2	ENSG00000262198	1295.8	-1.13256	0.10223	4.33072e-28	SLC25A45KO		ENSG00000127838.15	PNKD	2004.98	0.534048	0.043999	6.97736e-33	SLC25A48KO
ENSG00000170779.11	CDCA4	999.887	-0.585878	0.0533787	3.8992e-27	SLC25A44KO		ENSG00000126787.13	DLGAP5	1504.4	-0.586756	0.0523727	4.44412e-28	SLC25A45KO		ENSG00000103021.10	CCDC113	55.7547	-5.32284	0.438505	7.00882e-33	SLC25A48KO
ENSG00000003393.16	ALS2	1676.33	0.706645	0.0645416	4.10628e-27	SLC25A44KO		ENSG00000181019.13	NQO1	4011.89	0.359633	0.0319898	4.44699e-28	SLC25A45KO		ENSG00000147394.20	ZNF185	1053.87	-0.825918	0.0683329	7.07386e-33	SLC25A48KO
ENSG00000105185.12	PDCD5	1391.37	-0.613653	0.0560174	4.59564e-27	SLC25A44KO		ENSG00000136527.19	TRA2B	4283.54	-0.4462	0.039873	4.55181e-28	SLC25A45KO		ENSG00000165092.13	ALDH1A1	50.0987	-4.83417	0.40093	7.33825e-33	SLC25A48KO
ENSG00000062485.19	CS	4319.4	-0.32866	0.0298548	4.73091e-27	SLC25A44KO		ENSG00000144355.15	DLX1	371.919	1.05483	0.0951315	4.91959e-28	SLC25A45KO		ENSG00000178078.12	STAP2	154.634	-2.18325	0.182348	8.43549e-33	SLC25A48KO
ENSG00000159842.16	ABR	2955.83	-0.381975	0.0347357	4.85589e-27	SLC25A44KO		ENSG00000174996.12	KLC2	1942.44	0.499767	0.0447244	4.91959e-28	SLC25A45KO		ENSG00000168497.5	CAVIN2	428.438	-1.08114	0.089845	9.1462e-33	SLC25A48KO
ENSG00000178878.13	APOLD1	304.848	1.44828	0.133597	5.15257e-27	SLC25A44KO		ENSG00000164687.11	FABP5	962.613	-0.70556	0.0633984	5.02108e-28	SLC25A45KO		ENSG00000176597.12	B3GNT5	507.082	0.99735	0.0828896	1.00843e-32	SLC25A48KO
ENSG00000026103.25	FAS	97.3729	-2.49711	0.231038	5.32775e-27	SLC25A44KO		ENSG00000245910.9	SNHG6	903.977	0.830574	0.0747626	5.22625e-28	SLC25A45KO		ENSG00000182752.10	PAPPA	97.0025	-7.3438	0.599473	1.12854e-32	SLC25A48KO
ENSG00000175550.8	DRAP1	1442.27	-0.508402	0.0464019	5.51647e-27	SLC25A44KO		ENSG00000076864.21	RAP1GAP	151.156	-1.71437	0.155458	5.24329e-28	SLC25A45KO		ENSG00000148908.15	RGS10	264.988	-1.47826	0.122908	1.16387e-32	SLC25A48KO
ENSG00000120256.11	LRP11	1252.39	-0.588921	0.0538697	5.78067e-27	SLC25A44KO		ENSG00000164056.11	SPRY1	2917.24	0.454325	0.0406887	6.11979e-28	SLC25A45KO		ENSG00000100997.20	ABHD12	1346.19	0.572403	0.0474078	1.19814e-32	SLC25A48KO
ENSG00000068078.20	FGFR3	344.754	1.04518	0.0963422	6.40176e-27	SLC25A44KO		ENSG00000111912.20	NCOA7	1711.55	-0.554966	0.0498283	6.20039e-28	SLC25A45KO		ENSG00000119899.13	SLC17A5	1272.69	0.637667	0.0528274	1.31185e-32	SLC25A48KO
ENSG00000163435.16	ELF3	566.492	-0.749043	0.0687334	6.89335e-27	SLC25A44KO		ENSG00000128050.9	PAICS	9251.46	-0.336146	0.0300609	6.24207e-28	SLC25A45KO		ENSG00000131724.11	IL13RA1	2066.23	-0.550088	0.0455293	1.3658e-32	SLC25A48KO
ENSG00000136997.22	MYC	1452.77	-0.514739	0.0471172	8.08654e-27	SLC25A44KO		ENSG00000165802.23	NSMF	1817.56	-0.480266	0.0430804	7.10423e-28	SLC25A45KO		ENSG00000163479.14	SSR2	3101.51	0.467911	0.038712	1.43918e-32	SLC25A48KO
ENSG00000105401.9	CDC37	4680.15	-0.387993	0.0354821	8.16105e-27	SLC25A44KO		ENSG00000160867.15	FGFR4	353.093	-1.22942	0.111537	7.37079e-28	SLC25A45KO		ENSG00000121753.13	ADGRB2	74.5331	-3.2126	0.268887	1.54068e-32	SLC25A48KO
ENSG00000104833.12	TUBB4A	160.401	-1.57542	0.146193	8.35731e-27	SLC25A44KO		ENSG00000100490.10	CDKL1	232.203	-1.91171	0.174055	7.7986e-28	SLC25A45KO		ENSG00000148154.10	UGCG	3224.36	0.457331	0.0378835	1.79325e-32	SLC25A48KO
ENSG00000182197.13	EXT1	2423.51	-0.405364	0.0370679	8.61358e-27	SLC25A44KO		ENSG00000205978.6	NYNRIN	289.647	-1.07502	0.0974139	8.16679e-28	SLC25A45KO		ENSG00000066027.12	PPP2R5A	1578.39	0.573897	0.0476401	1.83096e-32	SLC25A48KO
ENSG00000163293.12	NIPAL1	738.239	0.84692	0.0780841	8.63325e-27	SLC25A44KO		ENSG00000206560.12	ANKRD28	1784.63	-0.495087	0.0444904	8.71429e-28	SLC25A45KO		ENSG00000198682.13	PAPSS2	410.302	-1.33197	0.111374	1.8734e-32	SLC25A48KO
ENSG00000183688.4	RFLNB	2576.33	-0.394367	0.0360094	8.8837e-27	SLC25A44KO		ENSG00000164818.16	DNAAF5	2001.91	-0.44313	0.039855	1.08659e-27	SLC25A45KO		ENSG00000160191.18	PDE9A	298.307	-1.52433	0.127834	2.04774e-32	SLC25A48KO
ENSG00000145741.17	BTF3	6638.42	-0.332558	0.0303912	9.03875e-27	SLC25A44KO		ENSG00000114383.10	TUSC2	968.181	0.626961	0.0565714	1.09998e-27	SLC25A45KO		ENSG00000068912.15	ERLEC1	1390.63	0.598145	0.0496655	2.09458e-32	SLC25A48KO
ENSG00000173156.7	RHOD	490.425	-0.843861	0.0777961	9.0648e-27	SLC25A44KO		ENSG00000117298.16	ECE1	5608.65	0.316478	0.0284211	1.11339e-27	SLC25A45KO		ENSG00000149218.5	ENDOD1	1146.17	-0.671342	0.0558625	2.24566e-32	SLC25A48KO
ENSG00000196323.14	ZBTB44	1631.38	-0.487356	0.0446428	9.23865e-27	SLC25A44KO		ENSG00000121316.11	PLBD1	976.771	-0.711455	0.0641063	1.11357e-27	SLC25A45KO		ENSG00000196810.6	CTBP1-DT	693.461	0.87856	0.0733149	2.34003e-32	SLC25A48KO
ENSG00000012660.14	ELOVL5	2732.46	-0.43217	0.0394754	9.72196e-27	SLC25A44KO		ENSG00000182389.20	CACNB4	107.617	2.27021	0.207658	1.19286e-27	SLC25A45KO		ENSG00000076356.7	PLXNA2	62.6419	-4.9924	0.415862	2.55181e-32	SLC25A48KO
ENSG00000198168.9	SVIP	472.435	-0.937275	0.0866235	1.06068e-26	SLC25A44KO		ENSG00000105939.14	ZC3HAV1	1425.16	-0.570348	0.0514069	1.20517e-27	SLC25A45KO		ENSG00000156299.15	TIAM1	72.3827	-6.79601	0.560576	3.29293e-32	SLC25A48KO
ENSG00000108443.14	RPS6KB1	1474.05	0.558514	0.0513589	1.19294e-26	SLC25A44KO		ENSG00000063244.14	U2AF2	6185.87	-0.311848	0.0280388	1.24584e-27	SLC25A45KO		ENSG00000185627.19	PSMD13	2330.88	-0.507348	0.0422304	3.3325e-32	SLC25A48KO
ENSG00000104341.17	LAPTM4B	5371.43	-0.299372	0.0274606	1.20906e-26	SLC25A44KO		ENSG00000092964.18	DPYSL2	3352.88	-0.436844	0.0393228	1.27313e-27	SLC25A45KO		ENSG00000128487.19	SPECC1	1647.43	0.546983	0.0456105	4.09354e-32	SLC25A48KO
ENSG00000104133.16	SPG11	1253.96	0.632607	0.058282	1.30284e-26	SLC25A44KO		ENSG00000164587.13	RPS14	6390.44	0.372907	0.033525	1.2808e-27	SLC25A45KO		ENSG00000273604.2	EPOP	525.935	-0.886671	0.0743025	4.12504e-32	SLC25A48KO
ENSG00000134245.18	WNT2B	659.957	0.927887	0.0859664	1.38945e-26	SLC25A44KO		ENSG00000108100.18	CCNY	2294.37	0.409357	0.0368418	1.3026e-27	SLC25A45KO		ENSG00000132382.15	MYBBP1A	2794.06	-0.432093	0.0360285	4.1664e-32	SLC25A48KO
ENSG00000112759.19	SLC29A1	1626.18	-0.469995	0.0431638	1.39975e-26	SLC25A44KO		ENSG00000099812.9	MISP	798.863	-0.815073	0.0739168	1.3026e-27	SLC25A45KO		ENSG00000103888.17	CEMIP	506.511	-0.955018	0.0802352	5.14875e-32	SLC25A48KO
ENSG00000121274.14	TENT4B	1009.67	-0.597794	0.0551506	1.53945e-26	SLC25A44KO		ENSG00000127837.10	AAMP	2298.48	0.440193	0.0396976	1.52889e-27	SLC25A45KO		ENSG00000170954.12	ZNF415	121.451	2.35669	0.199171	5.19777e-32	SLC25A48KO
ENSG00000119280.17	C1orf198	3668.95	-0.339685	0.0312017	1.79647e-26	SLC25A44KO		ENSG00000186591.13	UBE2H	4036.31	0.349039	0.0314798	1.77968e-27	SLC25A45KO		ENSG00000101974.15	ATP11C	1337.7	-0.600264	0.0502908	6.98993e-32	SLC25A48KO
ENSG00000180817.12	PPA1	3337.13	-0.405348	0.0373654	1.81022e-26	SLC25A44KO		ENSG00000165304.8	MELK	1616.06	-0.491708	0.0444839	1.97508e-27	SLC25A45KO		ENSG00000153721.19	CNKSR3	1545.48	-0.596904	0.0500593	7.45031e-32	SLC25A48KO
ENSG00000169429.12	CXCL8	643.275	-1.60875	0.150215	2.07241e-26	SLC25A44KO		ENSG00000112562.20	SMOC2	161.203	9.17869	0.802666	2.22721e-27	SLC25A45KO		ENSG00000156504.17	PABIR2	1297.88	0.655545	0.0550931	8.3942e-32	SLC25A48KO
ENSG00000075568.17	TMEM131	2321.73	0.416316	0.0383329	2.12544e-26	SLC25A44KO		ENSG00000182054.10	IDH2	643.92	-1.00156	0.0915605	2.24513e-27	SLC25A45KO		ENSG00000119285.11	HEATR1	3219.69	-0.486796	0.0407463	8.81737e-32	SLC25A48KO
ENSG00000126804.14	ZBTB1	1912.68	0.504713	0.0464875	2.14453e-26	SLC25A44KO		ENSG00000166801.17	FAM111A	1620.42	-0.504878	0.04586	2.3497e-27	SLC25A45KO		ENSG00000096384.20	HSP90AB1	49554.2	-0.219009	0.0183356	9.82448e-32	SLC25A48KO
ENSG00000109738.11	GLRB	1122.16	0.637566	0.0590204	2.33923e-26	SLC25A44KO		ENSG00000285043.3	ENSG00000285043	382.329	2.41561	0.222702	2.37969e-27	SLC25A45KO		ENSG00000136603.15	SKIL	2193.75	0.5482	0.0460401	1.06733e-31	SLC25A48KO
ENSG00000101928.13	MOSPD1	384.494	1.13815	0.106307	2.3516e-26	SLC25A44KO		ENSG00000125868.16	DSTN	7545.51	-0.376176	0.0340506	2.65479e-27	SLC25A45KO		ENSG00000100403.12	ZC3H7B	5061.86	0.329216	0.027598	1.11816e-31	SLC25A48KO
ENSG00000102054.18	RBBP7	5210.83	-0.324008	0.0298405	2.38692e-26	SLC25A44KO		ENSG00000147324.11	MFHAS1	2275.81	0.452556	0.0410158	2.68874e-27	SLC25A45KO		ENSG00000106853.20	PTGR1	1166.36	0.594706	0.0497409	1.27132e-31	SLC25A48KO
ENSG00000147130.14	ZMYM3	1882.22	0.43249	0.0398416	2.39547e-26	SLC25A44KO		ENSG00000113368.12	LMNB1	4391.52	-0.342252	0.0309697	2.98374e-27	SLC25A45KO		ENSG00000128268.12	MGAT3	3967.55	-0.369204	0.0310315	1.52281e-31	SLC25A48KO
ENSG00000155304.6	HSPA13	2287.73	0.443739	0.0409593	2.45762e-26	SLC25A44KO		ENSG00000151623.15	NR3C2	636.462	-0.776269	0.0708811	3.11952e-27	SLC25A45KO		ENSG00000112852.7	PCDHB2	449.828	1.08143	0.0919164	1.70596e-31	SLC25A48KO
ENSG00000111641.13	NOP2	2539.34	-0.446893	0.041303	2.61498e-26	SLC25A44KO		ENSG00000126067.12	PSMB2	3832.31	-0.339941	0.0308152	3.44041e-27	SLC25A45KO		ENSG00000185591.10	SP1	3725.57	-0.361134	0.0303673	1.73002e-31	SLC25A48KO
ENSG00000196810.6	CTBP1-DT	693.461	0.791431	0.0735342	2.63329e-26	SLC25A44KO		ENSG00000143320.9	CRABP2	1801.36	0.495499	0.0450653	3.56162e-27	SLC25A45KO		ENSG00000171793.17	CTPS1	3265.99	-0.449915	0.0379215	2.15139e-31	SLC25A48KO
ENSG00000125166.13	GOT2	3299.43	-0.366345	0.0338102	2.76854e-26	SLC25A44KO		ENSG00000141736.14	ERBB2	2827.17	-0.440218	0.0399836	3.70419e-27	SLC25A45KO		ENSG00000018699.13	TTC27	865.773	-0.715324	0.0604798	2.28499e-31	SLC25A48KO
ENSG00000197256.11	KANK2	2835.2	-0.433904	0.0401165	2.80774e-26	SLC25A44KO		ENSG00000137962.13	ARHGAP29	5622.64	0.375724	0.0339694	3.79873e-27	SLC25A45KO		ENSG00000101928.13	MOSPD1	384.494	1.24157	0.105915	2.60076e-31	SLC25A48KO
ENSG00000139505.13	MTMR6	1145.4	-0.589556	0.0546593	2.98822e-26	SLC25A44KO		ENSG00000166444.19	DENND2B	915.669	1.53767	0.141815	3.88223e-27	SLC25A45KO		ENSG00000123892.12	RAB38	570.758	0.92457	0.0786139	3.46853e-31	SLC25A48KO
ENSG00000148700.15	ADD3	2427.76	0.397364	0.0366608	3.07615e-26	SLC25A44KO		ENSG00000178922.18	HYI	500.679	0.889117	0.0815184	4.35285e-27	SLC25A45KO		ENSG00000130956.14	HABP4	1120.8	0.651375	0.055238	3.50735e-31	SLC25A48KO
ENSG00000006282.22	SPATA20	1079.94	-0.607253	0.0563341	3.10781e-26	SLC25A44KO		ENSG00000147065.18	MSN	5150.74	-0.291027	0.0264523	4.69223e-27	SLC25A45KO		ENSG00000063660.9	GPC1	3327.61	0.37052	0.0313781	4.3886e-31	SLC25A48KO
ENSG00000182173.14	TSEN54	825.52	-0.687605	0.0638861	3.12167e-26	SLC25A44KO		ENSG00000106682.16	EIF4H	9416.59	-0.271572	0.024675	4.8792e-27	SLC25A45KO		ENSG00000103876.14	FAH	287.457	-1.1586	0.0995548	4.86427e-31	SLC25A48KO
ENSG00000108691.10	CCL2	84.2743	-3.1869	0.298928	3.25776e-26	SLC25A44KO		ENSG00000006432.16	MAP3K9	1700.07	-0.695613	0.0636931	5.01059e-27	SLC25A45KO		ENSG00000136527.19	TRA2B	4283.54	-0.467113	0.0397466	7.49962e-31	SLC25A48KO
ENSG00000065717.16	TLE2	319.199	-1.06859	0.0997985	3.92846e-26	SLC25A44KO		ENSG00000239887.6	C1orf226	982.753	-0.810288	0.0743058	5.04245e-27	SLC25A45KO		ENSG00000158457.6	TSPAN33	553.529	0.90975	0.0778449	7.49962e-31	SLC25A48KO
ENSG00000112992.18	NNT	2085.64	-0.457665	0.0424669	4.4527e-26	SLC25A44KO		ENSG00000134775.16	FHOD3	753.264	-0.744327	0.0681902	5.15115e-27	SLC25A45KO		ENSG00000165476.14	REEP3	1412.39	0.527976	0.0449621	7.65009e-31	SLC25A48KO
ENSG00000241484.10	ARHGAP8	233.663	-1.19594	0.112308	4.47451e-26	SLC25A44KO		ENSG00000162772.18	ATF3	155.563	1.78549	0.16525	5.16772e-27	SLC25A45KO		ENSG00000188739.15	RBM34	523.144	-0.856098	0.0732382	7.83368e-31	SLC25A48KO
ENSG00000130638.18	ATXN10	3216.09	-0.416602	0.0386475	4.65058e-26	SLC25A44KO		ENSG00000140320.12	BAHD1	1490.91	-0.543301	0.0496482	5.98447e-27	SLC25A45KO		ENSG00000164402.14	SEPTIN8	2061.66	-0.486096	0.0415044	8.4121e-31	SLC25A48KO
ENSG00000100906.12	NFKBIA	2186.36	-0.408074	0.0378557	4.88851e-26	SLC25A44KO		ENSG00000083720.13	OXCT1	877.789	-0.824107	0.0758493	6.53546e-27	SLC25A45KO		ENSG00000084693.16	AGBL5	1177.92	0.597302	0.0509531	8.41767e-31	SLC25A48KO
ENSG00000178202.14	POGLUT3	3089.09	-0.400937	0.0372029	4.95764e-26	SLC25A44KO		ENSG00000168078.10	PBK	1463.43	-0.537887	0.0492033	6.82509e-27	SLC25A45KO		ENSG00000120784.17	ZFP30	542.606	0.943068	0.0808156	8.70468e-31	SLC25A48KO
ENSG00000159199.14	ATP5MC1	1231.84	-0.735204	0.0686643	5.13017e-26	SLC25A44KO		ENSG00000145332.14	KLHL8	723.901	0.769817	0.0706401	6.92011e-27	SLC25A45KO		ENSG00000095383.20	TBC1D2	78.9815	-3.91461	0.335907	9.30325e-31	SLC25A48KO
ENSG00000140511.12	HAPLN3	816.586	-0.63185	0.0588529	5.27181e-26	SLC25A44KO		ENSG00000184524.6	CEND1	41.1159	5.22879	0.479902	7.7728e-27	SLC25A45KO		ENSG00000167100.15	SAMD14	225.851	-1.73024	0.14949	1.03308e-30	SLC25A48KO
ENSG00000111676.15	ATN1	4795.89	0.37722	0.0349865	5.4965e-26	SLC25A44KO		ENSG00000101608.13	MYL12A	6424.13	-0.389263	0.035618	8.02457e-27	SLC25A45KO		ENSG00000155465.21	SLC7A7	233.251	1.27745	0.110031	1.09328e-30	SLC25A48KO
ENSG00000100403.12	ZC3H7B	5061.86	0.297366	0.0275823	5.86389e-26	SLC25A44KO		ENSG00000204580.14	DDR1	3409.27	-0.434212	0.0397037	8.68646e-27	SLC25A45KO		ENSG00000073008.16	PVR	3667.15	0.397826	0.0338876	1.15163e-30	SLC25A48KO
ENSG00000105443.17	CYTH2	1478.48	0.488871	0.0455063	6.27847e-26	SLC25A44KO		ENSG00000197415.12	VEPH1	364.05	-1.26303	0.117075	1.00021e-26	SLC25A45KO		ENSG00000160691.19	SHC1	2011.43	-0.492974	0.0421392	1.26518e-30	SLC25A48KO
ENSG00000198752.11	CDC42BPB	3790.61	-0.349434	0.0325006	6.48375e-26	SLC25A44KO		ENSG00000155111.15	CDK19	1597.38	0.56826	0.0521915	1.01981e-26	SLC25A45KO		ENSG00000162636.16	EEIG2	807.088	0.805545	0.0691676	1.28673e-30	SLC25A48KO
ENSG00000111962.8	UST	139.053	-1.91384	0.180951	6.80449e-26	SLC25A44KO		ENSG00000102854.16	MSLN	275.288	-1.1749	0.109024	1.01981e-26	SLC25A45KO		ENSG00000182459.5	TEX19	355.62	1.15225	0.0993224	1.30892e-30	SLC25A48KO
ENSG00000113356.13	POLR3G	316.164	-1.19977	0.113089	7.07826e-26	SLC25A44KO		ENSG00000141576.16	RNF157	543.384	-0.852114	0.0783636	1.08711e-26	SLC25A45KO		ENSG00000132205.11	EMILIN2	64.2832	-2.88024	0.249846	1.75448e-30	SLC25A48KO
ENSG00000115275.15	MOGS	1710.2	0.53436	0.0498441	7.09015e-26	SLC25A44KO		ENSG00000173621.9	LRFN4	692.36	0.668259	0.0615518	1.13177e-26	SLC25A45KO		ENSG00000173821.20	RNF213	3334.66	-0.464306	0.0397272	1.78276e-30	SLC25A48KO
ENSG00000160183.17	TMPRSS3	69.5426	-3.19055	0.301317	8.13806e-26	SLC25A44KO		ENSG00000197324.9	LRP10	4904.18	0.445347	0.0408381	1.14494e-26	SLC25A45KO		ENSG00000136840.19	ST6GALNAC4	367.596	-1.13689	0.0981833	1.79155e-30	SLC25A48KO
ENSG00000067066.17	SP100	300.599	-1.1538	0.108942	8.40944e-26	SLC25A44KO		ENSG00000101911.13	PRPS2	1204.44	-0.591231	0.0543764	1.16301e-26	SLC25A45KO		ENSG00000161714.12	PLCD3	1514.34	-0.592442	0.0508482	1.95155e-30	SLC25A48KO
ENSG00000085224.23	ATRX	2783.71	0.371748	0.0345143	8.41133e-26	SLC25A44KO		ENSG00000103035.11	PSMD7	2142.32	-0.429268	0.0394555	1.46138e-26	SLC25A45KO		ENSG00000158604.15	TMED4	2132.31	0.450607	0.0385889	2.05241e-30	SLC25A48KO
ENSG00000163755.9	HPS3	2143.88	0.554018	0.0518131	8.93226e-26	SLC25A44KO		ENSG00000049246.15	PER3	402.323	-1.12794	0.104844	1.51555e-26	SLC25A45KO		ENSG00000108518.8	PFN1	15373.6	-0.304449	0.0261002	2.12857e-30	SLC25A48KO
ENSG00000169083.18	AR	108.871	3.65081	0.34379	9.95549e-26	SLC25A44KO		ENSG00000213593.10	TMX2	1988.16	0.464788	0.0427963	1.53007e-26	SLC25A45KO		ENSG00000186522.15	SEPTIN10	1905.86	-0.553708	0.0475491	2.39772e-30	SLC25A48KO
ENSG00000172757.13	CFL1	12670.7	-0.258929	0.0241457	1.04269e-25	SLC25A44KO		ENSG00000112531.17	QKI	3141.26	0.536051	0.0494186	1.70803e-26	SLC25A45KO		ENSG00000115241.11	PPM1G	4375.67	-0.338599	0.0290594	2.41198e-30	SLC25A48KO
ENSG00000103035.11	PSMD7	2142.32	-0.417354	0.0389909	1.05379e-25	SLC25A44KO		ENSG00000139618.18	BRCA2	810.171	-0.681984	0.0630447	1.75182e-26	SLC25A45KO		ENSG00000117528.14	ABCD3	2547.25	0.464451	0.0398768	2.54945e-30	SLC25A48KO
ENSG00000003249.15	DBNDD1	990.926	0.612657	0.0573519	1.14378e-25	SLC25A44KO		ENSG00000127564.17	PKMYT1	1300.69	-0.565562	0.0522043	1.78174e-26	SLC25A45KO		ENSG00000115290.11	GRB14	290.213	-1.19759	0.103796	2.67924e-30	SLC25A48KO
ENSG00000135097.7	MSI1	325.737	1.08985	0.103157	1.14718e-25	SLC25A44KO		ENSG00000134250.21	NOTCH2	4739.43	-0.376956	0.0346591	1.81819e-26	SLC25A45KO		ENSG00000146411.6	SLC2A12	780.124	-0.74393	0.0640787	2.77854e-30	SLC25A48KO
ENSG00000101004.16	NINL	548.066	0.878102	0.0828245	1.19704e-25	SLC25A44KO		ENSG00000141367.13	CLTC	11924.6	-0.267909	0.0246356	1.98617e-26	SLC25A45KO		ENSG00000139505.13	MTMR6	1145.4	-0.63861	0.0550608	3.33664e-30	SLC25A48KO
ENSG00000288701.1	PRRC2B	8661.14	0.284813	0.0265572	1.24456e-25	SLC25A44KO		ENSG00000072501.19	SMC1A	6629.02	-0.336915	0.0310211	2.04596e-26	SLC25A45KO		ENSG00000184349.14	EFNA5	1127.36	-0.828459	0.0716621	3.39004e-30	SLC25A48KO
ENSG00000249599.2	BMPR1B-DT	47.8997	-4.0776	0.385613	1.3192e-25	SLC25A44KO		ENSG00000100911.16	PSME2	1045.57	-0.63363	0.0586926	2.21125e-26	SLC25A45KO		ENSG00000107798.18	LIPA	551.388	-0.994203	0.0862649	3.66786e-30	SLC25A48KO
ENSG00000181924.7	COA4	695.77	-0.837848	0.079055	1.35259e-25	SLC25A44KO		ENSG00000171227.7	TMEM37	143.208	-2.59721	0.242859	2.3001e-26	SLC25A45KO		ENSG00000077514.9	POLD3	1161.35	-0.575036	0.0495798	3.73793e-30	SLC25A48KO
ENSG00000128422.18	KRT17	79.7215	-2.28114	0.217591	1.42516e-25	SLC25A44KO		ENSG00000101773.19	RBBP8	2379.32	-0.573083	0.0530488	2.37216e-26	SLC25A45KO		ENSG00000135723.14	FHOD1	872.687	-0.75218	0.0650746	3.91988e-30	SLC25A48KO
ENSG00000128298.18	BAIAP2L2	144.946	-1.59198	0.151508	1.48532e-25	SLC25A44KO		ENSG00000143384.14	MCL1	5599.97	0.288334	0.0265924	2.38007e-26	SLC25A45KO		ENSG00000137486.17	ARRB1	1007.47	-0.661857	0.0571969	3.91988e-30	SLC25A48KO
ENSG00000128607.14	KLHDC10	1473.57	0.525075	0.0493693	1.60709e-25	SLC25A44KO		ENSG00000105996.7	HOXA2	89.6935	-3.40145	0.317617	2.41156e-26	SLC25A45KO		ENSG00000142864.15	SERBP1	11310.8	-0.325038	0.0279857	4.56124e-30	SLC25A48KO
ENSG00000107679.15	PLEKHA1	1116.57	-0.621434	0.0586638	1.84613e-25	SLC25A44KO		ENSG00000101974.15	ATP11C	1337.7	-0.545286	0.0504415	2.51653e-26	SLC25A45KO		ENSG00000168542.17	COL3A1	950.211	0.780579	0.0676099	4.63711e-30	SLC25A48KO
ENSG00000101935.13	AMMECR1	545.34	-0.777889	0.0735828	1.94599e-25	SLC25A44KO		ENSG00000111319.13	SCNN1A	219.552	-1.51466	0.141751	2.66391e-26	SLC25A45KO		ENSG00000185201.18	IFITM2	1126.13	-0.657376	0.0568288	4.81022e-30	SLC25A48KO
ENSG00000128602.11	SMO	2137.18	0.477694	0.0449387	2.05046e-25	SLC25A44KO		ENSG00000010818.11	HIVEP2	979.081	0.799362	0.0743658	2.71019e-26	SLC25A45KO		ENSG00000064419.14	TNPO3	2996.53	0.412662	0.0355876	4.94605e-30	SLC25A48KO
ENSG00000021826.18	CPS1	450.561	-0.937391	0.0889229	2.07694e-25	SLC25A44KO		ENSG00000204634.13	TBC1D8	800.498	0.695668	0.0647191	3.30747e-26	SLC25A45KO		ENSG00000196498.15	NCOR2	6986.4	-0.414973	0.0357832	4.96521e-30	SLC25A48KO
ENSG00000165821.12	SALL2	1217.24	0.532399	0.0501585	2.35824e-25	SLC25A44KO		ENSG00000161057.13	PSMC2	2275.12	-0.452683	0.0418591	3.40328e-26	SLC25A45KO		ENSG00000132361.18	CLUH	3195.61	-0.381707	0.0329254	5.17551e-30	SLC25A48KO
ENSG00000143179.16	UCK2	1743.6	-0.542384	0.051203	2.58321e-25	SLC25A44KO		ENSG00000163293.12	NIPAL1	738.239	0.84327	0.0785796	3.40813e-26	SLC25A45KO		ENSG00000117500.13	TMED5	4021.83	0.502235	0.0432895	5.21963e-30	SLC25A48KO
ENSG00000166987.15	MBD6	1049.72	0.697411	0.0661183	3.03706e-25	SLC25A44KO		ENSG00000185924.7	RTN4RL1	252.706	1.22914	0.115212	3.43962e-26	SLC25A45KO		ENSG00000182481.10	KPNA2	11103.7	-0.281355	0.024281	6.10955e-30	SLC25A48KO
ENSG00000124422.12	USP22	7336.07	0.257075	0.0242516	3.49801e-25	SLC25A44KO		ENSG00000174989.13	FBXW8	888.207	-0.825042	0.0769472	3.53986e-26	SLC25A45KO		ENSG00000064651.14	SLC12A2	2202.02	-0.521681	0.0450974	6.13088e-30	SLC25A48KO
ENSG00000109323.11	MANBA	676.234	0.711916	0.0676554	3.68664e-25	SLC25A44KO		ENSG00000023909.10	GCLM	970.667	-0.691766	0.0643975	3.6767e-26	SLC25A45KO		ENSG00000117481.11	NSUN4	418.901	-0.973944	0.0848219	6.87555e-30	SLC25A48KO
ENSG00000100412.17	ACO2	2716.73	-0.368614	0.0347979	4.03737e-25	SLC25A44KO		ENSG00000100906.12	NFKBIA	2186.36	0.388858	0.0360401	4.12514e-26	SLC25A45KO		ENSG00000162576.17	MXRA8	962.537	0.720262	0.0624514	6.97219e-30	SLC25A48KO
ENSG00000122376.12	SHLD2	1216.81	-0.579305	0.054981	4.19696e-25	SLC25A44KO		ENSG00000178996.14	SNX18	741.274	-0.74755	0.0697696	4.19064e-26	SLC25A45KO		ENSG00000158773.14	USF1	836.168	0.74086	0.0643223	7.03092e-30	SLC25A48KO
ENSG00000254004.7	ZNF260	1533.26	0.609541	0.0577355	4.19696e-25	SLC25A44KO		ENSG00000134709.13	HOOK1	1217.38	-0.61704	0.0571062	4.32899e-26	SLC25A45KO		ENSG00000126814.7	TRMT5	738.354	-0.790655	0.0687	7.16398e-30	SLC25A48KO
ENSG00000096070.19	BRPF3	1863	0.434031	0.0411083	4.25844e-25	SLC25A44KO		ENSG00000244694.8	PTCHD4	48.2413	4.26017	0.401115	4.56733e-26	SLC25A45KO		ENSG00000171408.14	PDE7B	652.536	-0.932119	0.0811846	7.87692e-30	SLC25A48KO
ENSG00000134987.13	WDR36	1702.38	-0.474718	0.0449632	4.54621e-25	SLC25A44KO		ENSG00000170542.6	SERPINB9	475.959	0.822847	0.0769225	4.6112e-26	SLC25A45KO		ENSG00000123191.17	ATP7B	977.347	0.738297	0.0642285	7.90731e-30	SLC25A48KO
ENSG00000136158.12	SPRY2	2315.29	0.416139	0.0393773	4.55609e-25	SLC25A44KO		ENSG00000204946.10	ZNF783	496.024	0.958949	0.0899294	4.96169e-26	SLC25A45KO		ENSG00000226887.8	ERVMER34-1	373.873	1.32682	0.116053	7.90731e-30	SLC25A48KO
ENSG00000198805.13	PNP	1448.11	-0.540498	0.0512746	4.58097e-25	SLC25A44KO		ENSG00000151690.15	MFSD6	104.331	-2.09617	0.198141	5.27308e-26	SLC25A45KO		ENSG00000179091.5	CYC1	2374.28	-0.50044	0.0433791	7.97211e-30	SLC25A48KO
ENSG00000168394.13	TAP1	866.811	-0.686396	0.0653709	4.65548e-25	SLC25A44KO		ENSG00000186815.13	TPCN1	1731.05	-0.489563	0.0455502	5.27914e-26	SLC25A45KO		ENSG00000233369.7	GTF2IP4	3034.27	0.444678	0.0384805	9.5764e-30	SLC25A48KO
ENSG00000173442.13	EHBP1L1	1617.45	-0.446592	0.0421924	4.72816e-25	SLC25A44KO		ENSG00000110195.14	FOLR1	681.303	-0.927748	0.0870153	5.76389e-26	SLC25A45KO		ENSG00000198929.13	NOS1AP	374.836	1.02575	0.0895481	9.62234e-30	SLC25A48KO
ENSG00000179546.5	HTR1D	266.758	-1.33748	0.128468	4.78224e-25	SLC25A44KO		ENSG00000081041.9	CXCL2	34.5366	4.93734	0.462922	6.04962e-26	SLC25A45KO		ENSG00000144677.15	CTDSPL	2162.36	-0.431956	0.0375183	1.26665e-29	SLC25A48KO
ENSG00000139946.11	PELI2	1055.26	-0.566872	0.053812	4.81301e-25	SLC25A44KO		ENSG00000121957.15	GPSM2	1000.75	-0.667426	0.0623405	6.0599e-26	SLC25A45KO		ENSG00000162366.8	PDZK1IP1	73.8183	-2.47288	0.218005	1.26685e-29	SLC25A48KO
ENSG00000205726.15	ITSN1	2511.32	0.409613	0.0388344	5.89867e-25	SLC25A44KO		ENSG00000136068.16	FLNB	12747.5	-0.253616	0.0235954	6.10799e-26	SLC25A45KO		ENSG00000203485.14	INF2	1593.96	-0.55091	0.048075	1.94385e-29	SLC25A48KO
ENSG00000089327.15	FXYD5	721.964	-0.680582	0.065197	6.23163e-25	SLC25A44KO		ENSG00000120963.12	ZNF706	910.209	0.645907	0.0603587	6.19466e-26	SLC25A45KO		ENSG00000033800.14	PIAS1	1147.98	0.743687	0.0650627	2.04762e-29	SLC25A48KO
ENSG00000187678.10	SPRY4	2644.66	0.498971	0.047513	6.33336e-25	SLC25A44KO		ENSG00000138413.14	IDH1	2025.51	-0.521735	0.0485742	6.27792e-26	SLC25A45KO		ENSG00000006756.16	ARSD	1317.34	0.656614	0.0574351	2.12299e-29	SLC25A48KO
ENSG00000157654.19	PALM2AKAP2	891.013	0.633112	0.0602892	6.38087e-25	SLC25A44KO		ENSG00000213694.7	S1PR3	209.348	1.45336	0.137261	6.46141e-26	SLC25A45KO		ENSG00000138434.17	ITPRID2	13257.9	-0.344891	0.0300732	2.18554e-29	SLC25A48KO
ENSG00000163430.13	FSTL1	13897.4	0.275625	0.026171	8.29315e-25	SLC25A44KO		ENSG00000164823.11	OSGIN2	2405.48	0.519553	0.0484808	6.48702e-26	SLC25A45KO		ENSG00000118965.16	WDR35	779.506	-0.760037	0.0665551	2.30232e-29	SLC25A48KO
ENSG00000126458.4	RRAS	676.119	-0.715281	0.0685343	8.52926e-25	SLC25A44KO		ENSG00000104290.11	FZD3	782.3	0.727816	0.0681586	7.04099e-26	SLC25A45KO		ENSG00000239779.7	WBP1	611.909	0.814861	0.071449	2.3252e-29	SLC25A48KO
ENSG00000180353.11	HCLS1	38.9393	-4.40977	0.424145	8.52926e-25	SLC25A44KO		ENSG00000104689.10	TNFRSF10A	261.928	1.1116	0.104797	7.11699e-26	SLC25A45KO		ENSG00000148773.14	MKI67	12621.2	-0.277915	0.0242191	2.32921e-29	SLC25A48KO
ENSG00000175792.12	RUVBL1	2013.2	-0.458762	0.0437047	8.54008e-25	SLC25A44KO		ENSG00000005469.12	CROT	1228.21	0.666209	0.0623611	7.16276e-26	SLC25A45KO		ENSG00000163286.9	ALPG	164.935	3.37235	0.297003	2.45566e-29	SLC25A48KO
ENSG00000102900.13	NUP93	2316.17	-0.429877	0.0409452	8.57555e-25	SLC25A44KO		ENSG00000131462.9	TUBG1	2315.41	-0.506165	0.0472801	7.37969e-26	SLC25A45KO		ENSG00000117472.10	TSPAN1	71.5288	-2.46687	0.218649	2.49453e-29	SLC25A48KO
ENSG00000240583.14	AQP1	90.4958	3.2826	0.316036	8.82264e-25	SLC25A44KO		ENSG00000111665.12	CDCA3	587.61	-0.840936	0.0791707	1.02746e-25	SLC25A45KO		ENSG00000135002.12	RFK	1468.03	-0.669674	0.0586828	2.60439e-29	SLC25A48KO
ENSG00000104522.16	GFUS	1078.86	-0.577777	0.0552639	9.00779e-25	SLC25A44KO		ENSG00000042062.13	RIPOR3	678.509	-0.742962	0.0699088	1.08884e-25	SLC25A45KO		ENSG00000168827.15	GFM1	1851.63	-0.557961	0.0488103	2.61218e-29	SLC25A48KO
ENSG00000083857.15	FAT1	18473.2	0.279902	0.0265584	9.18215e-25	SLC25A44KO		ENSG00000157456.8	CCNB2	1106.06	-0.612371	0.0575353	1.30053e-25	SLC25A45KO		ENSG00000089159.17	PXN	3690.49	-0.385959	0.0337114	2.72694e-29	SLC25A48KO
ENSG00000198646.14	NCOA6	2078.26	0.434276	0.0415584	1.25922e-24	SLC25A44KO		ENSG00000164307.13	ERAP1	1166.65	-0.593085	0.0557704	1.30446e-25	SLC25A45KO		ENSG00000065675.16	PRKCQ	54.5873	-5.73414	0.501582	3.11524e-29	SLC25A48KO
ENSG00000162545.6	CAMK2N1	304.872	-1.06952	0.103391	1.2967e-24	SLC25A44KO		ENSG00000100526.21	CDKN3	654.265	-0.814539	0.0770222	1.34004e-25	SLC25A45KO		ENSG00000131398.15	KCNC3	385.069	1.4053	0.124419	3.13174e-29	SLC25A48KO
ENSG00000141179.14	PCTP	337.474	1.00284	0.0968089	1.31019e-24	SLC25A44KO		ENSG00000175895.5	PLEKHF2	532.673	-0.896124	0.0847339	1.45202e-25	SLC25A45KO		ENSG00000111540.16	RAB5B	2186.76	0.497525	0.0436002	3.50129e-29	SLC25A48KO
ENSG00000148358.21	GPR107	3432.28	0.331752	0.0316951	1.48122e-24	SLC25A44KO		ENSG00000196562.16	SULF2	41.8151	4.03012	0.383078	1.81139e-25	SLC25A45KO		ENSG00000132031.13	MATN3	109.582	-2.06011	0.183125	3.6705e-29	SLC25A48KO
ENSG00000151917.18	BEND6	296.52	1.13188	0.109661	1.49409e-24	SLC25A44KO		ENSG00000214655.11	ZSWIM8	1624.82	0.497976	0.0468403	1.81671e-25	SLC25A45KO		ENSG00000165283.16	STOML2	2987.98	-0.384585	0.0335446	3.7399e-29	SLC25A48KO
ENSG00000116161.18	CACYBP	3846.81	-0.381815	0.03646	1.53998e-24	SLC25A44KO		ENSG00000079616.14	KIF22	2050.24	-0.490058	0.0460827	1.86734e-25	SLC25A45KO		ENSG00000090006.18	LTBP4	1717.09	-0.568843	0.0499373	3.89263e-29	SLC25A48KO
ENSG00000107521.21	HPS1	658.884	-0.739938	0.0713232	1.65976e-24	SLC25A44KO		ENSG00000089053.13	ANAPC5	2215.22	-0.424026	0.0396827	1.88674e-25	SLC25A45KO		ENSG00000175354.20	PTPN2	762.304	-0.727561	0.0640016	3.91307e-29	SLC25A48KO
ENSG00000137502.10	RAB30	896.916	-0.712481	0.0688876	1.72771e-24	SLC25A44KO		ENSG00000120875.9	DUSP4	303.257	-1.22761	0.116795	1.9304e-25	SLC25A45KO		ENSG00000108582.12	CPD	4808.02	0.397597	0.0348426	4.36887e-29	SLC25A48KO
ENSG00000113946.4	CLDN16	59.7413	-5.18149	0.496916	1.74649e-24	SLC25A44KO		ENSG00000112699.11	GMDS	393.704	-1.06203	0.100915	1.99684e-25	SLC25A45KO		ENSG00000114867.22	EIF4G1	20972.1	-0.244059	0.0213811	4.52018e-29	SLC25A48KO
ENSG00000140795.13	MYLK3	74.9645	3.19093	0.310099	1.75294e-24	SLC25A44KO		ENSG00000117472.10	TSPAN1	71.5288	-2.24264	0.214488	2.01561e-25	SLC25A45KO		ENSG00000290920.1	ENSG00000290920	113.686	1.98827	0.177026	4.52018e-29	SLC25A48KO
ENSG00000187098.18	MITF	564.841	-0.718501	0.0693254	1.90036e-24	SLC25A44KO		ENSG00000142186.18	SCYL1	2210.56	-0.396608	0.0372292	2.34832e-25	SLC25A45KO		ENSG00000242082.2	SLC5A4-AS1	76.9344	-4.96672	0.438001	5.07191e-29	SLC25A48KO
ENSG00000221890.6	NPTXR	131.866	-1.53494	0.149674	1.96425e-24	SLC25A44KO		ENSG00000137267.7	TUBB2A	488.729	-0.963588	0.0917256	2.48614e-25	SLC25A45KO		ENSG00000070614.15	NDST1	4566.78	-0.334848	0.0293562	5.18802e-29	SLC25A48KO
ENSG00000173898.15	SPTBN2	836.338	-0.624075	0.0603494	2.08204e-24	SLC25A44KO		ENSG00000176974.21	SHMT1	890.059	-0.698404	0.0662008	2.55884e-25	SLC25A45KO		ENSG00000164142.16	FHIP1A	989.719	-0.77336	0.0682822	5.47772e-29	SLC25A48KO
ENSG00000134324.12	LPIN1	259.237	-1.0925	0.106037	2.10653e-24	SLC25A44KO		ENSG00000142875.21	PRKACB	1002.17	-0.631464	0.0597418	2.64552e-25	SLC25A45KO		ENSG00000184232.9	OAF	206.202	-1.56038	0.138815	5.60912e-29	SLC25A48KO
ENSG00000163584.18	RPL22L1	2856.66	-0.49157	0.0472665	2.21436e-24	SLC25A44KO		ENSG00000096070.19	BRPF3	1863	0.439984	0.0414654	2.80832e-25	SLC25A45KO		ENSG00000161960.16	EIF4A1	19119.3	-0.270589	0.0238356	5.73524e-29	SLC25A48KO
ENSG00000172915.20	NBEA	575.468	1.01251	0.0984232	2.21905e-24	SLC25A44KO		ENSG00000148730.7	EIF4EBP2	4609.81	-0.302582	0.0284726	2.87768e-25	SLC25A45KO		ENSG00000116574.6	RHOU	214.605	2.5804	0.229438	5.76262e-29	SLC25A48KO
ENSG00000170949.18	ZNF160	598.288	0.84992	0.0824271	2.46673e-24	SLC25A44KO		ENSG00000086102.19	NFX1	1200.25	0.581057	0.0549784	2.92989e-25	SLC25A45KO		ENSG00000104133.16	SPG11	1253.96	0.661023	0.0582937	6.06458e-29	SLC25A48KO
ENSG00000188994.14	ZNF292	1295.57	0.541889	0.0525004	2.62738e-24	SLC25A44KO		ENSG00000099889.14	ARVCF	632.699	0.811865	0.0772391	2.96055e-25	SLC25A45KO		ENSG00000160190.14	SLC37A1	67.1567	-5.75225	0.50538	8.44782e-29	SLC25A48KO
ENSG00000204392.11	LSM2	1162.2	-0.513225	0.0496339	2.79219e-24	SLC25A44KO		ENSG00000064961.19	HMG20B	973.623	-0.601992	0.0569811	3.01665e-25	SLC25A45KO		ENSG00000189221.11	MAOA	704.756	0.756909	0.0670167	9.01281e-29	SLC25A48KO
ENSG00000170899.11	GSTA4	340.496	-1.00335	0.097663	2.88194e-24	SLC25A44KO		ENSG00000011426.11	ANLN	6298.85	-0.327341	0.0309738	3.09175e-25	SLC25A45KO		ENSG00000094916.16	CBX5	16411.6	-0.34863	0.0306569	9.37287e-29	SLC25A48KO
ENSG00000149782.13	PLCB3	1134.29	-0.546729	0.052821	3.14804e-24	SLC25A44KO		ENSG00000170776.22	AKAP13	3718.56	0.358755	0.0338518	3.29214e-25	SLC25A45KO		ENSG00000129636.13	ITFG1	1720.46	0.495978	0.0437845	9.37287e-29	SLC25A48KO
ENSG00000075290.8	WNT8B	86.0902	2.58119	0.252914	3.49402e-24	SLC25A44KO		ENSG00000168036.18	CTNNB1	8239.37	-0.238465	0.0224927	3.46154e-25	SLC25A45KO		ENSG00000116584.22	ARHGEF2	1210.47	-0.591409	0.0523521	1.01161e-28	SLC25A48KO
ENSG00000106153.13	CHCHD2	3480.53	-0.322116	0.0309794	3.49823e-24	SLC25A44KO		ENSG00000101210.14	EEF1A2	221.145	-1.36099	0.130635	3.79598e-25	SLC25A45KO		ENSG00000182621.19	PLCB1	313.322	-1.16597	0.103681	1.0537e-28	SLC25A48KO
ENSG00000181666.19	ZNF875	480.766	0.883824	0.0860556	3.73803e-24	SLC25A44KO		ENSG00000183808.12	RBM12B	1366.34	0.52383	0.0497017	3.96439e-25	SLC25A45KO		ENSG00000168710.18	AHCYL1	3754.37	0.33452	0.0295629	1.10649e-28	SLC25A48KO
ENSG00000157873.18	TNFRSF14	290.295	-1.31329	0.128584	4.02749e-24	SLC25A44KO		ENSG00000134697.13	GNL2	1464.92	-0.542449	0.0510776	4.07527e-25	SLC25A45KO		ENSG00000184371.14	CSF1	2520.6	0.610812	0.0540754	1.12001e-28	SLC25A48KO
ENSG00000138688.17	BLTP1	1867.76	0.461401	0.0446407	4.16444e-24	SLC25A44KO		ENSG00000228716.7	DHFR	5540.55	-0.355093	0.0335144	4.73076e-25	SLC25A45KO		ENSG00000072071.17	ADGRL1	1876.19	-0.538747	0.0476587	1.12609e-28	SLC25A48KO
ENSG00000237440.9	ZNF737	449.21	1.28658	0.126193	4.36506e-24	SLC25A44KO		ENSG00000161638.11	ITGA5	450.405	0.88974	0.0849196	4.9101e-25	SLC25A45KO		ENSG00000165801.10	ARHGEF40	1266.36	-0.662001	0.0587603	1.32335e-28	SLC25A48KO
ENSG00000141101.13	NOB1	1542.71	-0.506818	0.0490974	4.42959e-24	SLC25A44KO		ENSG00000177156.11	TALDO1	2743.69	-0.392222	0.0371935	5.26884e-25	SLC25A45KO		ENSG00000141441.16	GAREM1	79.3603	-2.85333	0.256722	1.3511e-28	SLC25A48KO
ENSG00000272674.4	PCDHB16	93.4108	2.40472	0.236879	4.72283e-24	SLC25A44KO		ENSG00000171863.15	RPS7	10127.2	0.398469	0.0377951	5.87818e-25	SLC25A45KO		ENSG00000182986.15	ZNF320	740.485	0.750866	0.0667107	1.37895e-28	SLC25A48KO
ENSG00000168502.18	MTCL1	769.872	0.632194	0.0614018	4.77253e-24	SLC25A44KO		ENSG00000068745.15	IP6K2	1349.49	0.54872	0.0522018	6.0109e-25	SLC25A45KO		ENSG00000077782.23	FGFR1	2689.87	0.439337	0.0388627	1.45816e-28	SLC25A48KO
ENSG00000176171.12	BNIP3	1147.2	0.623186	0.0605909	5.43909e-24	SLC25A44KO		ENSG00000160326.14	SLC2A6	481.242	0.855826	0.0819417	6.05983e-25	SLC25A45KO		ENSG00000160200.18	CBS	2451.54	0.451218	0.039982	1.53718e-28	SLC25A48KO
ENSG00000267041.6	ZNF850	630.628	0.926636	0.0905606	5.44042e-24	SLC25A44KO		ENSG00000152818.20	UTRN	6258.95	-0.430279	0.0408411	6.37127e-25	SLC25A45KO		ENSG00000226479.4	TMEM185B	803.132	-0.778754	0.0694229	1.7151e-28	SLC25A48KO
ENSG00000198554.12	WDHD1	1376.24	-0.539824	0.0525115	5.49924e-24	SLC25A44KO		ENSG00000177169.10	ULK1	422.491	-0.908698	0.0872077	6.88651e-25	SLC25A45KO		ENSG00000123992.20	DNPEP	947.197	-0.669067	0.0595128	1.7956e-28	SLC25A48KO
ENSG00000138678.11	GPAT3	478.465	-0.843676	0.082373	5.55055e-24	SLC25A44KO		ENSG00000111321.11	LTBR	3198.2	0.34804	0.0330589	7.10711e-25	SLC25A45KO		ENSG00000167642.13	SPINT2	2493.28	0.44645	0.0395641	1.84702e-28	SLC25A48KO
ENSG00000100401.21	RANGAP1	4184.82	-0.327198	0.0316288	5.84925e-24	SLC25A44KO		ENSG00000185022.12	MAFF	223.865	1.25915	0.121344	7.3725e-25	SLC25A45KO		ENSG00000162302.13	RPS6KA4	1234.49	-0.709451	0.0632033	2.09328e-28	SLC25A48KO
ENSG00000196754.13	S100A2	410.91	-0.949399	0.0929768	5.97761e-24	SLC25A44KO		ENSG00000114166.8	KAT2B	196.097	-1.35409	0.131125	8.05713e-25	SLC25A45KO		ENSG00000030582.19	GRN	3364.63	0.40702	0.0361367	2.10828e-28	SLC25A48KO
ENSG00000136531.19	SCN2A	52.1206	-3.05544	0.301332	6.1882e-24	SLC25A44KO		ENSG00000110400.11	NECTIN1	1498.49	-0.622702	0.0595263	8.24731e-25	SLC25A45KO		ENSG00000118707.11	TGIF2	504.246	-0.957888	0.0856533	2.12675e-28	SLC25A48KO
ENSG00000149218.5	ENDOD1	1146.17	-0.566885	0.0551749	6.42226e-24	SLC25A44KO		ENSG00000101187.16	SLCO4A1	610.226	0.721008	0.0690103	8.32134e-25	SLC25A45KO		ENSG00000157510.14	AFAP1L1	119.429	-6.38273	0.562269	2.14859e-28	SLC25A48KO
ENSG00000177302.15	TOP3A	1406.73	0.554548	0.053967	6.60919e-24	SLC25A44KO		ENSG00000103056.12	SMPD3	44.544	-4.00053	0.385567	8.51088e-25	SLC25A45KO		ENSG00000177302.15	TOP3A	1406.73	0.6054	0.0539302	2.37023e-28	SLC25A48KO
ENSG00000172340.15	SUCLG2	917.299	-0.688952	0.0671682	6.80013e-24	SLC25A44KO		ENSG00000113739.11	STC2	963.124	0.63709	0.060989	9.4938e-25	SLC25A45KO		ENSG00000102409.10	BEX4	1142.6	0.697395	0.0621783	2.41142e-28	SLC25A48KO
ENSG00000198189.11	HSD17B11	711.057	0.755443	0.073793	7.00375e-24	SLC25A44KO		ENSG00000221988.13	PPT2	989.407	0.709749	0.0681094	9.87077e-25	SLC25A45KO		ENSG00000159202.18	UBE2Z	2561.19	-0.451379	0.0401773	2.5216e-28	SLC25A48KO
ENSG00000177932.7	ZNF354C	260.798	1.19721	0.117806	7.04088e-24	SLC25A44KO		ENSG00000158555.15	GDPD5	569.5	0.8117	0.0779899	1.02593e-24	SLC25A45KO		ENSG00000137502.10	RAB30	896.916	-0.775634	0.0693006	2.8989e-28	SLC25A48KO
ENSG00000185238.13	PRMT3	679.938	-0.735572	0.0719125	7.49171e-24	SLC25A44KO		ENSG00000178921.14	PFAS	3328.81	-0.342915	0.0327528	1.11052e-24	SLC25A45KO		ENSG00000057657.17	PRDM1	104.966	2.83956	0.256267	3.28207e-28	SLC25A48KO
ENSG00000186591.13	UBE2H	4036.31	0.322605	0.0312974	7.79025e-24	SLC25A44KO		ENSG00000178826.11	TMEM139	510.748	-0.795192	0.0765158	1.14784e-24	SLC25A45KO		ENSG00000147642.17	SYBU	886.909	0.650008	0.0580861	3.31964e-28	SLC25A48KO
ENSG00000146731.11	CCT6A	9154.26	-0.266687	0.0258811	8.31795e-24	SLC25A44KO		ENSG00000135404.12	CD63	3543.96	0.370405	0.0353628	1.27865e-24	SLC25A45KO		ENSG00000077063.11	CTTNBP2	803.86	-0.724204	0.0648158	3.40661e-28	SLC25A48KO
ENSG00000171988.20	JMJD1C	1796.89	0.449021	0.0434215	8.56486e-24	SLC25A44KO		ENSG00000119812.20	FAM98A	1474.34	-0.509502	0.0488212	1.32909e-24	SLC25A45KO		ENSG00000174444.15	RPL4	27499.5	-0.270869	0.0241315	3.41877e-28	SLC25A48KO
ENSG00000245910.9	SNHG6	903.977	0.761079	0.0745273	8.75188e-24	SLC25A44KO		ENSG00000137486.17	ARRB1	1007.47	0.541746	0.0520089	1.57119e-24	SLC25A45KO		ENSG00000109089.7	CDR2L	1914.55	-0.478909	0.0426968	3.50683e-28	SLC25A48KO
ENSG00000264112.1	ENSG00000264112	596.632	1.04415	0.10285	8.896e-24	SLC25A44KO		ENSG00000108344.15	PSMD3	3877.13	-0.358988	0.0343427	1.67913e-24	SLC25A45KO		ENSG00000162783.11	IER5	719.465	0.838964	0.0752885	3.9805e-28	SLC25A48KO
ENSG00000100196.11	KDELR3	471.629	-0.939524	0.0924154	9.82941e-24	SLC25A44KO		ENSG00000102781.14	KATNAL1	687.919	-0.908545	0.0879003	1.76453e-24	SLC25A45KO		ENSG00000105339.11	DENND3	269.321	-1.30319	0.117477	4.17409e-28	SLC25A48KO
ENSG00000227057.10	WDR46	1855.14	-0.463625	0.0452407	1.08071e-23	SLC25A44KO		ENSG00000100065.15	CARD10	431.821	0.873578	0.0844531	1.82922e-24	SLC25A45KO		ENSG00000017797.13	RALBP1	2530	-0.38578	0.0344432	4.41678e-28	SLC25A48KO
ENSG00000153044.10	CENPH	409.39	-0.936167	0.092171	1.09278e-23	SLC25A44KO		ENSG00000109790.18	KLHL5	2292.17	0.43034	0.0413384	2.07249e-24	SLC25A45KO		ENSG00000151883.19	PARP8	361.079	-1.1452	0.103135	4.53811e-28	SLC25A48KO
ENSG00000151806.14	GUF1	1246.88	-0.540273	0.0528062	1.12387e-23	SLC25A44KO		ENSG00000173269.14	MMRN2	1100.98	0.603664	0.0582195	2.09074e-24	SLC25A45KO		ENSG00000242574.9	HLA-DMB	85.0542	-3.77718	0.340555	4.77819e-28	SLC25A48KO
ENSG00000103485.19	QPRT	656.236	0.785466	0.0771703	1.13418e-23	SLC25A44KO		ENSG00000197756.10	RPL37A	6219.41	0.418027	0.0400013	2.26216e-24	SLC25A45KO		ENSG00000168005.9	SPINDOC	1931.15	0.499442	0.0446813	4.88422e-28	SLC25A48KO
ENSG00000214063.12	TSPAN4	1137.91	-0.528978	0.0518387	1.28256e-23	SLC25A44KO		ENSG00000058799.15	YIPF1	306.351	1.08619	0.105676	2.31171e-24	SLC25A45KO		ENSG00000251381.8	LINC00958	1322.86	0.644786	0.0578049	4.9363e-28	SLC25A48KO
ENSG00000104852.15	SNRNP70	3216	-0.354461	0.0346241	1.29205e-23	SLC25A44KO		ENSG00000132688.11	NES	2155.19	0.486036	0.0467691	2.32002e-24	SLC25A45KO		ENSG00000174437.18	ATP2A2	9017.35	0.317155	0.0283151	5.09064e-28	SLC25A48KO
ENSG00000110925.7	CSRNP2	1135.98	0.591255	0.0579518	1.31137e-23	SLC25A44KO		ENSG00000159069.14	FBXW5	1680.36	-0.436952	0.0420126	2.45236e-24	SLC25A45KO		ENSG00000153250.21	RBMS1	4914.83	-0.33397	0.0298517	5.62824e-28	SLC25A48KO
ENSG00000148082.10	SHC3	168.917	2.1689	0.21614	1.40569e-23	SLC25A44KO		ENSG00000182541.18	LIMK2	1015.52	-0.618523	0.0597212	2.56026e-24	SLC25A45KO		ENSG00000065534.20	MYLK	3883.82	-0.460773	0.0412645	5.77936e-28	SLC25A48KO
ENSG00000141753.7	IGFBP4	133.784	-2.14946	0.213653	1.44869e-23	SLC25A44KO		ENSG00000176393.11	RNPEP	1266.87	-0.630954	0.0609126	2.65218e-24	SLC25A45KO		ENSG00000122034.17	GTF3A	1705.36	-0.486468	0.0436068	5.95872e-28	SLC25A48KO
ENSG00000227051.7	C14orf132	84.0443	2.19815	0.219038	1.47446e-23	SLC25A44KO		ENSG00000144136.11	SLC20A1	2035.66	0.403348	0.0387869	2.73768e-24	SLC25A45KO		ENSG00000134333.15	LDHA	22883.8	-0.280676	0.0251477	6.01405e-28	SLC25A48KO
ENSG00000092421.17	SEMA6A	167.624	-1.87527	0.186569	1.53174e-23	SLC25A44KO		ENSG00000196526.11	AFAP1	1977.55	-0.426711	0.0411329	3.32608e-24	SLC25A45KO		ENSG00000166619.15	BLCAP	1122.64	0.591887	0.0530632	6.11864e-28	SLC25A48KO
ENSG00000283403.1	ENSG00000283403	82.6125	4.25773	0.419085	1.57279e-23	SLC25A44KO		ENSG00000142528.16	ZNF473	879.558	0.728657	0.0708187	3.63497e-24	SLC25A45KO		ENSG00000085662.14	AKR1B1	1053.22	-0.554511	0.0497384	6.2068e-28	SLC25A48KO
ENSG00000070087.15	PFN2	4216.76	-0.312496	0.0305573	1.73928e-23	SLC25A44KO		ENSG00000066044.15	ELAVL1	3357.6	-0.443148	0.0428187	3.63962e-24	SLC25A45KO		ENSG00000198561.16	CTNND1	6583.16	0.362136	0.0324379	6.22323e-28	SLC25A48KO
ENSG00000137486.17	ARRB1	1007.47	-0.574762	0.0564234	1.74368e-23	SLC25A44KO		ENSG00000198964.14	SGMS1	1206.44	-0.557514	0.0539764	3.72797e-24	SLC25A45KO		ENSG00000099282.10	TSPAN15	194.078	-1.83629	0.166849	6.4301e-28	SLC25A48KO
ENSG00000099204.22	ABLIM1	16358	-0.235282	0.0229801	1.78056e-23	SLC25A44KO		ENSG00000110660.15	SLC35F2	1647	0.506648	0.0490288	3.78476e-24	SLC25A45KO		ENSG00000291093.1	SVIL-AS1	862.761	0.727865	0.0654731	6.96412e-28	SLC25A48KO
ENSG00000076248.12	UNG	1641.72	-0.451508	0.0443196	1.86637e-23	SLC25A44KO		ENSG00000105443.17	CYTH2	1478.48	0.475565	0.0459769	4.06881e-24	SLC25A45KO		ENSG00000167723.15	TRPV3	126.908	2.06365	0.187791	7.45106e-28	SLC25A48KO
ENSG00000179010.16	MRFAP1	6419.04	-0.317872	0.0311834	2.20238e-23	SLC25A44KO		ENSG00000178988.11	MRFAP1L1	801.874	0.717087	0.0697575	4.32174e-24	SLC25A45KO		ENSG00000196932.12	TMEM26	194.287	-2.6521	0.241138	7.83071e-28	SLC25A48KO
ENSG00000173064.14	HECTD4	1856.43	0.518348	0.0508362	2.36135e-23	SLC25A44KO		ENSG00000108829.10	LRRC59	4493.49	-0.327324	0.0316109	4.40815e-24	SLC25A45KO		ENSG00000291088.1	NPEPPSP1	175.574	1.53638	0.139688	8.08754e-28	SLC25A48KO
ENSG00000160211.20	G6PD	1697.39	0.459615	0.0451584	2.40677e-23	SLC25A44KO		ENSG00000183856.11	IQGAP3	1140.87	-0.564249	0.0546542	4.42347e-24	SLC25A45KO		ENSG00000198947.18	DMD	66.4052	5.81172	0.52094	8.66893e-28	SLC25A48KO
ENSG00000145147.20	SLIT2	8268.59	0.312945	0.0306548	2.47169e-23	SLC25A44KO		ENSG00000272398.6	CD24	61.8676	-2.69779	0.265254	4.60461e-24	SLC25A45KO		ENSG00000177728.17	TMEM94	1264.57	0.604338	0.0544196	8.9513e-28	SLC25A48KO
ENSG00000165097.16	KDM1B	766.356	-0.656176	0.0648105	2.71564e-23	SLC25A44KO		ENSG00000121774.18	KHDRBS1	4208.64	-0.354216	0.0341917	4.62997e-24	SLC25A45KO		ENSG00000171812.13	COL8A2	58.7318	-3.21136	0.292821	9.008e-28	SLC25A48KO
ENSG00000184232.9	OAF	206.202	-1.33871	0.133609	2.73885e-23	SLC25A44KO		ENSG00000101096.20	NFATC2	263.347	-1.34494	0.131577	4.78448e-24	SLC25A45KO		ENSG00000272931.1	LRRC8D-DT	219.091	-1.55295	0.141401	9.92948e-28	SLC25A48KO
ENSG00000219481.11	NBPF1	2024.79	0.486093	0.0478829	2.76e-23	SLC25A44KO		ENSG00000136026.14	CKAP4	5197.63	-0.340401	0.0329069	4.81154e-24	SLC25A45KO		ENSG00000127481.15	UBR4	9305.09	0.421413	0.0378392	1.05119e-27	SLC25A48KO
ENSG00000156671.15	SAMD8	957.272	-0.66408	0.0656483	2.80353e-23	SLC25A44KO		ENSG00000071564.19	TCF3	3599.51	0.327268	0.0316818	4.83714e-24	SLC25A45KO		ENSG00000075420.13	FNDC3B	4904.74	0.742062	0.0669997	1.05703e-27	SLC25A48KO
ENSG00000128165.9	ADM2	291.36	1.13321	0.113043	2.94358e-23	SLC25A44KO		ENSG00000257591.6	ZNF625	105.106	2.51431	0.247325	4.90137e-24	SLC25A45KO		ENSG00000136942.15	RPL35	7150	-0.396479	0.0356886	1.08199e-27	SLC25A48KO
ENSG00000104825.17	NFKBIB	1014.46	-0.598901	0.0592206	3.1154e-23	SLC25A44KO		ENSG00000109452.13	INPP4B	1489.77	-0.559821	0.0543505	4.94599e-24	SLC25A45KO		ENSG00000228594.4	FNDC10	183.686	-1.81083	0.165251	1.2338e-27	SLC25A48KO
ENSG00000158457.6	TSPAN33	553.529	0.788246	0.0782267	3.18643e-23	SLC25A44KO		ENSG00000126603.9	GLIS2	510.285	-0.916489	0.0896232	5.38113e-24	SLC25A45KO		ENSG00000117877.11	POLR1G	1123.52	-0.593774	0.0536583	1.44498e-27	SLC25A48KO
ENSG00000182272.12	B4GALNT4	387.908	-0.956668	0.0952903	3.50026e-23	SLC25A44KO		ENSG00000168393.13	DTYMK	974.496	-0.610226	0.0593634	5.44106e-24	SLC25A45KO		ENSG00000115758.14	ODC1	7821.37	-0.342635	0.0308668	1.47475e-27	SLC25A48KO
ENSG00000132205.11	EMILIN2	64.2832	-2.23163	0.224437	3.56641e-23	SLC25A44KO		ENSG00000167797.8	CDK2AP2	918.891	-0.674787	0.0655665	5.45898e-24	SLC25A45KO		ENSG00000163584.18	RPL22L1	2856.66	-0.524671	0.0474183	1.63743e-27	SLC25A48KO
ENSG00000197937.13	ZNF347	260.55	1.53467	0.154131	3.64333e-23	SLC25A44KO		ENSG00000084731.15	KIF3C	538.53	0.849247	0.08302	5.49436e-24	SLC25A45KO		ENSG00000175183.10	CSRP2	355.182	-1.12345	0.102392	1.63743e-27	SLC25A48KO
ENSG00000152926.16	ZNF117	485.549	0.887557	0.0884091	3.73554e-23	SLC25A44KO		ENSG00000125520.14	SLC2A4RG	2597.83	-0.38419	0.0371639	5.62236e-24	SLC25A45KO		ENSG00000180535.4	BHLHA15	78.4196	-2.66949	0.244763	1.93309e-27	SLC25A48KO
ENSG00000100029.18	PES1	3044.29	-0.394471	0.0388824	3.81231e-23	SLC25A44KO		ENSG00000187764.12	SEMA4D	728.071	-0.73588	0.0719392	5.69801e-24	SLC25A45KO		ENSG00000139697.14	SBNO1	2419.71	0.414593	0.0374813	2.14742e-27	SLC25A48KO
ENSG00000176845.13	METRNL	110.838	2.33621	0.234947	4.11206e-23	SLC25A44KO		ENSG00000101230.6	ISM1	251.991	1.09665	0.107662	5.72243e-24	SLC25A45KO		ENSG00000168288.13	MMADHC	2363.74	-0.441996	0.0399971	2.14889e-27	SLC25A48KO
ENSG00000130338.13	TULP4	1621.74	0.472128	0.0466809	4.16864e-23	SLC25A44KO		ENSG00000277443.3	MARCKS	159.296	1.31492	0.129373	5.944e-24	SLC25A45KO		ENSG00000135097.7	MSI1	325.737	1.12772	0.103074	2.17402e-27	SLC25A48KO
ENSG00000100697.17	DICER1	4453.97	0.361056	0.0356505	4.28443e-23	SLC25A44KO		ENSG00000134780.10	DAGLA	153.216	-1.60553	0.158353	6.63836e-24	SLC25A45KO		ENSG00000152661.9	GJA1	147.571	4.32627	0.392037	2.19615e-27	SLC25A48KO
ENSG00000125107.19	CNOT1	8491.08	0.23134	0.0227767	4.33259e-23	SLC25A44KO		ENSG00000133739.16	LRRCC1	644.794	-0.801059	0.0783763	6.84593e-24	SLC25A45KO		ENSG00000122952.17	ZWINT	2644.12	-0.381312	0.0344955	2.27875e-27	SLC25A48KO
ENSG00000138768.15	USO1	3517.17	0.315343	0.0310983	4.44126e-23	SLC25A44KO		ENSG00000124171.9	PARD6B	1406.3	-0.550788	0.0536163	6.93501e-24	SLC25A45KO		ENSG00000126457.22	PRMT1	4781.71	-0.410909	0.0371904	2.37606e-27	SLC25A48KO
ENSG00000047634.15	SCML1	454.889	-0.825289	0.0822981	4.64547e-23	SLC25A44KO		ENSG00000161791.14	FMNL3	1075.97	0.542288	0.052965	7.0527e-24	SLC25A45KO		ENSG00000099797.15	TECR	1160.52	0.553782	0.050223	2.42025e-27	SLC25A48KO
ENSG00000254285.3	KRT8P3	108.266	2.23717	0.225759	4.84203e-23	SLC25A44KO		ENSG00000198918.8	RPL39	3557.65	0.440121	0.0427652	7.14494e-24	SLC25A45KO		ENSG00000026559.14	KCNG1	657.437	-0.814406	0.0743519	2.59343e-27	SLC25A48KO
ENSG00000023191.17	RNH1	2632.32	-0.36073	0.0356431	4.97663e-23	SLC25A44KO		ENSG00000183020.15	AP2A2	1697.52	-0.513582	0.0500166	7.41777e-24	SLC25A45KO		ENSG00000168938.6	PPIC	1161.01	0.616543	0.055787	2.95832e-27	SLC25A48KO
ENSG00000171643.14	S100Z	75.6982	2.80628	0.282554	5.10851e-23	SLC25A44KO		ENSG00000100664.11	EIF5	6865.28	0.277921	0.0269271	7.65544e-24	SLC25A45KO		ENSG00000174442.12	ZWILCH	1561.03	-0.475555	0.0431516	2.96217e-27	SLC25A48KO
ENSG00000152154.12	TMEM178A	1630.54	0.494646	0.0488201	5.22726e-23	SLC25A44KO		ENSG00000196220.17	SRGAP3	101.898	1.91429	0.189639	8.60999e-24	SLC25A45KO		ENSG00000198108.4	CHSY3	253.209	-1.34473	0.123327	3.04655e-27	SLC25A48KO
ENSG00000101596.17	SMCHD1	2904.36	-0.352689	0.0348623	5.33675e-23	SLC25A44KO		ENSG00000111540.16	RAB5B	2186.76	0.451203	0.0439332	8.7791e-24	SLC25A45KO		ENSG00000123609.11	NMI	56.1694	-4.58959	0.419436	3.04874e-27	SLC25A48KO
ENSG00000128274.17	A4GALT	86.2631	-2.89136	0.29128	5.57995e-23	SLC25A44KO		ENSG00000179403.12	VWA1	241.859	-1.12767	0.111155	8.81041e-24	SLC25A45KO		ENSG00000109072.14	VTN	76.746	2.54382	0.234711	3.10857e-27	SLC25A48KO
ENSG00000115457.10	IGFBP2	192.026	-13.33	3.28086	5.8338e-23	SLC25A44KO		ENSG00000135773.13	CAPN9	60.331	-2.96476	0.294169	8.90198e-24	SLC25A45KO		ENSG00000253352.10	TUG1	3709.44	-0.407952	0.0369757	3.12654e-27	SLC25A48KO
ENSG00000104290.11	FZD3	782.3	0.680254	0.0677748	5.90813e-23	SLC25A44KO		ENSG00000197386.14	HTT	3151.61	-0.373297	0.0363407	9.15539e-24	SLC25A45KO		ENSG00000107738.20	VSIR	158.527	-1.84921	0.170324	3.32173e-27	SLC25A48KO
ENSG00000136450.13	SRSF1	8054.37	-0.277352	0.0274709	6.31069e-23	SLC25A44KO		ENSG00000131398.15	KCNC3	385.069	1.27181	0.125678	9.64998e-24	SLC25A45KO		ENSG00000134987.13	WDR36	1702.38	-0.497151	0.0451924	3.32768e-27	SLC25A48KO
ENSG00000111817.19	DSE	724.445	0.668299	0.0666413	6.32957e-23	SLC25A44KO		ENSG00000100934.15	SEC23A	3482.74	-0.391498	0.0381223	1.03391e-23	SLC25A45KO		ENSG00000188994.14	ZNF292	1295.57	0.580516	0.0525369	3.43711e-27	SLC25A48KO
ENSG00000133121.21	STARD13	90.0766	-5.32832	0.526093	6.41078e-23	SLC25A44KO		ENSG00000006118.15	TMEM132A	1998.33	0.442487	0.043418	1.05611e-23	SLC25A45KO		ENSG00000119689.15	DLST	1961.83	0.454627	0.041303	3.56804e-27	SLC25A48KO
ENSG00000105568.19	PPP2R1A	6118.7	-0.25853	0.0255823	6.46548e-23	SLC25A44KO		ENSG00000168994.14	PXDC1	225.84	1.47222	0.146056	1.10358e-23	SLC25A45KO		ENSG00000162551.14	ALPL	699.714	0.845456	0.0771319	3.77535e-27	SLC25A48KO
ENSG00000167721.11	TSR1	3021.11	-0.444369	0.0441224	6.88028e-23	SLC25A44KO		ENSG00000100439.11	ABHD4	551.49	-0.851393	0.0836223	1.1464e-23	SLC25A45KO		ENSG00000052795.13	FNIP2	776.897	0.759616	0.0694554	4.02937e-27	SLC25A48KO
ENSG00000031003.11	FAM13B	1324.38	0.521011	0.0518402	6.99515e-23	SLC25A44KO		ENSG00000163946.14	TASOR	1741.05	0.480704	0.0470291	1.1934e-23	SLC25A45KO		ENSG00000198189.11	HSD17B11	711.057	0.805896	0.0737185	4.3528e-27	SLC25A48KO
ENSG00000108561.8	C1QBP	4559.27	-0.3616	0.035929	8.14221e-23	SLC25A44KO		ENSG00000138778.14	CENPE	1095	-0.635521	0.062057	1.26418e-23	SLC25A45KO		ENSG00000130725.8	UBE2M	1857.52	-0.455082	0.0414067	4.75349e-27	SLC25A48KO
ENSG00000269113.4	TRABD2B	37.3942	-5.40964	0.5402	9.04455e-23	SLC25A44KO		ENSG00000213923.13	CSNK1E	1669.21	0.558695	0.0547606	1.31102e-23	SLC25A45KO		ENSG00000111252.11	SH2B3	656.709	-0.895358	0.0822585	5.88222e-27	SLC25A48KO
ENSG00000059145.19	UNKL	1080.73	-0.616016	0.0615728	9.06691e-23	SLC25A44KO		ENSG00000253729.9	PRKDC	18049.9	-0.208106	0.0202897	1.41228e-23	SLC25A45KO		ENSG00000180817.12	PPA1	3337.13	-0.409658	0.0374607	6.87184e-27	SLC25A48KO
ENSG00000111540.16	RAB5B	2186.76	0.437633	0.0436443	1.01317e-22	SLC25A44KO		ENSG00000151553.16	FHIP2A	1110.13	-1.12574	0.111604	1.48896e-23	SLC25A45KO		ENSG00000123684.13	LPGAT1	2481.96	0.437917	0.0400257	7.35279e-27	SLC25A48KO
ENSG00000101346.15	POFUT1	4147.48	0.31272	0.031118	1.0834e-22	SLC25A44KO		ENSG00000186185.14	KIF18B	1540.86	-0.501438	0.0491915	1.62289e-23	SLC25A45KO		ENSG00000125753.15	VASP	1417.72	-0.563224	0.0514586	7.4592e-27	SLC25A48KO
ENSG00000132646.11	PCNA	5079.97	-0.314173	0.0312826	1.15009e-22	SLC25A44KO		ENSG00000166347.19	CYB5A	911.57	-0.654869	0.0644902	1.72703e-23	SLC25A45KO		ENSG00000160183.17	TMPRSS3	69.5426	-3.71933	0.344016	9.22225e-27	SLC25A48KO
ENSG00000102362.16	SYTL4	40.9955	-3.38033	0.343221	1.19798e-22	SLC25A44KO		ENSG00000182173.14	TSEN54	825.52	-0.653562	0.0643884	1.78649e-23	SLC25A45KO		ENSG00000013288.9	MAN2B2	920.792	0.624651	0.0572943	9.37085e-27	SLC25A48KO
ENSG00000129173.13	E2F8	934.559	-0.545821	0.054652	1.28535e-22	SLC25A44KO		ENSG00000088280.20	ASAP3	677.553	-0.873151	0.086514	1.91313e-23	SLC25A45KO		ENSG00000128602.11	SMO	2137.18	0.490842	0.0449913	9.39143e-27	SLC25A48KO
ENSG00000204866.9	IGFL2	55.4412	5.43207	0.540769	1.30927e-22	SLC25A44KO		ENSG00000120800.5	UTP20	2800.82	0.382828	0.0375144	1.94574e-23	SLC25A45KO		ENSG00000068001.14	HYAL2	2606.41	0.447528	0.0409514	9.57555e-27	SLC25A48KO
ENSG00000183196.10	CHST6	468.497	1.00821	0.101967	1.39359e-22	SLC25A44KO		ENSG00000134986.14	NREP	463.359	-0.987621	0.0979812	1.95332e-23	SLC25A45KO		ENSG00000155324.10	GRAMD2B	887.399	-0.755371	0.0695443	1.00284e-26	SLC25A48KO
ENSG00000136931.10	NR5A1	656.461	-0.685404	0.0690223	1.42678e-22	SLC25A44KO		ENSG00000117425.14	PTCH2	121.494	-1.75279	0.174914	2.13489e-23	SLC25A45KO		ENSG00000177830.18	CHID1	1159.62	0.585219	0.0537672	1.05195e-26	SLC25A48KO
ENSG00000176170.14	SPHK1	405.489	0.856002	0.0863713	1.43044e-22	SLC25A44KO		ENSG00000065609.15	SNAP91	63.3557	-3.94123	0.390399	2.13502e-23	SLC25A45KO		ENSG00000137154.13	RPS6	14476.7	-0.327122	0.0299715	1.08305e-26	SLC25A48KO
ENSG00000138448.13	ITGAV	13628.1	-0.260004	0.0259119	1.52143e-22	SLC25A44KO		ENSG00000269113.4	TRABD2B	37.3942	-4.15835	0.4145	2.18709e-23	SLC25A45KO		ENSG00000178878.13	APOLD1	304.848	1.44258	0.133932	1.10138e-26	SLC25A48KO
ENSG00000213096.11	ZNF254	742.51	0.682199	0.0686466	1.52143e-22	SLC25A44KO		ENSG00000010278.15	CD9	2796.8	-0.74899	0.0741495	2.38066e-23	SLC25A45KO		ENSG00000185650.10	ZFP36L1	2667.24	-0.442711	0.0405766	1.11426e-26	SLC25A48KO
ENSG00000140859.16	KIFC3	3331.13	0.32702	0.0326912	1.60399e-22	SLC25A44KO		ENSG00000171105.14	INSR	1324.49	-0.567779	0.0558373	2.39065e-23	SLC25A45KO		ENSG00000118689.15	FOXO3	913.923	0.678553	0.0624481	1.15966e-26	SLC25A48KO
ENSG00000023909.10	GCLM	970.667	-0.630723	0.0634234	1.60561e-22	SLC25A44KO		ENSG00000137312.15	FLOT1	1708.71	0.449807	0.0444133	3.02744e-23	SLC25A45KO		ENSG00000184840.12	TMED9	2686.49	0.479441	0.0439948	1.16316e-26	SLC25A48KO
ENSG00000167554.15	ZNF610	74.8324	2.84656	0.290054	1.63154e-22	SLC25A44KO		ENSG00000166326.7	TRIM44	3876.1	0.323723	0.0318137	3.09743e-23	SLC25A45KO		ENSG00000215021.10	PHB2	5043.02	-0.37415	0.0342439	1.1776e-26	SLC25A48KO
ENSG00000111481.10	COPZ1	3024.08	-0.410692	0.0411436	1.74002e-22	SLC25A44KO		ENSG00000105991.10	HOXA1	140.195	-1.84648	0.185456	3.11026e-23	SLC25A45KO		ENSG00000112218.9	GPR63	88.645	-2.32841	0.217262	1.26914e-26	SLC25A48KO
ENSG00000125966.10	MMP24	684.639	0.701387	0.0707324	1.86527e-22	SLC25A44KO		ENSG00000108559.13	NUP88	1088.45	-0.671056	0.0664877	3.12369e-23	SLC25A45KO		ENSG00000011028.14	MRC2	960.52	-0.662507	0.0610652	1.34297e-26	SLC25A48KO
ENSG00000135916.16	ITM2C	11547.2	-0.256429	0.0256442	1.96586e-22	SLC25A44KO		ENSG00000110693.19	SOX6	1196.75	-0.58625	0.0580773	3.1251e-23	SLC25A45KO		ENSG00000047457.14	CP	320.294	-1.00325	0.0929895	1.37749e-26	SLC25A48KO
ENSG00000106853.20	PTGR1	1166.36	0.499454	0.0499201	1.98901e-22	SLC25A44KO		ENSG00000074800.16	ENO1	33897.3	0.230427	0.0226533	3.1949e-23	SLC25A45KO		ENSG00000106682.16	EIF4H	9416.59	-0.267871	0.0245654	1.37806e-26	SLC25A48KO
ENSG00000092051.18	JPH4	42.1173	-6.23793	0.622069	2.07784e-22	SLC25A44KO		ENSG00000164808.17	SPIDR	895.822	-0.687349	0.0676518	3.28743e-23	SLC25A45KO		ENSG00000254285.3	KRT8P3	108.266	2.40293	0.224691	1.43215e-26	SLC25A48KO
ENSG00000132603.15	NIP7	1517.81	-0.589557	0.0593724	2.0952e-22	SLC25A44KO		ENSG00000213762.12	ZNF134	541.999	0.799188	0.0795286	3.76496e-23	SLC25A45KO		ENSG00000146409.12	SLC18B1	121.984	-7.1331	0.646299	1.44424e-26	SLC25A48KO
ENSG00000110619.18	CARS1	1156.08	0.51812	0.0519219	2.10693e-22	SLC25A44KO		ENSG00000079332.16	SAR1A	2794.39	-0.462729	0.0457389	3.9e-23	SLC25A45KO		ENSG00000172572.7	PDE3A	1420.79	-0.584268	0.0538454	1.44553e-26	SLC25A48KO
ENSG00000189410.12	SH2D5	143.939	-1.96009	0.200806	2.1198e-22	SLC25A44KO		ENSG00000173744.18	AGFG1	2171.43	0.498452	0.0493309	4.31997e-23	SLC25A45KO		ENSG00000114738.11	MAPKAPK3	1212.58	-0.549435	0.0506125	1.55117e-26	SLC25A48KO
ENSG00000172197.11	MBOAT1	457.761	-0.818211	0.0829526	2.22864e-22	SLC25A44KO		ENSG00000111331.14	OAS3	867.48	-0.777379	0.0774485	4.34949e-23	SLC25A45KO		ENSG00000127663.15	KDM4B	1667.1	0.5737	0.0528853	1.66652e-26	SLC25A48KO
ENSG00000005486.17	RHBDD2	1073.95	0.571608	0.0575966	2.28019e-22	SLC25A44KO		ENSG00000114805.18	PLCH1	153.923	-1.91688	0.192699	4.38268e-23	SLC25A45KO		ENSG00000124216.4	SNAI1	148.531	-2.04081	0.190898	1.78754e-26	SLC25A48KO
ENSG00000107262.26	BAG1	1509.97	0.517555	0.0521018	2.31682e-22	SLC25A44KO		ENSG00000124786.13	SLC35B3	442.51	-0.923875	0.0922834	4.45479e-23	SLC25A45KO		ENSG00000231500.7	RPS18	11447.9	-0.378386	0.034773	1.86392e-26	SLC25A48KO
ENSG00000115596.4	WNT6	52.4844	-2.805	0.287625	2.3222e-22	SLC25A44KO		ENSG00000198380.13	GFPT1	2567.1	-0.391705	0.0386072	4.50504e-23	SLC25A45KO		ENSG00000261373.1	VPS9D1-AS1	808.919	-0.761873	0.0705627	1.99513e-26	SLC25A48KO
ENSG00000058804.12	NDC1	2346.63	-0.374227	0.0376196	2.46569e-22	SLC25A44KO		ENSG00000159173.20	TNNI1	129.557	-2.61122	0.262098	4.78655e-23	SLC25A45KO		ENSG00000114686.9	MRPL3	3104.53	-0.420858	0.0387796	2.0102e-26	SLC25A48KO
ENSG00000100280.17	AP1B1	3067.29	-0.361633	0.0363232	2.54746e-22	SLC25A44KO		ENSG00000104888.10	SLC17A7	88.9319	2.01229	0.203075	4.97435e-23	SLC25A45KO		ENSG00000198168.9	SVIP	472.435	-0.934315	0.0868035	2.03202e-26	SLC25A48KO
ENSG00000169710.9	FASN	12701.2	-0.223975	0.0224629	2.60166e-22	SLC25A44KO		ENSG00000112245.13	PTP4A1	5315.92	0.306705	0.030473	5.13072e-23	SLC25A45KO		ENSG00000276600.5	RAB7B	203.935	-1.36593	0.127441	2.08467e-26	SLC25A48KO
ENSG00000075131.10	TIPIN	477.719	-0.787141	0.0798062	2.61148e-22	SLC25A44KO		ENSG00000171320.15	ESCO2	656.325	-0.800826	0.0799482	5.18792e-23	SLC25A45KO		ENSG00000177144.8	NUDT4B	170.453	2.03584	0.190682	2.09822e-26	SLC25A48KO
ENSG00000174177.13	CTU2	423.938	-0.836193	0.0848278	2.65112e-22	SLC25A44KO		ENSG00000144647.7	POMGNT2	773.577	-0.692276	0.0691055	5.19103e-23	SLC25A45KO		ENSG00000170542.6	SERPINB9	475.959	-0.969402	0.0901293	2.17882e-26	SLC25A48KO
ENSG00000135446.17	CDK4	5808.35	-0.280911	0.0282216	2.81312e-22	SLC25A44KO		ENSG00000181773.7	GPR3	166.293	1.39392	0.140619	6.18517e-23	SLC25A45KO		ENSG00000104885.19	DOT1L	3204.27	0.415065	0.0384046	2.51491e-26	SLC25A48KO
ENSG00000204219.11	TCEA3	508.147	-0.883809	0.0900035	3.16617e-22	SLC25A44KO		ENSG00000135679.27	MDM2	4484.64	0.468139	0.046498	6.84743e-23	SLC25A45KO		ENSG00000116954.8	RRAGC	911.526	0.622725	0.0576911	2.53542e-26	SLC25A48KO
ENSG00000085415.16	SEH1L	1394.14	-0.510123	0.0515473	3.30577e-22	SLC25A44KO		ENSG00000196458.11	ZNF605	477.276	0.970355	0.0975024	7.32757e-23	SLC25A45KO		ENSG00000185818.8	NAT8L	679.358	-0.750012	0.0696445	2.65058e-26	SLC25A48KO
ENSG00000121741.17	ZMYM2	1599.05	0.47048	0.0475222	3.36249e-22	SLC25A44KO		ENSG00000144455.14	SUMF1	448.815	-0.881486	0.0885427	7.35031e-23	SLC25A45KO		ENSG00000133243.10	BTBD2	2123.72	0.50555	0.0467921	2.76265e-26	SLC25A48KO
ENSG00000095587.9	TLL2	67.5036	-4.08633	0.415077	3.40423e-22	SLC25A44KO		ENSG00000251381.8	LINC00958	1322.86	0.58384	0.0582285	7.54612e-23	SLC25A45KO		ENSG00000146112.12	PPP1R18	2120.69	0.536808	0.0497242	2.92117e-26	SLC25A48KO
ENSG00000151746.15	BICD1	921.579	0.661066	0.067063	3.46804e-22	SLC25A44KO		ENSG00000272674.4	PCDHB16	93.4108	2.35381	0.238473	7.65213e-23	SLC25A45KO		ENSG00000171992.13	SYNPO	704.038	-0.809372	0.0751182	3.0066e-26	SLC25A48KO
ENSG00000168288.13	MMADHC	2363.74	-0.394022	0.0397411	3.61217e-22	SLC25A44KO		ENSG00000141562.19	NARF	1125.89	0.551463	0.0549783	7.70211e-23	SLC25A45KO		ENSG00000278129.2	ZNF8	860.894	0.66759	0.0620238	3.36787e-26	SLC25A48KO
ENSG00000156639.12	ZFAND3	1866.45	0.391404	0.0393937	4.21691e-22	SLC25A44KO		ENSG00000014138.10	POLA2	1116.68	-0.549603	0.0549075	7.86274e-23	SLC25A45KO		ENSG00000130748.7	TMEM160	437.036	0.872414	0.0813298	3.42385e-26	SLC25A48KO
ENSG00000112378.12	PERP	662.79	-0.794236	0.0809931	4.40396e-22	SLC25A44KO		ENSG00000000003.16	TSPAN6	1593.19	0.489705	0.0487318	7.87367e-23	SLC25A45KO		ENSG00000082516.9	GEMIN5	1760.01	-0.437244	0.0404867	3.44261e-26	SLC25A48KO
ENSG00000076685.19	NT5C2	3346.13	-0.352692	0.0357043	5.33056e-22	SLC25A44KO		ENSG00000105519.18	CAPS	156.302	-1.53519	0.155313	7.95136e-23	SLC25A45KO		ENSG00000142733.18	MAP3K6	421.98	-0.919777	0.0858493	3.59346e-26	SLC25A48KO
ENSG00000075891.24	PAX2	119.288	2.13186	0.220553	5.76252e-22	SLC25A44KO		ENSG00000242779.8	ZNF702P	71.0262	3.85991	0.388579	8.55219e-23	SLC25A45KO		ENSG00000116990.12	MYCL	450.165	0.878791	0.081892	3.69156e-26	SLC25A48KO
ENSG00000173473.11	SMARCC1	6994.12	0.238232	0.0240967	5.85433e-22	SLC25A44KO		ENSG00000122376.12	SHLD2	1216.81	-0.554851	0.0554143	8.70164e-23	SLC25A45KO		ENSG00000104823.9	ECH1	1161.94	0.59455	0.0552295	3.84141e-26	SLC25A48KO
ENSG00000175318.12	GRAMD2A	478.091	-0.740971	0.0756733	6.22186e-22	SLC25A44KO		ENSG00000107679.15	PLEKHA1	1116.57	-0.590815	0.0590643	8.87843e-23	SLC25A45KO		ENSG00000112394.18	SLC16A10	362.225	1.12388	0.105296	3.99047e-26	SLC25A48KO
ENSG00000130475.16	FCHO1	503.282	-0.766453	0.0785291	6.82465e-22	SLC25A44KO		ENSG00000178719.17	GRINA	3264.78	0.371275	0.0369183	9.04752e-23	SLC25A45KO		ENSG00000178035.13	IMPDH2	8352.51	-0.327235	0.0303111	3.99047e-26	SLC25A48KO
ENSG00000174903.16	RAB1B	3482.78	-0.330302	0.0335466	7.07906e-22	SLC25A44KO		ENSG00000174307.7	PHLDA3	1433.25	0.587128	0.058677	9.2489e-23	SLC25A45KO		ENSG00000111087.10	GLI1	245.205	-1.20963	0.113121	4.10732e-26	SLC25A48KO
ENSG00000053372.5	MRTO4	2152.67	-0.404513	0.0411301	7.09356e-22	SLC25A44KO		ENSG00000095951.17	HIVEP1	766.749	0.65642	0.0656647	9.29256e-23	SLC25A45KO		ENSG00000089486.17	CDIP1	396.691	1.02298	0.0959614	4.54659e-26	SLC25A48KO
ENSG00000254470.3	AP5B1	1580.94	0.509049	0.0518474	7.11073e-22	SLC25A44KO		ENSG00000188647.13	PTAR1	4892.59	-0.370585	0.0369042	9.96447e-23	SLC25A45KO		ENSG00000117461.15	PIK3R3	1623.47	0.53801	0.0500287	4.54659e-26	SLC25A48KO
ENSG00000170456.16	DENND5B	1107.08	0.524924	0.0535168	7.27943e-22	SLC25A44KO		ENSG00000008018.9	PSMB1	2562.46	-0.40589	0.0404681	1.00442e-22	SLC25A45KO		ENSG00000172831.14	CES2	799.486	0.686266	0.0637957	4.63854e-26	SLC25A48KO
ENSG00000165495.16	PKNOX2	61.626	5.71426	0.578386	7.36875e-22	SLC25A44KO		ENSG00000173083.16	HPSE	539.019	-0.808046	0.0812343	1.02947e-22	SLC25A45KO		ENSG00000164096.13	C4orf3	1034.35	0.654806	0.0610562	4.78716e-26	SLC25A48KO
ENSG00000145220.14	LYAR	986.831	-0.573386	0.0585028	7.52032e-22	SLC25A44KO		ENSG00000090932.11	DLL3	109.3	1.79362	0.182397	1.04498e-22	SLC25A45KO		ENSG00000172296.13	SPTLC3	64.0458	-5.46142	0.506147	5.13986e-26	SLC25A48KO
ENSG00000087253.13	LPCAT2	39.7911	-4.85578	0.497133	8.02193e-22	SLC25A44KO		ENSG00000092621.13	PHGDH	2954.66	-0.407933	0.0406882	1.05235e-22	SLC25A45KO		ENSG00000064393.16	HIPK2	4990.73	-0.460403	0.0428602	5.52825e-26	SLC25A48KO
ENSG00000092068.21	SLC7A8	369.146	1.04841	0.108187	8.42471e-22	SLC25A44KO		ENSG00000110321.19	EIF4G2	32685.9	0.169105	0.0167947	1.07542e-22	SLC25A45KO		ENSG00000188227.14	ZNF793	91.6583	2.85594	0.270325	5.63892e-26	SLC25A48KO
ENSG00000187498.16	COL4A1	13172.7	-0.209983	0.0213125	8.65171e-22	SLC25A44KO		ENSG00000164109.14	MAD2L1	1539.58	-0.496981	0.0496669	1.10435e-22	SLC25A45KO		ENSG00000185238.13	PRMT3	679.938	-0.773783	0.072369	5.6869e-26	SLC25A48KO
ENSG00000129250.12	KIF1C	7458.98	-0.236212	0.0240102	9.04247e-22	SLC25A44KO		ENSG00000148843.15	PDCD11	4913.39	0.290056	0.0289125	1.16229e-22	SLC25A45KO		ENSG00000164080.14	RAD54L2	1663.18	0.565027	0.0527842	7.67565e-26	SLC25A48KO
ENSG00000035499.13	DEPDC1B	607.399	-0.646583	0.0662579	1.00849e-21	SLC25A44KO		ENSG00000186019.12	ZNF225-AS1	72.7852	2.30442	0.234716	1.22089e-22	SLC25A45KO		ENSG00000106617.16	PRKAG2	866.951	-0.646823	0.0604459	7.82161e-26	SLC25A48KO
ENSG00000088367.23	EPB41L1	1117.1	-0.56413	0.0579444	1.04386e-21	SLC25A44KO		ENSG00000204394.13	VARS1	5448.4	-0.268596	0.026792	1.36724e-22	SLC25A45KO		ENSG00000115107.20	STEAP3	852.825	-0.821267	0.0771087	8.05303e-26	SLC25A48KO
ENSG00000178952.11	TUFM	4211.5	-0.326762	0.033284	1.19691e-21	SLC25A44KO		ENSG00000130669.17	PAK4	1654.1	-0.470783	0.0471238	1.37066e-22	SLC25A45KO		ENSG00000103449.13	SALL1	375.512	-0.99294	0.0933541	8.39581e-26	SLC25A48KO
ENSG00000084676.16	NCOA1	1104.64	0.523297	0.0536473	1.2998e-21	SLC25A44KO		ENSG00000104904.12	OAZ1	5312.13	-0.295964	0.0295486	1.40441e-22	SLC25A45KO		ENSG00000151322.20	NPAS3	470.957	1.12344	0.10595	8.49784e-26	SLC25A48KO
ENSG00000243927.6	MRPS6	1388.86	-0.554646	0.0569248	1.31329e-21	SLC25A44KO		ENSG00000124496.13	TRERF1	522.997	0.783311	0.0790149	1.47196e-22	SLC25A45KO		ENSG00000131473.17	ACLY	6926.84	0.260925	0.0242885	9.01986e-26	SLC25A48KO
ENSG00000143384.14	MCL1	5599.97	0.258654	0.0264307	1.36019e-21	SLC25A44KO		ENSG00000130203.10	APOE	1149.22	0.544915	0.0546862	1.50038e-22	SLC25A45KO		ENSG00000164638.11	SLC29A4	528.223	0.835204	0.0783799	9.61531e-26	SLC25A48KO
ENSG00000259956.2	RBM15B	2660.44	0.339519	0.0343163	1.36639e-21	SLC25A44KO		ENSG00000291093.1	SVIL-AS1	862.761	0.656923	0.0661665	1.51354e-22	SLC25A45KO		ENSG00000148218.16	ALAD	756.694	0.72591	0.0680636	9.68183e-26	SLC25A48KO
ENSG00000183605.17	SFXN4	497.768	-0.780189	0.0803079	1.41462e-21	SLC25A44KO		ENSG00000173327.8	MAP3K11	1059.33	-0.575664	0.0578681	1.5236e-22	SLC25A45KO		ENSG00000169925.17	BRD3	1781.01	0.497306	0.0465685	9.93771e-26	SLC25A48KO
ENSG00000197694.19	SPTAN1	7297.79	0.262047	0.026776	1.46657e-21	SLC25A44KO		ENSG00000180353.11	HCLS1	38.9393	-4.90375	0.492871	1.78938e-22	SLC25A45KO		ENSG00000198873.12	GRK5	85.5906	2.58471	0.247271	1.03132e-25	SLC25A48KO
ENSG00000150540.14	HNMT	233.699	1.52481	0.15908	1.47809e-21	SLC25A44KO		ENSG00000115526.11	CHST10	52.3076	-2.65044	0.270993	1.79457e-22	SLC25A45KO		ENSG00000132603.15	NIP7	1517.81	-0.636065	0.0596559	1.06058e-25	SLC25A48KO
ENSG00000213923.13	CSNK1E	1669.21	0.530538	0.0545043	1.47977e-21	SLC25A44KO		ENSG00000206527.10	HACD2	2545.33	-0.380895	0.0381448	1.94359e-22	SLC25A45KO		ENSG00000276043.5	UHRF1	4270.47	-0.305079	0.0285325	1.21719e-25	SLC25A48KO
ENSG00000007376.8	RPUSD1	1151.7	-0.501281	0.0514569	1.52706e-21	SLC25A44KO		ENSG00000143727.16	ACP1	2297.85	0.431044	0.0433086	1.97672e-22	SLC25A45KO		ENSG00000242125.3	SNHG3	873.031	0.706138	0.0663657	1.22627e-25	SLC25A48KO
ENSG00000104885.19	DOT1L	3204.27	0.375961	0.0384052	1.63863e-21	SLC25A44KO		ENSG00000170412.18	GPRC5C	794.859	0.651195	0.0657236	2.00231e-22	SLC25A45KO		ENSG00000161642.18	ZNF385A	523.17	-0.85936	0.0810832	1.37515e-25	SLC25A48KO
ENSG00000109111.15	SUPT6H	4610.99	0.295345	0.0302167	1.66709e-21	SLC25A44KO		ENSG00000164924.18	YWHAZ	15467.7	0.218348	0.0218569	2.00231e-22	SLC25A45KO		ENSG00000134318.16	ROCK2	2853.41	-0.369086	0.0345027	1.37591e-25	SLC25A48KO
ENSG00000169439.12	SDC2	8940	-0.286472	0.0293448	1.6955e-21	SLC25A44KO		ENSG00000151748.15	SAV1	1145.57	-0.480309	0.0482847	2.01749e-22	SLC25A45KO		ENSG00000012660.14	ELOVL5	2732.46	-0.421947	0.0395496	1.41897e-25	SLC25A48KO
ENSG00000197959.15	DNM3	152.9	-1.6578	0.173465	1.70573e-21	SLC25A44KO		ENSG00000130985.17	UBA1	14147.8	-0.245253	0.0245565	2.03876e-22	SLC25A45KO		ENSG00000043143.22	JADE2	205.237	-2.05056	0.195608	1.54566e-25	SLC25A48KO
ENSG00000171456.22	ASXL1	1960.83	0.419413	0.0431131	1.73316e-21	SLC25A44KO		ENSG00000100030.15	MAPK1	4942.49	-0.295296	0.0295715	2.04575e-22	SLC25A45KO		ENSG00000167397.15	VKORC1	958.513	0.602834	0.0567136	1.61464e-25	SLC25A48KO
ENSG00000078269.15	SYNJ2	1161.24	0.525071	0.0539796	1.85308e-21	SLC25A44KO		ENSG00000111087.10	GLI1	245.205	-1.1122	0.113207	2.08139e-22	SLC25A45KO		ENSG00000174227.16	PIGG	994.305	0.642459	0.0605056	1.6904e-25	SLC25A48KO
ENSG00000129595.14	EPB41L4A	140.919	-12.8872	3.24144	1.873e-21	SLC25A44KO		ENSG00000250337.10	PURPL	592.557	1.5557	0.159198	2.08433e-22	SLC25A45KO		ENSG00000131323.17	TRAF3	2245.62	-0.613829	0.057827	1.70531e-25	SLC25A48KO
ENSG00000100764.14	PSMC1	3374.38	-0.359755	0.0369988	1.89128e-21	SLC25A44KO		ENSG00000112787.14	FBRSL1	2352.22	0.493323	0.0494455	2.09495e-22	SLC25A45KO		ENSG00000179010.16	MRFAP1	6419.04	-0.332992	0.0312541	1.71666e-25	SLC25A48KO
ENSG00000138757.15	G3BP2	6844.53	0.240618	0.02464	1.89128e-21	SLC25A44KO		ENSG00000135324.6	MRAP2	68.7859	-2.85066	0.290884	2.15285e-22	SLC25A45KO		ENSG00000092051.18	JPH4	42.1173	-5.6398	0.530052	1.72923e-25	SLC25A48KO
ENSG00000113048.19	MRPS27	1889.25	-0.396124	0.0403733	2.0262e-21	SLC25A44KO		ENSG00000127418.15	FGFRL1	1327.33	0.509854	0.0512504	2.26185e-22	SLC25A45KO		ENSG00000072682.20	P4HA2	670.623	0.707472	0.0668228	1.9295e-25	SLC25A48KO
ENSG00000165244.7	ZNF367	1040.6	-0.558294	0.0575616	2.061e-21	SLC25A44KO		ENSG00000110906.13	KCTD10	1172.1	0.596747	0.0603056	2.30756e-22	SLC25A45KO		ENSG00000167526.14	RPL13	12990.4	-0.356689	0.0335206	1.94357e-25	SLC25A48KO
ENSG00000129084.18	PSMA1	3264.3	-0.335796	0.0344817	2.08424e-21	SLC25A44KO		ENSG00000100426.7	ZBED4	1999.67	0.408975	0.0411087	2.41366e-22	SLC25A45KO		ENSG00000130829.18	DUSP9	368.99	-1.06895	0.101532	1.945e-25	SLC25A48KO
ENSG00000015133.20	CCDC88C	1251.77	-0.569682	0.0587966	2.28228e-21	SLC25A44KO		ENSG00000119655.11	NPC2	1559.17	-0.48473	0.0488127	2.50507e-22	SLC25A45KO		ENSG00000198816.7	ZNF358	1913.39	0.491627	0.0462898	2.09751e-25	SLC25A48KO
ENSG00000100297.16	MCM5	3599.73	-0.305226	0.0314125	2.31819e-21	SLC25A44KO		ENSG00000086712.13	TXLNG	2269.74	0.407446	0.0410083	2.50507e-22	SLC25A45KO		ENSG00000136810.13	TXN	1328.1	-0.596349	0.0562889	2.2195e-25	SLC25A48KO
ENSG00000166508.19	MCM7	8103.86	-0.228419	0.0235048	2.37639e-21	SLC25A44KO		ENSG00000132563.17	REEP2	538.191	0.831851	0.0844651	2.51161e-22	SLC25A45KO		ENSG00000169635.10	HIC2	853.671	0.630997	0.0597414	2.43328e-25	SLC25A48KO
ENSG00000153113.24	CAST	1910.2	-0.505969	0.0521807	2.39257e-21	SLC25A44KO		ENSG00000227121.2	LINC02672	36.3555	5.98903	0.601931	2.52724e-22	SLC25A45KO		ENSG00000173848.19	NET1	1361.1	-0.505498	0.0478371	2.59898e-25	SLC25A48KO
ENSG00000143799.14	PARP1	7007.6	-0.230211	0.023638	2.45283e-21	SLC25A44KO		ENSG00000143344.16	RGL1	442.124	0.808551	0.0821148	2.74225e-22	SLC25A45KO		ENSG00000198040.11	ZNF84	1403.37	0.606886	0.0573712	2.65479e-25	SLC25A48KO
ENSG00000087510.7	TFAP2C	59.8095	2.65959	0.279713	2.54683e-21	SLC25A44KO		ENSG00000152503.10	TRIM36	121.105	1.72587	0.177545	3.33835e-22	SLC25A45KO		ENSG00000109762.17	SNX25	1060.63	-0.604462	0.0571606	2.77427e-25	SLC25A48KO
ENSG00000135679.27	MDM2	4484.64	0.449803	0.0463633	2.62868e-21	SLC25A44KO		ENSG00000090006.18	LTBP4	1717.09	-0.493668	0.0499804	3.36814e-22	SLC25A45KO		ENSG00000166987.15	MBD6	1049.72	0.698652	0.0662022	2.91752e-25	SLC25A48KO
ENSG00000107282.9	APBA1	1007.24	0.566172	0.0586043	2.83506e-21	SLC25A44KO		ENSG00000173641.18	HSPB7	513.505	-0.839078	0.0850627	3.40684e-22	SLC25A45KO		ENSG00000184867.14	ARMCX2	683.858	-0.792076	0.0751951	3.0576e-25	SLC25A48KO
ENSG00000100726.15	TELO2	1180.31	-0.502046	0.0519498	2.89107e-21	SLC25A44KO		ENSG00000187554.14	TLR5	112.465	2.6117	0.268193	3.72194e-22	SLC25A45KO		ENSG00000013306.16	SLC25A39	2819.42	-0.395772	0.0373512	3.0653e-25	SLC25A48KO
ENSG00000260032.2	NORAD	5553.98	-0.307916	0.0316217	2.96e-21	SLC25A44KO		ENSG00000060982.15	BCAT1	81.5783	4.84293	0.500765	3.95437e-22	SLC25A45KO		ENSG00000167554.15	ZNF610	74.8324	3.01197	0.288805	3.10556e-25	SLC25A48KO
ENSG00000078369.19	GNB1	10172.1	0.209778	0.0216242	3.56981e-21	SLC25A44KO		ENSG00000104133.16	SPG11	1253.96	0.579722	0.0588199	4.02221e-22	SLC25A45KO		ENSG00000116525.14	TRIM62	580.788	0.825885	0.0785409	3.37829e-25	SLC25A48KO
ENSG00000183527.12	PSMG1	1279.67	-0.575854	0.0597977	3.7469e-21	SLC25A44KO		ENSG00000165119.22	HNRNPK	15973.4	-0.211683	0.0213882	4.04082e-22	SLC25A45KO		ENSG00000129084.18	PSMA1	3264.3	-0.367023	0.0346457	3.38836e-25	SLC25A48KO
ENSG00000171490.13	RSL1D1	5005.62	-0.35615	0.0368365	3.97417e-21	SLC25A44KO		ENSG00000008735.14	MAPK8IP2	358.925	-1.01099	0.103531	4.43491e-22	SLC25A45KO		ENSG00000275216.2	LINC03061	517.117	-1.29131	0.123407	3.50973e-25	SLC25A48KO
ENSG00000136490.9	LIMD2	1038.73	0.539838	0.0560431	4.03251e-21	SLC25A44KO		ENSG00000171643.14	S100Z	75.6982	2.75668	0.284395	4.76454e-22	SLC25A45KO		ENSG00000164736.6	SOX17	5477.98	0.335375	0.0316808	3.82167e-25	SLC25A48KO
ENSG00000107554.17	DNMBP	924.819	0.620088	0.064368	4.09851e-21	SLC25A44KO		ENSG00000003096.15	KLHL13	62.3595	-7.25995	0.721442	4.77563e-22	SLC25A45KO		ENSG00000159363.19	ATP13A2	1547.46	0.476971	0.0449043	3.83872e-25	SLC25A48KO
ENSG00000001036.14	FUCA2	2292.12	0.423152	0.0438334	4.15631e-21	SLC25A44KO		ENSG00000229117.9	RPL41	10318	0.327867	0.0331266	4.87224e-22	SLC25A45KO		ENSG00000121057.13	AKAP1	1277.89	-0.516733	0.0490148	4.40063e-25	SLC25A48KO
ENSG00000153292.16	ADGRF1	55.3644	-5.04041	0.523574	4.23432e-21	SLC25A44KO		ENSG00000123191.17	ATP7B	977.347	-0.699455	0.0711914	4.89062e-22	SLC25A45KO		ENSG00000196821.10	ILRUN	2777.77	0.400524	0.0379391	4.54681e-25	SLC25A48KO
ENSG00000101265.16	RASSF2	324.23	0.938046	0.0982804	4.23617e-21	SLC25A44KO		ENSG00000137818.12	RPLP1	12697.7	0.320167	0.0323562	4.99428e-22	SLC25A45KO		ENSG00000065060.18	BLTP3A	2235.29	0.426504	0.0403522	4.65152e-25	SLC25A48KO
ENSG00000139182.15	CLSTN3	954.8	0.633551	0.0660544	4.49488e-21	SLC25A44KO		ENSG00000132854.19	KANK4	185.696	2.01605	0.208531	5.21355e-22	SLC25A45KO		ENSG00000073969.19	NSF	1932.07	-0.401808	0.0381138	5.19753e-25	SLC25A48KO
ENSG00000161547.17	SRSF2	6591.61	-0.281892	0.0291838	4.49488e-21	SLC25A44KO		ENSG00000146263.12	MMS22L	1199.69	-0.567784	0.0572616	5.21451e-22	SLC25A45KO		ENSG00000184117.12	NIPSNAP1	2590.45	0.408078	0.0386823	5.27743e-25	SLC25A48KO
ENSG00000198947.18	DMD	66.4052	5.04231	0.523477	4.53275e-21	SLC25A44KO		ENSG00000170899.11	GSTA4	340.496	-0.961584	0.09852	5.21799e-22	SLC25A45KO		ENSG00000096746.18	HNRNPH3	4137.52	-0.343946	0.032578	5.31319e-25	SLC25A48KO
ENSG00000182621.19	PLCB1	313.322	-0.963454	0.101484	4.96697e-21	SLC25A44KO		ENSG00000074657.14	ZNF532	4051.3	0.333674	0.0337461	5.32208e-22	SLC25A45KO		ENSG00000224531.6	SMIM13	1779.98	-0.493193	0.0468522	5.71645e-25	SLC25A48KO
ENSG00000092470.12	WDR76	1551.79	-0.441206	0.045802	4.998e-21	SLC25A44KO		ENSG00000139641.13	ESYT1	5153.81	-0.297626	0.0301528	5.34131e-22	SLC25A45KO		ENSG00000174600.14	CMKLR1	634.952	-0.806094	0.0770589	5.98587e-25	SLC25A48KO
MT-ND5	MT-ND5	67597.6	-0.304601	0.0318206	5.02027e-21	SLC25A44KO		ENSG00000105193.9	RPS16	6176.66	0.333531	0.0336674	5.47813e-22	SLC25A45KO		ENSG00000166106.4	ADAMTS15	1597.09	0.47944	0.0458019	6.84567e-25	SLC25A48KO
ENSG00000180921.7	FAM83H	830.99	-0.62256	0.0649219	5.02846e-21	SLC25A44KO		ENSG00000127603.32	MACF1	8537.29	0.293928	0.029592	5.54047e-22	SLC25A45KO		ENSG00000086062.13	B4GALT1	2356.77	-0.450129	0.0427865	6.86246e-25	SLC25A48KO
ENSG00000289850.1	ENSG00000289850	117.936	-3.73958	0.391042	5.06476e-21	SLC25A44KO		ENSG00000151882.11	CCL28	117.074	-1.93615	0.200496	5.7467e-22	SLC25A45KO		ENSG00000158352.18	SHROOM4	353.444	-1.07036	0.102857	6.91834e-25	SLC25A48KO
ENSG00000167232.14	ZNF91	583.053	0.866668	0.0909672	5.52437e-21	SLC25A44KO		ENSG00000128607.14	KLHDC10	1473.57	0.490571	0.0498744	6.33178e-22	SLC25A45KO		ENSG00000184220.12	CMSS1	863.002	-0.681749	0.0651645	7.87301e-25	SLC25A48KO
ENSG00000196199.14	MPHOSPH8	668.314	-0.608535	0.0634874	5.57851e-21	SLC25A44KO		ENSG00000087074.9	PPP1R15A	1071.71	0.51172	0.0521221	6.4844e-22	SLC25A45KO		ENSG00000144713.13	RPL32	8157.71	-0.297469	0.028294	8.62918e-25	SLC25A48KO
ENSG00000182253.15	SYNM	1594.65	0.46484	0.0484329	5.69208e-21	SLC25A44KO		ENSG00000062716.13	VMP1	2185.77	0.469896	0.0477887	6.57005e-22	SLC25A45KO		ENSG00000125731.13	SH2D3A	140.26	-1.79672	0.173996	8.70238e-25	SLC25A48KO
ENSG00000170871.12	KIAA0232	2204.17	0.377867	0.0391413	5.79793e-21	SLC25A44KO		ENSG00000069188.17	SDK2	93.296	2.29858	0.238287	6.76608e-22	SLC25A45KO		ENSG00000126005.17	MMP24OS	331.984	1.13225	0.109391	1.00051e-24	SLC25A48KO
ENSG00000179958.10	DCTPP1	1500.65	-0.507659	0.0529406	6.20645e-21	SLC25A44KO		ENSG00000182902.14	SLC25A18	86.9515	3.17073	0.32671	6.7704e-22	SLC25A45KO		ENSG00000267041.6	ZNF850	630.628	0.93846	0.0905562	1.04541e-24	SLC25A48KO
ENSG00000179115.11	FARSA	2490.02	-0.414333	0.0431478	6.32672e-21	SLC25A44KO		ENSG00000181666.19	ZNF875	480.766	0.844466	0.0869445	7.20675e-22	SLC25A45KO		ENSG00000169718.18	DUS1L	1786.8	-0.428012	0.0409035	1.16901e-24	SLC25A48KO
ENSG00000168374.11	ARF4	3510.6	-0.381264	0.0395955	6.45036e-21	SLC25A44KO		ENSG00000070018.9	LRP6	3618.08	-0.393018	0.0399414	7.40388e-22	SLC25A45KO		ENSG00000141101.13	NOB1	1542.71	-0.514075	0.0492577	1.31538e-24	SLC25A48KO
ENSG00000174938.15	SEZ6L2	1478.4	0.448512	0.0467613	6.5829e-21	SLC25A44KO		ENSG00000089280.19	FUS	9259.96	-0.228507	0.0231858	7.55938e-22	SLC25A45KO		ENSG00000150893.11	FREM2	1097.11	0.646082	0.0621289	1.47854e-24	SLC25A48KO
ENSG00000182944.18	EWSR1	6521.95	-0.29334	0.0304787	6.71517e-21	SLC25A44KO		ENSG00000130726.12	TRIM28	11123.5	-0.236259	0.0239695	7.56739e-22	SLC25A45KO		ENSG00000163694.15	RBM47	2044.9	0.418777	0.0400919	1.53357e-24	SLC25A48KO
ENSG00000134215.16	VAV3	113.282	-1.93419	0.206417	6.82758e-21	SLC25A44KO		ENSG00000253552.8	HOXA-AS2	61.3521	-2.94764	0.304652	7.92928e-22	SLC25A45KO		ENSG00000103485.19	QPRT	656.236	0.800654	0.0772239	1.65962e-24	SLC25A48KO
ENSG00000120738.8	EGR1	515.903	0.810872	0.0852212	7.03085e-21	SLC25A44KO		ENSG00000143933.20	CALM2	7823.2	-0.31572	0.0320956	8.04433e-22	SLC25A45KO		ENSG00000196199.14	MPHOSPH8	668.314	-0.668673	0.0640841	1.66031e-24	SLC25A48KO
ENSG00000090273.14	NUDC	4999.15	-0.290602	0.0302062	7.05113e-21	SLC25A44KO		ENSG00000291050.1	TEKT4P2	225.811	-1.21273	0.125452	8.32418e-22	SLC25A45KO		ENSG00000168268.11	NT5DC2	2148.74	0.43845	0.0420504	1.68886e-24	SLC25A48KO
ENSG00000137203.15	TFAP2A	2120.86	0.398339	0.0415058	7.39461e-21	SLC25A44KO		ENSG00000120318.16	ARAP3	1523.88	0.464805	0.0474578	8.5843e-22	SLC25A45KO		ENSG00000196712.20	NF1	3579.14	0.375237	0.0359411	1.73525e-24	SLC25A48KO
ENSG00000123570.4	RAB9B	134.917	1.56815	0.166483	7.56854e-21	SLC25A44KO		ENSG00000254999.4	BRK1	1567.49	0.456397	0.0465541	8.67741e-22	SLC25A45KO		ENSG00000203883.7	SOX18	56.028	-3.12791	0.305932	1.96821e-24	SLC25A48KO
ENSG00000158710.15	TAGLN2	5774.02	0.315077	0.0324874	7.61722e-21	SLC25A44KO		ENSG00000167513.9	CDT1	1377.34	-0.480067	0.0491772	8.67741e-22	SLC25A45KO		ENSG00000070018.9	LRP6	3618.08	0.399074	0.0383231	2.03422e-24	SLC25A48KO
ENSG00000172795.17	DCP2	3040.97	0.427437	0.0446329	9.09887e-21	SLC25A44KO		ENSG00000170348.9	TMED10	5171.49	-0.267267	0.0271348	8.98006e-22	SLC25A45KO		ENSG00000160408.16	ST6GALNAC6	563.842	-0.885879	0.0857962	2.29338e-24	SLC25A48KO
ENSG00000188227.14	ZNF793	91.6583	2.55145	0.272506	9.32424e-21	SLC25A44KO		ENSG00000102241.12	HTATSF1	1960.08	-0.449016	0.0458385	9.44403e-22	SLC25A45KO		ENSG00000163520.14	FBLN2	60.5349	-2.85416	0.279189	2.41491e-24	SLC25A48KO
ENSG00000164151.12	ICE1	2954.23	0.336152	0.0350269	9.48874e-21	SLC25A44KO		ENSG00000182168.16	UNC5C	3065.76	0.391969	0.0399878	1.00988e-21	SLC25A45KO		ENSG00000175318.12	GRAMD2A	478.091	-0.787103	0.0762487	2.46395e-24	SLC25A48KO
ENSG00000115364.14	MRPL19	2110.16	-0.509932	0.0534161	9.49977e-21	SLC25A44KO		ENSG00000151150.22	ANK3	327.826	1.29051	0.134066	1.09162e-21	SLC25A45KO		ENSG00000106733.21	NMRK1	58.0791	-3.00384	0.294328	2.59983e-24	SLC25A48KO
ENSG00000168014.18	C2CD3	1104.61	0.509271	0.0534159	1.02819e-20	SLC25A44KO		ENSG00000069869.17	NEDD4	1169.1	0.554236	0.056739	1.18806e-21	SLC25A45KO		ENSG00000107819.15	SFXN3	842.981	-0.620136	0.059819	2.70024e-24	SLC25A48KO
ENSG00000167004.14	PDIA3	11062.3	0.237924	0.0248252	1.03828e-20	SLC25A44KO		ENSG00000198040.11	ZNF84	1403.37	0.562854	0.057759	1.24528e-21	SLC25A45KO		ENSG00000115866.11	DARS1	1719.65	-0.49974	0.0481953	2.93331e-24	SLC25A48KO
ENSG00000105518.14	TMEM205	1489.66	-0.456942	0.0479741	1.05186e-20	SLC25A44KO		ENSG00000109929.10	SC5D	1772.96	0.476632	0.0488774	1.36295e-21	SLC25A45KO		ENSG00000042062.13	RIPOR3	678.509	-0.712588	0.0689992	2.96547e-24	SLC25A48KO
ENSG00000166147.15	FBN1	6536.76	-0.317956	0.03321	1.0721e-20	SLC25A44KO		ENSG00000270885.2	RASL10B	830.027	-0.664128	0.0684096	1.44581e-21	SLC25A45KO		ENSG00000100697.17	DICER1	4453.97	0.37048	0.0356923	3.0223e-24	SLC25A48KO
ENSG00000235162.9	C12orf75	1973.73	-0.380422	0.0399617	1.11935e-20	SLC25A44KO		ENSG00000075643.6	MOCOS	490.201	-0.853926	0.0883666	1.50191e-21	SLC25A45KO		ENSG00000169136.13	ATF5	1180.72	-0.55771	0.0538412	3.05965e-24	SLC25A48KO
ENSG00000129009.13	ISLR	121.711	-12.6335	3.21477	1.28367e-20	SLC25A44KO		ENSG00000153187.21	HNRNPU	19716.6	-0.197882	0.0202545	1.58838e-21	SLC25A45KO		ENSG00000139278.10	GLIPR1	467.45	-0.962215	0.0934515	3.09872e-24	SLC25A48KO
ENSG00000049323.16	LTBP1	2938.86	0.356078	0.0372311	1.32485e-20	SLC25A44KO		ENSG00000173868.12	PHOSPHO1	34.4691	4.93084	0.509898	1.62498e-21	SLC25A45KO		ENSG00000145050.19	MANF	948.807	0.733594	0.0711535	3.42188e-24	SLC25A48KO
ENSG00000075624.17	ACTB	112053	-0.210161	0.0220914	1.32537e-20	SLC25A44KO		ENSG00000020181.18	ADGRA2	204.155	1.26697	0.131982	1.64035e-21	SLC25A45KO		ENSG00000213983.12	AP1G2	373.616	-1.05932	0.103324	3.52246e-24	SLC25A48KO
ENSG00000215183.5	MSMP	52.4454	-3.4215	0.365559	1.33143e-20	SLC25A44KO		ENSG00000134686.21	PHC2	1767.76	0.511159	0.0525161	1.6409e-21	SLC25A45KO		ENSG00000100461.18	RBM23	1760.09	-0.454239	0.0439029	3.91255e-24	SLC25A48KO
ENSG00000175745.15	NR2F1	933.303	0.738274	0.0780932	1.33283e-20	SLC25A44KO		ENSG00000160783.19	PMF1	972.653	-0.615474	0.0635092	1.7766e-21	SLC25A45KO		ENSG00000118495.21	PLAGL1	1132.24	0.526106	0.0510933	3.99966e-24	SLC25A48KO
ENSG00000154529.15	CNTNAP3B	168.629	6.16424	0.636009	1.46256e-20	SLC25A44KO		ENSG00000087338.5	GMCL1	977.029	-0.606954	0.0625992	1.84024e-21	SLC25A45KO		ENSG00000149428.21	HYOU1	5401.63	0.255166	0.0246352	4.03137e-24	SLC25A48KO
ENSG00000164062.13	APEH	2304.53	-0.368274	0.038667	1.49096e-20	SLC25A44KO		ENSG00000129514.8	FOXA1	149.705	-1.91581	0.200817	1.84769e-21	SLC25A45KO		ENSG00000005486.17	RHBDD2	1073.95	0.594709	0.0576449	4.29122e-24	SLC25A48KO
ENSG00000013583.10	HEBP1	772.608	-0.648832	0.0685365	1.53567e-20	SLC25A44KO		ENSG00000170315.14	UBB	12044.5	-0.261255	0.0267652	1.86835e-21	SLC25A45KO		ENSG00000061918.14	GUCY1B1	91.426	-2.60756	0.256186	4.42084e-24	SLC25A48KO
ENSG00000185627.19	PSMD13	2330.88	-0.397718	0.0418042	1.7049e-20	SLC25A44KO		ENSG00000134057.15	CCNB1	3160.01	-0.333262	0.0341811	1.88552e-21	SLC25A45KO		ENSG00000100600.15	LGMN	1121.85	0.683677	0.0665849	5.07014e-24	SLC25A48KO
ENSG00000110492.17	MDK	11668.6	0.239375	0.0251299	1.84353e-20	SLC25A44KO		ENSG00000163659.13	TIPARP	390.166	0.958156	0.0998089	2.08891e-21	SLC25A45KO		ENSG00000102699.6	PARP4	1930.9	-0.415678	0.0402994	5.10271e-24	SLC25A48KO
ENSG00000102409.10	BEX4	1142.6	0.590368	0.0623708	1.85381e-20	SLC25A44KO		ENSG00000104889.7	RNASEH2A	1266.05	-0.484768	0.0501779	2.23259e-21	SLC25A45KO		ENSG00000144228.9	SPOPL	1370.44	0.510188	0.0496459	5.11162e-24	SLC25A48KO
ENSG00000140525.20	FANCI	3160.55	-0.300338	0.0315287	1.86426e-20	SLC25A44KO		ENSG00000136108.15	CKAP2	2122.48	-0.425931	0.0438684	2.26117e-21	SLC25A45KO		ENSG00000186174.13	BCL9L	3323.4	-0.363479	0.035182	5.20688e-24	SLC25A48KO
ENSG00000164163.11	ABCE1	5391.2	-0.306137	0.032201	1.87161e-20	SLC25A44KO		ENSG00000089157.16	RPLP0	33910.3	0.258548	0.0267402	2.47608e-21	SLC25A45KO		ENSG00000105514.8	RAB3D	804.913	-0.710932	0.0691347	5.45305e-24	SLC25A48KO
ENSG00000163191.6	S100A11	4682.83	-0.305703	0.0321767	1.95761e-20	SLC25A44KO		ENSG00000165023.7	DIRAS2	28.281	4.85238	0.505884	2.6661e-21	SLC25A45KO		ENSG00000070785.17	EIF2B3	357.814	-1.02027	0.0999136	5.48489e-24	SLC25A48KO
ENSG00000059573.9	ALDH18A1	3572.57	-0.312237	0.0329323	2.07048e-20	SLC25A44KO		ENSG00000168952.16	STXBP6	563.741	0.705432	0.0734217	2.9772e-21	SLC25A45KO		ENSG00000104131.13	EIF3J	2435.36	-0.357669	0.0346683	5.76029e-24	SLC25A48KO
ENSG00000173327.8	MAP3K11	1059.33	-0.539318	0.0570986	2.19575e-20	SLC25A44KO		ENSG00000035403.18	VCL	17467.4	0.258483	0.0262609	3.24714e-21	SLC25A45KO		ENSG00000107679.15	PLEKHA1	1116.57	-0.603005	0.0587017	5.78271e-24	SLC25A48KO
ENSG00000162772.18	ATF3	155.563	1.54238	0.166071	2.32619e-20	SLC25A44KO		ENSG00000109805.10	NCAPG	2745.94	-0.373744	0.038639	3.73863e-21	SLC25A45KO		ENSG00000152580.9	IGSF10	308.202	-1.07918	0.105841	6.09985e-24	SLC25A48KO
ENSG00000100804.19	PSMB5	3448.49	-0.308978	0.032589	2.39127e-20	SLC25A44KO		ENSG00000167566.17	NCKAP5L	884.18	0.640807	0.066706	3.73924e-21	SLC25A45KO		ENSG00000115419.14	GLS	3140.79	0.752389	0.0734433	6.59034e-24	SLC25A48KO
ENSG00000132768.14	DPH2	1149.21	-0.513457	0.0543394	2.4476e-20	SLC25A44KO		ENSG00000132205.11	EMILIN2	64.2832	-2.13192	0.225562	3.77712e-21	SLC25A45KO		ENSG00000143061.18	IGSF3	2180.63	-0.497948	0.0484443	7.1308e-24	SLC25A48KO
ENSG00000111331.14	OAS3	867.48	-0.720882	0.076719	2.49722e-20	SLC25A44KO		ENSG00000154217.16	PITPNC1	420.755	0.798296	0.0834	3.86259e-21	SLC25A45KO		ENSG00000170468.8	RIOX1	193.014	1.46866	0.144948	7.35442e-24	SLC25A48KO
ENSG00000100911.16	PSME2	1045.57	-0.543699	0.0576307	2.52021e-20	SLC25A44KO		ENSG00000100804.19	PSMB5	3448.49	-0.319093	0.0329392	3.94691e-21	SLC25A45KO		ENSG00000123064.13	DDX54	2806.21	-0.347913	0.0337947	7.44371e-24	SLC25A48KO
ENSG00000165119.22	HNRNPK	15973.4	-0.202535	0.0212762	2.60037e-20	SLC25A44KO		ENSG00000155380.13	SLC16A1	5925.4	0.253163	0.026167	4.47606e-21	SLC25A45KO		ENSG00000100911.16	PSME2	1045.57	-0.594871	0.0580198	7.83034e-24	SLC25A48KO
ENSG00000185404.17	SP140L	219.464	-1.10843	0.119098	2.72907e-20	SLC25A44KO		ENSG00000156453.14	PCDH1	240.738	1.23893	0.130674	4.62266e-21	SLC25A45KO		ENSG00000128298.18	BAIAP2L2	144.946	-1.52546	0.150829	8.82543e-24	SLC25A48KO
ENSG00000071054.17	MAP4K4	4535.55	0.272028	0.0287506	2.8091e-20	SLC25A44KO		ENSG00000163714.18	U2SURP	2810.03	-0.428519	0.044482	4.64762e-21	SLC25A45KO		ENSG00000111816.8	FRK	131.927	-1.78536	0.177069	9.0585e-24	SLC25A48KO
ENSG00000143924.19	EML4	3190.32	-0.351101	0.0370335	2.85806e-20	SLC25A44KO		ENSG00000142657.21	PGD	5996.12	-0.276789	0.0285992	4.83679e-21	SLC25A45KO		ENSG00000109790.18	KLHL5	2292.17	0.420687	0.0411209	9.36045e-24	SLC25A48KO
ENSG00000111652.10	COPS7A	781.399	-0.695828	0.0741289	2.94462e-20	SLC25A44KO		ENSG00000198951.12	NAGA	991.965	-0.560685	0.058249	4.89734e-21	SLC25A45KO		ENSG00000187720.15	THSD4	2395.08	0.492677	0.0481569	1.04751e-23	SLC25A48KO
ENSG00000213977.8	TAX1BP3	1972.58	-0.402864	0.0427406	3.34691e-20	SLC25A44KO		ENSG00000174600.14	CMKLR1	634.952	-0.737896	0.077261	4.98335e-21	SLC25A45KO		ENSG00000151694.15	ADAM17	1220.11	0.533656	0.0522199	1.10539e-23	SLC25A48KO
ENSG00000008952.17	SEC62	2883.15	-0.436812	0.0463018	3.34707e-20	SLC25A44KO		ENSG00000178752.16	ERFE	44.7961	-3.19405	0.338849	4.99945e-21	SLC25A45KO		ENSG00000185104.21	FAF1	1637.39	-0.45256	0.0441849	1.12775e-23	SLC25A48KO
ENSG00000151690.15	MFSD6	104.331	-1.72195	0.186557	3.4541e-20	SLC25A44KO		ENSG00000151458.12	ANKRD50	1036.82	0.537836	0.0560338	5.33279e-21	SLC25A45KO		ENSG00000101474.12	APMAP	3199.94	0.351864	0.034303	1.12822e-23	SLC25A48KO
ENSG00000156504.17	PABIR2	1297.88	0.52068	0.05534	3.62131e-20	SLC25A44KO		ENSG00000081307.15	UBA5	1166.41	-0.61381	0.0640176	5.39974e-21	SLC25A45KO		ENSG00000262814.8	MRPL12	2057.51	-0.429811	0.0419787	1.16764e-23	SLC25A48KO
ENSG00000100353.18	EIF3D	3916.08	-0.296385	0.030889	4.17703e-20	SLC25A44KO		ENSG00000182492.16	BGN	52.847	-2.73077	0.289963	5.57202e-21	SLC25A45KO		ENSG00000143549.22	TPM3	6827.87	-0.290429	0.0283034	1.25724e-23	SLC25A48KO
ENSG00000170004.19	CHD3	7308.82	-0.282095	0.0298934	4.21806e-20	SLC25A44KO		ENSG00000089154.11	GCN1	3880.05	-0.322086	0.0333813	5.57202e-21	SLC25A45KO		ENSG00000121390.19	PSPC1	1343.28	0.509388	0.0498465	1.40014e-23	SLC25A48KO
ENSG00000123989.15	CHPF	2077.01	-0.391153	0.0415805	4.33182e-20	SLC25A44KO		ENSG00000172175.16	MALT1	4476.69	0.31227	0.0324095	5.8756e-21	SLC25A45KO		ENSG00000134138.22	MEIS2	536.591	0.863115	0.0850653	1.43915e-23	SLC25A48KO
ENSG00000124571.18	XPO5	3329.1	-0.314363	0.0333648	4.76271e-20	SLC25A44KO		ENSG00000183255.12	PTTG1IP	5626.66	-0.284447	0.0295633	5.92612e-21	SLC25A45KO		ENSG00000108671.11	PSMD11	3042.05	-0.352724	0.0344737	1.45179e-23	SLC25A48KO
ENSG00000164080.14	RAD54L2	1663.18	0.495733	0.0528403	4.7792e-20	SLC25A44KO		ENSG00000187957.8	DNER	35.9052	6.1264	0.634216	5.95238e-21	SLC25A45KO		ENSG00000123146.20	ADGRE5	447.505	-1.04677	0.103537	1.51827e-23	SLC25A48KO
ENSG00000073111.14	MCM2	4779.88	-0.323751	0.0344147	4.97882e-20	SLC25A44KO		ENSG00000106771.13	TMEM245	3591.34	-0.452058	0.0469158	6.13481e-21	SLC25A45KO		ENSG00000144730.19	IL17RD	497.632	-0.912915	0.090158	1.54049e-23	SLC25A48KO
ENSG00000112149.10	CD83	556.657	-0.739347	0.079473	5.27365e-20	SLC25A44KO		ENSG00000163286.9	ALPG	164.935	2.87204	0.303552	6.72505e-21	SLC25A45KO		ENSG00000159388.6	BTG2	823.523	0.643113	0.0631878	1.54438e-23	SLC25A48KO
ENSG00000101331.17	CCM2L	371.801	-0.881807	0.0949567	5.7112e-20	SLC25A44KO		ENSG00000181789.14	COPG1	3362.3	-0.334759	0.0348157	6.89946e-21	SLC25A45KO		ENSG00000102879.17	CORO1A	89.6752	-2.41361	0.240309	1.55105e-23	SLC25A48KO
ENSG00000066583.12	ISOC1	744.939	-0.660957	0.070906	5.97481e-20	SLC25A44KO		ENSG00000203883.7	SOX18	56.028	-2.76008	0.294149	7.32826e-21	SLC25A45KO		ENSG00000272405.1	ENSG00000272405	644.106	-0.72494	0.0713849	1.567e-23	SLC25A48KO
ENSG00000142875.21	PRKACB	1002.17	-0.547656	0.0586264	6.17709e-20	SLC25A44KO		ENSG00000135362.14	PRR5L	446.007	0.788474	0.0828465	7.36735e-21	SLC25A45KO		ENSG00000114450.11	GNB4	54.9972	-3.78799	0.377583	1.61171e-23	SLC25A48KO
ENSG00000150753.12	CCT5	10528.7	-0.264442	0.0281586	6.41971e-20	SLC25A44KO		ENSG00000258315.5	C17orf49	648.377	-0.65579	0.0688051	7.88309e-21	SLC25A45KO		ENSG00000105401.9	CDC37	4680.15	-0.36245	0.0354974	1.62842e-23	SLC25A48KO
ENSG00000120437.9	ACAT2	855.407	0.649097	0.0696973	6.53096e-20	SLC25A44KO		ENSG00000017797.13	RALBP1	2530	-0.331282	0.0345399	8.55351e-21	SLC25A45KO		ENSG00000075391.18	RASAL2	796.727	-0.632224	0.0618624	1.72314e-23	SLC25A48KO
ENSG00000138777.20	PPA2	732.087	-0.625911	0.0671931	6.6432e-20	SLC25A44KO		ENSG00000141258.13	SGSM2	1089.26	-0.540427	0.0566343	9.10307e-21	SLC25A45KO		ENSG00000135047.16	CTSL	1054.46	0.553874	0.0543981	1.75248e-23	SLC25A48KO
ENSG00000271447.6	MMP28	44.3779	-3.13276	0.341557	6.69338e-20	SLC25A44KO		ENSG00000011422.12	PLAUR	100.416	2.04304	0.218598	9.62873e-21	SLC25A45KO		ENSG00000124171.9	PARD6B	1406.3	0.49739	0.0487757	1.9222e-23	SLC25A48KO
ENSG00000104472.10	CHRAC1	814.444	-0.603027	0.0647059	6.92897e-20	SLC25A44KO		ENSG00000119969.16	HELLS	1550.28	-0.515493	0.0540291	9.71413e-21	SLC25A45KO		ENSG00000135048.14	CEMIP2	3087.96	0.508655	0.0498631	1.93567e-23	SLC25A48KO
ENSG00000162929.14	SANBR	254.833	1.14299	0.124151	7.21864e-20	SLC25A44KO		ENSG00000196793.14	ZNF239	178.583	1.46382	0.156157	1.03668e-20	SLC25A45KO		ENSG00000151806.14	GUF1	1246.88	-0.538945	0.0529523	1.93837e-23	SLC25A48KO
ENSG00000063241.8	ISOC2	756.742	-0.60084	0.0645718	7.95943e-20	SLC25A44KO		ENSG00000149476.16	TKFC	551.205	-0.714543	0.0752755	1.05634e-20	SLC25A45KO		ENSG00000085224.23	ATRX	2783.71	0.353951	0.034636	1.94197e-23	SLC25A48KO
ENSG00000168994.14	PXDC1	225.84	1.34021	0.146104	8.02803e-20	SLC25A44KO		ENSG00000132780.17	NASP	4078.33	-0.329788	0.0344657	1.06837e-20	SLC25A45KO		ENSG00000143815.15	LBR	2264.93	0.417949	0.0410677	2.00068e-23	SLC25A48KO
ENSG00000075461.6	CACNG4	49.2095	2.77899	0.304278	8.37161e-20	SLC25A44KO		ENSG00000104738.19	MCM4	6784.5	-0.243389	0.0254154	1.09977e-20	SLC25A45KO		ENSG00000168003.19	SLC3A2	4720.97	0.303566	0.0298063	2.41205e-23	SLC25A48KO
ENSG00000077044.11	DGKD	1195.45	0.492481	0.0528708	8.84812e-20	SLC25A44KO		ENSG00000144224.17	UBXN4	3132.41	-0.368601	0.0385899	1.17293e-20	SLC25A45KO		ENSG00000137968.17	SLC44A5	825.072	0.606013	0.0597539	2.43931e-23	SLC25A48KO
ENSG00000151458.12	ANKRD50	1036.82	0.517655	0.0556061	8.8576e-20	SLC25A44KO		ENSG00000056998.21	GYG2	2023.62	-0.464614	0.048812	1.29477e-20	SLC25A45KO		ENSG00000173327.8	MAP3K11	1059.33	-0.581534	0.0574526	2.83455e-23	SLC25A48KO
ENSG00000107443.16	CCNJ	992.636	0.579437	0.0624191	9.99883e-20	SLC25A44KO		ENSG00000156671.15	SAMD8	957.272	-0.62639	0.0660574	1.33493e-20	SLC25A45KO		ENSG00000068745.15	IP6K2	1349.49	0.526642	0.0519497	2.95295e-23	SLC25A48KO
ENSG00000083520.15	DIS3	1953.73	-0.395491	0.042429	1.01009e-19	SLC25A44KO		ENSG00000112473.19	SLC39A7	4307.66	-0.287973	0.0300859	1.36861e-20	SLC25A45KO		ENSG00000022840.17	RNF10	2671.57	0.408452	0.0402339	3.06648e-23	SLC25A48KO
ENSG00000139269.3	INHBE	88.6971	2.00432	0.220238	1.09511e-19	SLC25A44KO		ENSG00000117676.14	RPS6KA1	1263.29	-0.492238	0.0517828	1.37702e-20	SLC25A45KO		ENSG00000167306.21	MYO5B	2669.86	-0.489589	0.0482785	3.06724e-23	SLC25A48KO
ENSG00000165084.16	C8orf34	314.502	0.912356	0.0993038	1.10849e-19	SLC25A44KO		ENSG00000146540.15	C7orf50	1135.35	-0.529425	0.0557329	1.42823e-20	SLC25A45KO		ENSG00000124151.19	NCOA3	1120.4	0.571301	0.0564301	3.07005e-23	SLC25A48KO
ENSG00000018189.13	RUFY3	640.439	0.802386	0.0868815	1.13997e-19	SLC25A44KO		ENSG00000113273.17	ARSB	1596.66	-0.453955	0.0475879	1.50963e-20	SLC25A45KO		ENSG00000165072.10	MAMDC2	77.9627	2.21174	0.222233	3.07005e-23	SLC25A48KO
ENSG00000144354.15	CDCA7	2566.61	-0.341716	0.0367085	1.22665e-19	SLC25A44KO		ENSG00000123080.12	CDKN2C	579.648	-0.884046	0.0939601	1.54125e-20	SLC25A45KO		ENSG00000109971.14	HSPA8	68739.6	-0.217736	0.0214978	3.07055e-23	SLC25A48KO
ENSG00000187741.16	FANCA	996.116	-0.601503	0.0650115	1.25594e-19	SLC25A44KO		ENSG00000132436.13	FIGNL1	909.821	-0.601886	0.0635827	1.55666e-20	SLC25A45KO		ENSG00000035499.13	DEPDC1B	607.399	-0.672068	0.066659	3.14672e-23	SLC25A48KO
ENSG00000100462.16	PRMT5	3589.59	-0.309817	0.033271	1.26368e-19	SLC25A44KO		ENSG00000038210.14	PI4K2B	688.7	-0.698531	0.073766	1.6385e-20	SLC25A45KO		ENSG00000120690.16	ELF1	442.623	-0.902786	0.0897797	3.40891e-23	SLC25A48KO
ENSG00000052749.14	RRP12	2138.9	-0.358788	0.0385506	1.33126e-19	SLC25A44KO		ENSG00000160991.17	ORAI2	1301.68	0.513282	0.0540765	1.63866e-20	SLC25A45KO		ENSG00000136546.17	SCN7A	57.6995	2.8828	0.290094	3.42931e-23	SLC25A48KO
ENSG00000114850.7	SSR3	3214.46	-0.395204	0.0426259	1.3575e-19	SLC25A44KO		ENSG00000072274.14	TFRC	10981.3	0.222695	0.0232853	1.73016e-20	SLC25A45KO		ENSG00000174791.11	RIN1	454.214	-0.897414	0.0892963	3.59164e-23	SLC25A48KO
ENSG00000103202.13	NME4	1927.97	0.434723	0.0469252	1.36849e-19	SLC25A44KO		ENSG00000160305.18	DIP2A	1501.62	0.450034	0.0474229	1.80131e-20	SLC25A45KO		ENSG00000144381.18	HSPD1	20201.3	-0.227172	0.0223948	3.95059e-23	SLC25A48KO
ENSG00000094804.12	CDC6	2545.38	-0.365427	0.0393366	1.36877e-19	SLC25A44KO		ENSG00000145592.14	RPL37	6519.63	0.590648	0.0624263	1.87644e-20	SLC25A45KO		ENSG00000171236.10	LRG1	521.669	-0.733445	0.0728727	4.01261e-23	SLC25A48KO
ENSG00000088325.16	TPX2	4284.5	-0.255737	0.0275221	1.52753e-19	SLC25A44KO		ENSG00000074219.14	TEAD2	1341.12	0.538046	0.0569096	1.91289e-20	SLC25A45KO		ENSG00000169919.17	GUSB	659.411	0.675435	0.0670175	4.05475e-23	SLC25A48KO
ENSG00000103044.11	HAS3	293.952	-1.33181	0.146407	1.57045e-19	SLC25A44KO		ENSG00000196557.13	CACNA1H	199.868	-1.25642	0.134701	1.95025e-20	SLC25A45KO		ENSG00000133704.10	IPO8	1890.11	-0.41489	0.0409952	4.14219e-23	SLC25A48KO
ENSG00000111445.14	RFC5	1361.88	-0.476892	0.0515239	1.57045e-19	SLC25A44KO		ENSG00000127586.17	CHTF18	711.5	-0.606956	0.0642498	1.96802e-20	SLC25A45KO		ENSG00000124212.6	PTGIS	67.8415	-6.79219	0.664381	4.20656e-23	SLC25A48KO
ENSG00000138593.9	SECISBP2L	1562.87	0.472795	0.051095	1.65469e-19	SLC25A44KO		ENSG00000198431.18	TXNRD1	8663.52	0.278063	0.0291689	2.08227e-20	SLC25A45KO		ENSG00000184014.9	DENND5A	2177.39	0.367296	0.0362668	4.51625e-23	SLC25A48KO
ENSG00000103342.13	GSPT1	5964.48	-0.292423	0.0315318	1.73659e-19	SLC25A44KO		ENSG00000187605.16	TET3	2649.82	0.354353	0.0372993	2.09534e-20	SLC25A45KO		ENSG00000109084.14	TMEM97	1811.85	0.597291	0.0592612	4.54914e-23	SLC25A48KO
ENSG00000115368.10	WDR75	1563.58	-0.408879	0.0441786	1.74592e-19	SLC25A44KO		ENSG00000138801.9	PAPSS1	2209.15	-0.375498	0.0395838	2.12019e-20	SLC25A45KO		ENSG00000100979.15	PLTP	1247.94	0.525138	0.0521022	5.10114e-23	SLC25A48KO
ENSG00000198799.12	LRIG2	749.605	0.66038	0.0718093	1.78507e-19	SLC25A44KO		ENSG00000154310.17	TNIK	135.375	3.78964	0.41058	2.15765e-20	SLC25A45KO		ENSG00000174307.7	PHLDA3	1433.25	0.587922	0.0583914	5.16777e-23	SLC25A48KO
ENSG00000105738.11	SIPA1L3	2133.4	0.363324	0.0390795	1.79799e-19	SLC25A44KO		ENSG00000160007.20	ARHGAP35	5223.59	-0.300731	0.0316625	2.17522e-20	SLC25A45KO		ENSG00000102181.22	CD99L2	971.022	0.612717	0.0609383	5.48012e-23	SLC25A48KO
ENSG00000213551.7	DNAJC9	1593.44	-0.3772	0.0407424	1.96842e-19	SLC25A44KO		ENSG00000072778.20	ACADVL	2203.81	-0.383881	0.0405296	2.24315e-20	SLC25A45KO		ENSG00000189319.14	FAM53B	1170.03	0.570894	0.0566996	5.75458e-23	SLC25A48KO
ENSG00000100426.7	ZBED4	1999.67	0.377398	0.0408213	2.03118e-19	SLC25A44KO		ENSG00000023330.15	ALAS1	903.229	0.530451	0.0561988	2.24315e-20	SLC25A45KO		ENSG00000076067.14	RBMS2	1430.95	-0.61311	0.0609644	5.80714e-23	SLC25A48KO
ENSG00000154328.16	NEIL2	554.235	-0.750536	0.0819579	2.17167e-19	SLC25A44KO		ENSG00000162542.14	TMCO4	88.7146	-1.682	0.181408	2.24315e-20	SLC25A45KO		ENSG00000163041.13	H3-3A	3960.18	0.327673	0.032571	6.18107e-23	SLC25A48KO
ENSG00000049246.15	PER3	402.323	-0.927666	0.101656	2.1757e-19	SLC25A44KO		ENSG00000117114.21	ADGRL2	9295.18	-0.238524	0.025046	2.27016e-20	SLC25A45KO		ENSG00000105854.13	PON2	2076.37	0.402412	0.039902	6.65485e-23	SLC25A48KO
ENSG00000007944.15	MYLIP	205.732	-1.13084	0.124505	2.33689e-19	SLC25A44KO		ENSG00000166900.17	STX3	1832.32	0.482507	0.0510856	2.31225e-20	SLC25A45KO		ENSG00000197879.17	MYO1C	5317.18	-0.306874	0.0304465	6.99755e-23	SLC25A48KO
ENSG00000204673.11	AKT1S1	1943.58	-0.415617	0.0450787	2.39361e-19	SLC25A44KO		ENSG00000143621.17	ILF2	6835.12	-0.236183	0.02488	2.37578e-20	SLC25A45KO		ENSG00000120137.7	PANK3	3750.78	0.320162	0.0317195	7.1928e-23	SLC25A48KO
ENSG00000172935.10	MRGPRF	34.1877	-3.45908	0.383234	2.39671e-19	SLC25A44KO		ENSG00000095787.26	WAC	3409.4	0.340788	0.0359476	2.38477e-20	SLC25A45KO		ENSG00000176244.7	ACBD7	190.015	1.31417	0.132559	7.72656e-23	SLC25A48KO
ENSG00000173848.19	NET1	1361.1	-0.43685	0.0473651	2.66046e-19	SLC25A44KO		ENSG00000160285.15	LSS	1200.6	-0.568346	0.0603212	2.55092e-20	SLC25A45KO		ENSG00000112640.16	PPP2R5D	2236.43	0.382408	0.0379598	7.92517e-23	SLC25A48KO
ENSG00000174498.14	IGDCC3	55.0481	2.53926	0.281965	2.67694e-19	SLC25A44KO		ENSG00000172809.13	RPL38	2459.08	0.487677	0.0516209	2.7152e-20	SLC25A45KO		ENSG00000086570.13	FAT2	636.772	1.0217	0.102875	8.54783e-23	SLC25A48KO
ENSG00000117859.19	OSBPL9	2306.65	0.349352	0.0378459	2.73646e-19	SLC25A44KO		ENSG00000165434.8	PGM2L1	99.7022	1.71417	0.185188	2.72421e-20	SLC25A45KO		ENSG00000105639.21	JAK3	57.4763	-3.1177	0.316643	8.7582e-23	SLC25A48KO
ENSG00000285292.1	ABCF2-H2BK1	764.362	-0.605215	0.0659119	2.81353e-19	SLC25A44KO		ENSG00000137573.14	SULF1	3247.06	-0.304898	0.0323255	2.8044e-20	SLC25A45KO		ENSG00000166833.23	NAV2	143.793	1.6811	0.170561	1.02237e-22	SLC25A48KO
ENSG00000170266.16	GLB1	2206.29	0.369591	0.0400427	3.04869e-19	SLC25A44KO		ENSG00000133794.20	BMAL1	213.343	1.2785	0.137829	2.82615e-20	SLC25A45KO		ENSG00000123213.23	NLN	2038.79	-0.392653	0.0391466	1.02355e-22	SLC25A48KO
ENSG00000168615.13	ADAM9	7114.89	-0.261498	0.0283881	3.22744e-19	SLC25A44KO		ENSG00000135931.19	ARMC9	938.604	0.60115	0.0638254	3.0327e-20	SLC25A45KO		ENSG00000160179.19	ABCG1	83.9389	-4.05119	0.407625	1.03889e-22	SLC25A48KO
ENSG00000163694.15	RBM47	2044.9	0.368801	0.0401096	3.25343e-19	SLC25A44KO		ENSG00000134508.13	CABLES1	516.52	0.740053	0.0790293	3.132e-20	SLC25A45KO		ENSG00000234444.10	ZNF736	674.979	0.789953	0.0793267	1.06007e-22	SLC25A48KO
ENSG00000159164.10	SV2A	1168.39	0.575494	0.0629854	3.29112e-19	SLC25A44KO		ENSG00000151876.13	FBXO4	137.831	-1.48159	0.159997	3.16381e-20	SLC25A45KO		ENSG00000102362.16	SYTL4	40.9955	-5.0664	0.507691	1.08453e-22	SLC25A48KO
ENSG00000117335.21	CD46	4337.72	0.288075	0.0312699	3.4246e-19	SLC25A44KO		ENSG00000172893.18	DHCR7	1293.55	-0.545086	0.0577957	3.33655e-20	SLC25A45KO		ENSG00000166949.17	SMAD3	2271.73	-0.424194	0.0423318	1.15663e-22	SLC25A48KO
ENSG00000184743.13	ATL3	2641.53	-0.323745	0.0352943	3.44667e-19	SLC25A44KO		ENSG00000147403.18	RPL10	9817.99	0.279336	0.0295609	3.37725e-20	SLC25A45KO		ENSG00000150403.18	TMCO3	2182.29	0.372084	0.0370183	1.16841e-22	SLC25A48KO
ENSG00000121057.13	AKAP1	1277.89	-0.445177	0.0485001	3.51757e-19	SLC25A44KO		ENSG00000115053.17	NCL	23539.6	-0.272285	0.0286683	3.56301e-20	SLC25A45KO		ENSG00000083814.13	ZNF671	213.92	1.50046	0.152593	1.36199e-22	SLC25A48KO
ENSG00000164889.15	SLC4A2	4560.1	-0.261219	0.0283793	3.57566e-19	SLC25A44KO		ENSG00000168374.11	ARF4	3510.6	-0.375777	0.0398559	3.93864e-20	SLC25A45KO		ENSG00000137073.24	UBAP2	1771.6	0.430992	0.0431375	1.38026e-22	SLC25A48KO
ENSG00000203485.14	INF2	1593.96	-0.435122	0.0474897	3.75604e-19	SLC25A44KO		ENSG00000150782.12	IL18	376.719	-0.844501	0.0906972	4.00273e-20	SLC25A45KO		ENSG00000151233.11	GXYLT1	2489.93	0.767455	0.0772464	1.38026e-22	SLC25A48KO
ENSG00000151465.14	CDC123	1839.99	-0.391692	0.0427086	3.96896e-19	SLC25A44KO		ENSG00000104611.12	SH2D4A	153.004	-9.50701	0.968515	4.13857e-20	SLC25A45KO		ENSG00000141524.19	TMC6	636.786	-0.778479	0.0784819	1.50625e-22	SLC25A48KO
ENSG00000224531.6	SMIM13	1779.98	-0.425295	0.0464833	3.96896e-19	SLC25A44KO		ENSG00000111077.18	TNS2	424.745	0.75798	0.0812833	4.18451e-20	SLC25A45KO		ENSG00000110917.8	MLEC	9072.27	0.235195	0.0235015	1.52524e-22	SLC25A48KO
ENSG00000089902.10	RCOR1	1487.83	0.465346	0.0508915	4.08155e-19	SLC25A44KO		ENSG00000271447.6	MMP28	44.3779	-4.722	0.506574	4.22669e-20	SLC25A45KO		ENSG00000163762.7	TM4SF18	456.847	-0.832123	0.0840683	1.70483e-22	SLC25A48KO
ENSG00000186174.13	BCL9L	3323.4	0.307806	0.0335264	4.29482e-19	SLC25A44KO		ENSG00000109861.17	CTSC	5241.27	0.313546	0.0332643	4.24893e-20	SLC25A45KO		ENSG00000034152.20	MAP2K3	863.466	-0.613587	0.0617855	1.97646e-22	SLC25A48KO
ENSG00000270885.2	RASL10B	830.027	-0.614683	0.0674685	4.43236e-19	SLC25A44KO		ENSG00000196182.11	STK40	1779.51	0.416646	0.0443114	4.29293e-20	SLC25A45KO		ENSG00000109099.16	PMP22	558.182	-0.77302	0.0781094	2.06259e-22	SLC25A48KO
ENSG00000177728.17	TMEM94	1264.57	0.499044	0.0545963	4.52812e-19	SLC25A44KO		ENSG00000198467.16	TPM2	5975.02	-0.337672	0.0358185	4.32371e-20	SLC25A45KO		ENSG00000132182.13	NUP210	4448.4	0.353448	0.0354679	2.07014e-22	SLC25A48KO
ENSG00000168461.13	RAB31	1563.92	0.424256	0.0459819	4.54863e-19	SLC25A44KO		ENSG00000184432.11	COPB2	4545.4	-0.329221	0.0349794	4.61552e-20	SLC25A45KO		ENSG00000146386.8	ABRACL	404.991	0.870179	0.0882559	2.45804e-22	SLC25A48KO
ENSG00000106733.21	NMRK1	58.0791	-2.37201	0.265637	4.61022e-19	SLC25A44KO		ENSG00000180801.14	ARSJ	222.619	-1.14287	0.123708	4.95207e-20	SLC25A45KO		ENSG00000078902.16	TOLLIP	1022.57	0.529778	0.053438	2.54074e-22	SLC25A48KO
ENSG00000168916.16	ZNF608	1061.97	0.518887	0.0568478	4.73016e-19	SLC25A44KO		ENSG00000109436.8	TBC1D9	1324.92	-0.485794	0.0517383	5.1471e-20	SLC25A45KO		ENSG00000106070.20	GRB10	682.89	-0.683368	0.0691068	2.61023e-22	SLC25A48KO
ENSG00000163171.8	CDC42EP3	608.441	0.715116	0.0787383	4.90858e-19	SLC25A44KO		ENSG00000162976.13	SLC66A3	157.214	-1.44908	0.157461	5.17905e-20	SLC25A45KO		ENSG00000051108.15	HERPUD1	2693.09	0.382387	0.0385221	2.90593e-22	SLC25A48KO
ENSG00000138442.11	WDR12	1846.46	-0.415633	0.0454473	4.94774e-19	SLC25A44KO		ENSG00000159263.16	SIM2	487.788	0.76166	0.0818876	5.27925e-20	SLC25A45KO		ENSG00000032444.17	PNPLA6	1148.46	-0.648275	0.0655601	2.92579e-22	SLC25A48KO
ENSG00000160305.18	DIP2A	1501.62	0.430082	0.0470587	5.08251e-19	SLC25A44KO		ENSG00000107957.17	SH3PXD2A	1433.92	0.439624	0.0467163	5.42115e-20	SLC25A45KO		ENSG00000005249.14	PRKAR2B	327.223	-1.14287	0.116806	3.36217e-22	SLC25A48KO
ENSG00000066629.19	EML1	1511.08	0.421821	0.0461376	5.20744e-19	SLC25A44KO		ENSG00000176994.11	SMCR8	1088.14	0.553189	0.0593126	6.55391e-20	SLC25A45KO		ENSG00000112992.18	NNT	2085.64	-0.420529	0.042457	3.51059e-22	SLC25A48KO
ENSG00000196557.13	CACNA1H	199.868	-1.19049	0.132605	5.27352e-19	SLC25A44KO		ENSG00000163808.17	KIF15	789.006	-0.605705	0.065011	6.66272e-20	SLC25A45KO		ENSG00000166073.12	GPR176	553.237	-0.787426	0.0801301	3.99428e-22	SLC25A48KO
ENSG00000081386.13	ZNF510	550.261	0.657418	0.0725027	5.94223e-19	SLC25A44KO		ENSG00000186193.9	SAPCD2	1948.35	-0.447116	0.0478087	6.66817e-20	SLC25A45KO		ENSG00000111641.13	NOP2	2539.34	-0.408196	0.0412883	3.99436e-22	SLC25A48KO
ENSG00000103811.18	CTSH	626.855	-0.699292	0.0772301	5.94549e-19	SLC25A44KO		ENSG00000087088.21	BAX	1382.66	0.4854	0.0517698	6.87924e-20	SLC25A45KO		ENSG00000170540.15	ARL6IP1	5039.77	0.309767	0.0312659	4.02597e-22	SLC25A48KO
ENSG00000121406.9	ZNF549	303.083	0.958024	0.106257	5.94549e-19	SLC25A44KO		ENSG00000115419.14	GLS	3140.79	0.683322	0.0736155	7.45668e-20	SLC25A45KO		ENSG00000082781.12	ITGB5	1925.08	0.433115	0.04392	4.29045e-22	SLC25A48KO
ENSG00000169976.7	SF3B5	1103.76	-0.528162	0.0580544	5.99016e-19	SLC25A44KO		ENSG00000112029.10	FBXO5	831.784	-0.615835	0.0662959	7.75983e-20	SLC25A45KO		ENSG00000100078.4	PLA2G3	174.693	1.48477	0.152896	4.53487e-22	SLC25A48KO
ENSG00000168765.19	GSTM4	615.378	0.651289	0.0718538	6.296e-19	SLC25A44KO		ENSG00000131504.18	DIAPH1	4829	-0.331218	0.0354285	8.07035e-20	SLC25A45KO		ENSG00000157593.20	SLC35B2	1179.66	0.640919	0.0652568	4.81517e-22	SLC25A48KO
ENSG00000065427.15	KARS1	4327.6	-0.307455	0.0336468	6.44825e-19	SLC25A44KO		ENSG00000182899.17	RPL35A	5020.47	0.355625	0.038033	8.18776e-20	SLC25A45KO		ENSG00000102158.22	MAGT1	2593.64	0.373267	0.0377285	5.05028e-22	SLC25A48KO
ENSG00000165959.12	CLMN	39.4714	-3.02801	0.340272	6.63925e-19	SLC25A44KO		ENSG00000075391.18	RASAL2	796.727	-0.576707	0.0620927	8.65404e-20	SLC25A45KO		ENSG00000188229.6	TUBB4B	10722.3	-0.24235	0.0245539	5.05533e-22	SLC25A48KO
ENSG00000112541.19	PDE10A	196.705	1.34603	0.150646	6.87914e-19	SLC25A44KO		ENSG00000134690.11	CDCA8	1142.09	-0.488634	0.0524266	9.08376e-20	SLC25A45KO		ENSG00000166974.13	MAPRE2	1216.93	-0.571432	0.0581298	5.53036e-22	SLC25A48KO
ENSG00000169230.10	PRELID1	4636.3	-0.294291	0.0322685	7.16859e-19	SLC25A44KO		ENSG00000101246.20	ARFRP1	383.352	0.88604	0.0962287	9.92003e-20	SLC25A45KO		ENSG00000142227.11	EMP3	1030.46	-0.586325	0.059649	5.56473e-22	SLC25A48KO
ENSG00000142065.14	ZFP14	238.375	1.0774	0.120331	7.70503e-19	SLC25A44KO		ENSG00000169991.11	IFFO2	449.158	0.806288	0.0874924	1.07304e-19	SLC25A45KO		ENSG00000155304.6	HSPA13	2287.73	0.405586	0.0411337	5.57581e-22	SLC25A48KO
ENSG00000213079.10	SCAF8	1729.93	0.420195	0.0462707	7.85786e-19	SLC25A44KO		ENSG00000133321.11	PLAAT4	47.8544	-3.24613	0.356406	1.07892e-19	SLC25A45KO		ENSG00000031003.11	FAM13B	1324.38	0.511998	0.0519721	5.67283e-22	SLC25A48KO
ENSG00000197016.12	ZNF470	250.578	1.15705	0.129445	7.85987e-19	SLC25A44KO		ENSG00000161958.11	FGF11	58.427	-2.54786	0.280428	1.09945e-19	SLC25A45KO		ENSG00000145741.17	BTF3	6638.42	-0.299993	0.0303972	5.67283e-22	SLC25A48KO
ENSG00000126524.12	SBDS	1534.51	-0.508037	0.0560762	7.89471e-19	SLC25A44KO		ENSG00000197785.14	ATAD3A	2435	-0.346295	0.0372484	1.28608e-19	SLC25A45KO		ENSG00000186907.8	RTN4RL2	122.81	-1.73735	0.179671	5.70514e-22	SLC25A48KO
ENSG00000104765.16	BNIP3L	785.61	0.621907	0.068769	8.02348e-19	SLC25A44KO		ENSG00000112972.15	HMGCS1	1913.19	-0.395631	0.0426355	1.38519e-19	SLC25A45KO		ENSG00000198554.12	WDHD1	1376.24	-0.516068	0.0525303	5.9508e-22	SLC25A48KO
ENSG00000169919.17	GUSB	659.411	0.607469	0.0671468	8.06471e-19	SLC25A44KO		ENSG00000029363.17	BCLAF1	6164.59	-0.261248	0.0280207	1.41809e-19	SLC25A45KO		ENSG00000091136.15	LAMB1	4832.16	0.276069	0.0280155	5.99061e-22	SLC25A48KO
ENSG00000072682.20	P4HA2	670.623	0.60673	0.0670801	8.5458e-19	SLC25A44KO		ENSG00000101439.9	CST3	1443.91	-0.497526	0.0536781	1.42082e-19	SLC25A45KO		ENSG00000137216.19	TMEM63B	919.612	0.54785	0.0557451	6.0201e-22	SLC25A48KO
ENSG00000140600.17	SH3GL3	40.6832	4.81822	0.536207	8.70696e-19	SLC25A44KO		ENSG00000066933.17	MYO9A	1343.1	-0.513004	0.0554444	1.42619e-19	SLC25A45KO		ENSG00000090857.14	PDPR	2188.4	0.399331	0.0405122	6.27134e-22	SLC25A48KO
ENSG00000137310.13	TCF19	1544.82	-0.42564	0.0469034	8.84941e-19	SLC25A44KO		ENSG00000278989.1	ENSG00000278989	45.6274	3.11974	0.343676	1.42662e-19	SLC25A45KO		ENSG00000123570.4	RAB9B	134.917	1.60801	0.166326	6.86782e-22	SLC25A48KO
ENSG00000198315.11	ZKSCAN8	1538.56	0.430064	0.0471937	8.90794e-19	SLC25A44KO		ENSG00000115548.17	KDM3A	1389.1	0.464966	0.0501324	1.47964e-19	SLC25A45KO		ENSG00000269113.4	TRABD2B	37.3942	-5.53066	0.564227	7.11838e-22	SLC25A48KO
ENSG00000196705.8	ZNF431	573.658	0.882881	0.0985117	9.19734e-19	SLC25A44KO		ENSG00000048828.18	FAM120A	5556.94	-0.260018	0.027999	1.52865e-19	SLC25A45KO		ENSG00000138735.16	PDE5A	82.4174	2.39445	0.248936	7.76204e-22	SLC25A48KO
ENSG00000124006.15	OBSL1	1823	-0.397022	0.0437885	9.31653e-19	SLC25A44KO		ENSG00000155368.18	DBI	1403.67	-0.512751	0.0555547	1.67649e-19	SLC25A45KO		ENSG00000146476.11	ARMT1	1452.08	0.481467	0.0490575	7.90838e-22	SLC25A48KO
ENSG00000136367.15	ZFHX2	535.842	0.711026	0.0790461	9.43168e-19	SLC25A44KO		ENSG00000198176.13	TFDP1	3994.43	-0.266519	0.0287129	1.68318e-19	SLC25A45KO		ENSG00000198162.12	MAN1A2	2778.64	-0.361416	0.0368043	7.98115e-22	SLC25A48KO
ENSG00000278259.5	MYO19	2235.95	-0.395226	0.0435865	1.03883e-18	SLC25A44KO		ENSG00000121940.17	CLCC1	1779.67	-0.491955	0.0532826	1.77317e-19	SLC25A45KO		ENSG00000163191.6	S100A11	4682.83	-0.31753	0.0322743	8.40809e-22	SLC25A48KO
ENSG00000142327.13	RNPEPL1	1051.26	-0.554007	0.0612906	1.08771e-18	SLC25A44KO		ENSG00000101474.12	APMAP	3199.94	-0.334041	0.0360562	1.77857e-19	SLC25A45KO		ENSG00000159199.14	ATP5MC1	1231.84	-0.669086	0.0684984	8.41506e-22	SLC25A48KO
ENSG00000102030.16	NAA10	2957.01	-0.348775	0.0384989	1.13883e-18	SLC25A44KO		ENSG00000241484.10	ARHGAP8	233.663	-1.01908	0.111775	1.77857e-19	SLC25A45KO		ENSG00000260916.8	CCPG1	2208.35	0.413035	0.0420315	8.43314e-22	SLC25A48KO
ENSG00000168734.14	PKIG	575.024	0.652186	0.0725736	1.20965e-18	SLC25A44KO		ENSG00000102119.12	EMD	941.744	-0.520438	0.0564096	1.78553e-19	SLC25A45KO		ENSG00000060971.19	ACAA1	691.887	0.628838	0.064326	8.50362e-22	SLC25A48KO
ENSG00000089053.13	ANAPC5	2215.22	-0.351976	0.0390096	1.22076e-18	SLC25A44KO		ENSG00000262001.3	DLGAP1-AS2	82.716	2.07419	0.229832	1.83837e-19	SLC25A45KO		ENSG00000213551.7	DNAJC9	1593.44	-0.405047	0.0409962	8.68276e-22	SLC25A48KO
ENSG00000181061.14	HIGD1A	3847.22	-0.331993	0.0365775	1.25303e-18	SLC25A44KO		ENSG00000237765.8	FAM200B	429.506	0.913227	0.100177	1.96154e-19	SLC25A45KO		ENSG00000213339.9	QTRT1	734.716	-0.684842	0.0700733	8.76811e-22	SLC25A48KO
ENSG00000117528.14	ABCD3	2547.25	0.361703	0.0399881	1.28291e-18	SLC25A44KO		ENSG00000254470.3	AP5B1	1580.94	0.481721	0.0522563	2.1002e-19	SLC25A45KO		ENSG00000119383.21	PTPA	2827.56	0.345599	0.0351938	8.80588e-22	SLC25A48KO
ENSG00000130940.15	CASZ1	175.734	-1.24313	0.140264	1.32604e-18	SLC25A44KO		ENSG00000235649.2	MXRA5Y	211.291	2.65171	0.295396	2.10027e-19	SLC25A45KO		ENSG00000100242.16	SUN2	1022.13	0.633517	0.064886	8.99718e-22	SLC25A48KO
ENSG00000144867.13	SRPRB	1470.29	-0.407019	0.0450922	1.44238e-18	SLC25A44KO		ENSG00000110330.10	BIRC2	1058.96	0.547905	0.0595973	2.21376e-19	SLC25A45KO		ENSG00000119979.18	DENND10	726.227	0.634815	0.0650723	9.24399e-22	SLC25A48KO
ENSG00000134698.11	AGO4	291.941	0.92007	0.103312	1.44755e-18	SLC25A44KO		ENSG00000130827.6	PLXNA3	426.954	0.818573	0.0897782	2.29451e-19	SLC25A45KO		ENSG00000145147.20	SLIT2	8268.59	-0.307535	0.0313506	9.77187e-22	SLC25A48KO
ENSG00000152661.9	GJA1	147.571	3.56249	0.398025	1.47984e-18	SLC25A44KO		ENSG00000160932.11	LY6E	2274.97	-0.416605	0.0451626	2.40756e-19	SLC25A45KO		ENSG00000060491.17	OGFR	924.231	-0.564798	0.0577947	9.94785e-22	SLC25A48KO
ENSG00000083814.13	ZNF671	213.92	1.35602	0.153433	1.50884e-18	SLC25A44KO		ENSG00000171206.16	TRIM8	1487.81	0.460767	0.0500591	2.42535e-19	SLC25A45KO		ENSG00000116161.18	CACYBP	3846.81	-0.358167	0.0364846	1.01714e-21	SLC25A48KO
ENSG00000104490.18	NCALD	40.2306	3.72704	0.422913	1.5143e-18	SLC25A44KO		ENSG00000145990.11	GFOD1	409.442	0.892239	0.09806	2.58777e-19	SLC25A45KO		ENSG00000095587.9	TLL2	67.5036	-4.13041	0.425039	1.04753e-21	SLC25A48KO
ENSG00000140465.15	CYP1A1	466.205	0.80468	0.0899267	1.53313e-18	SLC25A44KO		ENSG00000188483.8	IER5L	706.535	0.744482	0.0815927	2.67715e-19	SLC25A45KO		ENSG00000165392.11	WRN	878.55	-0.596992	0.0612281	1.20308e-21	SLC25A48KO
ENSG00000197226.13	TBC1D9B	3923.03	-0.296027	0.0327155	1.54826e-18	SLC25A44KO		ENSG00000198369.10	SPRED2	1897.18	0.391808	0.04253	2.69398e-19	SLC25A45KO		ENSG00000162613.18	FUBP1	4865.59	-0.303132	0.0309727	1.23331e-21	SLC25A48KO
ENSG00000168393.13	DTYMK	974.496	-0.522535	0.0581456	1.58853e-18	SLC25A44KO		ENSG00000164062.13	APEH	2304.53	-0.359112	0.0390334	2.94874e-19	SLC25A45KO		ENSG00000160223.18	ICOSLG	138.162	-1.80034	0.187939	1.26093e-21	SLC25A48KO
ENSG00000108592.17	FTSJ3	1677.69	-0.422374	0.046881	1.66612e-18	SLC25A44KO		ENSG00000107854.7	TNKS2	1283.61	0.470218	0.0512653	3.27793e-19	SLC25A45KO		ENSG00000136813.15	ECPAS	3384.12	-0.410735	0.0420622	1.28e-21	SLC25A48KO
ENSG00000183773.16	AIFM3	40.7618	3.35127	0.380492	1.77844e-18	SLC25A44KO		ENSG00000164880.16	INTS1	3818.42	-0.308664	0.033556	3.46913e-19	SLC25A45KO		ENSG00000151640.13	DPYSL4	42.729	-6.18731	0.631371	1.34942e-21	SLC25A48KO
ENSG00000110195.14	FOLR1	681.303	0.659928	0.0737585	1.79561e-18	SLC25A44KO		ENSG00000187231.14	SESTD1	1480.91	0.456154	0.0498505	3.64264e-19	SLC25A45KO		ENSG00000134294.14	SLC38A2	9348.01	0.268352	0.027448	1.38673e-21	SLC25A48KO
ENSG00000198933.11	TBKBP1	583.557	0.747672	0.0838796	1.8581e-18	SLC25A44KO		ENSG00000051128.19	HOMER3	609.051	0.641886	0.0704012	3.68913e-19	SLC25A45KO		ENSG00000168461.13	RAB31	1563.92	0.448587	0.0460089	1.41149e-21	SLC25A48KO
ENSG00000102226.10	USP11	2934.35	0.311437	0.0345913	1.89798e-18	SLC25A44KO		ENSG00000112276.14	BVES	47.0637	3.26196	0.363685	3.71887e-19	SLC25A45KO		ENSG00000167994.13	RAB3IL1	307.851	-1.07473	0.11145	1.41769e-21	SLC25A48KO
ENSG00000126602.11	TRAP1	4024.87	-0.282221	0.0312628	1.91878e-18	SLC25A44KO		ENSG00000168028.15	RPSA	21818	0.290365	0.031986	3.75351e-19	SLC25A45KO		ENSG00000160209.19	PDXK	8570.01	-0.331229	0.0339106	1.43632e-21	SLC25A48KO
ENSG00000127124.16	HIVEP3	1091.05	0.567561	0.0634001	2.06114e-18	SLC25A44KO		ENSG00000168268.11	NT5DC2	2148.74	-0.409451	0.0446351	3.77778e-19	SLC25A45KO		ENSG00000124831.20	LRRFIP1	4484.98	0.297199	0.0304557	1.49799e-21	SLC25A48KO
ENSG00000145945.7	FAM50B	164.386	1.31918	0.149682	2.06894e-18	SLC25A44KO		ENSG00000136861.19	CDK5RAP2	2005.33	-0.407693	0.0447746	4.20735e-19	SLC25A45KO		ENSG00000165084.16	C8orf34	314.502	0.955229	0.0992078	1.79099e-21	SLC25A48KO
ENSG00000173273.17	TNKS	1980.93	0.384361	0.0428284	2.10255e-18	SLC25A44KO		ENSG00000102554.14	KLF5	4261.91	-0.256434	0.0279314	4.24482e-19	SLC25A45KO		ENSG00000206503.14	HLA-A	910.822	-0.649284	0.0669402	1.79558e-21	SLC25A48KO
ENSG00000118707.11	TGIF2	504.246	-0.744619	0.0837389	2.12521e-18	SLC25A44KO		ENSG00000169710.9	FASN	12701.2	-0.2073	0.0225707	4.46068e-19	SLC25A45KO		ENSG00000107372.13	ZFAND5	4751.41	-0.266298	0.0272689	1.83567e-21	SLC25A48KO
ENSG00000159110.22	IFNAR2	559.759	-0.752033	0.0844863	2.14657e-18	SLC25A44KO		ENSG00000112763.17	BTN2A1	1022.55	0.607819	0.0668002	4.61091e-19	SLC25A45KO		ENSG00000176092.17	CRYBG2	156.843	1.50036	0.157044	2.1767e-21	SLC25A48KO
ENSG00000177192.14	PUS1	735.105	-0.571767	0.0639246	2.1577e-18	SLC25A44KO		ENSG00000198815.9	FOXJ3	1794.74	0.395041	0.0431877	4.69656e-19	SLC25A45KO		ENSG00000115840.14	SLC25A12	761.496	-0.649288	0.0671207	2.17762e-21	SLC25A48KO
ENSG00000146757.14	ZNF92	617.868	0.647319	0.0724748	2.18986e-18	SLC25A44KO		ENSG00000198933.11	TBKBP1	583.557	0.764502	0.0843825	4.71392e-19	SLC25A45KO		ENSG00000100320.24	RBFOX2	4114.37	-0.385207	0.0396122	2.1876e-21	SLC25A48KO
ENSG00000131475.7	VPS25	1334.88	-0.49985	0.0558142	2.23248e-18	SLC25A44KO		ENSG00000147027.4	TMEM47	1383.64	-0.423023	0.0463075	5.13684e-19	SLC25A45KO		ENSG00000152953.13	STK32B	315.262	-0.980799	0.10183	2.1944e-21	SLC25A48KO
ENSG00000100591.8	AHSA1	4086	-0.269936	0.030015	2.33593e-18	SLC25A44KO		ENSG00000047634.15	SCML1	454.889	-0.748237	0.0826961	5.32862e-19	SLC25A45KO		ENSG00000129595.14	EPB41L4A	140.919	-12.845	3.23836	2.22881e-21	SLC25A48KO
ENSG00000140391.15	TSPAN3	5915.42	-0.219855	0.0244362	2.46461e-18	SLC25A44KO		ENSG00000121931.16	LRIF1	693.273	0.733565	0.0810624	5.37713e-19	SLC25A45KO		ENSG00000108344.15	PSMD3	3877.13	-0.332033	0.0341011	2.2346e-21	SLC25A48KO
ENSG00000092295.12	TGM1	39.09	-3.07658	0.351544	2.48223e-18	SLC25A44KO		ENSG00000198700.10	IPO9	3418.14	-0.303854	0.033147	5.49241e-19	SLC25A45KO		ENSG00000053372.5	MRTO4	2152.67	-0.400564	0.0412347	2.33137e-21	SLC25A48KO
ENSG00000138166.6	DUSP5	777.273	0.598101	0.0670584	2.53748e-18	SLC25A44KO		ENSG00000179750.16	APOBEC3B	804.658	-0.589868	0.0649233	5.784e-19	SLC25A45KO		ENSG00000164713.10	BRI3	789.409	0.598547	0.0616977	2.51824e-21	SLC25A48KO
ENSG00000135052.16	GOLM1	4281.95	0.263609	0.0292954	2.54136e-18	SLC25A44KO		ENSG00000261308.4	FIGNL2	303.566	1.00435	0.111755	5.97248e-19	SLC25A45KO		ENSG00000164924.18	YWHAZ	15467.7	0.211781	0.021796	2.76736e-21	SLC25A48KO
ENSG00000112576.13	CCND3	1051.13	-0.525302	0.0588368	2.56976e-18	SLC25A44KO		ENSG00000137269.15	LRRC1	565.27	-0.739508	0.0818293	6.36578e-19	SLC25A45KO		ENSG00000165959.12	CLMN	39.4714	-4.9449	0.514111	2.88621e-21	SLC25A48KO
ENSG00000114315.4	HES1	724.218	0.62636	0.0702496	2.58624e-18	SLC25A44KO		ENSG00000160208.13	RRP1B	4325.55	-0.252847	0.0276873	6.44423e-19	SLC25A45KO		ENSG00000283403.1	ENSG00000283403	82.6125	4.04027	0.420883	2.9133e-21	SLC25A48KO
ENSG00000164736.6	SOX17	5477.98	0.284429	0.0316875	2.7578e-18	SLC25A44KO		ENSG00000161011.20	SQSTM1	9972.43	0.223516	0.0244576	6.76494e-19	SLC25A45KO		ENSG00000187741.16	FANCA	996.116	-0.629	0.0652766	3.14909e-21	SLC25A48KO
ENSG00000020633.19	RUNX3	76.608	-11.8959	3.13502	2.76761e-18	SLC25A44KO		ENSG00000146950.13	SHROOM2	337.618	0.903615	0.100515	6.79432e-19	SLC25A45KO		ENSG00000174004.6	NRROS	258.574	1.35152	0.141998	3.33992e-21	SLC25A48KO
ENSG00000235649.2	MXRA5Y	211.291	2.56561	0.295364	2.84609e-18	SLC25A44KO		ENSG00000124107.5	SLPI	213.717	-1.00472	0.111968	6.89677e-19	SLC25A45KO		ENSG00000197965.12	MPZL1	3748.45	0.328921	0.0339607	3.78309e-21	SLC25A48KO
ENSG00000169184.7	MN1	67.4231	2.15652	0.246923	2.85917e-18	SLC25A44KO		ENSG00000085999.13	RAD54L	854.385	-0.612712	0.0677305	6.99489e-19	SLC25A45KO		ENSG00000100714.18	MTHFD1	6181.81	-0.295931	0.0306255	4.09503e-21	SLC25A48KO
ENSG00000119522.18	DENND1A	764.124	-0.553948	0.0621916	2.94563e-18	SLC25A44KO		ENSG00000135439.12	AGAP2	102.737	-1.72171	0.193865	7.08063e-19	SLC25A45KO		ENSG00000108561.8	C1QBP	4559.27	-0.347446	0.0359688	4.09503e-21	SLC25A48KO
ENSG00000170468.8	RIOX1	193.014	1.28112	0.146157	3.04562e-18	SLC25A44KO		ENSG00000145247.12	OCIAD2	660.629	0.592887	0.0655461	7.69182e-19	SLC25A45KO		ENSG00000130766.5	SESN2	1004.83	0.634077	0.0659414	4.22702e-21	SLC25A48KO
ENSG00000135299.18	ANKRD6	123.625	1.51393	0.173143	3.15433e-18	SLC25A44KO		ENSG00000128422.18	KRT17	79.7215	-1.87313	0.211241	7.73881e-19	SLC25A45KO		ENSG00000171606.18	ZNF274	765.714	0.703163	0.0732705	4.23056e-21	SLC25A48KO
ENSG00000135365.17	PHF21A	617.229	0.673329	0.0758083	3.20105e-18	SLC25A44KO		ENSG00000175061.20	SNHG29	4283.25	0.261232	0.0286529	7.963e-19	SLC25A45KO		ENSG00000173482.17	PTPRM	2077.13	-0.461844	0.0479302	4.31821e-21	SLC25A48KO
ENSG00000067900.9	ROCK1	2315.61	-0.355373	0.0397458	3.25665e-18	SLC25A44KO		ENSG00000107130.10	NCS1	2096.23	-0.46181	0.0509034	7.96348e-19	SLC25A45KO		ENSG00000156642.17	NPTN	2396.31	0.373401	0.0385354	4.35275e-21	SLC25A48KO
ENSG00000176907.5	TCIM	656.159	0.755711	0.0854289	3.26455e-18	SLC25A44KO		ENSG00000106333.13	PCOLCE	1147.02	-0.522827	0.057724	8.27343e-19	SLC25A45KO		ENSG00000102316.17	MAGED2	2382.41	0.43778	0.0454359	4.59592e-21	SLC25A48KO
ENSG00000087191.14	PSMC5	3144.25	-0.33965	0.0379827	3.42532e-18	SLC25A44KO		ENSG00000070785.17	EIF2B3	357.814	-0.893223	0.0996688	8.77557e-19	SLC25A45KO		ENSG00000177666.17	PNPLA2	895.143	0.585187	0.0609865	4.64899e-21	SLC25A48KO
ENSG00000158417.11	EIF5B	5262.61	-0.286321	0.0319862	3.52356e-18	SLC25A44KO		ENSG00000179409.11	GEMIN4	1867.96	-0.384066	0.0422938	8.798e-19	SLC25A45KO		ENSG00000149782.13	PLCB3	1134.29	-0.507794	0.0527863	4.75906e-21	SLC25A48KO
ENSG00000161091.15	MFSD12	1059.71	0.50946	0.0572504	3.70081e-18	SLC25A44KO		ENSG00000176890.16	TYMS	5416.58	-0.254122	0.0279334	8.79884e-19	SLC25A45KO		ENSG00000150093.20	ITGB1	17238.2	0.222776	0.0230783	5.14073e-21	SLC25A48KO
ENSG00000171812.13	COL8A2	58.7318	-2.18278	0.25158	3.74985e-18	SLC25A44KO		ENSG00000100266.19	PACSIN2	1991.33	0.37078	0.0408169	8.8932e-19	SLC25A45KO		ENSG00000135148.12	TRAFD1	1051.86	0.528021	0.0549118	5.21326e-21	SLC25A48KO
ENSG00000070756.17	PABPC1	27858.5	0.19276	0.0215286	3.78673e-18	SLC25A44KO		ENSG00000182774.13	RPS17	6858.65	0.345069	0.038222	9.39547e-19	SLC25A45KO		ENSG00000160094.15	ZNF362	1124.94	0.555909	0.0578309	5.26211e-21	SLC25A48KO
ENSG00000112282.18	MED23	780.681	0.605018	0.0683075	4.16918e-18	SLC25A44KO		ENSG00000106397.12	PLOD3	1555.14	0.417256	0.0459515	9.53564e-19	SLC25A45KO		ENSG00000181666.19	ZNF875	480.766	0.828838	0.0864833	5.55216e-21	SLC25A48KO
ENSG00000100330.16	MTMR3	1270.84	0.458798	0.0514679	4.19552e-18	SLC25A44KO		ENSG00000129084.18	PSMA1	3264.3	-0.315504	0.034727	9.58768e-19	SLC25A45KO		ENSG00000108861.9	DUSP3	2499.59	0.406706	0.0422954	5.79292e-21	SLC25A48KO
ENSG00000118777.12	ABCG2	44.6731	3.23893	0.372053	4.24429e-18	SLC25A44KO		ENSG00000092068.21	SLC7A8	369.146	-1.25429	0.140727	9.58768e-19	SLC25A45KO		ENSG00000091140.15	DLD	1561.15	0.529208	0.0551628	6.04217e-21	SLC25A48KO
ENSG00000147475.17	ERLIN2	1895.46	-0.364984	0.040708	4.67104e-18	SLC25A44KO		ENSG00000101049.18	SGK2	45.8438	-2.89315	0.327295	9.9153e-19	SLC25A45KO		ENSG00000124802.12	EEF1E1	1133.55	-0.553076	0.0577037	6.04327e-21	SLC25A48KO
ENSG00000136802.12	LRRC8A	2181	0.422517	0.0475286	4.74475e-18	SLC25A44KO		ENSG00000170779.11	CDCA4	999.887	-0.483476	0.053484	1.00414e-18	SLC25A45KO		ENSG00000213762.12	ZNF134	541.999	0.755937	0.0791828	6.13074e-21	SLC25A48KO
ENSG00000164022.18	AIMP1	1595.01	-0.586728	0.0663736	4.82671e-18	SLC25A44KO		ENSG00000197119.13	SLC25A29	1455.89	-0.47704	0.0527263	1.01222e-18	SLC25A45KO		ENSG00000106780.9	MEGF9	1486.16	-0.473861	0.0492788	6.19685e-21	SLC25A48KO
ENSG00000146918.20	NCAPG2	1934.89	-0.369301	0.0415096	4.924e-18	SLC25A44KO		ENSG00000112378.12	PERP	662.79	-0.729982	0.0812697	1.0453e-18	SLC25A45KO		ENSG00000068697.7	LAPTM4A	2162.31	0.341742	0.0354742	6.44661e-21	SLC25A48KO
ENSG00000138385.16	SSB	3863.77	-0.309684	0.034758	5.03813e-18	SLC25A44KO		ENSG00000039560.14	RAI14	7300.5	-0.24071	0.0265238	1.09661e-18	SLC25A45KO		ENSG00000197937.13	ZNF347	260.55	1.45832	0.154602	6.65138e-21	SLC25A48KO
ENSG00000135506.17	OS9	2499.87	0.361233	0.0405886	5.10111e-18	SLC25A44KO		ENSG00000107518.18	ATRNL1	243.616	-1.37547	0.1554	1.11223e-18	SLC25A45KO		ENSG00000163947.12	ARHGEF3	559.145	-0.919238	0.0963584	6.74263e-21	SLC25A48KO
ENSG00000102119.12	EMD	941.744	-0.492438	0.055561	5.18593e-18	SLC25A44KO		ENSG00000182871.16	COL18A1	10929.1	-0.223719	0.0247075	1.11696e-18	SLC25A45KO		ENSG00000104723.21	TUSC3	2045.69	0.407083	0.0424246	6.8414e-21	SLC25A48KO
ENSG00000006576.17	PHTF2	1681.01	0.396038	0.0446059	5.32368e-18	SLC25A44KO		ENSG00000265681.8	RPL17	13055.4	0.278492	0.0306916	1.15043e-18	SLC25A45KO		ENSG00000175216.15	CKAP5	6032.5	0.257186	0.0267075	6.87036e-21	SLC25A48KO
ENSG00000164086.10	DUSP7	829.084	-0.537124	0.0607663	5.3815e-18	SLC25A44KO		ENSG00000254004.7	ZNF260	1533.26	0.525007	0.0582255	1.21461e-18	SLC25A45KO		ENSG00000108443.14	RPS6KB1	1474.05	0.495326	0.0516102	6.96219e-21	SLC25A48KO
ENSG00000106415.13	GLCCI1	451.367	0.74307	0.0844996	5.53099e-18	SLC25A44KO		ENSG00000099256.19	PRTFDC1	577.357	-0.688043	0.0765477	1.2457e-18	SLC25A45KO		ENSG00000142208.18	AKT1	3684.54	-0.3415	0.0355302	7.28368e-21	SLC25A48KO
ENSG00000106628.13	POLD2	3716.29	-0.296312	0.0333361	5.53959e-18	SLC25A44KO		ENSG00000196547.15	MAN2A2	2725.32	0.322438	0.0355267	1.26311e-18	SLC25A45KO		ENSG00000188157.15	AGRN	11131.4	-0.280757	0.0292739	7.49913e-21	SLC25A48KO
ENSG00000134333.15	LDHA	22883.8	0.220835	0.0248762	5.58593e-18	SLC25A44KO		ENSG00000148180.22	GSN	2950.88	-0.376689	0.041699	1.34394e-18	SLC25A45KO		ENSG00000137710.17	RDX	3860.47	-0.315862	0.032872	7.84168e-21	SLC25A48KO
ENSG00000184178.17	SCFD2	542.83	-0.733445	0.0834416	5.58593e-18	SLC25A44KO		ENSG00000133816.19	MICAL2	2215.79	0.378182	0.042008	1.345e-18	SLC25A45KO		ENSG00000151491.14	EPS8	59.9775	-2.65636	0.283443	7.91672e-21	SLC25A48KO
ENSG00000164051.14	CCDC51	393.703	-0.787479	0.0896402	5.74573e-18	SLC25A44KO		ENSG00000197226.13	TBC1D9B	3923.03	-0.298622	0.0329863	1.42381e-18	SLC25A45KO		ENSG00000171643.14	S100Z	75.6982	2.66943	0.284207	8.20973e-21	SLC25A48KO
ENSG00000140022.14	STON2	1622	0.407536	0.0458249	5.8408e-18	SLC25A44KO		ENSG00000166924.9	NYAP1	122.989	1.48586	0.16856	1.43572e-18	SLC25A45KO		ENSG00000128951.14	DUT	1074.35	-0.661311	0.0694084	8.6672e-21	SLC25A48KO
ENSG00000164778.4	EN2	587.624	-0.870731	0.09944	5.92567e-18	SLC25A44KO		ENSG00000270647.7	TAF15	3666.16	-0.320518	0.035476	1.49389e-18	SLC25A45KO		ENSG00000153560.12	UBP1	2248.15	-0.373929	0.0390442	8.78499e-21	SLC25A48KO
ENSG00000188322.8	SBK1	653.949	0.682424	0.077616	6.1814e-18	SLC25A44KO		ENSG00000159217.10	IGF2BP1	3869.02	0.283891	0.0314012	1.49868e-18	SLC25A45KO		ENSG00000175040.6	CHST2	224.353	-2.09346	0.223163	9.39964e-21	SLC25A48KO
ENSG00000166135.14	HIF1AN	2286.93	0.332835	0.0374744	6.62542e-18	SLC25A44KO		ENSG00000095380.11	NANS	720.126	-0.590396	0.0661044	1.52281e-18	SLC25A45KO		ENSG00000170348.9	TMED10	5171.49	0.248863	0.0260116	9.60764e-21	SLC25A48KO
ENSG00000100241.22	SBF1	3573.66	0.3073	0.0346211	6.69405e-18	SLC25A44KO		ENSG00000120685.20	PROSER1	1975	0.423887	0.0470953	1.62981e-18	SLC25A45KO		ENSG00000162738.7	VANGL2	732.181	0.717643	0.0755577	1.0086e-20	SLC25A48KO
ENSG00000052841.16	TTC17	2547.07	0.334641	0.0377355	7.15844e-18	SLC25A44KO		ENSG00000123146.20	ADGRE5	447.505	0.799445	0.0897574	1.69256e-18	SLC25A45KO		ENSG00000119596.18	YLPM1	2319.96	-0.402791	0.042202	1.01056e-20	SLC25A48KO
ENSG00000120756.13	PLS1	358.42	-0.86936	0.0996088	7.45982e-18	SLC25A44KO		ENSG00000168936.12	TMEM129	624.759	0.694387	0.0777801	1.71599e-18	SLC25A45KO		ENSG00000184178.17	SCFD2	542.83	-0.796653	0.084094	1.13681e-20	SLC25A48KO
ENSG00000100983.12	GSS	1080.2	-0.464894	0.0527953	7.67219e-18	SLC25A44KO		ENSG00000167491.18	GATAD2A	3306.77	0.317117	0.0351935	1.86902e-18	SLC25A45KO		ENSG00000168874.13	ATOH8	55.579	3.09906	0.330886	1.1436e-20	SLC25A48KO
ENSG00000159217.10	IGF2BP1	3869.02	0.27612	0.0311634	7.69088e-18	SLC25A44KO		ENSG00000167005.14	NUDT21	3803.82	-0.33735	0.0375494	1.94528e-18	SLC25A45KO		ENSG00000126067.12	PSMB2	3832.31	-0.291507	0.0304968	1.2038e-20	SLC25A48KO
ENSG00000198816.7	ZNF358	1913.39	0.409344	0.0463756	8.437e-18	SLC25A44KO		ENSG00000161618.10	ALDH16A1	362.73	-0.865312	0.0974259	1.97085e-18	SLC25A45KO		ENSG00000159217.10	IGF2BP1	3869.02	0.298049	0.0312021	1.25479e-20	SLC25A48KO
ENSG00000253352.10	TUG1	3709.44	-0.324781	0.036719	9.18415e-18	SLC25A44KO		ENSG00000099849.15	RASSF7	642.655	-0.615036	0.0687682	1.98206e-18	SLC25A45KO		ENSG00000227057.10	WDR46	1855.14	-0.431306	0.0452459	1.25898e-20	SLC25A48KO
ENSG00000182389.20	CACNB4	107.617	1.81037	0.210481	9.42625e-18	SLC25A44KO		ENSG00000148484.18	RSU1	1830.79	-0.39468	0.0439808	1.98206e-18	SLC25A45KO		ENSG00000159131.17	GART	2963.67	-0.38454	0.0403079	1.36446e-20	SLC25A48KO
ENSG00000204264.12	PSMB8	206.357	-1.18795	0.13767	9.49565e-18	SLC25A44KO		ENSG00000157107.14	FCHO2	1056.93	-0.492678	0.0549731	2.02981e-18	SLC25A45KO		ENSG00000168256.18	NKIRAS2	1293.89	0.511337	0.0537734	1.38529e-20	SLC25A48KO
ENSG00000070214.17	SLC44A1	894.136	-0.50994	0.0580798	9.96706e-18	SLC25A44KO		ENSG00000178966.17	RMI1	770.352	-0.613387	0.0686322	2.16014e-18	SLC25A45KO		ENSG00000108349.17	CASC3	2912.51	0.352469	0.0371351	1.4246e-20	SLC25A48KO
ENSG00000131171.13	SH3BGRL	1074.18	-0.485491	0.0553403	1.00835e-17	SLC25A44KO		ENSG00000123989.15	CHPF	2077.01	-0.376694	0.0419729	2.28687e-18	SLC25A45KO		ENSG00000119917.15	IFIT3	65.6815	-2.67807	0.287693	1.48727e-20	SLC25A48KO
ENSG00000177200.18	CHD9	2375.84	-0.403747	0.0458713	1.07327e-17	SLC25A44KO		ENSG00000064989.13	CALCRL	115.26	-1.57358	0.179624	2.29062e-18	SLC25A45KO		ENSG00000174021.12	GNG5	2083.71	0.374622	0.0393595	1.54796e-20	SLC25A48KO
ENSG00000147905.18	ZCCHC7	520.505	-0.711275	0.0815085	1.08426e-17	SLC25A44KO		ENSG00000111445.14	RFC5	1361.88	-0.465341	0.0519896	2.36081e-18	SLC25A45KO		ENSG00000119004.17	CYP20A1	697.121	0.668791	0.0706863	1.59434e-20	SLC25A48KO
ENSG00000173193.15	PARP14	1489.17	-0.445885	0.0507252	1.08426e-17	SLC25A44KO		ENSG00000108242.13	CYP2C18	71.3932	-2.01229	0.230609	2.54669e-18	SLC25A45KO		ENSG00000104044.16	OCA2	57.8814	-3.12152	0.336631	1.62984e-20	SLC25A48KO
ENSG00000175416.16	CLTB	1176.79	-0.503327	0.0572037	1.08426e-17	SLC25A44KO		ENSG00000186174.13	BCL9L	3323.4	0.303119	0.0337799	2.55971e-18	SLC25A45KO		ENSG00000126603.9	GLIS2	510.285	-0.831442	0.088252	1.63936e-20	SLC25A48KO
ENSG00000023697.13	DERA	655.036	-0.592954	0.067793	1.14738e-17	SLC25A44KO		ENSG00000125354.24	SEPTIN6	534.086	-0.714272	0.0805247	2.88191e-18	SLC25A45KO		ENSG00000108468.15	CBX1	3502.77	0.313038	0.0328702	1.64736e-20	SLC25A48KO
ENSG00000107745.20	MICU1	1318.97	-0.451757	0.05145	1.15153e-17	SLC25A44KO		ENSG00000128923.11	MINDY2	2489.37	-0.397749	0.0445293	3.16889e-18	SLC25A45KO		ENSG00000165495.16	PKNOX2	61.626	5.51487	0.57909	1.77781e-20	SLC25A48KO
ENSG00000138035.15	PNPT1	2306.47	0.351184	0.0398113	1.2084e-17	SLC25A44KO		ENSG00000144791.10	LIMD1	2060.75	0.436759	0.0489927	3.20525e-18	SLC25A45KO		ENSG00000242615.1	RPL17P47	66.1945	3.06793	0.330366	1.78849e-20	SLC25A48KO
ENSG00000133056.14	PIK3C2B	733.364	0.610026	0.0698623	1.22124e-17	SLC25A44KO		ENSG00000204387.14	SNHG32	1212.96	0.565429	0.0635496	3.32678e-18	SLC25A45KO		ENSG00000059378.13	PARP12	205.589	-1.38962	0.148973	1.85936e-20	SLC25A48KO
ENSG00000112290.13	WASF1	1010.2	0.501	0.0572205	1.2855e-17	SLC25A44KO		ENSG00000167996.16	FTH1	47437.4	-0.200145	0.0223317	3.3423e-18	SLC25A45KO		ENSG00000128274.17	A4GALT	86.2631	-5.3685	0.563163	1.86432e-20	SLC25A48KO
ENSG00000033800.14	PIAS1	1147.98	0.571012	0.0653785	1.37542e-17	SLC25A44KO		ENSG00000137411.19	VARS2	1070.08	-0.520042	0.0585707	3.36761e-18	SLC25A45KO		ENSG00000103056.12	SMPD3	44.544	-5.89791	0.619139	2.01248e-20	SLC25A48KO
ENSG00000168874.13	ATOH8	55.579	2.85838	0.33327	1.38463e-17	SLC25A44KO		ENSG00000105971.15	CAV2	2596.19	-0.448757	0.0503627	3.44196e-18	SLC25A45KO		ENSG00000172380.6	GNG12	2553.95	-0.37277	0.0393386	2.17022e-20	SLC25A48KO
ENSG00000054598.9	FOXC1	3305.92	0.299063	0.0339839	1.38858e-17	SLC25A44KO		ENSG00000161016.18	RPL8	17791.5	0.293055	0.032794	3.65327e-18	SLC25A45KO		ENSG00000140943.18	MBTPS1	2623.61	0.372121	0.0392211	2.17846e-20	SLC25A48KO
ENSG00000169379.17	ARL13B	605.767	-0.639926	0.0736327	1.39893e-17	SLC25A44KO		ENSG00000100401.21	RANGAP1	4184.82	-0.283922	0.0318046	3.77653e-18	SLC25A45KO		ENSG00000128563.13	PRKRIP1	767.421	0.576354	0.0609469	2.18447e-20	SLC25A48KO
ENSG00000103449.13	SALL1	375.512	-0.790107	0.0912436	1.42289e-17	SLC25A44KO		ENSG00000125505.17	MBOAT7	1628.13	-0.463748	0.0520707	3.84845e-18	SLC25A45KO		ENSG00000261801.8	LOXL1-AS1	373.599	-1.09417	0.117145	2.36976e-20	SLC25A48KO
ENSG00000117228.11	GBP1	40.867	-3.47568	0.408249	1.4767e-17	SLC25A44KO		ENSG00000242265.6	PEG10	21059.4	-0.281032	0.0315273	3.86934e-18	SLC25A45KO		ENSG00000102221.14	JADE3	710.767	0.635163	0.0674897	2.44204e-20	SLC25A48KO
ENSG00000158623.14	COPG2	1411.3	0.459291	0.0524479	1.51915e-17	SLC25A44KO		ENSG00000168916.16	ZNF608	1061.97	0.509511	0.0573467	3.86934e-18	SLC25A45KO		ENSG00000236609.4	ZNF853	826.387	-0.57098	0.0605148	2.58876e-20	SLC25A48KO
ENSG00000102893.18	PHKB	1719.38	-0.39225	0.0446231	1.52755e-17	SLC25A44KO		ENSG00000132613.16	MTSS2	2146.93	0.333203	0.0372525	4.25295e-18	SLC25A45KO		ENSG00000172878.14	METAP1D	294.167	-0.939114	0.100357	2.67664e-20	SLC25A48KO
ENSG00000122705.18	CLTA	3271.96	-0.316664	0.0360941	1.5305e-17	SLC25A44KO		ENSG00000127184.13	COX7C	1916.43	0.351315	0.0394079	4.25311e-18	SLC25A45KO		ENSG00000167792.13	NDUFV1	1722.45	-0.425104	0.044985	2.70414e-20	SLC25A48KO
ENSG00000182180.14	MRPS16	2009.11	-0.486162	0.0556565	1.55485e-17	SLC25A44KO		ENSG00000125148.7	MT2A	1151.34	0.553152	0.0624599	4.52783e-18	SLC25A45KO		ENSG00000072042.13	RDH11	1741.34	0.438628	0.046467	2.80244e-20	SLC25A48KO
ENSG00000123562.18	MORF4L2	4088.53	-0.323406	0.0369203	1.5681e-17	SLC25A44KO		ENSG00000073921.18	PICALM	3805.99	0.28137	0.0315761	4.79568e-18	SLC25A45KO		ENSG00000104853.16	CLPTM1	3350.52	0.341075	0.0360574	2.814e-20	SLC25A48KO
ENSG00000138696.11	BMPR1B	859.15	-0.577692	0.0663817	1.56929e-17	SLC25A44KO		ENSG00000018625.15	ATP1A2	27.7382	5.37914	0.607453	4.81571e-18	SLC25A45KO		ENSG00000115073.8	ACTR1B	996.568	-0.535815	0.0569327	3.09406e-20	SLC25A48KO
ENSG00000135924.17	DNAJB2	1032.02	0.493177	0.0565524	1.56988e-17	SLC25A44KO		ENSG00000085840.13	ORC1	1139.56	-0.530314	0.0601531	4.94033e-18	SLC25A45KO		ENSG00000141252.21	VPS53	1682.4	0.45653	0.048414	3.15631e-20	SLC25A48KO
ENSG00000165092.13	ALDH1A1	50.0987	-7.41514	0.826671	1.62383e-17	SLC25A44KO		ENSG00000204054.14	LINC00963	206.341	-1.29118	0.148398	5.05419e-18	SLC25A45KO		ENSG00000197043.15	ANXA6	2322.56	0.411938	0.0436438	3.23076e-20	SLC25A48KO
ENSG00000169750.9	RAC3	438.98	-0.719863	0.0830317	1.70672e-17	SLC25A44KO		ENSG00000137834.15	SMAD6	1517.58	0.419919	0.0472593	5.0766e-18	SLC25A45KO		ENSG00000013275.8	PSMC4	2090.73	-0.425814	0.0451307	3.25957e-20	SLC25A48KO
ENSG00000148600.15	CDHR1	27.4917	-5.0964	0.588492	1.70833e-17	SLC25A44KO		ENSG00000137575.12	SDCBP	2709.98	0.325036	0.0361647	5.34453e-18	SLC25A45KO		ENSG00000157873.18	TNFRSF14	290.295	-1.18568	0.127593	3.37515e-20	SLC25A48KO
ENSG00000145725.21	PPIP5K2	2041.12	-0.424989	0.0486186	1.72813e-17	SLC25A44KO		ENSG00000128606.13	LRRC17	273.844	0.978575	0.111967	5.39845e-18	SLC25A45KO		ENSG00000023318.9	ERP44	1176.13	0.468256	0.0497109	3.4343e-20	SLC25A48KO
ENSG00000196526.11	AFAP1	1977.55	-0.353229	0.0404097	1.78382e-17	SLC25A44KO		ENSG00000065615.14	CYB5R4	382.866	-1.07704	0.123535	5.44851e-18	SLC25A45KO		ENSG00000127463.16	EMC1	3225.43	0.293799	0.0311138	3.7984e-20	SLC25A48KO
ENSG00000171606.18	ZNF274	765.714	0.637155	0.0733951	1.83281e-17	SLC25A44KO		ENSG00000100345.23	MYH9	14863.5	-0.187121	0.0210323	5.82662e-18	SLC25A45KO		ENSG00000109111.15	SUPT6H	4610.99	0.285916	0.0302973	4.0851e-20	SLC25A48KO
ENSG00000100393.15	EP300	3849.85	0.29982	0.0342134	1.88626e-17	SLC25A44KO		ENSG00000008405.12	CRY1	672.178	-0.626981	0.0711887	6.07494e-18	SLC25A45KO		ENSG00000004660.15	CAMKK1	202.403	-1.22534	0.132303	4.32459e-20	SLC25A48KO
ENSG00000101126.18	ADNP	4015.06	0.303104	0.034711	1.95825e-17	SLC25A44KO		ENSG00000290720.1	ZNF542P	161.79	1.38328	0.159649	6.38596e-18	SLC25A45KO		ENSG00000115307.17	AUP1	2634.97	-0.356129	0.0378272	4.40164e-20	SLC25A48KO
ENSG00000158747.15	NBL1	279.914	-0.899032	0.104571	2.05035e-17	SLC25A44KO		ENSG00000142661.19	MYOM3	606.084	-0.70832	0.0807126	6.45533e-18	SLC25A45KO		ENSG00000124767.7	GLO1	3657.06	0.29911	0.0317381	4.5577e-20	SLC25A48KO
ENSG00000118965.16	WDR35	779.506	-0.563439	0.0650697	2.07879e-17	SLC25A44KO		ENSG00000167720.13	SRR	298.12	-0.965278	0.110669	6.56263e-18	SLC25A45KO		ENSG00000150782.12	IL18	376.719	-0.836087	0.0897443	4.5577e-20	SLC25A48KO
ENSG00000187676.8	B3GLCT	701.731	0.65082	0.0751352	2.0818e-17	SLC25A44KO		ENSG00000147257.16	GPC3	11844.5	-0.222674	0.0247917	6.61216e-18	SLC25A45KO		ENSG00000168496.4	FEN1	2962.93	-0.33786	0.0359471	4.98977e-20	SLC25A48KO
ENSG00000183696.14	UPP1	598.678	0.648048	0.0747942	2.12116e-17	SLC25A44KO		ENSG00000132383.12	RPA1	3436.11	-0.303199	0.0341677	6.63589e-18	SLC25A45KO		ENSG00000126524.12	SBDS	1534.51	-0.526662	0.056253	5.07872e-20	SLC25A48KO
ENSG00000152795.18	HNRNPDL	6619.06	-0.325958	0.0373621	2.12768e-17	SLC25A44KO		ENSG00000156253.7	RWDD2B	345.693	-0.837452	0.0958239	6.74147e-18	SLC25A45KO		ENSG00000197959.15	DNM3	152.9	-1.58901	0.172875	5.35086e-20	SLC25A48KO
ENSG00000149499.12	EML3	758.573	-0.602951	0.0695117	2.17351e-17	SLC25A44KO		ENSG00000020633.19	RUNX3	76.608	-11.7552	3.11894	6.97701e-18	SLC25A45KO		ENSG00000145945.7	FAM50B	164.386	1.37698	0.149351	5.45469e-20	SLC25A48KO
ENSG00000048740.19	CELF2	27.5291	-5.05225	0.583887	2.19671e-17	SLC25A44KO		ENSG00000111530.13	CAND1	4539.13	-0.287646	0.0324125	7.03778e-18	SLC25A45KO		ENSG00000164163.11	ABCE1	5391.2	-0.302545	0.0322568	5.54156e-20	SLC25A48KO
ENSG00000112276.14	BVES	47.0637	3.09549	0.364153	2.19812e-17	SLC25A44KO		ENSG00000198018.7	ENTPD7	1967.48	0.360077	0.0406987	7.03862e-18	SLC25A45KO		ENSG00000213096.11	ZNF254	742.51	0.642965	0.0688985	5.54284e-20	SLC25A48KO
ENSG00000160208.13	RRP1B	4325.55	-0.239313	0.0273709	2.207e-17	SLC25A44KO		ENSG00000002834.19	LASP1	12766.8	-0.176196	0.019854	7.16799e-18	SLC25A45KO		ENSG00000100644.17	HIF1A	4714.51	0.318321	0.033932	5.63588e-20	SLC25A48KO
ENSG00000092199.19	HNRNPC	14002.8	-0.193255	0.0221076	2.26108e-17	SLC25A44KO		ENSG00000173153.17	ESRRA	742.54	0.591648	0.0673499	7.87799e-18	SLC25A45KO		ENSG00000135931.19	ARMC9	938.604	0.593886	0.0634945	5.87205e-20	SLC25A48KO
ENSG00000136231.14	IGF2BP3	5527.84	0.264275	0.0302463	2.27994e-17	SLC25A44KO		ENSG00000120802.14	TMPO	4384.1	0.311317	0.035207	8.29135e-18	SLC25A45KO		ENSG00000133627.18	ACTR3B	417.081	-0.917084	0.0988885	5.94052e-20	SLC25A48KO
ENSG00000069020.19	MAST4	87.3745	-2.00937	0.236289	2.30695e-17	SLC25A44KO		ENSG00000188707.7	ZBED10P	256.282	1.00877	0.116171	8.48967e-18	SLC25A45KO		ENSG00000115596.4	WNT6	52.4844	-2.54391	0.277993	5.9784e-20	SLC25A48KO
ENSG00000141401.12	IMPA2	557.523	-0.721407	0.0835853	2.32475e-17	SLC25A44KO		ENSG00000117308.15	GALE	955.136	0.505105	0.0574474	8.82671e-18	SLC25A45KO		ENSG00000106628.13	POLD2	3716.29	-0.313801	0.0334558	6.24309e-20	SLC25A48KO
ENSG00000163462.19	TRIM46	51.3959	-2.47984	0.292359	2.34353e-17	SLC25A44KO		ENSG00000075218.19	GTSE1	751.942	-0.611433	0.0699912	9.21873e-18	SLC25A45KO		ENSG00000184702.20	SEPTIN5	160.998	-1.43662	0.156248	6.25843e-20	SLC25A48KO
ENSG00000278989.1	ENSG00000278989	45.6274	2.92704	0.344412	2.38414e-17	SLC25A44KO		ENSG00000257923.12	CUX1	2837.39	-0.394399	0.0447656	9.59805e-18	SLC25A45KO		ENSG00000157827.20	FMNL2	3239.73	0.312013	0.0330753	6.42225e-20	SLC25A48KO
ENSG00000077063.11	CTTNBP2	803.86	-0.552769	0.0637593	2.40255e-17	SLC25A44KO		ENSG00000115107.20	STEAP3	852.825	-0.670846	0.0768139	9.99957e-18	SLC25A45KO		ENSG00000166130.15	IKBIP	2083.61	0.380372	0.0406823	6.5034e-20	SLC25A48KO
ENSG00000144228.9	SPOPL	1370.44	0.431273	0.0497704	2.40255e-17	SLC25A44KO		ENSG00000140416.25	TPM1	34106.3	-0.206407	0.0234601	1.01402e-17	SLC25A45KO		ENSG00000156218.13	ADAMTSL3	87.991	-4.95558	0.528798	6.69982e-20	SLC25A48KO
ENSG00000054965.11	FAM168A	2145.69	0.418393	0.0480415	2.44056e-17	SLC25A44KO		ENSG00000172965.17	MIR4435-2HG	819.096	0.618548	0.0708381	1.19399e-17	SLC25A45KO		ENSG00000117859.19	OSBPL9	2306.65	0.356088	0.0379308	6.8916e-20	SLC25A48KO
ENSG00000134294.14	SLC38A2	9348.01	0.239436	0.0274335	2.45196e-17	SLC25A44KO		ENSG00000153179.14	RASSF3	1061.4	0.492088	0.05616	1.19673e-17	SLC25A45KO		ENSG00000167767.14	KRT80	84.1359	-2.43715	0.266389	7.35906e-20	SLC25A48KO
ENSG00000198815.9	FOXJ3	1794.74	0.372716	0.0428642	2.54704e-17	SLC25A44KO		ENSG00000168140.5	VASN	482.387	-0.795799	0.0916151	1.21785e-17	SLC25A45KO		ENSG00000130821.17	SLC6A8	1578.78	-0.521446	0.0559491	7.61197e-20	SLC25A48KO
ENSG00000100075.10	SLC25A1	1468.73	-0.413449	0.0474824	2.62331e-17	SLC25A44KO		ENSG00000152234.16	ATP5F1A	8326.96	-0.234256	0.02659	1.21854e-17	SLC25A45KO		ENSG00000171316.14	CHD7	1672.3	0.590523	0.0634682	7.93431e-20	SLC25A48KO
ENSG00000166073.12	GPR176	553.237	-0.682437	0.0791586	2.64336e-17	SLC25A44KO		ENSG00000072364.13	AFF4	4438.83	0.300566	0.0341662	1.24524e-17	SLC25A45KO		ENSG00000159713.11	TPPP3	46.4348	-3.45828	0.377644	8.29525e-20	SLC25A48KO
ENSG00000185551.15	NR2F2	7980.74	0.223381	0.0255693	2.83367e-17	SLC25A44KO		ENSG00000073670.14	ADAM11	178.068	1.25206	0.145582	1.24674e-17	SLC25A45KO		ENSG00000131238.18	PPT1	2721.24	0.370757	0.0397001	8.37472e-20	SLC25A48KO
ENSG00000099889.14	ARVCF	632.699	0.666145	0.0772239	2.8902e-17	SLC25A44KO		ENSG00000165914.15	TTC7B	988.995	0.489948	0.0559551	1.272e-17	SLC25A45KO		ENSG00000197961.12	ZNF121	1443.69	0.471887	0.0505613	9.50835e-20	SLC25A48KO
ENSG00000164934.15	DCAF13	2091.29	-0.348837	0.0400354	2.94092e-17	SLC25A44KO		ENSG00000135596.18	MICAL1	576.748	0.737334	0.0849004	1.2906e-17	SLC25A45KO		ENSG00000218336.9	TENM3	99.2158	2.33384	0.255923	9.74741e-20	SLC25A48KO
ENSG00000123992.20	DNPEP	947.197	-0.505797	0.0584239	2.9462e-17	SLC25A44KO		ENSG00000163507.15	CIP2A	1290.34	-0.428948	0.0492696	1.43916e-17	SLC25A45KO		ENSG00000176994.11	SMCR8	1088.14	0.548053	0.0590016	1.02334e-19	SLC25A48KO
ENSG00000136156.15	ITM2B	12676.8	0.250344	0.02869	3.02292e-17	SLC25A44KO		ENSG00000096746.18	HNRNPH3	4137.52	-0.286786	0.0326389	1.45745e-17	SLC25A45KO		ENSG00000196220.17	SRGAP3	101.898	1.73594	0.190378	1.05056e-19	SLC25A48KO
ENSG00000155957.19	TMBIM4	662.691	-0.657556	0.0762886	3.18174e-17	SLC25A44KO		ENSG00000196154.12	S100A4	2046.93	0.347098	0.0396981	1.50927e-17	SLC25A45KO		ENSG00000172819.17	RARG	168.238	-1.52049	0.166568	1.06295e-19	SLC25A48KO
ENSG00000239887.6	C1orf226	982.753	0.575856	0.0666291	3.18485e-17	SLC25A44KO		ENSG00000135414.10	GDF11	1256.96	0.446765	0.0507762	1.53655e-17	SLC25A45KO		ENSG00000166415.15	WDR72	51.4031	-2.48574	0.27384	1.07734e-19	SLC25A48KO
ENSG00000150403.18	TMCO3	2182.29	0.322546	0.0370358	3.20389e-17	SLC25A44KO		ENSG00000110931.19	CAMKK2	1112.72	-0.557698	0.0639864	1.54644e-17	SLC25A45KO		ENSG00000048828.18	FAM120A	5556.94	-0.25941	0.0278478	1.08241e-19	SLC25A48KO
ENSG00000143761.17	ARF1	6577.48	-0.220179	0.0253013	3.25002e-17	SLC25A44KO		ENSG00000101849.18	TBL1X	1474.71	-0.401417	0.0461031	1.55566e-17	SLC25A45KO		ENSG00000157181.16	ODR4	830.554	-0.580145	0.0625817	1.11818e-19	SLC25A48KO
ENSG00000087116.17	ADAMTS2	24.0598	-4.67463	0.54746	3.3144e-17	SLC25A44KO		ENSG00000100034.14	PPM1F	1758.43	0.414812	0.0474416	1.55979e-17	SLC25A45KO		ENSG00000128203.7	ASPHD2	219.341	-1.17069	0.127678	1.17439e-19	SLC25A48KO
ENSG00000133112.17	TPT1	19169.6	0.311618	0.0358951	3.46691e-17	SLC25A44KO		ENSG00000204569.10	PPP1R10	2451.29	0.354246	0.0402543	1.57617e-17	SLC25A45KO		ENSG00000087088.21	BAX	1382.66	0.473099	0.0514807	1.22645e-19	SLC25A48KO
ENSG00000112640.16	PPP2R5D	2236.43	0.329735	0.0379804	3.56874e-17	SLC25A44KO		ENSG00000109189.13	USP46	1786.38	0.496315	0.0568396	1.58871e-17	SLC25A45KO		ENSG00000170004.19	CHD3	7308.82	-0.278694	0.029935	1.27054e-19	SLC25A48KO
ENSG00000003096.15	KLHL13	62.3595	-11.4987	3.06457	3.63048e-17	SLC25A44KO		ENSG00000111877.18	MCM9	569.121	-0.681287	0.078473	1.62104e-17	SLC25A45KO		ENSG00000115207.15	GTF3C2	2233.06	-0.34569	0.0371559	1.28347e-19	SLC25A48KO
ENSG00000094975.15	SUCO	1405.42	0.432795	0.0500227	3.63898e-17	SLC25A44KO		ENSG00000185950.9	IRS2	606.298	0.611931	0.0703502	1.66122e-17	SLC25A45KO		MT-ND1	MT-ND1	60659.2	0.271606	0.0292114	1.39421e-19	SLC25A48KO
ENSG00000148204.12	CRB2	1335.25	0.468088	0.0542694	3.7745e-17	SLC25A44KO		ENSG00000130829.18	DUSP9	368.99	-0.868369	0.100593	1.70374e-17	SLC25A45KO		ENSG00000003137.9	CYP26B1	109.442	-1.6452	0.181019	1.48744e-19	SLC25A48KO
ENSG00000061918.14	GUCY1B1	91.426	-1.89635	0.225179	3.89528e-17	SLC25A44KO		ENSG00000112118.20	MCM3	6232.42	-0.232205	0.0264783	1.73159e-17	SLC25A45KO		ENSG00000156675.16	RAB11FIP1	1751.87	0.409597	0.0442507	1.58041e-19	SLC25A48KO
ENSG00000107833.11	NPM3	809.081	-0.544482	0.063232	4.05662e-17	SLC25A44KO		ENSG00000171812.13	COL8A2	58.7318	-2.16663	0.255035	1.73195e-17	SLC25A45KO		ENSG00000169429.12	CXCL8	643.275	-6.60166	0.697086	1.64782e-19	SLC25A48KO
ENSG00000125733.18	TRIP10	1089.87	-0.497236	0.0576957	4.20838e-17	SLC25A44KO		ENSG00000167840.14	ZNF232	278.128	1.15335	0.134489	1.74782e-17	SLC25A45KO		ENSG00000126778.12	SIX1	481.135	-0.820673	0.0893773	1.6712e-19	SLC25A48KO
ENSG00000134001.15	EIF2S1	3041.09	-0.402654	0.0466373	4.40186e-17	SLC25A44KO		ENSG00000184661.14	CDCA2	872.879	-0.589472	0.067808	1.84602e-17	SLC25A45KO		ENSG00000170275.15	CRTAP	3581.65	0.321585	0.0346933	1.73948e-19	SLC25A48KO
ENSG00000108559.13	NUP88	1088.45	-0.56203	0.0654069	4.46166e-17	SLC25A44KO		ENSG00000141753.7	IGFBP4	133.784	1.32119	0.154628	1.85854e-17	SLC25A45KO		ENSG00000175390.15	EIF3F	2958.87	0.318151	0.0343222	1.74266e-19	SLC25A48KO
ENSG00000213614.11	HEXA	1409.07	0.431867	0.0499997	4.54092e-17	SLC25A44KO		ENSG00000153551.14	CMTM7	682.894	0.634764	0.0732412	1.92222e-17	SLC25A45KO		ENSG00000167840.14	ZNF232	278.128	1.21513	0.133447	1.76971e-19	SLC25A48KO
ENSG00000116288.13	PARK7	3176.6	-0.311129	0.0359854	4.76071e-17	SLC25A44KO		ENSG00000160113.6	NR2F6	1906.06	0.462671	0.0530522	1.96466e-17	SLC25A45KO		ENSG00000127564.17	PKMYT1	1300.69	-0.474728	0.0513762	1.77747e-19	SLC25A48KO
ENSG00000276600.5	RAB7B	203.935	-1.03632	0.122251	4.86303e-17	SLC25A44KO		ENSG00000049860.14	HEXB	2544.15	0.354421	0.0408253	2.00878e-17	SLC25A45KO		ENSG00000134504.14	KCTD1	1703.89	-0.470767	0.0509592	1.82667e-19	SLC25A48KO
ENSG00000179403.12	VWA1	241.859	-0.904078	0.106483	5.08636e-17	SLC25A44KO		ENSG00000125637.16	PSD4	537.482	0.597072	0.0688532	2.08869e-17	SLC25A45KO		ENSG00000120733.15	KDM3B	3666.66	0.287065	0.0309518	1.82683e-19	SLC25A48KO
ENSG00000118495.21	PLAGL1	1132.24	0.43952	0.0512406	5.13496e-17	SLC25A44KO		ENSG00000153048.11	CARHSP1	1088.4	-0.457236	0.0525197	2.10267e-17	SLC25A45KO		ENSG00000152492.15	CCDC50	1277.48	-0.479431	0.0519075	1.84497e-19	SLC25A48KO
ENSG00000151491.14	EPS8	59.9775	-2.24439	0.26803	5.174e-17	SLC25A44KO		ENSG00000111266.9	DUSP16	957.77	-0.515127	0.0592795	2.13155e-17	SLC25A45KO		ENSG00000147862.18	NFIB	218.28	-10.7277	1.304	1.92271e-19	SLC25A48KO
ENSG00000128973.13	CLN6	1922.1	-0.356027	0.0414698	5.22402e-17	SLC25A44KO		ENSG00000177932.7	ZNF354C	260.798	1.0268	0.119814	2.2068e-17	SLC25A45KO		ENSG00000179958.10	DCTPP1	1500.65	-0.488676	0.052984	1.94881e-19	SLC25A48KO
ENSG00000176597.12	B3GNT5	507.082	0.717162	0.0840898	5.38632e-17	SLC25A44KO		ENSG00000221829.11	FANCG	554.067	-0.695538	0.0805294	2.2126e-17	SLC25A45KO		ENSG00000110925.7	CSRNP2	1135.98	0.536224	0.0582204	2.13304e-19	SLC25A48KO
ENSG00000088305.19	DNMT3B	443.774	-0.706971	0.0828531	5.55818e-17	SLC25A44KO		ENSG00000198393.8	ZNF26	362.308	0.824492	0.0958605	2.38257e-17	SLC25A45KO		ENSG00000162409.12	PRKAA2	173.655	1.81116	0.200186	2.13355e-19	SLC25A48KO
[truncated: 60,941 more rows]

## Sheet: 2.BP_GO_enriched
TermID	Name	Value	LogSize	Frequency	Uniqueness	Dispensability	Representative	Direction	Cell line		TermID	Name	Value	LogSize	Frequency	Uniqueness	Dispensability	Representative	Direction	Cell line		TermID	Name	Value	LogSize	Frequency	Uniqueness	Dispensability	Representative	Direction	Cell line
[truncated: 95 more rows]
