# Supplementary material for: Specific SLC25 carriers regulate mitochondrial protein synthesis
Source: Sci Adv. 2026 Feb 25;12(9):eaeb0049. doi: 10.1126/sciadv.aeb0049 (PMC12935053; doi:10.1126/sciadv.aeb0049)
Supplement: Supplementary file 2 — Tables S1 to S4 [file sciadv.aeb0049_tables_s1_to_s4.zip › Supplementary Tables/Supplementary Table 3.xlsx]

## Sheet: Tab descriptions
	Metabolite levels in cells and isolated mitochondria from control (WT), SLC25A25-/-, SLC25A44-/-, SLC25A45-/- and SLC25A48-/- cells.
	1. Metabolites detected in whole-cell fractions from WT, SLC25A44KO, SLC25A45KO and SLC25A48KO cal51 cell lines.
	2. Metabolites detected in isolated mitochondrial fractions from WT, SLC25A44KO, SLC25A45KO and SLC25A48KO cal51 cell lines.

## Sheet: 1.Whole cell metabolomics
Sample	Concentration (µM)	Metabolite		Sample	Concentration (µM)	Metabolite		Sample	Concentration (µM)	Metabolite		Sample	Concentration (µM)	Metabolite
WT 1	1.765	lysine		SLC25A44KO 1	14.976	lysine		SLC25A45KO 1	5.594	lysine		SLC25A48KO 1	1.922	lysine
WT 1	7.491	glycine		SLC25A44KO 1	16.351	glycine		SLC25A45KO 1	7.571	glycine		SLC25A48KO 1	6.031	glycine
WT 1	2.424	alanine		SLC25A44KO 1	5.461	alanine		SLC25A45KO 1	3.816	alanine		SLC25A48KO 1	1.832	alanine
WT 1	2.331	serine		SLC25A44KO 1	10.496	serine		SLC25A45KO 1	4.141	serine		SLC25A48KO 1	2.502	serine
WT 1	2.777	proline		SLC25A44KO 1	3.625	proline		SLC25A45KO 1	3.016	proline		SLC25A48KO 1	2.295	proline
WT 1	1.5	valine		SLC25A44KO 1	14.503	valine		SLC25A45KO 1	3.371	valine		SLC25A48KO 1	1.335	valine
WT 1	2.842	threonine		SLC25A44KO 1	16.704	threonine		SLC25A45KO 1	4.975	threonine		SLC25A48KO 1	2.452	threonine
WT 1	1.815	isoleucine		SLC25A44KO 1	18.938	isoleucine		SLC25A45KO 1	4.143	isoleucine		SLC25A48KO 1	1.547	isoleucine
WT 1	1.984	leucine		SLC25A44KO 1	16.568	leucine		SLC25A45KO 1	4.442	leucine		SLC25A48KO 1	1.752	leucine
WT 1	1.103	asparagine		SLC25A44KO 1	2.54	asparagine		SLC25A45KO 1	1.696	asparagine		SLC25A48KO 1	0.776	asparagine
WT 1	0.636	aspartic acid		SLC25A44KO 1	2.06	aspartic acid		SLC25A45KO 1	1.746	aspartic acid		SLC25A48KO 1	0.27	aspartic acid
WT 1	15.067	glutamine		SLC25A44KO 1	132.266	glutamine		SLC25A45KO 1	37.369	glutamine		SLC25A48KO 1	13.595	glutamine
WT 1	11.573	glutamic acid		SLC25A44KO 1	26.349	glutamic acid		SLC25A45KO 1	14.427	glutamic acid		SLC25A48KO 1	6.504	glutamic acid
WT 1	0.62	methionine		SLC25A44KO 1	3.941	methionine		SLC25A45KO 1	1.283	methionine		SLC25A48KO 1	0.517	methionine
WT 1	0.478	histidine		SLC25A44KO 1	3.639	histidine		SLC25A45KO 1	1.069	histidine		SLC25A48KO 1	0.404	histidine
WT 1	0.974	phenylalanine		SLC25A44KO 1	7.311	phenylalanine		SLC25A45KO 1	1.976	phenylalanine		SLC25A48KO 1	0.858	phenylalanine
WT 1	2.022	arginine		SLC25A44KO 1	9.464	arginine		SLC25A45KO 1	4.594	arginine		SLC25A48KO 1	1.912	arginine
WT 1	0.978	tyrosine		SLC25A44KO 1	7.197	tyrosine		SLC25A45KO 1	1.987	tyrosine		SLC25A48KO 1	0.841	tyrosine
WT 1	0.252	tryptophan		SLC25A44KO 1	1.874	tryptophan		SLC25A45KO 1	0.484	tryptophan		SLC25A48KO 1	0.211	tryptophan
WT 1	0.164	ornithine		SLC25A44KO 1	0.679	ornithine		SLC25A45KO 1	0.38	ornithine		SLC25A48KO 1	0.139	ornithine
WT 1	0.262	sarcosine		SLC25A44KO 1	0.13	sarcosine		SLC25A45KO 1	0.204	sarcosine		SLC25A48KO 1	0.285	sarcosine
WT 1	0.121	citrulline		SLC25A44KO 1	0.252	citrulline		SLC25A45KO 1	0.154	citrulline		SLC25A48KO 1	0.112	citrulline
WT 1	0.062	alpha-aminobutyric acid		SLC25A44KO 1	0.13	alpha-aminobutyric acid		SLC25A45KO 1	0.071	alpha-aminobutyric acid		SLC25A48KO 1	0.06	alpha-aminobutyric acid
WT 1	0.031	gamma-aminobutyric acid		SLC25A44KO 1	0.038	gamma-aminobutyric acid		SLC25A45KO 1	0.027	gamma-aminobutyric acid		SLC25A48KO 1	0.025	gamma-aminobutyric acid
WT 1	0.107	aminoadipic acid		SLC25A44KO 1	0.19	aminoadipic acid		SLC25A45KO 1	0.103	aminoadipic acid		SLC25A48KO 1	0.075	aminoadipic acid
WT 1	0.054	ethanolamine		SLC25A44KO 1	0.093	ethanolamine		SLC25A45KO 1	0.098	ethanolamine		SLC25A48KO 1	0.055	ethanolamine
WT 1	2.905	homoserine		SLC25A44KO 1	16.84	homoserine		SLC25A45KO 1	5.024	homoserine		SLC25A48KO 1	2.475	homoserine
WT 2	1.827	lysine		SLC25A44KO 2	14.494	lysine		SLC25A45KO 2	6.982	lysine		SLC25A48KO 2	2.924	lysine
WT 2	7.365	glycine		SLC25A44KO 2	15.406	glycine		SLC25A45KO 2	8.799	glycine		SLC25A48KO 2	8.326	glycine
WT 2	2.491	alanine		SLC25A44KO 2	5.206	alanine		SLC25A45KO 2	4.433	alanine		SLC25A48KO 2	2.651	alanine
WT 2	2.266	serine		SLC25A44KO 2	10.147	serine		SLC25A45KO 2	4.782	serine		SLC25A48KO 2	3.471	serine
WT 2	2.852	proline		SLC25A44KO 2	3.282	proline		SLC25A45KO 2	3.239	proline		SLC25A48KO 2	3.09	proline
WT 2	1.475	valine		SLC25A44KO 2	14.262	valine		SLC25A45KO 2	4.849	valine		SLC25A48KO 2	1.855	valine
WT 2	2.884	threonine		SLC25A44KO 2	15.893	threonine		SLC25A45KO 2	6.785	threonine		SLC25A48KO 2	3.527	threonine
WT 2	1.774	isoleucine		SLC25A44KO 2	17.538	isoleucine		SLC25A45KO 2	6.088	isoleucine		SLC25A48KO 2	2.007	isoleucine
WT 2	2.026	leucine		SLC25A44KO 2	15.921	leucine		SLC25A45KO 2	5.943	leucine		SLC25A48KO 2	2.451	leucine
WT 2	1.125	asparagine		SLC25A44KO 2	2.383	asparagine		SLC25A45KO 2	2.68	asparagine		SLC25A48KO 2	1.151	asparagine
WT 2	0.675	aspartic acid		SLC25A44KO 2	2.27	aspartic acid		SLC25A45KO 2	2.101	aspartic acid		SLC25A48KO 2	0.283	aspartic acid
WT 2	14.952	glutamine		SLC25A44KO 2	130.357	glutamine		SLC25A45KO 2	50.278	glutamine		SLC25A48KO 2	19.685	glutamine
WT 2	11.911	glutamic acid		SLC25A44KO 2	24.973	glutamic acid		SLC25A45KO 2	16.354	glutamic acid		SLC25A48KO 2	8.611	glutamic acid
WT 2	0.622	methionine		SLC25A44KO 2	3.732	methionine		SLC25A45KO 2	1.678	methionine		SLC25A48KO 2	0.719	methionine
WT 2	0.504	histidine		SLC25A44KO 2	3.575	histidine		SLC25A45KO 2	1.375	histidine		SLC25A48KO 2	0.555	histidine
WT 2	0.961	phenylalanine		SLC25A44KO 2	6.946	phenylalanine		SLC25A45KO 2	2.734	phenylalanine		SLC25A48KO 2	1.165	phenylalanine
WT 2	2.042	arginine		SLC25A44KO 2	9.581	arginine		SLC25A45KO 2	5.438	arginine		SLC25A48KO 2	3.015	arginine
WT 2	0.964	tyrosine		SLC25A44KO 2	7.001	tyrosine		SLC25A45KO 2	2.704	tyrosine		SLC25A48KO 2	1.156	tyrosine
WT 2	0.266	tryptophan		SLC25A44KO 2	1.793	tryptophan		SLC25A45KO 2	0.689	tryptophan		SLC25A48KO 2	0.294	tryptophan
WT 2	0.144	ornithine		SLC25A44KO 2	0.642	ornithine		SLC25A45KO 2	0.506	ornithine		SLC25A48KO 2	0.168	ornithine
WT 2	0.244	sarcosine		SLC25A44KO 2	0.115	sarcosine		SLC25A45KO 2	0.162	sarcosine		SLC25A48KO 2	0.338	sarcosine
WT 2	0.112	citrulline		SLC25A44KO 2	0.232	citrulline		SLC25A45KO 2	0.165	citrulline		SLC25A48KO 2	0.124	citrulline
WT 2	0.061	alpha-aminobutyric acid		SLC25A44KO 2	0.125	alpha-aminobutyric acid		SLC25A45KO 2	0.078	alpha-aminobutyric acid		SLC25A48KO 2	0.063	alpha-aminobutyric acid
WT 2	0.03	gamma-aminobutyric acid		SLC25A44KO 2	0.036	gamma-aminobutyric acid		SLC25A45KO 2	0.027	gamma-aminobutyric acid		SLC25A48KO 2	0.023	gamma-aminobutyric acid
WT 2	0.107	aminoadipic acid		SLC25A44KO 2	0.17	aminoadipic acid		SLC25A45KO 2	0.114	aminoadipic acid		SLC25A48KO 2	0.086	aminoadipic acid
WT 2	0.056	ethanolamine		SLC25A44KO 2	0.1	ethanolamine		SLC25A45KO 2	0.113	ethanolamine		SLC25A48KO 2	0.06	ethanolamine
WT 2	2.848	homoserine		SLC25A44KO 2	16.299	homoserine		SLC25A45KO 2	6.489	homoserine		SLC25A48KO 2	3.568	homoserine
WT 3	2.54	lysine		SLC25A44KO 3	13.714	lysine		SLC25A45KO 3	5.853	lysine		SLC25A48KO 3	2.247	lysine
WT 3	8.141	glycine		SLC25A44KO 3	14.972	glycine		SLC25A45KO 3	8.23	glycine		SLC25A48KO 3	5.905	glycine
WT 3	2.887	alanine		SLC25A44KO 3	5.09	alanine		SLC25A45KO 3	4.15	alanine		SLC25A48KO 3	1.912	alanine
WT 3	2.296	serine		SLC25A44KO 3	9.98	serine		SLC25A45KO 3	4.299	serine		SLC25A48KO 3	2.445	serine
WT 3	3.218	proline		SLC25A44KO 3	3.428	proline		SLC25A45KO 3	3.059	proline		SLC25A48KO 3	2.199	proline
WT 3	1.761	valine		SLC25A44KO 3	13.35	valine		SLC25A45KO 3	3.432	valine		SLC25A48KO 3	1.502	valine
WT 3	3.557	threonine		SLC25A44KO 3	15.751	threonine		SLC25A45KO 3	5.527	threonine		SLC25A48KO 3	2.529	threonine
WT 3	2.073	isoleucine		SLC25A44KO 3	16.746	isoleucine		SLC25A45KO 3	4.172	isoleucine		SLC25A48KO 3	1.653	isoleucine
WT 3	2.507	leucine		SLC25A44KO 3	15.304	leucine		SLC25A45KO 3	4.576	leucine		SLC25A48KO 3	1.949	leucine
WT 3	1.211	asparagine		SLC25A44KO 3	2.434	asparagine		SLC25A45KO 3	1.757	asparagine		SLC25A48KO 3	0.79	asparagine
WT 3	0.734	aspartic acid		SLC25A44KO 3	1.992	aspartic acid		SLC25A45KO 3	2.031	aspartic acid		SLC25A48KO 3	0.34	aspartic acid
WT 3	20.125	glutamine		SLC25A44KO 3	120.518	glutamine		SLC25A45KO 3	38.629	glutamine		SLC25A48KO 3	12.769	glutamine
WT 3	13.814	glutamic acid		SLC25A44KO 3	24.519	glutamic acid		SLC25A45KO 3	15.263	glutamic acid		SLC25A48KO 3	6.743	glutamic acid
WT 3	0.705	methionine		SLC25A44KO 3	3.557	methionine		SLC25A45KO 3	1.322	methionine		SLC25A48KO 3	0.553	methionine
WT 3	0.581	histidine		SLC25A44KO 3	3.419	histidine		SLC25A45KO 3	1.087	histidine		SLC25A48KO 3	0.454	histidine
WT 3	1.112	phenylalanine		SLC25A44KO 3	6.663	phenylalanine		SLC25A45KO 3	1.985	phenylalanine		SLC25A48KO 3	0.907	phenylalanine
WT 3	2.516	arginine		SLC25A44KO 3	9.135	arginine		SLC25A45KO 3	5.03	arginine		SLC25A48KO 3	2.097	arginine
WT 3	1.121	tyrosine		SLC25A44KO 3	6.637	tyrosine		SLC25A45KO 3	1.988	tyrosine		SLC25A48KO 3	0.886	tyrosine
WT 3	0.31	tryptophan		SLC25A44KO 3	1.659	tryptophan		SLC25A45KO 3	0.532	tryptophan		SLC25A48KO 3	0.227	tryptophan
WT 3	0.132	ornithine		SLC25A44KO 3	0.648	ornithine		SLC25A45KO 3	0.425	ornithine		SLC25A48KO 3	0.163	ornithine
WT 3	0.271	sarcosine		SLC25A44KO 3	0.122	sarcosine		SLC25A45KO 3	0.164	sarcosine		SLC25A48KO 3	0.275	sarcosine
WT 3	0.091	citrulline		SLC25A44KO 3	0.246	citrulline		SLC25A45KO 3	0.169	citrulline		SLC25A48KO 3	0.105	citrulline
WT 3	0.064	alpha-aminobutyric acid		SLC25A44KO 3	0.121	alpha-aminobutyric acid		SLC25A45KO 3	0.072	alpha-aminobutyric acid		SLC25A48KO 3	0.06	alpha-aminobutyric acid
WT 3	0.032	gamma-aminobutyric acid		SLC25A44KO 3	0.034	gamma-aminobutyric acid		SLC25A45KO 3	0.029	gamma-aminobutyric acid		SLC25A48KO 3	0.025	gamma-aminobutyric acid
WT 3	0.118	aminoadipic acid		SLC25A44KO 3	0.17	aminoadipic acid		SLC25A45KO 3	0.113	aminoadipic acid		SLC25A48KO 3	0.075	aminoadipic acid
WT 3	0.055	ethanolamine		SLC25A44KO 3	0.106	ethanolamine		SLC25A45KO 3	0.112	ethanolamine		SLC25A48KO 3	0.058	ethanolamine
WT 3	3.425	homoserine		SLC25A44KO 3	15.43	homoserine		SLC25A45KO 3	5.369	homoserine		SLC25A48KO 3	2.528	homoserine
WT 4	1.671	lysine		SLC25A44KO 4	13.981	lysine		SLC25A45KO 4	6.38	lysine		SLC25A48KO 4	2.387	lysine
WT 4	5.743	glycine		SLC25A44KO 4	15.325	glycine		SLC25A45KO 4	7.664	glycine		SLC25A48KO 4	7.436	glycine
WT 4	1.987	alanine		SLC25A44KO 4	5.11	alanine		SLC25A45KO 4	4.032	alanine		SLC25A48KO 4	2.353	alanine
WT 4	1.872	serine		SLC25A44KO 4	9.814	serine		SLC25A45KO 4	4.112	serine		SLC25A48KO 4	3.165	serine
WT 4	2.235	proline		SLC25A44KO 4	3.441	proline		SLC25A45KO 4	2.948	proline		SLC25A48KO 4	2.903	proline
WT 4	1.317	valine		SLC25A44KO 4	12.715	valine		SLC25A45KO 4	3.737	valine		SLC25A48KO 4	1.512	valine
WT 4	2.397	threonine		SLC25A44KO 4	14.82	threonine		SLC25A45KO 4	5.514	threonine		SLC25A48KO 4	2.953	threonine
WT 4	1.596	isoleucine		SLC25A44KO 4	16.344	isoleucine		SLC25A45KO 4	4.545	isoleucine		SLC25A48KO 4	1.7	isoleucine
WT 4	1.79	leucine		SLC25A44KO 4	14.833	leucine		SLC25A45KO 4	4.778	leucine		SLC25A48KO 4	2.122	leucine
WT 4	0.945	asparagine		SLC25A44KO 4	2.486	asparagine		SLC25A45KO 4	1.608	asparagine		SLC25A48KO 4	0.989	asparagine
WT 4	0.433	aspartic acid		SLC25A44KO 4	2.119	aspartic acid		SLC25A45KO 4	1.67	aspartic acid		SLC25A48KO 4	0.266	aspartic acid
WT 4	13.443	glutamine		SLC25A44KO 4	115.963	glutamine		SLC25A45KO 4	38.561	glutamine		SLC25A48KO 4	16.31	glutamine
WT 4	9.431	glutamic acid		SLC25A44KO 4	25.653	glutamic acid		SLC25A45KO 4	14.501	glutamic acid		SLC25A48KO 4	7.676	glutamic acid
WT 4	0.54	methionine		SLC25A44KO 4	3.477	methionine		SLC25A45KO 4	1.356	methionine		SLC25A48KO 4	0.608	methionine
WT 4	0.422	histidine		SLC25A44KO 4	3.246	histidine		SLC25A45KO 4	1.09	histidine		SLC25A48KO 4	0.477	histidine
WT 4	0.863	phenylalanine		SLC25A44KO 4	6.403	phenylalanine		SLC25A45KO 4	2.075	phenylalanine		SLC25A48KO 4	0.991	phenylalanine
WT 4	1.817	arginine		SLC25A44KO 4	9.052	arginine		SLC25A45KO 4	4.895	arginine		SLC25A48KO 4	2.466	arginine
WT 4	0.864	tyrosine		SLC25A44KO 4	6.342	tyrosine		SLC25A45KO 4	2.147	tyrosine		SLC25A48KO 4	0.974	tyrosine
WT 4	0.254	tryptophan		SLC25A44KO 4	1.696	tryptophan		SLC25A45KO 4	0.562	tryptophan		SLC25A48KO 4	0.247	tryptophan
WT 4	0.141	ornithine		SLC25A44KO 4	0.646	ornithine		SLC25A45KO 4	0.424	ornithine		SLC25A48KO 4	0.142	ornithine
WT 4	0.206	sarcosine		SLC25A44KO 4	0.142	sarcosine		SLC25A45KO 4	0.169	sarcosine		SLC25A48KO 4	0.335	sarcosine
WT 4	0.11	citrulline		SLC25A44KO 4	0.255	citrulline		SLC25A45KO 4	0.15	citrulline		SLC25A48KO 4	0.116	citrulline
WT 4	0.069	alpha-aminobutyric acid		SLC25A44KO 4	0.146	alpha-aminobutyric acid		SLC25A45KO 4	0.074	alpha-aminobutyric acid		SLC25A48KO 4	0.061	alpha-aminobutyric acid
WT 4	0.029	gamma-aminobutyric acid		SLC25A44KO 4	0.06	gamma-aminobutyric acid		SLC25A45KO 4	0.027	gamma-aminobutyric acid		SLC25A48KO 4	0.025	gamma-aminobutyric acid
WT 4	0.097	aminoadipic acid		SLC25A44KO 4	0.193	aminoadipic acid		SLC25A45KO 4	0.106	aminoadipic acid		SLC25A48KO 4	0.082	aminoadipic acid
WT 4	0.068	ethanolamine		SLC25A44KO 4	0.136	ethanolamine		SLC25A45KO 4	0.123	ethanolamine		SLC25A48KO 4	0.056	ethanolamine
WT 4	2.451	homoserine		SLC25A44KO 4	15.231	homoserine		SLC25A45KO 4	5.632	homoserine		SLC25A48KO 4	2.88	homoserine
WT 5	2.773	lysine		SLC25A44KO 5	9.591	lysine		SLC25A45KO 5	3.263	lysine		SLC25A48KO 5	2.174	lysine
WT 5	7.582	glycine		SLC25A44KO 5	11.2	glycine		SLC25A45KO 5	5.305	glycine		SLC25A48KO 5	6.926	glycine
WT 5	2.738	alanine		SLC25A44KO 5	4.049	alanine		SLC25A45KO 5	2.534	alanine		SLC25A48KO 5	2.168	alanine
WT 5	2.492	serine		SLC25A44KO 5	7.176	serine		SLC25A45KO 5	2.713	serine		SLC25A48KO 5	3.185	serine
WT 5	2.84	proline		SLC25A44KO 5	2.752	proline		SLC25A45KO 5	2.112	proline		SLC25A48KO 5	2.686	proline
WT 5	2.028	valine		SLC25A44KO 5	8.382	valine		SLC25A45KO 5	2.052	valine		SLC25A48KO 5	1.425	valine
WT 5	3.453	threonine		SLC25A44KO 5	10.058	threonine		SLC25A45KO 5	3.213	threonine		SLC25A48KO 5	2.835	threonine
WT 5	2.483	isoleucine		SLC25A44KO 5	10.446	isoleucine		SLC25A45KO 5	2.452	isoleucine		SLC25A48KO 5	1.691	isoleucine
WT 5	2.815	leucine		SLC25A44KO 5	9.712	leucine		SLC25A45KO 5	2.698	leucine		SLC25A48KO 5	1.976	leucine
WT 5	1.151	asparagine		SLC25A44KO 5	1.835	asparagine		SLC25A45KO 5	0.576	asparagine		SLC25A48KO 5	0.991	asparagine
WT 5	0.776	aspartic acid		SLC25A44KO 5	1.812	aspartic acid		SLC25A45KO 5	1.338	aspartic acid		SLC25A48KO 5	0.293	aspartic acid
WT 5	20.832	glutamine		SLC25A44KO 5	87.355	glutamine		SLC25A45KO 5	24.009	glutamine		SLC25A48KO 5	16.046	glutamine
WT 5	11.647	glutamic acid		SLC25A44KO 5	18.195	glutamic acid		SLC25A45KO 5	10.17	glutamic acid		SLC25A48KO 5	7.325	glutamic acid
WT 5	0.799	methionine		SLC25A44KO 5	2.373	methionine		SLC25A45KO 5	0.81	methionine		SLC25A48KO 5	0.575	methionine
WT 5	0.644	histidine		SLC25A44KO 5	2.117	histidine		SLC25A45KO 5	0.628	histidine		SLC25A48KO 5	0.45	histidine
WT 5	1.233	phenylalanine		SLC25A44KO 5	4.225	phenylalanine		SLC25A45KO 5	1.221	phenylalanine		SLC25A48KO 5	0.937	phenylalanine
WT 5	2.714	arginine		SLC25A44KO 5	6.819	arginine		SLC25A45KO 5	2.891	arginine		SLC25A48KO 5	2.357	arginine
WT 5	1.244	tyrosine		SLC25A44KO 5	4.26	tyrosine		SLC25A45KO 5	1.231	tyrosine		SLC25A48KO 5	0.944	tyrosine
WT 5	0.352	tryptophan		SLC25A44KO 5	1.096	tryptophan		SLC25A45KO 5	0.305	tryptophan		SLC25A48KO 5	0.227	tryptophan
WT 5	0.185	ornithine		SLC25A44KO 5	0.471	ornithine		SLC25A45KO 5	0.241	ornithine		SLC25A48KO 5	0.135	ornithine
WT 5	0.225	sarcosine		SLC25A44KO 5	0.112	sarcosine		SLC25A45KO 5	0.131	sarcosine		SLC25A48KO 5	0.265	sarcosine
WT 5	0.13	citrulline		SLC25A44KO 5	0.193	citrulline		SLC25A45KO 5	0.12	citrulline		SLC25A48KO 5	0.111	citrulline
WT 5	0.065	alpha-aminobutyric acid		SLC25A44KO 5	0.097	alpha-aminobutyric acid		SLC25A45KO 5	0.064	alpha-aminobutyric acid		SLC25A48KO 5	0.061	alpha-aminobutyric acid
WT 5	0.034	gamma-aminobutyric acid		SLC25A44KO 5	0.034	gamma-aminobutyric acid		SLC25A45KO 5	0.025	gamma-aminobutyric acid		SLC25A48KO 5	0.025	gamma-aminobutyric acid
WT 5	0.111	aminoadipic acid		SLC25A44KO 5	0.151	aminoadipic acid		SLC25A45KO 5	0.089	aminoadipic acid		SLC25A48KO 5	0.082	aminoadipic acid
WT 5	0.061	ethanolamine		SLC25A44KO 5	0.103	ethanolamine		SLC25A45KO 5	0.084	ethanolamine		SLC25A48KO 5	0.058	ethanolamine
WT 5	3.461	homoserine		SLC25A44KO 5	10.494	homoserine		SLC25A45KO 5	3.307	homoserine		SLC25A48KO 5	2.955	homoserine

## Sheet: 2.Mitochondrial metabolites
Sample	Concentration (µM)	Metabolite		Sample	Concentration (µM)	Metabolite		Sample	Concentration (µM)	Metabolite		Sample	Concentration (µM)	Metabolite
WT 1	6.115	lysine		SLC25A44KO 1	4.208	lysine		SLC25A45KO 1	8.444	lysine		SLC25A48KO 1	19.613	lysine
WT 1	58.615	glycine		SLC25A44KO 1	6.917	glycine		SLC25A45KO 1	19.014	glycine		SLC25A48KO 1	25.269	glycine
WT 1	10.892	alanine		SLC25A44KO 1	3.57	alanine		SLC25A45KO 1	8.509	alanine		SLC25A48KO 1	23.31	alanine
WT 1	6.832	serine		SLC25A44KO 1	3.187	serine		SLC25A45KO 1	8.099	serine		SLC25A48KO 1	27.863	serine
WT 1	8.962	proline		SLC25A44KO 1	0.757	proline		SLC25A45KO 1	2.781	proline		SLC25A48KO 1	7.194	proline
WT 1	4.723	valine		SLC25A44KO 1	1.83	valine		SLC25A45KO 1	4.126	valine		SLC25A48KO 1	9.477	valine
WT 1	7.363	threonine		SLC25A44KO 1	2.338	threonine		SLC25A45KO 1	5.091	threonine		SLC25A48KO 1	14.062	threonine
WT 1	4.567	isoleucine		SLC25A44KO 1	1.085	isoleucine		SLC25A45KO 1	2.972	isoleucine		SLC25A48KO 1	8.022	isoleucine
WT 1	6.861	leucine		SLC25A44KO 1	2.678	leucine		SLC25A45KO 1	6.064	leucine		SLC25A48KO 1	19.41	leucine
WT 1	5.486	asparagine		SLC25A44KO 1	1.699	asparagine		SLC25A45KO 1	4.656	asparagine		SLC25A48KO 1	11.071	asparagine
WT 1	9.174	aspartic acid		SLC25A44KO 1	1.838	aspartic acid		SLC25A45KO 1	4.82	aspartic acid		SLC25A48KO 1	6.219	aspartic acid
WT 1	1.688	glutamine		SLC25A44KO 1	1.054	glutamine		SLC25A45KO 1	2.612	glutamine		SLC25A48KO 1	12.831	glutamine
WT 1	56.467	glutamic acid		SLC25A44KO 1	8.591	glutamic acid		SLC25A45KO 1	22.075	glutamic acid		SLC25A48KO 1	30.376	glutamic acid
WT 1	1.995	methionine		SLC25A44KO 1	0.981	methionine		SLC25A45KO 1	2.065	methionine		SLC25A48KO 1	5.587	methionine
WT 1	1.763	histidine		SLC25A44KO 1	0.65	histidine		SLC25A45KO 1	1.869	histidine		SLC25A48KO 1	3.987	histidine
WT 1	3.308	phenylalanine		SLC25A44KO 1	1.368	phenylalanine		SLC25A45KO 1	2.73	phenylalanine		SLC25A48KO 1	6.938	phenylalanine
WT 1	2.72	arginine		SLC25A44KO 1	2.718	arginine		SLC25A45KO 1	3.818	arginine		SLC25A48KO 1	17.467	arginine
WT 1	3.787	tyrosine		SLC25A44KO 1	1.304	tyrosine		SLC25A45KO 1	2.858	tyrosine		SLC25A48KO 1	7.451	tyrosine
WT 1	0.307	tryptophan		SLC25A44KO 1	0.296	tryptophan		SLC25A45KO 1	0.751	tryptophan		SLC25A48KO 1	1.188	tryptophan
WT 1	0.687	ornithine		SLC25A44KO 1	0.353	ornithine		SLC25A45KO 1	1.043	ornithine		SLC25A48KO 1	1.726	ornithine
WT 1	0.146	sarcosine		SLC25A44KO 1	0.013	sarcosine		SLC25A45KO 1	0.05	sarcosine		SLC25A48KO 1	0.178	sarcosine
WT 1	1.915	citrulline		SLC25A44KO 1	0.076	citrulline		SLC25A45KO 1	0.594	citrulline		SLC25A48KO 1	0.713	citrulline
WT 1	0.102	alpha-aminobutyric acid		SLC25A44KO 1	0.063	alpha-aminobutyric acid		SLC25A45KO 1	0.066	alpha-aminobutyric acid		SLC25A48KO 1	0.068	alpha-aminobutyric acid
WT 1	0.062	gamma-aminobutyric acid		SLC25A44KO 1	0.024	gamma-aminobutyric acid		SLC25A45KO 1	0.031	gamma-aminobutyric acid		SLC25A48KO 1	0.036	gamma-aminobutyric acid
WT 1	0.626	aminoadipic acid		SLC25A44KO 1	0.359	aminoadipic acid		SLC25A45KO 1	0.701	aminoadipic acid		SLC25A48KO 1	0.249	aminoadipic acid
WT 1	0.55	ethanolamine		SLC25A44KO 1	0.338	ethanolamine		SLC25A45KO 1	1.327	ethanolamine		SLC25A48KO 1	3.359	ethanolamine
WT 1	7.946	homoserine		SLC25A44KO 1	2.364	homoserine		SLC25A45KO 1	4.705	homoserine		SLC25A48KO 1	12.624	homoserine
WT 2	6.093	lysine		SLC25A44KO 2	10.619	lysine		SLC25A45KO 2	7.829	lysine		SLC25A48KO 2	31.372	lysine
WT 2	68.93	glycine		SLC25A44KO 2	16.695	glycine		SLC25A45KO 2	20.439	glycine		SLC25A48KO 2	34.166	glycine
WT 2	11.394	alanine		SLC25A44KO 2	8.607	alanine		SLC25A45KO 2	7.698	alanine		SLC25A48KO 2	32.195	alanine
WT 2	5.193	serine		SLC25A44KO 2	7.431	serine		SLC25A45KO 2	7.235	serine		SLC25A48KO 2	37.521	serine
WT 2	15.994	proline		SLC25A44KO 2	1.996	proline		SLC25A45KO 2	2.988	proline		SLC25A48KO 2	9.634	proline
WT 2	5.579	valine		SLC25A44KO 2	3.467	valine		SLC25A45KO 2	3.646	valine		SLC25A48KO 2	14.836	valine
WT 2	10.481	threonine		SLC25A44KO 2	5.059	threonine		SLC25A45KO 2	4.719	threonine		SLC25A48KO 2	17.788	threonine
WT 2	6.425	isoleucine		SLC25A44KO 2	2.341	isoleucine		SLC25A45KO 2	2.688	isoleucine		SLC25A48KO 2	11.434	isoleucine
WT 2	8.09	leucine		SLC25A44KO 2	5.124	leucine		SLC25A45KO 2	5.342	leucine		SLC25A48KO 2	24.416	leucine
WT 2	4.97	asparagine		SLC25A44KO 2	4.459	asparagine		SLC25A45KO 2	4.591	asparagine		SLC25A48KO 2	14.956	asparagine
WT 2	10.25	aspartic acid		SLC25A44KO 2	4.152	aspartic acid		SLC25A45KO 2	3.326	aspartic acid		SLC25A48KO 2	9.303	aspartic acid
WT 2	1.411	glutamine		SLC25A44KO 2	1.884	glutamine		SLC25A45KO 2	1.656	glutamine		SLC25A48KO 2	16.943	glutamine
WT 2	71.805	glutamic acid		SLC25A44KO 2	13.715	glutamic acid		SLC25A45KO 2	22.282	glutamic acid		SLC25A48KO 2	44.303	glutamic acid
WT 2	1.407	methionine		SLC25A44KO 2	1.964	methionine		SLC25A45KO 2	1.982	methionine		SLC25A48KO 2	7.87	methionine
WT 2	1.845	histidine		SLC25A44KO 2	1.464	histidine		SLC25A45KO 2	1.598	histidine		SLC25A48KO 2	5.812	histidine
WT 2	3.624	phenylalanine		SLC25A44KO 2	2.602	phenylalanine		SLC25A45KO 2	2.56	phenylalanine		SLC25A48KO 2	9.932	phenylalanine
WT 2	2.89	arginine		SLC25A44KO 2	6.959	arginine		SLC25A45KO 2	3.705	arginine		SLC25A48KO 2	28.924	arginine
WT 2	3.754	tyrosine		SLC25A44KO 2	2.816	tyrosine		SLC25A45KO 2	2.762	tyrosine		SLC25A48KO 2	10.771	tyrosine
WT 2	0.307	tryptophan		SLC25A44KO 2	0.606	tryptophan		SLC25A45KO 2	0.655	tryptophan		SLC25A48KO 2	2.229	tryptophan
WT 2	0.675	ornithine		SLC25A44KO 2	1.034	ornithine		SLC25A45KO 2	0.668	ornithine		SLC25A48KO 2	2.561	ornithine
WT 2	0.144	sarcosine		SLC25A44KO 2	0.084	sarcosine		SLC25A45KO 2	0.058	sarcosine		SLC25A48KO 2	0.183	sarcosine
WT 2	1.082	citrulline		SLC25A44KO 2	0.169	citrulline		SLC25A45KO 2	0.592	citrulline		SLC25A48KO 2	0.943	citrulline
WT 2	0.124	alpha-aminobutyric acid		SLC25A44KO 2	0.07	alpha-aminobutyric acid		SLC25A45KO 2	0.066	alpha-aminobutyric acid		SLC25A48KO 2	0.085	alpha-aminobutyric acid
WT 2	0.072	gamma-aminobutyric acid		SLC25A44KO 2	0.026	gamma-aminobutyric acid		SLC25A45KO 2	0.032	gamma-aminobutyric acid		SLC25A48KO 2	0.04	gamma-aminobutyric acid
WT 2	0.996	aminoadipic acid		SLC25A44KO 2	0.482	aminoadipic acid		SLC25A45KO 2	0.786	aminoadipic acid		SLC25A48KO 2	0.439	aminoadipic acid
WT 2	0.764	ethanolamine		SLC25A44KO 2	0.888	ethanolamine		SLC25A45KO 2	1.15	ethanolamine		SLC25A48KO 2	1.635	ethanolamine
WT 2	10.652	homoserine		SLC25A44KO 2	5.001	homoserine		SLC25A45KO 2	4.457	homoserine		SLC25A48KO 2	19.674	homoserine
WT 3	9.155	lysine		SLC25A44KO 3	11.058	lysine		SLC25A45KO 3	11.779	lysine		SLC25A48KO 3	12.591	lysine
WT 3	96.227	glycine		SLC25A44KO 3	16.736	glycine		SLC25A45KO 3	21.57	glycine		SLC25A48KO 3	14.846	glycine
WT 3	17.046	alanine		SLC25A44KO 3	8.365	alanine		SLC25A45KO 3	9.973	alanine		SLC25A48KO 3	12.704	alanine
WT 3	6.663	serine		SLC25A44KO 3	6.326	serine		SLC25A45KO 3	8.86	serine		SLC25A48KO 3	13.742	serine
WT 3	18.245	proline		SLC25A44KO 3	1.426	proline		SLC25A45KO 3	3.323	proline		SLC25A48KO 3	3.375	proline
WT 3	7.229	valine		SLC25A44KO 3	2.946	valine		SLC25A45KO 3	4.587	valine		SLC25A48KO 3	5.691	valine
WT 3	12.011	threonine		SLC25A44KO 3	4.974	threonine		SLC25A45KO 3	5.516	threonine		SLC25A48KO 3	7.171	threonine
WT 3	7.793	isoleucine		SLC25A44KO 3	2.261	isoleucine		SLC25A45KO 3	3.148	isoleucine		SLC25A48KO 3	4.562	isoleucine
WT 3	10.899	leucine		SLC25A44KO 3	5.524	leucine		SLC25A45KO 3	7.086	leucine		SLC25A48KO 3	10.133	leucine
WT 3	7.682	asparagine		SLC25A44KO 3	4.044	asparagine		SLC25A45KO 3	5.293	asparagine		SLC25A48KO 3	5.765	asparagine
WT 3	14.694	aspartic acid		SLC25A44KO 3	4.458	aspartic acid		SLC25A45KO 3	4.489	aspartic acid		SLC25A48KO 3	2.595	aspartic acid
WT 3	2.105	glutamine		SLC25A44KO 3	1.87	glutamine		SLC25A45KO 3	2.567	glutamine		SLC25A48KO 3	5.384	glutamine
WT 3	84.851	glutamic acid		SLC25A44KO 3	12.195	glutamic acid		SLC25A45KO 3	26.257	glutamic acid		SLC25A48KO 3	19.944	glutamic acid
WT 3	2.406	methionine		SLC25A44KO 3	1.975	methionine		SLC25A45KO 3	2.52	methionine		SLC25A48KO 3	3.171	methionine
WT 3	2.574	histidine		SLC25A44KO 3	1.444	histidine		SLC25A45KO 3	1.935	histidine		SLC25A48KO 3	2.208	histidine
WT 3	4.848	phenylalanine		SLC25A44KO 3	2.575	phenylalanine		SLC25A45KO 3	3.218	phenylalanine		SLC25A48KO 3	3.839	phenylalanine
WT 3	4.755	arginine		SLC25A44KO 3	6.792	arginine		SLC25A45KO 3	5.437	arginine		SLC25A48KO 3	9.466	arginine
WT 3	5.243	tyrosine		SLC25A44KO 3	2.673	tyrosine		SLC25A45KO 3	3.385	tyrosine		SLC25A48KO 3	3.952	tyrosine
WT 3	0.412	tryptophan		SLC25A44KO 3	0.582	tryptophan		SLC25A45KO 3	0.848	tryptophan		SLC25A48KO 3	0.875	tryptophan
WT 3	1.098	ornithine		SLC25A44KO 3	0.884	ornithine		SLC25A45KO 3	1.121	ornithine		SLC25A48KO 3	1.789	ornithine
WT 3	0.162	sarcosine		SLC25A44KO 3	0.053	sarcosine		SLC25A45KO 3	0.054	sarcosine		SLC25A48KO 3	0.113	sarcosine
WT 3	1.794	citrulline		SLC25A44KO 3	0.123	citrulline		SLC25A45KO 3	0.503	citrulline		SLC25A48KO 3	0.277	citrulline
WT 3	0.133	alpha-aminobutyric acid		SLC25A44KO 3	0.069	alpha-aminobutyric acid		SLC25A45KO 3	0.066	alpha-aminobutyric acid		SLC25A48KO 3	0.068	alpha-aminobutyric acid
WT 3	0.081	gamma-aminobutyric acid		SLC25A44KO 3	0.025	gamma-aminobutyric acid		SLC25A45KO 3	0.031	gamma-aminobutyric acid		SLC25A48KO 3	0.027	gamma-aminobutyric acid
WT 3	1.233	aminoadipic acid		SLC25A44KO 3	0.414	aminoadipic acid		SLC25A45KO 3	0.859	aminoadipic acid		SLC25A48KO 3	0.226	aminoadipic acid
WT 3	1.332	ethanolamine		SLC25A44KO 3	0.757	ethanolamine		SLC25A45KO 3	1.256	ethanolamine		SLC25A48KO 3	0.575	ethanolamine
WT 3	13.17	homoserine		SLC25A44KO 3	5.132	homoserine		SLC25A45KO 3	5.303	homoserine		SLC25A48KO 3	7.404	homoserine
WT 4	6.905	lysine		SLC25A44KO 4	13.373	lysine		SLC25A45KO 4	16.012	lysine		SLC25A48KO 4	24.204	lysine
WT 4	64.415	glycine		SLC25A44KO 4	20.904	glycine		SLC25A45KO 4	32.073	glycine		SLC25A48KO 4	23.754	glycine
WT 4	12.13	alanine		SLC25A44KO 4	10.71	alanine		SLC25A45KO 4	13.6	alanine		SLC25A48KO 4	26.862	alanine
WT 4	4.773	serine		SLC25A44KO 4	8.687	serine		SLC25A45KO 4	10.476	serine		SLC25A48KO 4	23.144	serine
WT 4	11.937	proline		SLC25A44KO 4	2.193	proline		SLC25A45KO 4	3.689	proline		SLC25A48KO 4	5.689	proline
WT 4	5.509	valine		SLC25A44KO 4	4.696	valine		SLC25A45KO 4	6.327	valine		SLC25A48KO 4	10.016	valine
WT 4	9.324	threonine		SLC25A44KO 4	6.557	threonine		SLC25A45KO 4	7.561	threonine		SLC25A48KO 4	14.05	threonine
WT 4	5.65	isoleucine		SLC25A44KO 4	2.929	isoleucine		SLC25A45KO 4	4.452	isoleucine		SLC25A48KO 4	8.448	isoleucine
WT 4	8.046	leucine		SLC25A44KO 4	6.772	leucine		SLC25A45KO 4	10.16	leucine		SLC25A48KO 4	20.262	leucine
WT 4	5.754	asparagine		SLC25A44KO 4	5.362	asparagine		SLC25A45KO 4	7.626	asparagine		SLC25A48KO 4	10.894	asparagine
WT 4	17.598	aspartic acid		SLC25A44KO 4	5.829	aspartic acid		SLC25A45KO 4	9.814	aspartic acid		SLC25A48KO 4	6.423	aspartic acid
WT 4	1.669	glutamine		SLC25A44KO 4	2.651	glutamine		SLC25A45KO 4	3.483	glutamine		SLC25A48KO 4	10.242	glutamine
WT 4	62.809	glutamic acid		SLC25A44KO 4	18.758	glutamic acid		SLC25A45KO 4	34.448	glutamic acid		SLC25A48KO 4	32.19	glutamic acid
WT 4	1.802	methionine		SLC25A44KO 4	2.575	methionine		SLC25A45KO 4	3.59	methionine		SLC25A48KO 4	6.198	methionine
WT 4	1.978	histidine		SLC25A44KO 4	1.901	histidine		SLC25A45KO 4	2.676	histidine		SLC25A48KO 4	4.11	histidine
WT 4	3.682	phenylalanine		SLC25A44KO 4	3.434	phenylalanine		SLC25A45KO 4	4.625	phenylalanine		SLC25A48KO 4	6.948	phenylalanine
WT 4	3.611	arginine		SLC25A44KO 4	8.35	arginine		SLC25A45KO 4	7.278	arginine		SLC25A48KO 4	16.855	arginine
WT 4	3.949	tyrosine		SLC25A44KO 4	3.59	tyrosine		SLC25A45KO 4	4.813	tyrosine		SLC25A48KO 4	6.846	tyrosine
WT 4	0.314	tryptophan		SLC25A44KO 4	0.807	tryptophan		SLC25A45KO 4	1.24	tryptophan		SLC25A48KO 4	1.654	tryptophan
WT 4	0.972	ornithine		SLC25A44KO 4	1.197	ornithine		SLC25A45KO 4	1.056	ornithine		SLC25A48KO 4	3.759	ornithine
WT 4	0.124	sarcosine		SLC25A44KO 4	0.094	sarcosine		SLC25A45KO 4	0.108	sarcosine		SLC25A48KO 4	0.147	sarcosine
WT 4	1.061	citrulline		SLC25A44KO 4	0.21	citrulline		SLC25A45KO 4	0.584	citrulline		SLC25A48KO 4	0.497	citrulline
WT 4	0.111	alpha-aminobutyric acid		SLC25A44KO 4	0.073	alpha-aminobutyric acid		SLC25A45KO 4	0.112	alpha-aminobutyric acid		SLC25A48KO 4	0.077	alpha-aminobutyric acid
WT 4	0.065	gamma-aminobutyric acid		SLC25A44KO 4	0.026	gamma-aminobutyric acid		SLC25A45KO 4	0.072	gamma-aminobutyric acid		SLC25A48KO 4	0.031	gamma-aminobutyric acid
WT 4	1.03	aminoadipic acid		SLC25A44KO 4	0.504	aminoadipic acid		SLC25A45KO 4	1.616	aminoadipic acid		SLC25A48KO 4	0.535	aminoadipic acid
WT 4	0.972	ethanolamine		SLC25A44KO 4	1.115	ethanolamine		SLC25A45KO 4	2.359	ethanolamine		SLC25A48KO 4	0.86	ethanolamine
WT 4	9.758	homoserine		SLC25A44KO 4	6.364	homoserine		SLC25A45KO 4	7.94	homoserine		SLC25A48KO 4	14.107	homoserine
WT 5	11.851	lysine		SLC25A44KO 5	9.474	lysine		SLC25A45KO 5	9.608	lysine		SLC25A48KO 5	14.485	lysine
WT 5	98.563	glycine		SLC25A44KO 5	17.172	glycine		SLC25A45KO 5	19.146	glycine		SLC25A48KO 5	11.642	glycine
WT 5	19.083	alanine		SLC25A44KO 5	7.676	alanine		SLC25A45KO 5	7.94	alanine		SLC25A48KO 5	10.848	alanine
WT 5	7.823	serine		SLC25A44KO 5	9.235	serine		SLC25A45KO 5	7.546	serine		SLC25A48KO 5	10.907	serine
WT 5	14.757	proline		SLC25A44KO 5	2.167	proline		SLC25A45KO 5	2.345	proline		SLC25A48KO 5	2.656	proline
WT 5	7.551	valine		SLC25A44KO 5	4.034	valine		SLC25A45KO 5	3.819	valine		SLC25A48KO 5	3.888	valine
WT 5	13.657	threonine		SLC25A44KO 5	5.512	threonine		SLC25A45KO 5	4.875	threonine		SLC25A48KO 5	5.376	threonine
WT 5	7.484	isoleucine		SLC25A44KO 5	2.643	isoleucine		SLC25A45KO 5	2.459	isoleucine		SLC25A48KO 5	2.929	isoleucine
WT 5	11.903	leucine		SLC25A44KO 5	5.605	leucine		SLC25A45KO 5	5.972	leucine		SLC25A48KO 5	6.509	leucine
WT 5	9.278	asparagine		SLC25A44KO 5	4.827	asparagine		SLC25A45KO 5	4.673	asparagine		SLC25A48KO 5	3.935	asparagine
WT 5	19.909	aspartic acid		SLC25A44KO 5	3.322	aspartic acid		SLC25A45KO 5	5.198	aspartic acid		SLC25A48KO 5	1.698	aspartic acid
WT 5	2.942	glutamine		SLC25A44KO 5	2.042	glutamine		SLC25A45KO 5	2.21	glutamine		SLC25A48KO 5	3.328	glutamine
WT 5	79.309	glutamic acid		SLC25A44KO 5	19.087	glutamic acid		SLC25A45KO 5	21.169	glutamic acid		SLC25A48KO 5	13.697	glutamic acid
WT 5	3.165	methionine		SLC25A44KO 5	2.241	methionine		SLC25A45KO 5	2.366	methionine		SLC25A48KO 5	2.083	methionine
WT 5	2.981	histidine		SLC25A44KO 5	1.627	histidine		SLC25A45KO 5	1.561	histidine		SLC25A48KO 5	1.573	histidine
WT 5	5.366	phenylalanine		SLC25A44KO 5	3.141	phenylalanine		SLC25A45KO 5	2.999	phenylalanine		SLC25A48KO 5	2.901	phenylalanine
WT 5	7.199	arginine		SLC25A44KO 5	5.829	arginine		SLC25A45KO 5	4.495	arginine		SLC25A48KO 5	11.649	arginine
WT 5	6.375	tyrosine		SLC25A44KO 5	3.286	tyrosine		SLC25A45KO 5	3.149	tyrosine		SLC25A48KO 5	3.11	tyrosine
WT 5	0.645	tryptophan		SLC25A44KO 5	0.671	tryptophan		SLC25A45KO 5	0.755	tryptophan		SLC25A48KO 5	0.67	tryptophan
WT 5	1.831	ornithine		SLC25A44KO 5	0.701	ornithine		SLC25A45KO 5	0.808	ornithine		SLC25A48KO 5	1.636	ornithine
WT 5	0.151	sarcosine		SLC25A44KO 5	0.061	sarcosine		SLC25A45KO 5	0.052	sarcosine		SLC25A48KO 5	0.085	sarcosine
WT 5	1.676	citrulline		SLC25A44KO 5	0.185	citrulline		SLC25A45KO 5	0.32	citrulline		SLC25A48KO 5	0.273	citrulline
WT 5	0.129	alpha-aminobutyric acid		SLC25A44KO 5	0.072	alpha-aminobutyric acid		SLC25A45KO 5	0.073	alpha-aminobutyric acid		SLC25A48KO 5	0.062	alpha-aminobutyric acid
WT 5	0.079	gamma-aminobutyric acid		SLC25A44KO 5	0.026	gamma-aminobutyric acid		SLC25A45KO 5	0.039	gamma-aminobutyric acid		SLC25A48KO 5	0.026	gamma-aminobutyric acid
WT 5	1.079	aminoadipic acid		SLC25A44KO 5	0.326	aminoadipic acid		SLC25A45KO 5	0.891	aminoadipic acid		SLC25A48KO 5	0.183	aminoadipic acid
WT 5	1.761	ethanolamine		SLC25A44KO 5	1.029	ethanolamine		SLC25A45KO 5	1.31	ethanolamine		SLC25A48KO 5	1.262	ethanolamine
WT 5	14.622	homoserine		SLC25A44KO 5	5.497	homoserine		SLC25A45KO 5	4.838	homoserine		SLC25A48KO 5	5.474	homoserine
