# Supplementary material for: Specific SLC25 carriers regulate mitochondrial protein synthesis
Source: Sci Adv. 2026 Feb 25;12(9):eaeb0049. doi: 10.1126/sciadv.aeb0049 (PMC12935053; doi:10.1126/sciadv.aeb0049)
Supplement: Supplementary file 2 — Tables S1 to S4 [file sciadv.aeb0049_tables_s1_to_s4.zip › Supplementary Tables/Supplementary Table 2.xlsx]

## Sheet: Tab descriptions
	Proteomic differential changes and gene ontologies for SLC25A25-/-, SLC25A44-/-, SLC25A45-/- and SLC25A48-/- cells compared to control cells
	1. Log2 fold change of proteins in SLC25A25KO, SLC25A44KO, SLC25A45KO and SLC25A48KO cal51 cells compared to control.
	2. Significantly enriched (FDR<0.05) gene ontologies for significantly changing genes in SLC25A44KO, SLC25A45KO and SLC25A48KO cal51 cells summarised by REVIGO.

## Sheet: 1.Protein changes KOvsWT
Comparison (group1/group2)	UniProtIds	Genes	AVG Log2 Ratio	Qvalue		Comparison (group1/group2)	UniProtIds	Genes	AVG Log2 Ratio	Qvalue		Comparison (group1/group2)	UniProtIds	Genes	AVG Log2 Ratio	Qvalue		Comparison (group1/group2)	UniProtIds	Genes	AVG Log2 Ratio	Qvalue
SLC25A25KO/WT	P32929	CTH	-1.69632	1.62342e-15		SLC25A44KO/WT	P50453	SERPINB9	-1.79751	7.7282e-14		SLC25A45KO/WT	P05783	KRT18	-2.05262	9.67683e-15		SLC25A48KO/WT	O60488	ACSL4	-2.40415	9.67683e-15
SLC25A25KO/WT	P55072	VCP	0.706845	1.9782e-14		SLC25A44KO/WT	O00458	IFRD1	1.80695	1.15581e-12		SLC25A45KO/WT	P08727	KRT19	-2.26514	1.19558e-14		SLC25A48KO/WT	P50453	SERPINB9	-2.14676	3.62661e-14
SLC25A25KO/WT	P05937	CALB1	3.77576	4.38198e-14		SLC25A44KO/WT	P05787	KRT8	1.24053	2.14814e-12		SLC25A45KO/WT	P07996	THBS1	-1.10087	4.15037e-14		SLC25A48KO/WT	F8VW96;Q16527	CSRP2	-2.67824	4.7043e-14
SLC25A25KO/WT	Q14315	FLNC	0.9795	1.72532e-13		SLC25A44KO/WT	O00264	PGRMC1	-1.66434	4.20622e-12		SLC25A45KO/WT	P05787	KRT8	-2.01931	5.88366e-14		SLC25A48KO/WT	Q02952	AKAP12	-1.68364	1.72532e-13
SLC25A25KO/WT	Q00534	CDK6	-1.12583	1.75194e-13		SLC25A44KO/WT	Q6NZI2	CAVIN1	-1.77852	8.84974e-12		SLC25A45KO/WT	A0A087WUQ6;P07203	GPX1	-3.60349	7.1173e-14		SLC25A48KO/WT	Q6NZI2	CAVIN1	-2.20691	3.87511e-13
SLC25A25KO/WT	B4DLR8;P15559	NQO1	-2.26131	2.99399e-13		SLC25A44KO/WT	O94925	GLS	0.910045	1.03961e-11		SLC25A45KO/WT	Q9C040	TRIM2	-1.31127	1.45578e-13		SLC25A48KO/WT	F8W1A4;P54819	AK2	-1.48247	4.11791e-13
SLC25A25KO/WT	P50453	SERPINB9	1.22262	6.56723e-13		SLC25A44KO/WT	Q15149	PLEC	-0.850135	1.76375e-11		SLC25A45KO/WT	P18206	VCL	0.72803	2.13961e-13		SLC25A48KO/WT	P46821	MAP1B	-1.73501	8.19595e-13
SLC25A25KO/WT	Q01995	TAGLN	0.458289	6.59333e-13		SLC25A44KO/WT	A0A087WT12;A0A087X2I2;K7ERP4;P36969	GPX4	-3.52953	2.50235e-11		SLC25A45KO/WT	P17655	CAPN2	-1.09515	3.27185e-13		SLC25A48KO/WT	P35237	SERPINB6	-3.53615	8.41763e-13
SLC25A25KO/WT	P16278	GLB1	-1.47843	1.19624e-12		SLC25A44KO/WT	P29317	EPHA2	1.35684	2.76045e-11		SLC25A45KO/WT	B7ZLQ5;P28370	SMARCA1	-0.75515	5.5302e-13		SLC25A48KO/WT	A0A1B0GTG2;A0A1B0GW77;P49419	ALDH7A1	0.467715	9.64687e-13
SLC25A25KO/WT	A0A140T9T7;Q03518	TAP1	-2.02396	1.19648e-12		SLC25A44KO/WT	A0A2R8Y484;Q08722	CD47	1.67729	5.31125e-11		SLC25A45KO/WT	P12429	ANXA3	0.902807	6.37935e-13		SLC25A48KO/WT	Q9BVA1	TUBB2B	-1.94243	1.86644e-12
SLC25A25KO/WT	Q13576	IQGAP2	2.10926	1.94657e-12		SLC25A44KO/WT	Q16698	DECR1	0.756277	9.81183e-11		SLC25A45KO/WT	A6NHR9	SMCHD1	-0.851235	1.41118e-12		SLC25A48KO/WT	G3V1L9;Q07157	TJP1	-1.0621	3.01797e-12
SLC25A25KO/WT	Q6NZI2	CAVIN1	-1.35693	1.97094e-12		SLC25A44KO/WT	P35237	SERPINB6	-1.60313	1.27282e-10		SLC25A45KO/WT	Q13576	IQGAP2	0.574152	1.57111e-12		SLC25A48KO/WT	A0A087WUQ6;P07203	GPX1	-4.84888	3.21452e-12
SLC25A25KO/WT	Q9BRF8	CPPED1	-2.35167	2.73661e-12		SLC25A44KO/WT	A0A075B730;P58107	EPPK1	1.24632	1.55896e-10		SLC25A45KO/WT	P21397	MAOA	-1.77451	2.37421e-12		SLC25A48KO/WT	P09622	DLD	0.83268	4.10619e-12
SLC25A25KO/WT	C9J3D7;Q9UKG9	CROT	1.20178	3.21452e-12		SLC25A44KO/WT	Q9BUT1	BDH2	-1.02311	1.75565e-10		SLC25A45KO/WT	A0A0C4DGB6;P02768	ALB	-1.36015	4.06255e-12		SLC25A48KO/WT	Q9Y624	F11R	1.47357	4.10619e-12
SLC25A25KO/WT	Q9Y2Q3	GSTK1	-1.26147	3.21452e-12		SLC25A44KO/WT	P50416	CPT1A	-1.33101	1.97036e-10		SLC25A45KO/WT	P50453	SERPINB9	-1.10818	5.59164e-12		SLC25A48KO/WT	P07996	THBS1	-0.654268	5.63822e-12
SLC25A25KO/WT	Q96QD8	SLC38A2	2.16873	3.59117e-12		SLC25A44KO/WT	E9PDF6;O43795	MYO1B	0.612571	1.9717e-10		SLC25A45KO/WT	Q07065	CKAP4	0.510954	5.78867e-12		SLC25A48KO/WT	Q99715	COL12A1	-1.59497	1.34171e-11
SLC25A25KO/WT	O00458	IFRD1	1.27966	3.77258e-12		SLC25A44KO/WT	D6RHD0	ELOVL7	0.889509	2.02219e-10		SLC25A45KO/WT	A6ZKI3	RTL8C	-2.65241	7.86804e-12		SLC25A48KO/WT	Q9Y2Z0	SUGT1	-0.67104	1.76375e-11
SLC25A25KO/WT	Q9UI26	IPO11	-1.29131	4.06255e-12		SLC25A44KO/WT	Q9Y490	TLN1	0.567399	2.44143e-10		SLC25A45KO/WT	P09525	ANXA4	-2.43814	1.03961e-11		SLC25A48KO/WT	P61088	UBE2N	0.506059	2.25118e-11
SLC25A25KO/WT	P21397	MAOA	1.22523	4.22008e-12		SLC25A44KO/WT	P36871	PGM1	-1.14751	2.91644e-10		SLC25A45KO/WT	Q9H4G4	GLIPR2	-3.07295	1.03961e-11		SLC25A48KO/WT	Q9Y314	NOSIP	-2.61526	2.58937e-11
SLC25A25KO/WT	Q9NUQ6	SPATS2L	1.38743	4.30534e-12		SLC25A44KO/WT	P34897	SHMT2	-0.434432	3.13149e-10		SLC25A45KO/WT	Q9Y679	AUP1	0.95352	1.08383e-11		SLC25A48KO/WT	P16930	FAH	-1.86543	3.02474e-11
SLC25A25KO/WT	A0A087WYS1;E7EUC7;Q16851	UGP2	1.12408	5.23593e-12		SLC25A44KO/WT	P10301	RRAS	-1.58486	3.49583e-10		SLC25A45KO/WT	P04080	CSTB	-1.19036	1.13899e-11		SLC25A48KO/WT	P78330	PSPH	0.530023	3.06164e-11
SLC25A25KO/WT	A0A024QZP7;P06493	CDK1	0.590736	6.56828e-12		SLC25A44KO/WT	P16930	FAH	-1.81683	3.50814e-10		SLC25A45KO/WT	O00264	PGRMC1	-1.76249	1.22886e-11		SLC25A48KO/WT	P55072	VCP	0.702396	3.2222e-11
SLC25A25KO/WT	P42224	STAT1	0.973314	7.00632e-12		SLC25A44KO/WT	A0A1B0GTG2;A0A1B0GW77;P49419	ALDH7A1	0.273223	3.76004e-10		SLC25A45KO/WT	O95373	IPO7	-1.70525	1.23606e-11		SLC25A48KO/WT	Q01995	TAGLN	-0.43947	3.64339e-11
SLC25A25KO/WT	P16930	FAH	-2.13995	7.86804e-12		SLC25A44KO/WT	P39060	COL18A1	2.10008	3.76719e-10		SLC25A45KO/WT	A0A087X208;A0A494C0G5;A0A494C1I6;O00468	AGRN	-1.97358	1.63283e-11		SLC25A48KO/WT	Q9BUT1	BDH2	-1.25903	4.93848e-11
SLC25A25KO/WT	P35580	MYH10	0.644156	8.0789e-12		SLC25A44KO/WT	Q9H3K2	GHITM	-0.654617	4.20881e-10		SLC25A45KO/WT	A0A075B730;P58107	EPPK1	1.69994	1.76375e-11		SLC25A48KO/WT	P55268	LAMB2	-0.783743	5.16812e-11
SLC25A25KO/WT	A0A2R8Y484;Q08722	CD47	2.70291	1.05834e-11		SLC25A44KO/WT	Q9Y2Z0	SUGT1	-0.278826	4.33546e-10		SLC25A45KO/WT	P38646	HSPA9	0.879954	1.76933e-11		SLC25A48KO/WT	F5GXJ9;Q13740	ALCAM	-1.98113	6.63574e-11
SLC25A25KO/WT	P16615	ATP2A2	0.364505	1.11914e-11		SLC25A44KO/WT	P04114	APOB	1.94403	4.33875e-10		SLC25A45KO/WT	Q16763	UBE2S	1.18023	1.80645e-11		SLC25A48KO/WT	Q86WA8	LONP2	1.19929	7.18983e-11
SLC25A25KO/WT	A0A1B0GTG2;A0A1B0GW77;P49419	ALDH7A1	0.516541	1.30956e-11		SLC25A44KO/WT	Q8NI08	NCOA7	0.959402	4.4137e-10		SLC25A45KO/WT	F8WCF8	WBP2NL	-2.52472	1.94058e-11		SLC25A48KO/WT	Q9Y2L1	DIS3	-0.634233	7.73692e-11
SLC25A25KO/WT	Q9NQT8	KIF13B	1.31433	1.44218e-11		SLC25A44KO/WT	Q01082	SPTBN1	-0.637821	4.88377e-10		SLC25A45KO/WT	O00764	PDXK	-1.5429	1.99884e-11		SLC25A48KO/WT	A6ZKI3	RTL8C	-2.14011	9.28054e-11
SLC25A25KO/WT	Q9BQB4	SOST	2.92551	1.63283e-11		SLC25A44KO/WT	P09382	LGALS1	-0.832266	4.94466e-10		SLC25A45KO/WT	P55268	LAMB2	-1.34785	2.00847e-11		SLC25A48KO/WT	O94992	HEXIM1	-1.88238	1.0492e-10
SLC25A25KO/WT	P00390	GSR	0.474952	1.94058e-11		SLC25A44KO/WT	O95994	AGR2	-2.60265	5.03099e-10		SLC25A45KO/WT	A0A0A0MRE3;G3V5X4;Q8WXH0	SYNE2	-1.3523	2.43611e-11		SLC25A48KO/WT	Q15149	PLEC	-0.776365	1.28739e-10
SLC25A25KO/WT	P39060	COL18A1	1.58907	1.94955e-11		SLC25A44KO/WT	P60763	RAC3	1.10943	5.06075e-10		SLC25A45KO/WT	Q86U90	YRDC	2.97394	2.46099e-11		SLC25A48KO/WT	Q9H6S3	EPS8L2	-1.16081	1.3648e-10
SLC25A25KO/WT	O15460	P4HA2	1.25609	2.18815e-11		SLC25A44KO/WT	Q9Y624	F11R	0.932646	5.06075e-10		SLC25A45KO/WT	P17858	PFKL	-0.420418	3.40394e-11		SLC25A48KO/WT	P13995	MTHFD2	0.642369	1.47413e-10
SLC25A25KO/WT	P00367	GLUD1	-1.33609	2.27847e-11		SLC25A44KO/WT	A0A1B0GUL2;Q6DHV5	CC2D2B	-2.53645	5.20971e-10		SLC25A45KO/WT	P42167	TMPO	1.41437	3.89607e-11		SLC25A48KO/WT	P50454	SERPINH1	-1.42004	1.48885e-10
SLC25A25KO/WT	Q13501	SQSTM1	0.458865	2.50235e-11		SLC25A44KO/WT	E9PL71	EEF1D	1.28134	5.85465e-10		SLC25A45KO/WT	Q16698	DECR1	0.840352	3.99242e-11		SLC25A48KO/WT	P38646	HSPA9	0.769024	1.52576e-10
SLC25A25KO/WT	P20020	ATP2B1	0.935737	2.71326e-11		SLC25A44KO/WT	P00505	GOT2	-0.60062	6.23207e-10		SLC25A45KO/WT	P37268	FDFT1	-1.09101	4.01414e-11		SLC25A48KO/WT	Q9UNH7	SNX6	-1.00744	1.57243e-10
SLC25A25KO/WT	P22570	FDXR	-1.14714	2.82349e-11		SLC25A44KO/WT	B5MCA4;P16422	EPCAM	-3.22527	6.39459e-10		SLC25A45KO/WT	P52926	HMGA2	2.83645	4.27339e-11		SLC25A48KO/WT	A0A0A0MRE3;G3V5X4;Q8WXH0	SYNE2	-1.03075	2.15512e-10
SLC25A25KO/WT	Q9H3K2	GHITM	-1.11486	3.43439e-11		SLC25A44KO/WT	P08758	ANXA5	-1.06485	6.98723e-10		SLC25A45KO/WT	P39060	COL18A1	0.69408	4.50363e-11		SLC25A48KO/WT	Q00653	NFKB2	0.993742	2.20908e-10
SLC25A25KO/WT	P49189	ALDH9A1	-0.459158	3.73392e-11		SLC25A44KO/WT	A0A087WW58;C9JAG1;Q9C0D9	SELENOI	1.94063	7.41607e-10		SLC25A45KO/WT	Q13838	DDX39B	-0.590887	5.82178e-11		SLC25A48KO/WT	Q9HC35	EML4	-0.840318	2.24015e-10
SLC25A25KO/WT	Q9NUQ2	AGPAT5	-1.49315	4.47222e-11		SLC25A44KO/WT	P05937	CALB1	3.12295	7.64989e-10		SLC25A45KO/WT	Q08257	CRYZ	-0.786897	6.29957e-11		SLC25A48KO/WT	P60903	S100A10	-3.60943	2.25072e-10
SLC25A25KO/WT	P36551	CPOX	-1.27985	4.56784e-11		SLC25A44KO/WT	Q9BZA7;Q9BZA8	PCDH11X;PCDH11Y	-2.08272	7.74818e-10		SLC25A45KO/WT	Q9BW91	NUDT9	1.7545	6.54707e-11		SLC25A48KO/WT	P29373	CRABP2	-1.62119	2.29793e-10
SLC25A25KO/WT	Q5JTJ3	COA6	-1.00144	5.19768e-11		SLC25A44KO/WT	Q9H1C7	CYSTM1	-2.46891	1.01617e-09		SLC25A45KO/WT	Q14315	FLNC	-0.650091	7.28193e-11		SLC25A48KO/WT	A0A087WSW7;A0A0B4J1V9;F6XU50;Q9NRZ9	HELLS	-0.768096	2.33814e-10
SLC25A25KO/WT	P05106	ITGB3	-1.96675	5.57135e-11		SLC25A44KO/WT	Q7L2E3	DHX30	0.44685	1.20091e-09		SLC25A45KO/WT	O00458	IFRD1	1.44317	7.35858e-11		SLC25A48KO/WT	Q9H488	POFUT1	1.71568	2.39097e-10
SLC25A25KO/WT	C9JEH3;C9JG97;Q13685	AAMP	0.624765	5.78091e-11		SLC25A44KO/WT	Q9BWD1	ACAT2	1.35966	1.22452e-09		SLC25A45KO/WT	P58546	MTPN	0.796937	7.53764e-11		SLC25A48KO/WT	Q9BWD1	ACAT2	1.45563	2.47764e-10
SLC25A25KO/WT	P06756	ITGAV	-0.951779	5.85352e-11		SLC25A44KO/WT	O60701	UGDH	-0.944032	1.32498e-09		SLC25A45KO/WT	Q9HCE1	MOV10	-0.658409	7.73692e-11		SLC25A48KO/WT	O60749	SNX2	-1.03741	2.69191e-10
SLC25A25KO/WT	P12429	ANXA3	0.532363	5.92636e-11		SLC25A44KO/WT	P11216	PYGB	-0.894811	1.43298e-09		SLC25A45KO/WT	A0A1B0GUL2;Q6DHV5	CC2D2B	-2.87088	9.60351e-11		SLC25A48KO/WT	Q9BUP0	EFHD1	-1.14526	2.78908e-10
SLC25A25KO/WT	Q9NRX5	SERINC1	1.73915	6.95232e-11		SLC25A44KO/WT	A0A087WW43;E7ET33;Q06033	ITIH3	1.63174	1.45876e-09		SLC25A45KO/WT	P46087	NOP2	0.728229	9.91225e-11		SLC25A48KO/WT	P16615	ATP2A2	0.763775	3.04795e-10
SLC25A25KO/WT	Q14019	COTL1	1.14655	7.09477e-11		SLC25A44KO/WT	O14495	PLPP3	1.79399	1.50899e-09		SLC25A45KO/WT	C9JEH3;C9JG97;Q13685	AAMP	0.779159	1.0199e-10		SLC25A48KO/WT	A0A087X208;A0A494C0G5;A0A494C1I6;O00468	AGRN	-0.881932	3.06047e-10
SLC25A25KO/WT	Q5JXI8	FHL1	-2.37035	7.73692e-11		SLC25A44KO/WT	A0A024RBG1;Q9NZJ9	NUDT4B;NUDT4	1.70287	1.54079e-09		SLC25A45KO/WT	Q15149	PLEC	-1.16416	1.0492e-10		SLC25A48KO/WT	Q9Y6Y0	IVNS1ABP	-1.48096	3.34267e-10
SLC25A25KO/WT	Q01581	HMGCS1	1.04961	9.81183e-11		SLC25A44KO/WT	P17096	HMGA1	2.49671	1.66125e-09		SLC25A45KO/WT	C9JME2;Q9Y4F1	FARP1	-1.1657	1.10453e-10		SLC25A48KO/WT	Q9BRF8	CPPED1	-1.29769	3.35738e-10
SLC25A25KO/WT	B1ANR0;Q13310	PABPC4	-0.882675	9.92034e-11		SLC25A44KO/WT	Q9UI36	DACH1	1.93027	1.72526e-09		SLC25A45KO/WT	P29317	EPHA2	1.68516	1.14564e-10		SLC25A48KO/WT	P49588	AARS1	0.514436	3.67892e-10
SLC25A25KO/WT	P00505	GOT2	-0.61026	1.03775e-10		SLC25A44KO/WT	P14550	AKR1A1	-0.889839	1.89001e-09		SLC25A45KO/WT	P42166	TMPO	1.30996	1.2634e-10		SLC25A48KO/WT	P08758	ANXA5	-0.9348	4.13525e-10
SLC25A25KO/WT	Q8ND30	PPFIBP2	1.25572	1.10645e-10		SLC25A44KO/WT	Q9Y679	AUP1	0.599926	1.91311e-09		SLC25A45KO/WT	A0A0C4DGQ5;P04632	CAPNS1	-0.957046	1.2865e-10		SLC25A48KO/WT	P08670	VIM	-3.9826	4.17731e-10
SLC25A25KO/WT	K7ELQ9;Q6UW68	TMEM205	-0.718062	1.18894e-10		SLC25A44KO/WT	Q13813	SPTAN1	-0.684131	2.34156e-09		SLC25A45KO/WT	Q9Y4K4	MAP4K5	-0.997469	1.47208e-10		SLC25A48KO/WT	P06756	ITGAV	-0.925199	4.4137e-10
SLC25A25KO/WT	Q92692	NECTIN2	1.01674	1.27211e-10		SLC25A44KO/WT	P22570	FDXR	-0.93681	2.393e-09		SLC25A45KO/WT	P16930	FAH	-1.28752	1.52576e-10		SLC25A48KO/WT	O95235	KIF20A	-1.7203	4.44668e-10
SLC25A25KO/WT	P09455	RBP1	1.52617	1.27282e-10		SLC25A44KO/WT	O95757	HSPA4L	-1.06863	2.41844e-09		SLC25A45KO/WT	P30405	PPIF	1.55527	1.61525e-10		SLC25A48KO/WT	Q56VL3	OCIAD2	-1.6076	4.70658e-10
SLC25A25KO/WT	P20337	RAB3B	-0.890745	1.31903e-10		SLC25A44KO/WT	Q9Y376	CAB39	-0.701735	2.6197e-09		SLC25A45KO/WT	P52292	KPNA2	1.39695	1.64456e-10		SLC25A48KO/WT	A0A1B0GVI7;A0A2R8Y7G1;P35869	;AHR;AHR	-1.30282	4.72211e-10
SLC25A25KO/WT	Q6N069	NAA16	-1.53306	1.41795e-10		SLC25A44KO/WT	F8VW96;Q16527	CSRP2	-0.988395	2.64146e-09		SLC25A45KO/WT	P46940	IQGAP1	-0.469118	1.65628e-10		SLC25A48KO/WT	O60493	SNX3	-1.51222	5.06075e-10
SLC25A25KO/WT	P11216	PYGB	-0.934869	1.64456e-10		SLC25A44KO/WT	P07996	THBS1	0.680835	2.65155e-09		SLC25A45KO/WT	Q9NR30	DDX21	0.630471	1.67157e-10		SLC25A48KO/WT	D6R956;P09936	UCHL1	-2.58969	5.41499e-10
SLC25A25KO/WT	A0A590UJG2	MACF1	0.618778	1.75565e-10		SLC25A44KO/WT	P21333	FLNA	-0.307586	2.65612e-09		SLC25A45KO/WT	Q8WWM9	CYGB	-1.80023	1.77967e-10		SLC25A48KO/WT	P04114	APOB	0.470169	5.80504e-10
SLC25A25KO/WT	Q9NZU0	FLRT3	0.893259	1.75565e-10		SLC25A44KO/WT	D6RJI5;H0Y9D6;Q9UBV7	B4GALT7	-1.81724	2.73913e-09		SLC25A45KO/WT	P09211	GSTP1	-0.787796	2.12688e-10		SLC25A48KO/WT	P23526	AHCY	0.482449	5.80504e-10
SLC25A25KO/WT	A0A0A0MR25;D2CGD1;E7EVR7;H7BXU9;P21802;S4R381	FGFR2	1.66622	1.79797e-10		SLC25A44KO/WT	M0QYM4;M0QYN1;M0QYN9;M0R0A9;M0R0H0;M0R220;M0R266;P55899	FCGRT	-2.5801	2.74203e-09		SLC25A45KO/WT	A0A3B3ITW3;P28288	ABCD3	-0.460013	2.16388e-10		SLC25A48KO/WT	H0YNH8;Q9BZF9	UACA	-2.50139	7.39466e-10
SLC25A25KO/WT	Q9H6S3	EPS8L2	-0.971233	1.89883e-10		SLC25A44KO/WT	Q03135	CAV1	-2.88027	2.75768e-09		SLC25A45KO/WT	Q14011	CIRBP	-1.65763	2.24015e-10		SLC25A48KO/WT	Q9NZV1	CRIM1	1.47133	7.62735e-10
SLC25A25KO/WT	A0A087WW43;E7ET33;Q06033	ITIH3	3.06215	1.91188e-10		SLC25A44KO/WT	P00374	DHFR	0.684085	3.08481e-09		SLC25A45KO/WT	P53004	BLVRA	-0.986667	2.25988e-10		SLC25A48KO/WT	A1L3X0;D6RBM2	ELOVL7	-1.74307	7.75191e-10
SLC25A25KO/WT	P62745	RHOB	2.31842	1.98026e-10		SLC25A44KO/WT	P51654	GPC3	1.33232	3.08977e-09		SLC25A45KO/WT	Q8IVW6	ARID3B	1.42605	2.32884e-10		SLC25A48KO/WT	Q13576	IQGAP2	0.764735	7.88559e-10
SLC25A25KO/WT	Q9Y263	PLAA	-0.591246	2.21929e-10		SLC25A44KO/WT	P46977	STT3A	-0.456961	3.18427e-09		SLC25A45KO/WT	P15328	FOLR1	-2.62871	2.79925e-10		SLC25A48KO/WT	C9J813	CALD1	0.716418	8.23836e-10
SLC25A25KO/WT	Q8TCS8	PNPT1	0.436791	2.28908e-10		SLC25A44KO/WT	Q13467	FZD5	2.46156	3.25905e-09		SLC25A45KO/WT	A6NHX0	CASTOR2	-1.51307	2.91644e-10		SLC25A48KO/WT	Q16204	CCDC6	-1.56857	8.82264e-10
SLC25A25KO/WT	Q9NYL9	TMOD3	-0.974787	2.46158e-10		SLC25A44KO/WT	Q8WZA9	IRGQ	0.599681	3.36956e-09		SLC25A45KO/WT	Q96AC1	FERMT2	0.48108	3.05606e-10		SLC25A48KO/WT	P55327	TPD52	-1.39224	8.88028e-10
SLC25A25KO/WT	E5RIW3;E5RJD8;O75347	TBCA	0.953904	2.61178e-10		SLC25A44KO/WT	P38646	HSPA9	0.508263	3.57093e-09		SLC25A45KO/WT	Q9UEY8	ADD3	-0.868906	3.06047e-10		SLC25A48KO/WT	O00264	PGRMC1	-1.64975	9.0045e-10
SLC25A25KO/WT	P02458	COL2A1	3.8712	2.74364e-10		SLC25A44KO/WT	O00483	NDUFA4	-0.989708	3.57819e-09		SLC25A45KO/WT	P46977	STT3A	-0.677506	3.6748e-10		SLC25A48KO/WT	P47755	CAPZA2	0.395248	9.14361e-10
SLC25A25KO/WT	P05783	KRT18	2.27305	2.78908e-10		SLC25A44KO/WT	C9J2Q4	SEPTIN2	-1.82689	3.63395e-09		SLC25A45KO/WT	Q9Y4W6	AFG3L2	0.792107	3.71362e-10		SLC25A48KO/WT	Q1KMD3	HNRNPUL2	-0.484019	1.04782e-09
SLC25A25KO/WT	J3KN01;P55196	AFDN	0.918719	2.85981e-10		SLC25A44KO/WT	P50281	MMP14	1.0839	3.76444e-09		SLC25A45KO/WT	O60701	UGDH	-1.0576	3.86743e-10		SLC25A48KO/WT	Q8N4X5	AFAP1L2	0.606674	1.0609e-09
SLC25A25KO/WT	O00764	PDXK	-1.07911	2.91644e-10		SLC25A44KO/WT	Q02880	TOP2B	-0.287524	3.76444e-09		SLC25A45KO/WT	P05937	CALB1	2.46504	3.86743e-10		SLC25A48KO/WT	C9JG41;Q9NQX7	ITM2C	-0.798017	1.06628e-09
SLC25A25KO/WT	P05787	KRT8	2.14396	3.13796e-10		SLC25A44KO/WT	P09525	ANXA4	-0.628783	3.87507e-09		SLC25A45KO/WT	Q8NEZ5	FBXO22	-1.59467	4.02695e-10		SLC25A48KO/WT	Q06787	FMR1	-0.88948	1.06838e-09
SLC25A25KO/WT	A0A0C4DGW0;B4DGY6;H7C5F7;Q9NV92	NDFIP2	2.82907	3.29306e-10		SLC25A44KO/WT	E7EVA0;P27816	MAP4	1.61214	3.93763e-09		SLC25A45KO/WT	Q9BWD1	ACAT2	1.36932	4.18662e-10		SLC25A48KO/WT	Q5JXI8	FHL1	-1.77903	1.15294e-09
SLC25A25KO/WT	Q15149	PLEC	-0.766295	3.37733e-10		SLC25A44KO/WT	P07900	HSP90AA1	-0.517529	3.95879e-09		SLC25A45KO/WT	C9J0K6;P30626	SRI	-0.906897	4.4137e-10		SLC25A48KO/WT	P04083	ANXA1	-0.795926	1.20164e-09
SLC25A25KO/WT	P01023	A2M	2.84289	3.57623e-10		SLC25A44KO/WT	Q8NEZ5	FBXO22	-1.32915	4.14028e-09		SLC25A45KO/WT	Q9NZM1	MYOF	-1.08825	4.64098e-10		SLC25A48KO/WT	Q96IZ0	PAWR	-1.27866	1.32498e-09
SLC25A25KO/WT	P24752	ACAT1	-0.721031	3.70472e-10		SLC25A44KO/WT	Q9NZM1	MYOF	-0.975992	4.38405e-09		SLC25A45KO/WT	Q5QPA5;Q9NVS2	MRPS18A	1.05595	4.73315e-10		SLC25A48KO/WT	Q6BCY4	CYB5R2	1.51973	1.39541e-09
SLC25A25KO/WT	Q16698	DECR1	0.967845	3.80768e-10		SLC25A44KO/WT	P26447	S100A4	-2.61361	4.40957e-09		SLC25A45KO/WT	P11216	PYGB	-1.56677	4.80996e-10		SLC25A48KO/WT	P26447	S100A4	-2.81431	1.42458e-09
SLC25A25KO/WT	Q9BPU6	DPYSL5	0.680133	3.93366e-10		SLC25A44KO/WT	Q9BRF8	CPPED1	-0.971011	4.43089e-09		SLC25A45KO/WT	P49006	MARCKSL1	2.11667	5.15938e-10		SLC25A48KO/WT	Q14204	DYNC1H1	-0.459865	1.4474e-09
SLC25A25KO/WT	P62328	TMSB4X	1.42441	3.95658e-10		SLC25A44KO/WT	Q96GD0	PDXP	0.871677	4.72367e-09		SLC25A45KO/WT	Q9H488	POFUT1	1.35372	5.50157e-10		SLC25A48KO/WT	P35221	CTNNA1	-0.463353	1.6005e-09
SLC25A25KO/WT	P29317	EPHA2	1.50933	4.0504e-10		SLC25A44KO/WT	O43676	NDUFB3	-0.708765	4.91788e-09		SLC25A45KO/WT	O95210	STBD1	-0.506234	5.65361e-10		SLC25A48KO/WT	F8WD26	LMO7	-0.719162	1.60576e-09
SLC25A25KO/WT	P24844	MYL9	1.39593	4.13525e-10		SLC25A44KO/WT	P30520	ADSS2	0.789405	4.99968e-09		SLC25A45KO/WT	Q9H8V3	ECT2	2.22879	5.80504e-10		SLC25A48KO/WT	Q5TFE4	NT5DC1	-1.01863	1.6135e-09
SLC25A25KO/WT	Q9NZM1	MYOF	-1.4943	4.17731e-10		SLC25A44KO/WT	Q13576	IQGAP2	1.15912	5.29692e-09		SLC25A45KO/WT	Q8WWM7	ATXN2L	1.09458	6.38561e-10		SLC25A48KO/WT	O75369	FLNB	0.44363	1.67086e-09
SLC25A25KO/WT	Q9NQE9	HINT3	0.816858	4.4137e-10		SLC25A44KO/WT	P50995	ANXA11	-0.622146	5.34436e-09		SLC25A45KO/WT	P42765	ACAA2	0.766817	6.51833e-10		SLC25A48KO/WT	Q92878	RAD50	-1.77295	1.70522e-09
SLC25A25KO/WT	P46939	UTRN	-0.799525	4.68847e-10		SLC25A44KO/WT	P08133	ANXA6	-0.457043	5.43653e-09		SLC25A45KO/WT	P37235;P61601;P84074	HPCAL1;NCALD;HPCA	-1.56488	6.99897e-10		SLC25A48KO/WT	P09382	LGALS1	-0.690619	1.72526e-09
SLC25A25KO/WT	P07737	PFN1	-0.333595	4.73315e-10		SLC25A44KO/WT	Q16822	PCK2	-0.781621	5.73425e-09		SLC25A45KO/WT	P49327	FASN	-0.384549	7.02666e-10		SLC25A48KO/WT	Q7L2E3	DHX30	0.402408	1.77271e-09
SLC25A25KO/WT	P19174	PLCG1	0.565778	4.74616e-10		SLC25A44KO/WT	A0A590UJG2	MACF1	0.677976	5.80206e-09		SLC25A45KO/WT	Q9UGI8	TES	-0.858215	7.21103e-10		SLC25A48KO/WT	P05783	KRT18	1.46329	1.79933e-09
SLC25A25KO/WT	O95832	CLDN1	-13.5937	5.15938e-10		SLC25A44KO/WT	O60814;P62807	H2BC12;H2BC4	-1.17406	6.0548e-09		SLC25A45KO/WT	P61457	PCBD1	-0.774915	7.62735e-10		SLC25A48KO/WT	P52943	CRIP2	-1.14757	1.80824e-09
SLC25A25KO/WT	Q9BQ52	ELAC2	-0.375093	5.41499e-10		SLC25A44KO/WT	Q9Y3Y2;X6R700	CHTOP	1.2969	6.13308e-09		SLC25A45KO/WT	B7Z645	SYNCRIP	1.70081	7.64989e-10		SLC25A48KO/WT	P04792	HSPB1	-1.02033	1.82737e-09
SLC25A25KO/WT	P12277	CKB	2.02012	5.8567e-10		SLC25A44KO/WT	O75487	GPC4	1.13387	6.16986e-09		SLC25A45KO/WT	A0A087WSW7;A0A0B4J1V9;F6XU50;Q9NRZ9	HELLS	-0.804592	8.03089e-10		SLC25A48KO/WT	E9PHV5;P28290	ITPRID2	-1.02597	1.94536e-09
SLC25A25KO/WT	E9PGT3;Q15418	RPS6KA1	-1.47625	6.32199e-10		SLC25A44KO/WT	Q9UEY8	ADD3	-0.787714	6.23266e-09		SLC25A45KO/WT	Q8TCS8	PNPT1	0.614055	8.64763e-10		SLC25A48KO/WT	Q58FG1	HSP90AA4P	-2.19693	2.03805e-09
SLC25A25KO/WT	P48723	HSPA13	1.13759	6.51165e-10		SLC25A44KO/WT	Q96L92	SNX27	0.702546	6.29024e-09		SLC25A45KO/WT	Q2TB90	HKDC1	-1.65873	8.69311e-10		SLC25A48KO/WT	O00151	PDLIM1	-1.61153	2.09431e-09
SLC25A25KO/WT	O43760	SYNGR2	-1.40021	6.7309e-10		SLC25A44KO/WT	P25685	DNAJB1	-0.320435	6.35723e-09		SLC25A45KO/WT	A0A0G2JLX3;A0A0G2JMG8;A0A0G2JPQ2	NLRP2	-0.505271	8.77335e-10		SLC25A48KO/WT	Q9NZ08	ERAP1	-1.13979	2.26904e-09
SLC25A25KO/WT	Q8NI08	NCOA7	0.835437	6.82561e-10		SLC25A44KO/WT	Q14166	TTLL12	-0.577453	6.66947e-09		SLC25A45KO/WT	D6RER5;D6RGI3;Q9NVA2	SEPTIN11	-0.46885	8.78294e-10		SLC25A48KO/WT	P04350	TUBB4A	-3.98431	2.34588e-09
SLC25A25KO/WT	P46940	IQGAP1	0.549169	6.95926e-10		SLC25A44KO/WT	A6ZKI3	RTL8C	-1.38254	6.87237e-09		SLC25A45KO/WT	A0A087WVM4;B7ZM99;Q6UB35	MTHFD1L	0.623654	8.88252e-10		SLC25A48KO/WT	P05106	ITGB3	-1.71906	2.48319e-09
SLC25A25KO/WT	Q07065	CKAP4	0.703551	7.04464e-10		SLC25A44KO/WT	E7ERI8;E7EW49	CLASP2	0.892706	6.95879e-09		SLC25A45KO/WT	Q9BRP4	PAAF1	-1.02171	9.08264e-10		SLC25A48KO/WT	Q16186	ADRM1	-2.35292	2.4832e-09
SLC25A25KO/WT	Q07960	ARHGAP1	-0.616061	7.46823e-10		SLC25A44KO/WT	O95864	FADS2	-1.48715	6.95986e-09		SLC25A45KO/WT	Q14019	COTL1	1.19088	9.14361e-10		SLC25A48KO/WT	P14550	AKR1A1	-0.896384	2.67738e-09
SLC25A25KO/WT	P13995	MTHFD2	0.872874	7.48213e-10		SLC25A44KO/WT	Q99715	COL12A1	-0.453493	7.00417e-09		SLC25A45KO/WT	Q02880	TOP2B	-0.349277	9.73747e-10		SLC25A48KO/WT	Q13813	SPTAN1	-0.636024	2.68794e-09
SLC25A25KO/WT	P04114	APOB	4.74287	7.54661e-10		SLC25A44KO/WT	Q9BRP4	PAAF1	-1.22472	7.15698e-09		SLC25A45KO/WT	P12277	CKB	-0.328322	9.87731e-10		SLC25A48KO/WT	Q01082	SPTBN1	-0.635888	2.72009e-09
SLC25A25KO/WT	P21266	GSTM3	1.16718	7.54661e-10		SLC25A44KO/WT	P61019	RAB2A	-0.447118	7.37902e-09		SLC25A45KO/WT	Q5IJ48	CRB2	-1.82199	9.87731e-10		SLC25A48KO/WT	J3KPP4;O95232	LUC7L3	-1.1909	2.8845e-09
SLC25A25KO/WT	Q16822	PCK2	-0.836566	8.50601e-10		SLC25A44KO/WT	Q13268	DHRS2	-5.6228	7.45683e-09		SLC25A45KO/WT	Q86XI2	NCAPG2	-0.913723	1.0322e-09		SLC25A48KO/WT	F8VPD4;P27708	CAD	-1.06187	2.95966e-09
SLC25A25KO/WT	P15104	GLUL	1.64641	9.01112e-10		SLC25A44KO/WT	P06737	PYGL	-0.963043	7.88644e-09		SLC25A45KO/WT	A0A087WXP2;A0A0A0MRX8;A0A1B0GU97;A0A1B0GW37;A0A1B0GWI9;A0A1B0GWJ4;A0A286YEX4;A0A2R8Y7V8;A0A590UJ82;A0A590UK09;A0A590UK73;B1AKN5;B1AKN6;B1AKN7;B1AKN8;C9JWJ8;K7EJB0;K7EKH0;K7EN08;K7ESG9;O00712;P08651;Q12857;Q14938;Q5VW26;Q5VW27;Q5VW30;Q5W0Y9;S4R308;S4R3K4;U3KPY9;U3KQE8	NFIB;NFIB;NFIB;NFIB;NFIB;NFIB;NFIC;NFIB;NFIA;NFIA;NFIA;NFIA;NFIA;NFIA;NFIA;NFIX;NFIX;NFIX;NFIX;NFIX;NFIB;NFIC;NFIA;NFIX;NFIB;NFIB;NFIB;NFIB;NFIA;NFIA;NFIB;NFIB	-2.8672	1.03722e-09		SLC25A48KO/WT	Q9UIQ6	LNPEP	-1.30687	3.18427e-09
SLC25A25KO/WT	A0A494C1M4;Q3SY69	ALDH1L2	-1.59111	9.27434e-10		SLC25A44KO/WT	Q9C040	TRIM2	-0.519909	8.20828e-09		SLC25A45KO/WT	P35270	SPR	-1.60904	1.07081e-09		SLC25A48KO/WT	P10301	RRAS	-1.22555	3.30345e-09
SLC25A25KO/WT	P18206	VCL	0.242028	9.42137e-10		SLC25A44KO/WT	P37235;P61601;P84074	HPCAL1;NCALD;HPCA	-0.940328	8.32079e-09		SLC25A45KO/WT	Q9NX00	TMEM160	-1.26196	1.08089e-09		SLC25A48KO/WT	G3V150;O94766	B3GAT3	0.886296	3.36956e-09
SLC25A25KO/WT	Q9Y4L1	HYOU1	0.407603	9.6418e-10		SLC25A44KO/WT	C9JRZ8	AKR1B15	-3.02879	8.39982e-09		SLC25A45KO/WT	Q9NZV1	CRIM1	2.06665	1.09493e-09		SLC25A48KO/WT	Q13596	SNX1	-0.63419	3.36956e-09
SLC25A25KO/WT	B4DUD2;C9IYT2;C9IZ27;C9JEN3;C9JW19;C9JWV9;F8WDY4;Q969X1	TMBIM1	1.03831	1.03406e-09		SLC25A44KO/WT	P12277	CKB	1.23641	8.55199e-09		SLC25A45KO/WT	Q9H9B4	SFXN1	0.771999	1.15889e-09		SLC25A48KO/WT	P48059	LIMS1	-0.43979	3.62744e-09
SLC25A25KO/WT	O00264	PGRMC1	-1.10653	1.03848e-09		SLC25A44KO/WT	A0A087WVM4;B7ZM99;Q6UB35	MTHFD1L	0.478637	8.73059e-09		SLC25A45KO/WT	Q9NZU0	FLRT3	2.03072	1.16024e-09		SLC25A48KO/WT	Q9NQ48	LZTFL1	-1.95564	3.7432e-09
SLC25A25KO/WT	O75955	FLOT1	1.05618	1.07081e-09		SLC25A44KO/WT	Q06323	PSME1	-0.717815	9.06536e-09		SLC25A45KO/WT	A0A1B0GW05	DPY19L1	-1.07736	1.1686e-09		SLC25A48KO/WT	P24844	MYL9	-0.710017	3.76623e-09
SLC25A25KO/WT	P29474	NOS3	-1.0773	1.14353e-09		SLC25A44KO/WT	P00390	GSR	0.784852	9.60064e-09		SLC25A45KO/WT	Q7L266	ASRGL1	-2.52668	1.1686e-09		SLC25A48KO/WT	P37268	FDFT1	-0.709629	3.80256e-09
SLC25A25KO/WT	B7ZLQ5;P28370	SMARCA1	1.01079	1.15294e-09		SLC25A44KO/WT	P16402	H1-3	0.984679	9.6273e-09		SLC25A45KO/WT	Q9BXS4	TMEM59	-1.327	1.18879e-09		SLC25A48KO/WT	Q8TF05	PPP4R1	-0.917013	3.93936e-09
SLC25A25KO/WT	Q9BRX5	GINS3	-1.14477	1.15294e-09		SLC25A44KO/WT	P60866	RPS20	0.731181	1.00029e-08		SLC25A45KO/WT	P50454	SERPINH1	-1.17558	1.19166e-09		SLC25A48KO/WT	Q13111	CHAF1A	-1.4641	4.02297e-09
SLC25A25KO/WT	O00507	USP9Y	0.724347	1.1686e-09		SLC25A44KO/WT	Q96GC9	VMP1	-1.16252	1.01515e-08		SLC25A45KO/WT	Q16270	IGFBP7	-2.08029	1.20164e-09		SLC25A48KO/WT	A0A0A0MQW0;A0A0A0MR39;Q9P2K5	MYEF2	-0.960039	4.10936e-09
SLC25A25KO/WT	P30043	BLVRB	-1.07662	1.17005e-09		SLC25A44KO/WT	P62266	RPS23	1.01859	1.03822e-08		SLC25A45KO/WT	Q9UBR2	CTSZ	-0.851263	1.20857e-09		SLC25A48KO/WT	Q9P0L0	VAPA	0.703013	4.12908e-09
SLC25A25KO/WT	Q13938	CAPS	-2.32484	1.18821e-09		SLC25A44KO/WT	P51148	RAB5C	-0.953454	1.05951e-08		SLC25A45KO/WT	Q58FG1	HSP90AA4P	-2.43662	1.21427e-09		SLC25A48KO/WT	O75367	MACROH2A1	0.569371	4.17452e-09
SLC25A25KO/WT	Q5QPA5;Q9NVS2	MRPS18A	-0.57645	1.21427e-09		SLC25A44KO/WT	Q14204	DYNC1H1	-0.408078	1.14619e-08		SLC25A45KO/WT	A0A0X1KG75;A0A590PXD8;Q53SF7	COBLL1	-2.69196	1.30651e-09		SLC25A48KO/WT	Q14247	CTTN	-0.743032	4.19123e-09
SLC25A25KO/WT	P82675	MRPS5	-0.704676	1.22846e-09		SLC25A44KO/WT	O75369	FLNB	0.566955	1.15376e-08		SLC25A45KO/WT	P50579	METAP2	0.903298	1.32487e-09		SLC25A48KO/WT	Q8WW12	PCNP	-2.27899	4.72367e-09
SLC25A25KO/WT	Q12765	SCRN1	0.768233	1.28136e-09		SLC25A44KO/WT	Q9H223	EHD4	0.804423	1.1695e-08		SLC25A45KO/WT	C9J2Q4	SEPTIN2	-2.58582	1.32498e-09		SLC25A48KO/WT	O95716	RAB3D	-1.04416	4.73068e-09
SLC25A25KO/WT	Q9H9J2	MRPL44	-0.462515	1.31382e-09		SLC25A44KO/WT	O95671	ASMTL	0.613351	1.17908e-08		SLC25A45KO/WT	Q06787	FMR1	-0.732811	1.33168e-09		SLC25A48KO/WT	P08243	ASNS	1.03341	4.83442e-09
SLC25A25KO/WT	D6R938;E9PBG7;E9PF82;Q13557	CAMK2D	-0.987175	1.31569e-09		SLC25A44KO/WT	P05783	KRT18	1.30896	1.18246e-08		SLC25A45KO/WT	E7EQY4;E7EV10;E9PCS8;Q9BTC8	MTA3	-0.635833	1.35742e-09		SLC25A48KO/WT	P05023	ATP1A1	0.435932	5.14572e-09
SLC25A25KO/WT	O95563;Q5R3B4	MPC2	-1.12888	1.31926e-09		SLC25A44KO/WT	J3KTE4;J3QR09;P84098	RPL19	1.11775	1.23331e-08		SLC25A45KO/WT	Q03393	PTS	1.32578	1.37941e-09		SLC25A48KO/WT	P00374	DHFR	0.509657	5.30321e-09
SLC25A25KO/WT	P50416	CPT1A	-1.20048	1.33305e-09		SLC25A44KO/WT	P28331	NDUFS1	-0.5967	1.25861e-08		SLC25A45KO/WT	Q7Z5L9	IRF2BP2	1.48637	1.38429e-09		SLC25A48KO/WT	P36551	CPOX	-0.994423	5.63415e-09
SLC25A25KO/WT	O00151	PDLIM1	-2.39373	1.35043e-09		SLC25A44KO/WT	Q15800	MSMO1	-1.21065	1.2611e-08		SLC25A45KO/WT	P05556	ITGB1	0.829779	1.39471e-09		SLC25A48KO/WT	P30085	CMPK1	-0.5162	5.73425e-09
SLC25A25KO/WT	E9PDF6;O43795	MYO1B	1.42862	1.45836e-09		SLC25A44KO/WT	E9PGT3;Q15418	RPS6KA1	-0.727997	1.27527e-08		SLC25A45KO/WT	F6T1Q0;Q6L8Q7	PDE12	0.708716	1.4445e-09		SLC25A48KO/WT	P68366	TUBA4A	-1.88852	6.06918e-09
SLC25A25KO/WT	Q16762	TST	-1.34632	1.68074e-09		SLC25A44KO/WT	Q9NR45	NANS	-0.447554	1.3158e-08		SLC25A45KO/WT	O15230	LAMA5	-0.923814	1.45836e-09		SLC25A48KO/WT	Q13123	IK	-0.915473	6.50485e-09
SLC25A25KO/WT	Q13423	NNT	-0.410099	1.72198e-09		SLC25A44KO/WT	P23919	DTYMK	-0.736965	1.32053e-08		SLC25A45KO/WT	Q16658	FSCN1	-1.13035	1.45876e-09		SLC25A48KO/WT	Q9P016	THYN1	-0.468773	6.53738e-09
SLC25A25KO/WT	P23919	DTYMK	-0.869204	1.81376e-09		SLC25A44KO/WT	P14868	DARS1	-0.216876	1.34639e-08		SLC25A45KO/WT	Q9H3H3	C11orf68	-0.556294	1.45876e-09		SLC25A48KO/WT	B5MCA4;P16422	EPCAM	-3.22615	6.58212e-09
SLC25A25KO/WT	P13674	P4HA1	1.02046	1.88959e-09		SLC25A44KO/WT	Q9H6S3	EPS8L2	-0.676647	1.39081e-08		SLC25A45KO/WT	Q8NBN7	RDH13	1.02118	1.58257e-09		SLC25A48KO/WT	P23284	PPIB	0.515134	6.62602e-09
SLC25A25KO/WT	O95757	HSPA4L	-0.77062	1.94066e-09		SLC25A44KO/WT	F8VPD4;P27708	CAD	-1.19036	1.43025e-08		SLC25A45KO/WT	P68366	TUBA4A	-2.14902	1.60576e-09		SLC25A48KO/WT	Q9Y5P4	CERT1	-0.562387	6.94048e-09
SLC25A25KO/WT	Q9NPJ3	ACOT13	-0.635332	1.9511e-09		SLC25A44KO/WT	Q7KZF4	SND1	-0.457545	1.4585e-08		SLC25A45KO/WT	P17096	HMGA1	2.30523	1.6416e-09		SLC25A48KO/WT	P37802	TAGLN2	-0.344971	7.14874e-09
SLC25A25KO/WT	P50281	MMP14	3.08401	1.99399e-09		SLC25A44KO/WT	Q2TB90	HKDC1	-1.40351	1.48161e-08		SLC25A45KO/WT	Q86XP3	DDX42	0.434956	1.69769e-09		SLC25A48KO/WT	E9PIB2;G3V1A6;P57764	GSDMD	-1.66069	7.26647e-09
SLC25A25KO/WT	A6NN50;A8MSZ8;O75147	OBSL1	0.578468	2.00104e-09		SLC25A44KO/WT	Q96BJ3	AIDA	0.693805	1.4964e-08		SLC25A45KO/WT	A0A087WT12;A0A087X2I2;K7ERP4;P36969	GPX4	-3.58172	1.71684e-09		SLC25A48KO/WT	P13674	P4HA1	0.236177	7.4136e-09
SLC25A25KO/WT	Q9H9Z2	LIN28A	1.69704	2.0979e-09		SLC25A44KO/WT	P68366	TUBA4A	-2.03271	1.50893e-08		SLC25A45KO/WT	P00390	GSR	0.629189	1.72526e-09		SLC25A48KO/WT	Q13268	DHRS2	-5.49088	7.4136e-09
SLC25A25KO/WT	P30040	ERP29	0.540124	2.15144e-09		SLC25A44KO/WT	Q08211	DHX9	-0.219755	1.53013e-08		SLC25A45KO/WT	Q9H6R4	NOL6	0.650349	1.88355e-09		SLC25A48KO/WT	O95757	HSPA4L	-0.792711	7.69051e-09
SLC25A25KO/WT	O75844	ZMPSTE24	0.562109	2.15355e-09		SLC25A44KO/WT	P62851	RPS25	0.488277	1.53115e-08		SLC25A45KO/WT	P62745	RHOB	0.841516	1.94634e-09		SLC25A48KO/WT	P49321	NASP	-0.493989	7.87533e-09
SLC25A25KO/WT	P54136	RARS1	-0.270027	2.20111e-09		SLC25A44KO/WT	A0A0U1RRM6;Q8N8S7	ENAH	0.402597	1.55944e-08		SLC25A45KO/WT	P13995	MTHFD2	1.07541	1.96895e-09		SLC25A48KO/WT	E9PGT3;Q15418	RPS6KA1	-1.03217	8.1536e-09
SLC25A25KO/WT	P07954	FH	-0.502431	2.22368e-09		SLC25A44KO/WT	P60983	GMFB	0.985271	1.56243e-08		SLC25A45KO/WT	Q4J6C6	PREPL	-1.17743	2.00859e-09		SLC25A48KO/WT	P15121	AKR1B1	-1.02948	8.39982e-09
SLC25A25KO/WT	Q6IBS0	TWF2	-1.02076	2.22368e-09		SLC25A44KO/WT	O94992	HEXIM1	-0.775456	1.58045e-08		SLC25A45KO/WT	P50995	ANXA11	-1.08399	2.03012e-09		SLC25A48KO/WT	A0A2R8Y484;Q08722	CD47	1.64766	8.76955e-09
SLC25A25KO/WT	Q16658	FSCN1	1.6421	2.27272e-09		SLC25A44KO/WT	Q5T4S7	UBR4	0.375974	1.58045e-08		SLC25A45KO/WT	A0A024QZP7;P06493	CDK1	0.490691	2.0979e-09		SLC25A48KO/WT	Q03393	PTS	1.17195	9.02185e-09
SLC25A25KO/WT	M0QZL9	LSR	-1.28624	2.31009e-09		SLC25A44KO/WT	Q8NFV4	ABHD11	-1.25568	1.58652e-08		SLC25A45KO/WT	Q9BVA1	TUBB2B	-1.21155	2.15355e-09		SLC25A48KO/WT	P41250	GARS1	0.557871	9.03156e-09
SLC25A25KO/WT	Q96TA1	NIBAN2	-1.30362	2.33495e-09		SLC25A44KO/WT	Q13423	NNT	-0.361721	1.63859e-08		SLC25A45KO/WT	B0YIW2;P02656	APOC3	1.05845	2.34588e-09		SLC25A48KO/WT	Q96GW9	MARS2	0.979111	9.17797e-09
SLC25A25KO/WT	Q08257	CRYZ	-1.05884	2.42493e-09		SLC25A44KO/WT	A0A024QZP7;P06493	CDK1	0.976074	1.70835e-08		SLC25A45KO/WT	P02765	AHSG	-2.0356	2.35681e-09		SLC25A48KO/WT	Q9Y4K4	MAP4K5	-0.752057	9.4725e-09
SLC25A25KO/WT	A0A0A0MTJ9;A0A0R4J2G3;Q6PIU2	NCEH1	-0.743576	2.4832e-09		SLC25A44KO/WT	O75116	ROCK2	-0.535992	1.72692e-08		SLC25A45KO/WT	P22570	FDXR	-0.79421	2.48335e-09		SLC25A48KO/WT	P06737	PYGL	-1.02885	9.6273e-09
SLC25A25KO/WT	Q9Y5L4	TIMM13	-0.573235	2.51574e-09		SLC25A44KO/WT	Q04828	AKR1C1	-2.06085	1.74047e-08		SLC25A45KO/WT	O76021	RSL1D1	0.626614	2.53736e-09		SLC25A48KO/WT	P78347	GTF2I	-0.312249	9.67087e-09
SLC25A25KO/WT	O00622	CCN1	2.96515	2.53736e-09		SLC25A44KO/WT	P50454	SERPINH1	-1.14951	1.76684e-08		SLC25A45KO/WT	Q14166	TTLL12	-0.639748	2.54484e-09		SLC25A48KO/WT	Q00688	FKBP3	-0.659916	1.05951e-08
SLC25A25KO/WT	P31150	GDI1	0.992651	2.54484e-09		SLC25A44KO/WT	Q14376	GALE	-0.499718	1.78087e-08		SLC25A45KO/WT	O75083	WDR1	0.428485	2.63313e-09		SLC25A48KO/WT	E5RJN7;E7EPX0;E7EVI1;E7EVJ4;Q9NUL3	STAU2	-1.12027	1.09511e-08
SLC25A25KO/WT	P31930	UQCRC1	-0.474929	2.54491e-09		SLC25A44KO/WT	Q7Z6Z7	HUWE1	-0.189925	1.82854e-08		SLC25A45KO/WT	Q04828	AKR1C1	-2.39472	2.71676e-09		SLC25A48KO/WT	O15427	SLC16A3	-1.7532	1.12188e-08
SLC25A25KO/WT	Q9UNZ2	NSFL1C	-0.449554	2.56867e-09		SLC25A44KO/WT	P21399	ACO1	-0.691172	1.85972e-08		SLC25A45KO/WT	O95994	AGR2	-1.4311	2.72483e-09		SLC25A48KO/WT	Q99584	S100A13	-1.55085	1.13962e-08
SLC25A25KO/WT	Q86VI4	LAPTM4B	2.55467	2.6211e-09		SLC25A44KO/WT	Q8N392	ARHGAP18	-1.84689	1.87031e-08		SLC25A45KO/WT	E9PRG8	C11orf98	1.74841	2.8845e-09		SLC25A48KO/WT	A0A3B3ITN8;Q8NFJ5	GPRC5A	-1.17474	1.14359e-08
SLC25A25KO/WT	P30101	PDIA3	0.396317	2.71734e-09		SLC25A44KO/WT	P19367	HK1	-0.372774	1.87185e-08		SLC25A45KO/WT	C9JRZ8	AKR1B15	-3.76238	3.00949e-09		SLC25A48KO/WT	A0A075B730;P58107	EPPK1	0.753439	1.16179e-08
SLC25A25KO/WT	D6RJC3;E7EQN9;E9PCZ3;E9PHC0;O15327	INPP4B	-2.66783	2.74759e-09		SLC25A44KO/WT	A0A2R8YEA7	ACTB	-4.18386	1.87512e-08		SLC25A45KO/WT	A0A0J9YVS6;Q9BT76	UPK3B	3.75866	3.08481e-09		SLC25A48KO/WT	Q16658	FSCN1	0.876623	1.16382e-08
SLC25A25KO/WT	P17050	NAGA	-0.616436	2.75698e-09		SLC25A44KO/WT	P51659	HSD17B4	-0.538106	1.99362e-08		SLC25A45KO/WT	P17174	GOT1	0.639	3.18427e-09		SLC25A48KO/WT	Q9Y316	MEMO1	-0.643412	1.193e-08
SLC25A25KO/WT	F8VX04;Q9H2H9	SLC38A1	1.05561	2.79462e-09		SLC25A44KO/WT	A0A494C0W5;Q86WV6	STING1	-2.63848	2.04262e-08		SLC25A45KO/WT	Q9Y5L4	TIMM13	0.654721	3.19882e-09		SLC25A48KO/WT	A0A0C4DGB5;B7Z574;E7EVY3;E9PCH5;P20810	CAST	-1.95999	1.21132e-08
SLC25A25KO/WT	A0A0B4J2G4;Q15345	LRRC41	-1.07427	3.04078e-09		SLC25A44KO/WT	A0A494C1M4;Q3SY69	ALDH1L2	-1.39058	2.14525e-08		SLC25A45KO/WT	Q12906	ILF3	0.375424	3.21267e-09		SLC25A48KO/WT	P02458	COL2A1	3.21401	1.25599e-08
SLC25A25KO/WT	F8VPD4;P27708	CAD	-1.22741	3.12485e-09		SLC25A44KO/WT	Q9UDW1	UQCR10	-1.04179	2.14819e-08		SLC25A45KO/WT	P08133	ANXA6	-0.568815	3.23436e-09		SLC25A48KO/WT	P32929	CTH	1.53819	1.32498e-08
SLC25A25KO/WT	E9PLM6;E9PPJ5;P21741	MDK	1.25103	3.17989e-09		SLC25A44KO/WT	P53396	ACLY	-0.248523	2.14891e-08		SLC25A45KO/WT	P06737	PYGL	-1.35624	3.24531e-09		SLC25A48KO/WT	C9J3D7;Q9UKG9	CROT	1.20766	1.33658e-08
SLC25A25KO/WT	A0A0X1KG75;A0A590PXD8;Q53SF7	COBLL1	-2.59619	3.19608e-09		SLC25A44KO/WT	P35270	SPR	-0.853921	2.15365e-08		SLC25A45KO/WT	Q92878	RAD50	-1.56	3.25446e-09		SLC25A48KO/WT	O15031	PLXNB2	-0.586945	1.33955e-08
SLC25A25KO/WT	A0A024RBG1;Q9NZJ9	NUDT4B;NUDT4	0.805136	3.21983e-09		SLC25A44KO/WT	O43242	PSMD3	-0.352322	2.21358e-08		SLC25A45KO/WT	O94973	AP2A2	-0.333875	3.36683e-09		SLC25A48KO/WT	P05937	CALB1	1.91434	1.38389e-08
SLC25A25KO/WT	P60903	S100A10	-2.33349	3.34481e-09		SLC25A44KO/WT	P31939	ATIC	0.2	2.24184e-08		SLC25A45KO/WT	P10644	PRKAR1A	-0.609946	3.38328e-09		SLC25A48KO/WT	M0QYM4;M0QYN1;M0QYN9;M0R0A9;M0R0H0;M0R220;M0R266;P55899	FCGRT	-1.91776	1.39081e-08
SLC25A25KO/WT	Q9Y287	ITM2B	1.5284	3.3858e-09		SLC25A44KO/WT	P05106	ITGB3	-1.01357	2.26889e-08		SLC25A45KO/WT	P18754	RCC1	0.727728	3.5697e-09		SLC25A48KO/WT	Q96SB3	PPP1R9B	-1.03861	1.44609e-08
SLC25A25KO/WT	P34897	SHMT2	-0.338549	3.55335e-09		SLC25A44KO/WT	E7EX44;Q05682	CALD1	0.981188	2.27603e-08		SLC25A45KO/WT	O75874	IDH1	-0.560236	3.62744e-09		SLC25A48KO/WT	O14763	TNFRSF10B	0.235921	1.481e-08
SLC25A25KO/WT	P14868	DARS1	-0.302976	3.5969e-09		SLC25A44KO/WT	P41252	IARS1	-0.317775	2.46029e-08		SLC25A45KO/WT	Q9UBM7	DHCR7	-0.712682	3.69252e-09		SLC25A48KO/WT	H0Y704;O15231	ZNF185	-1.18734	1.4985e-08
SLC25A25KO/WT	P08758	ANXA5	-0.696588	3.609e-09		SLC25A44KO/WT	P04350	TUBB4A	-2.60517	2.46859e-08		SLC25A45KO/WT	Q9H2D6	TRIOBP	-1.22952	3.75645e-09		SLC25A48KO/WT	Q14677	CLINT1	-0.522349	1.50079e-08
SLC25A25KO/WT	Q5T6H7;Q9NQW7	XPNPEP1	0.4519	3.74723e-09		SLC25A44KO/WT	P26639	TARS1	-0.20582	2.50419e-08		SLC25A45KO/WT	P04114	APOB	1.15669	3.77516e-09		SLC25A48KO/WT	O60701	UGDH	-0.545821	1.53099e-08
SLC25A25KO/WT	E9PPW7;O00217	NDUFS8	-0.903697	3.76444e-09		SLC25A44KO/WT	A0A0A0MRE3;G3V5X4;Q8WXH0	SYNE2	-0.661042	2.54432e-08		SLC25A45KO/WT	O00487	PSMD14	0.55975	3.86801e-09		SLC25A48KO/WT	Q9NWH9	SLTM	-1.16089	1.54429e-08
SLC25A25KO/WT	B5ME97;E7EW69;E7EX04;Q9P0V9	SEPTIN10	-0.714134	3.88506e-09		SLC25A44KO/WT	G8JLA2	MYL6	-2.20377	2.54432e-08		SLC25A45KO/WT	P16278	GLB1	-0.978092	3.87825e-09		SLC25A48KO/WT	A2A2F4;Q969W9	PMEPA1	-0.939578	1.55886e-08
SLC25A25KO/WT	P05026	ATP1B1	1.57637	3.88569e-09		SLC25A44KO/WT	Q6QNY1	BLOC1S2	1.76696	2.59406e-08		SLC25A45KO/WT	P50281	MMP14	-0.701908	3.88506e-09		SLC25A48KO/WT	Q13509	TUBB3	-0.744772	1.57691e-08
SLC25A25KO/WT	A0A087WYV5;O94813;X6R3P0	SLIT2	1.73863	3.89223e-09		SLC25A44KO/WT	P32322	PYCR1	-0.469339	2.60444e-08		SLC25A45KO/WT	P55011	SLC12A2	1.5754	4.19783e-09		SLC25A48KO/WT	Q03135	CAV1	-3.05458	1.59266e-08
SLC25A25KO/WT	P28331	NDUFS1	-0.738758	3.92591e-09		SLC25A44KO/WT	P12429	ANXA3	0.453172	2.6325e-08		SLC25A45KO/WT	Q16739	UGCG	1.67646	4.24225e-09		SLC25A48KO/WT	Q06323	PSME1	-0.836214	1.60217e-08
SLC25A25KO/WT	O95571	ETHE1	-1.5748	4.14177e-09		SLC25A44KO/WT	P05556	ITGB1	0.625546	2.67612e-08		SLC25A45KO/WT	O75436	VPS26A	-0.986493	4.51115e-09		SLC25A48KO/WT	Q6NXT6	TAPT1	1.3985	1.63123e-08
SLC25A25KO/WT	P13726	F3	1.39617	4.17452e-09		SLC25A44KO/WT	P12956	XRCC6	-0.314305	2.7022e-08		SLC25A45KO/WT	A0A087WWM6;E7EQL6;O43272	PRODH	-3.14966	4.56037e-09		SLC25A48KO/WT	A0A0U1RQX8;A0A1B0GW38;P22681	CBL	-0.64641	1.64367e-08
SLC25A25KO/WT	A0A2R8Y5P7;A0A2R8Y6I1;P49590	HARS2	0.612669	4.18481e-09		SLC25A44KO/WT	Q9Y3B4	SF3B6	-0.589592	2.75041e-08		SLC25A45KO/WT	Q01469	FABP5	-1.00753	4.67275e-09		SLC25A48KO/WT	Q5T4S7	UBR4	0.448461	1.64389e-08
SLC25A25KO/WT	F8WCD0;Q8NC42	RNF149	2.12979	4.21676e-09		SLC25A44KO/WT	O60427	FADS1	-0.966174	2.83601e-08		SLC25A45KO/WT	Q16822	PCK2	-0.828831	4.72367e-09		SLC25A48KO/WT	O15230	LAMA5	-0.718585	1.67338e-08
SLC25A25KO/WT	H0YD48;H0YE97;H0YEY8	PICALM	-1.22346	4.24225e-09		SLC25A44KO/WT	H7BXY6;Q8NG11	TSPAN14	1.28062	2.84982e-08		SLC25A45KO/WT	P46939	UTRN	-0.910539	4.73956e-09		SLC25A48KO/WT	Q9Y2Q3	GSTK1	-0.59763	1.68212e-08
SLC25A25KO/WT	G5E977;Q6XQN6	NAPRT	0.958454	4.38405e-09		SLC25A44KO/WT	Q92890	UFD1	0.486483	2.85719e-08		SLC25A45KO/WT	P15311	EZR	-0.5691	4.80075e-09		SLC25A48KO/WT	Q7Z7K6	CENPV	0.983246	1.74427e-08
SLC25A25KO/WT	O95347	SMC2	-0.325834	4.68005e-09		SLC25A44KO/WT	Q9NX00	TMEM160	-0.991425	2.90724e-08		SLC25A45KO/WT	P00558	PGK1	0.923763	5.20465e-09		SLC25A48KO/WT	O00161	SNAP23	-1.701	1.76385e-08
SLC25A25KO/WT	P49591;Q5T5C7	SARS1	-0.472389	4.71219e-09		SLC25A44KO/WT	O75367	MACROH2A1	0.557533	3.15327e-08		SLC25A45KO/WT	H3BNC9;P08708	;RPS17	0.744238	5.20467e-09		SLC25A48KO/WT	F8W7C6	RPL10	-1.51541	1.7898e-08
SLC25A25KO/WT	A0A1B0GTW1;A0A2R8YDH4;A0A3B3IRI3;A0A3B3ISZ5;A0A3B3ITE1;Q9UDY2	TJP2;;TJP2;TJP2;TJP2;TJP2	-1.04278	4.83442e-09		SLC25A44KO/WT	O14880;Q5VV89	MGST3	-4.02479	3.34147e-08		SLC25A45KO/WT	O75367	MACROH2A1	0.636291	5.3491e-09		SLC25A48KO/WT	A0A1B0GTW1;A0A2R8YDH4;A0A3B3IRI3;A0A3B3ISZ5;A0A3B3ITE1;Q9UDY2	TJP2;;TJP2;TJP2;TJP2;TJP2	-0.905578	1.81914e-08
SLC25A25KO/WT	Q9NR45	NANS	-0.738152	5.19641e-09		SLC25A44KO/WT	Q9HC35	EML4	-0.478472	3.34741e-08		SLC25A45KO/WT	Q96K17	BTF3L4	-1.465	5.35219e-09		SLC25A48KO/WT	Q9NZM1	MYOF	-0.850519	1.85643e-08
SLC25A25KO/WT	Q9Y5P4	CERT1	-0.643903	5.33724e-09		SLC25A44KO/WT	Q9BUQ8	DDX23	-0.258543	3.44211e-08		SLC25A45KO/WT	P60903	S100A10	-1.81455	5.49195e-09		SLC25A48KO/WT	Q92620	DHX38	-0.767831	1.87762e-08
SLC25A25KO/WT	Q01082	SPTBN1	-0.433829	5.34436e-09		SLC25A44KO/WT	P11388	TOP2A	-0.500207	3.56286e-08		SLC25A45KO/WT	Q96E11	MRRF	0.79066	6.03478e-09		SLC25A48KO/WT	Q27J81	INF2	-1.06417	1.93205e-08
SLC25A25KO/WT	F8WCF8	WBP2NL	-2.19939	5.63527e-09		SLC25A44KO/WT	Q06481	APLP2	0.751672	3.63465e-08		SLC25A45KO/WT	O14763	TNFRSF10B	1.90275	6.03793e-09		SLC25A48KO/WT	P49903	SEPHS1	0.466687	1.94657e-08
SLC25A25KO/WT	G3V1L9;Q07157	TJP1	0.349226	5.65751e-09		SLC25A44KO/WT	Q15257	PTPA	-0.642464	3.64935e-08		SLC25A45KO/WT	Q00653	NFKB2	1.62905	6.14285e-09		SLC25A48KO/WT	A0A0G2JJD3;O95870	ABHD16A	1.02997	2.06748e-08
SLC25A25KO/WT	O15173	PGRMC2	0.986361	5.69613e-09		SLC25A44KO/WT	G3V0I5;P49821	NDUFV1	-0.875232	3.83028e-08		SLC25A45KO/WT	O95425	SVIL	1.28821	6.31745e-09		SLC25A48KO/WT	Q8NC51	SERBP1	-0.691815	2.17488e-08
SLC25A25KO/WT	Q9HCE1	MOV10	0.610541	5.72578e-09		SLC25A44KO/WT	Q71RC2	LARP4	0.823802	3.84062e-08		SLC25A45KO/WT	Q9BZX2	UCK2	0.92881	6.35723e-09		SLC25A48KO/WT	P02794	FTH1	-0.610827	2.23201e-08
SLC25A25KO/WT	Q9HC35	EML4	-0.577969	5.7423e-09		SLC25A44KO/WT	P52895	AKR1C2	-2.42581	3.85106e-08		SLC25A45KO/WT	M0QYM4;M0QYN1;M0QYN9;M0R0A9;M0R0H0;M0R220;M0R266;P55899	FCGRT	-3.0389	6.47689e-09		SLC25A48KO/WT	A0A494C0V2	PTPRZ1	1.54795	2.30636e-08
SLC25A25KO/WT	Q00653	NFKB2	-0.343757	5.77721e-09		SLC25A44KO/WT	Q9H4M9	EHD1	-0.749065	4.02393e-08		SLC25A45KO/WT	Q96QK1	VPS35	-0.478889	6.47689e-09		SLC25A48KO/WT	P78504	JAG1	0.897262	2.33122e-08
SLC25A25KO/WT	Q8N766	EMC1	0.298214	6.03798e-09		SLC25A44KO/WT	P62070	RRAS2	-0.871765	4.13499e-08		SLC25A45KO/WT	Q15800	MSMO1	-1.16432	6.48542e-09		SLC25A48KO/WT	O60725	ICMT	1.41931	2.36549e-08
SLC25A25KO/WT	Q9Y305	ACOT9	-0.74296	6.07753e-09		SLC25A44KO/WT	P58546	MTPN	0.605974	4.21861e-08		SLC25A45KO/WT	P09455	RBP1	-0.58124	6.50485e-09		SLC25A48KO/WT	Q13442	PDAP1	-1.18222	2.39833e-08
SLC25A25KO/WT	Q06481	APLP2	3.39951	6.10907e-09		SLC25A44KO/WT	P40763	STAT3	-0.924333	4.26663e-08		SLC25A45KO/WT	P16615	ATP2A2	0.552669	6.58312e-09		SLC25A48KO/WT	Q8IVW6	ARID3B	1.01934	2.40036e-08
SLC25A25KO/WT	H0Y599;Q8N1I0	DOCK4	2.44836	6.19995e-09		SLC25A44KO/WT	P04080	CSTB	-0.482135	4.33661e-08		SLC25A45KO/WT	P07900	HSP90AA1	-0.432006	6.86354e-09		SLC25A48KO/WT	A0A140TA09;Q99942	RNF5	-2.02275	2.43432e-08
SLC25A25KO/WT	Q9Y223	GNE	0.566008	6.36018e-09		SLC25A44KO/WT	P51452	DUSP3	0.618593	4.35043e-08		SLC25A45KO/WT	Q9H1C7	CYSTM1	-2.1571	6.93955e-09		SLC25A48KO/WT	Q9NUM4	TMEM106B	-0.682641	2.43432e-08
SLC25A25KO/WT	Q7LG56	RRM2B	-0.455842	6.39823e-09		SLC25A44KO/WT	P49006	MARCKSL1	2.34803	4.40197e-08		SLC25A45KO/WT	O75955	FLOT1	-0.337886	6.99675e-09		SLC25A48KO/WT	P61106	RAB14	-0.996381	2.44205e-08
SLC25A25KO/WT	Q32MZ4	LRRFIP1	1.23566	6.40257e-09		SLC25A44KO/WT	P43487	RANBP1	0.57282	4.4186e-08		SLC25A45KO/WT	A0A0C4DGS1;P39656	DDOST	-0.935034	7.07417e-09		SLC25A48KO/WT	P36894	BMPR1A	0.270559	2.53809e-08
SLC25A25KO/WT	P61587	RND3	1.0136	6.50485e-09		SLC25A44KO/WT	C9JIF9;P13798	APEH	-0.414239	4.45553e-08		SLC25A45KO/WT	O75976	CPD	-0.582237	7.14874e-09		SLC25A48KO/WT	Q01469	FABP5	-0.832004	2.54432e-08
SLC25A25KO/WT	J3KMZ9;P01130	LDLR	0.995225	6.59221e-09		SLC25A44KO/WT	P50502	ST13	0.450118	4.45822e-08		SLC25A45KO/WT	Q9H4M9	EHD1	-0.772779	7.30637e-09		SLC25A48KO/WT	P17096	HMGA1	1.84662	2.55153e-08
SLC25A25KO/WT	O14495	PLPP3	1.36461	6.59862e-09		SLC25A44KO/WT	P23378	GLDC	0.945548	4.5731e-08		SLC25A45KO/WT	Q9NRF8	CTPS2	-0.313731	7.30906e-09		SLC25A48KO/WT	Q8N392	ARHGAP18	-1.42585	2.65213e-08
SLC25A25KO/WT	Q15386	UBE3C	-0.973955	6.74372e-09		SLC25A44KO/WT	Q6NXT6	TAPT1	1.29263	4.60943e-08		SLC25A45KO/WT	P19823;Q5T985	ITIH2	-1.15707	7.34504e-09		SLC25A48KO/WT	Q9Y5X3	SNX5	-0.575794	2.69473e-08
SLC25A25KO/WT	C9JG41;Q9NQX7	ITM2C	1.46007	6.82815e-09		SLC25A44KO/WT	Q10471	GALNT2	-0.436176	4.64357e-08		SLC25A45KO/WT	A0A0A0MTJ9;A0A0R4J2G3;Q6PIU2	NCEH1	0.869421	7.71236e-09		SLC25A48KO/WT	P30040	ERP29	0.677728	2.73251e-08
SLC25A25KO/WT	Q96KP4	CNDP2	-0.605032	6.86354e-09		SLC25A44KO/WT	A0A0C4DGA2;O75521	ECI2	-0.519375	4.64407e-08		SLC25A45KO/WT	Q13268	DHRS2	-5.47559	7.88644e-09		SLC25A48KO/WT	B4DLR8;P15559	NQO1	1.08826	2.92972e-08
SLC25A25KO/WT	Q06323	PSME1	-0.778121	6.94533e-09		SLC25A44KO/WT	P36551	CPOX	-1.06765	4.73455e-08		SLC25A45KO/WT	Q9UBB4	ATXN10	-0.353681	8.00959e-09		SLC25A48KO/WT	Q14980	NUMA1	-0.558407	3.0198e-08
SLC25A25KO/WT	Q9Y490	TLN1	0.350764	7.00417e-09		SLC25A44KO/WT	P30532	CHRNA5	-1.35264	4.82621e-08		SLC25A45KO/WT	Q7L2E3	DHX30	0.826848	8.20828e-09		SLC25A48KO/WT	O75746	SLC25A12	-0.474973	3.04373e-08
SLC25A25KO/WT	Q9UIQ6	LNPEP	-1.2645	7.26647e-09		SLC25A44KO/WT	A0A3B3ISK7;A0A3B3IT01;Q6PI48	DARS2	-0.927262	4.84554e-08		SLC25A45KO/WT	Q9Y6I4	USP3	0.666463	8.43227e-09		SLC25A48KO/WT	Q8IV38	ANKMY2	0.811727	3.0447e-08
SLC25A25KO/WT	C9JRZ8	AKR1B15	-1.61673	7.39041e-09		SLC25A44KO/WT	P49748	ACADVL	-1.12373	4.86556e-08		SLC25A45KO/WT	P09622	DLD	1.28887	8.44575e-09		SLC25A48KO/WT	O75116	ROCK2	-0.58298	3.22147e-08
SLC25A25KO/WT	A0A087X1Z3;Q9UL46	PSME2	-0.801845	7.70382e-09		SLC25A44KO/WT	P23526	AHCY	0.359269	4.92522e-08		SLC25A45KO/WT	P53396	ACLY	-0.264992	8.76955e-09		SLC25A48KO/WT	Q8WWM7	ATXN2L	0.808862	3.25349e-08
SLC25A25KO/WT	Q15555	MAPRE2	0.899616	7.72977e-09		SLC25A44KO/WT	A0A087WU14;A0A087WXB0;O15126	SCAMP1	1.26872	4.9898e-08		SLC25A45KO/WT	Q9GZT3	SLIRP	0.916721	8.80458e-09		SLC25A48KO/WT	P12277	CKB	1.24329	3.40144e-08
SLC25A25KO/WT	Q06330	RBPJ	-0.647249	7.7484e-09		SLC25A44KO/WT	Q93008	USP9X	0.518253	5.00257e-08		SLC25A45KO/WT	P51148	RAB5C	-0.946852	8.82344e-09		SLC25A48KO/WT	O75083	WDR1	0.429339	3.44211e-08
SLC25A25KO/WT	Q9Y6Y0	IVNS1ABP	-0.727681	7.7484e-09		SLC25A44KO/WT	Q96SB3	PPP1R9B	-0.462766	5.25627e-08		SLC25A45KO/WT	Q9Y490	TLN1	0.761636	8.82344e-09		SLC25A48KO/WT	C9JZR2;O60716	CTNND1	-0.562191	3.51268e-08
SLC25A25KO/WT	M0QWZ7;Q9NP81	SARS2	-0.438221	7.9584e-09		SLC25A44KO/WT	P04083	ANXA1	-0.541156	5.25936e-08		SLC25A45KO/WT	Q96R05	RBP7	-1.64722	9.06347e-09		SLC25A48KO/WT	P36871	PGM1	-0.548531	3.57267e-08
SLC25A25KO/WT	Q9BQG0	MYBBP1A	-0.413471	7.99378e-09		SLC25A44KO/WT	P30085	CMPK1	-0.5466	5.33113e-08		SLC25A45KO/WT	E9PDF6;O43795	MYO1B	0.474232	9.08104e-09		SLC25A48KO/WT	K7EJE8;K7EKE6	LONP1	0.664474	3.6607e-08
SLC25A25KO/WT	O60488	ACSL4	2.27711	8.33399e-09		SLC25A44KO/WT	A0A0A0MT83;A0A0S2Z4K7;P26440	IVD	-0.719407	5.43322e-08		SLC25A45KO/WT	Q9Y2Z0	SUGT1	-0.23242	9.08104e-09		SLC25A48KO/WT	A0A2R8Y5J0;A0A2R8YFK9;A0A2U3TZM0	CHD4	-0.510097	3.71249e-08
SLC25A25KO/WT	P09382	LGALS1	-0.822997	8.70012e-09		SLC25A44KO/WT	O14957	UQCR11	-3.71502	5.46145e-08		SLC25A45KO/WT	Q9Y5P6	GMPPB	0.752278	9.10336e-09		SLC25A48KO/WT	Q8NHH9	ATL2	0.570108	3.7171e-08
SLC25A25KO/WT	J3KS54	FLII	1.29293	8.73081e-09		SLC25A44KO/WT	P61254	RPL26	1.01995	5.5976e-08		SLC25A45KO/WT	E9PHN6;E9PHN7;F6XZQ7;P28161	GSTM2	-0.607069	9.16608e-09		SLC25A48KO/WT	O95336	PGLS	0.850633	3.78582e-08
SLC25A25KO/WT	Q92878	RAD50	-1.28269	8.7591e-09		SLC25A44KO/WT	P09211	GSTP1	0.501737	5.82369e-08		SLC25A45KO/WT	Q9H857	NT5DC2	-2.03171	9.17797e-09		SLC25A48KO/WT	Q9GZX9	TWSG1	-2.3055	3.85735e-08
SLC25A25KO/WT	Q9H0B6	KLC2	0.744347	8.78041e-09		SLC25A44KO/WT	P55268	LAMB2	-0.846332	5.91234e-08		SLC25A45KO/WT	Q01082	SPTBN1	-0.630119	9.21486e-09		SLC25A48KO/WT	A0A087X1Z3;Q9UL46	PSME2	-0.599836	4.01893e-08
SLC25A25KO/WT	Q5H909;Q9UNF1	MAGED2	0.797362	8.83479e-09		SLC25A44KO/WT	B7Z9I1;P11310;Q5T4U5	ACADM	-0.530338	6.03258e-08		SLC25A45KO/WT	Q99584	S100A13	-1.20127	9.44457e-09		SLC25A48KO/WT	Q01628	IFITM3	-2.56049	4.14831e-08
SLC25A25KO/WT	E7ERI8;E7EW49	CLASP2	0.534081	8.84793e-09		SLC25A44KO/WT	P47897	QARS1	-0.398168	6.11907e-08		SLC25A45KO/WT	O75439	PMPCB	0.73701	9.62756e-09		SLC25A48KO/WT	Q9UBS4	DNAJB11	0.476957	4.21993e-08
SLC25A25KO/WT	P49327	FASN	0.335149	8.92808e-09		SLC25A44KO/WT	Q8N5K1	CISD2	0.422159	6.42276e-08		SLC25A45KO/WT	A0A494C1M4;Q3SY69	ALDH1L2	-1.32348	9.65337e-09		SLC25A48KO/WT	Q01581	HMGCS1	-0.606165	4.2559e-08
SLC25A25KO/WT	Q8TD19	NEK9	0.657241	9.03156e-09		SLC25A44KO/WT	P26373	RPL13	0.886687	6.48735e-08		SLC25A45KO/WT	B4DDF4;B4DUT8;Q99439	CNN2	0.839586	9.67087e-09		SLC25A48KO/WT	P40222	TXLNA	0.56066	4.26113e-08
SLC25A25KO/WT	O60637	TSPAN3	0.799237	9.20354e-09		SLC25A44KO/WT	Q14694	USP10	0.537744	6.5824e-08		SLC25A45KO/WT	P36871	PGM1	-0.697832	1.00302e-08		SLC25A48KO/WT	Q13085	ACACA	-0.201701	4.26663e-08
SLC25A25KO/WT	O94925	GLS	1.83784	9.20354e-09		SLC25A44KO/WT	P43304	GPD2	-0.666363	6.63147e-08		SLC25A45KO/WT	P23919	DTYMK	-0.737948	1.03765e-08		SLC25A48KO/WT	E9PDI2;P40123	CAP2	-0.786281	4.32518e-08
SLC25A25KO/WT	P37802	TAGLN2	1.05143	9.21486e-09		SLC25A44KO/WT	P02545	LMNA	-1.46517	6.67497e-08		SLC25A45KO/WT	J3QRG6;P42771	CDKN2A	-2.08702	1.03822e-08		SLC25A48KO/WT	Q99613	EIF3C	-0.235374	4.53649e-08
SLC25A25KO/WT	H0YFD6;P40939	HADHA	-0.307579	9.28977e-09		SLC25A44KO/WT	A0A087X208;A0A494C0G5;A0A494C1I6;O00468	AGRN	-0.72694	6.77245e-08		SLC25A45KO/WT	P10109	FDX1	1.1749	1.05791e-08		SLC25A48KO/WT	O95239	KIF4A	-0.710797	4.54914e-08
SLC25A25KO/WT	P07996	THBS1	3.81703	9.60064e-09		SLC25A44KO/WT	Q15008	PSMD6	-0.757709	6.82646e-08		SLC25A45KO/WT	Q9UBB9	TFIP11	0.818363	1.08306e-08		SLC25A48KO/WT	H3BLV9;Q96SB4	SRPK1	-0.369286	4.61487e-08
SLC25A25KO/WT	Q6BCY4	CYB5R2	1.5684	9.60064e-09		SLC25A44KO/WT	O75306	NDUFS2	-1.31918	6.83301e-08		SLC25A45KO/WT	Q13813	SPTAN1	-0.609809	1.15067e-08		SLC25A48KO/WT	P21333	FLNA	-0.29821	4.61487e-08
SLC25A25KO/WT	P05023	ATP1A1	0.611172	9.66199e-09		SLC25A44KO/WT	Q92878	RAD50	-1.50646	6.95993e-08		SLC25A45KO/WT	A0A2R8Y5S7;P35241	RDX	-0.383017	1.21132e-08		SLC25A48KO/WT	E7EX44;Q05682	CALD1	-1.05973	4.64357e-08
SLC25A25KO/WT	Q7L266	ASRGL1	-1.8749	1.05791e-08		SLC25A44KO/WT	A0A0C4DGQ5;P04632	CAPNS1	-0.293151	6.9983e-08		SLC25A45KO/WT	P78417	GSTO1	-1.09121	1.21844e-08		SLC25A48KO/WT	A0A0U1RQM0;H0YMA4;Q15004	;PCLAF;PCLAF	-1.56064	4.66705e-08
SLC25A25KO/WT	P18031	PTPN1	0.557563	1.09428e-08		SLC25A44KO/WT	Q16531	DDB1	-0.506224	7.20464e-08		SLC25A45KO/WT	P23528	CFL1	-0.332928	1.22673e-08		SLC25A48KO/WT	P02765	AHSG	-0.917608	4.70023e-08
SLC25A25KO/WT	P00966	ASS1	-2.01085	1.13588e-08		SLC25A44KO/WT	P10644	PRKAR1A	-0.50013	7.34057e-08		SLC25A45KO/WT	P52895	AKR1C2	-3.80038	1.25599e-08		SLC25A48KO/WT	H0Y9X1;Q96EY4	TMA16	-1.55024	4.86556e-08
SLC25A25KO/WT	Q5T4S7	UBR4	0.331437	1.14321e-08		SLC25A44KO/WT	Q14019	COTL1	0.266986	7.4554e-08		SLC25A45KO/WT	P05114	HMGN1	1.59175	1.2748e-08		SLC25A48KO/WT	G5E9Z2	CLPTM1L	0.60893	4.94013e-08
SLC25A25KO/WT	A0A2R8Y430;P48637	GSS	-0.515551	1.15644e-08		SLC25A44KO/WT	Q5VT52	RPRD2	0.98238	7.53585e-08		SLC25A45KO/WT	P14550	AKR1A1	-0.703607	1.28292e-08		SLC25A48KO/WT	P51654	GPC3	0.888416	4.97806e-08
SLC25A25KO/WT	O14745	SLC9A3R1	-0.858142	1.15992e-08		SLC25A44KO/WT	E9PHI4;O94901	SUN1	0.858789	7.61468e-08		SLC25A45KO/WT	Q6NXT6	TAPT1	1.3004	1.30136e-08		SLC25A48KO/WT	A0A0C4DGQ8;Q6IAN0	DHRS7B	1.07033	4.98091e-08
SLC25A25KO/WT	A0A590UJ58;B0AZR9;P63092;Q5JWF2	GNAS	0.766735	1.20164e-08		SLC25A44KO/WT	O00622	CCN1	1.70979	7.66034e-08		SLC25A45KO/WT	E7EQ14;E7EQZ6;G5E9Z5;Q8NA56	TTC29	-1.35224	1.32053e-08		SLC25A48KO/WT	P29992	GNA11	-0.503065	5.04096e-08
SLC25A25KO/WT	E7EX44;Q05682	CALD1	0.934643	1.2321e-08		SLC25A44KO/WT	Q8NE86	MCU	-1.34338	7.81629e-08		SLC25A45KO/WT	A0A0A0MSA9;A0A0C4DG49;P15151	PVR	1.59455	1.3337e-08		SLC25A48KO/WT	O00483	NDUFA4	-0.846001	5.1359e-08
SLC25A25KO/WT	O60264	SMARCA5	-0.328234	1.2552e-08		SLC25A44KO/WT	F5H6I0;H0YLF3;P61769	B2M	-0.839184	7.8333e-08		SLC25A45KO/WT	P21399	ACO1	-0.602647	1.34236e-08		SLC25A48KO/WT	A8MXP9	MATR3	-1.10276	5.31864e-08
SLC25A25KO/WT	P09622	DLD	0.288319	1.25599e-08		SLC25A44KO/WT	Q96DG6	CMBL	-1.2783	7.88068e-08		SLC25A45KO/WT	Q08J23	NSUN2	0.556487	1.42744e-08		SLC25A48KO/WT	P05787	KRT8	1.35092	5.34286e-08
SLC25A25KO/WT	O15031	PLXNB2	0.344207	1.26549e-08		SLC25A44KO/WT	F8WCF8	WBP2NL	-1.16691	8.05167e-08		SLC25A45KO/WT	P35221	CTNNA1	-0.31319	1.44536e-08		SLC25A48KO/WT	Q12907	LMAN2	0.416827	5.40635e-08
SLC25A25KO/WT	A0A087WTM1;Q9Y6N7	ROBO1	1.73823	1.33955e-08		SLC25A44KO/WT	Q7LG56	RRM2B	0.844919	8.40859e-08		SLC25A45KO/WT	Q9BUP0	EFHD1	-0.594458	1.44548e-08		SLC25A48KO/WT	A0A494C1L5	LRBA	-0.625208	5.4272e-08
SLC25A25KO/WT	Q9HCC0	MCCC2	-0.561779	1.36459e-08		SLC25A44KO/WT	P49327	FASN	-0.277555	8.48273e-08		SLC25A45KO/WT	P21291	CSRP1	0.825759	1.44886e-08		SLC25A48KO/WT	O43852	CALU	-1.03945	5.4272e-08
SLC25A25KO/WT	E9PKG6;P80303	NUCB2	0.503231	1.481e-08		SLC25A44KO/WT	P29992	GNA11	-0.560488	8.58543e-08		SLC25A45KO/WT	Q9NR12	PDLIM7	0.766091	1.465e-08		SLC25A48KO/WT	Q12948	FOXC1	-1.20546	5.44953e-08
SLC25A25KO/WT	O60701	UGDH	-0.792975	1.54742e-08		SLC25A44KO/WT	O95571	ETHE1	-0.784362	8.59358e-08		SLC25A45KO/WT	P51911	CNN1	1.44035	1.481e-08		SLC25A48KO/WT	Q9Y4W6	AFG3L2	0.618851	5.48173e-08
SLC25A25KO/WT	H0YGM0;Q9H078	CLPB	-1.23634	1.58088e-08		SLC25A44KO/WT	P55809	OXCT1	-1.08674	8.61445e-08		SLC25A45KO/WT	A0A087WVF7;Q9NZM3	ITSN2	3.21022	1.50079e-08		SLC25A48KO/WT	Q16513	PKN2	-0.733875	5.76935e-08
SLC25A25KO/WT	O75976	CPD	0.657558	1.59308e-08		SLC25A44KO/WT	P09543	CNP	-0.745601	8.63003e-08		SLC25A45KO/WT	Q06323	PSME1	-0.705909	1.59997e-08		SLC25A48KO/WT	A0A087WTW0;A0A087WVR3;Q96T88	UHRF1	-0.47667	5.77675e-08
SLC25A25KO/WT	Q9BRP4	PAAF1	-1.3051	1.60217e-08		SLC25A44KO/WT	Q9NPD8	UBE2T	0.566436	8.85556e-08		SLC25A45KO/WT	Q9UKY7	CDV3	1.17546	1.62846e-08		SLC25A48KO/WT	A0A2R8Y478;A6NNI4;G8JLH6;P21926	CD9	-1.36259	5.80263e-08
SLC25A25KO/WT	Q5T4K2;Q5T4K3;Q5T4K4;Q9NY26	SLC39A1	1.90537	1.61565e-08		SLC25A44KO/WT	Q16643	DBN1	0.410454	8.97023e-08		SLC25A45KO/WT	I3L1L9;I3L1R7;Q99447	PCYT2	-1.14301	1.63421e-08		SLC25A48KO/WT	A0A0S2Z4G6;P09493	TPM1	1.34205	5.9242e-08
SLC25A25KO/WT	Q99715	COL12A1	0.431809	1.67194e-08		SLC25A44KO/WT	Q9UNH7	SNX6	-0.419554	9.64063e-08		SLC25A45KO/WT	Q14165	MLEC	-0.774173	1.64514e-08		SLC25A48KO/WT	A0A5F9ZI21;Q92974;V9GYM8	ARHGEF2	-1.41034	5.97352e-08
SLC25A25KO/WT	Q03393	PTS	1.02878	1.67979e-08		SLC25A44KO/WT	A0A1B0GVI7;A0A2R8Y7G1;P35869	;AHR;AHR	-0.789552	9.76871e-08		SLC25A45KO/WT	Q9UBS4	DNAJB11	0.517813	1.65563e-08		SLC25A48KO/WT	P00558	PGK1	0.544939	6.05357e-08
SLC25A25KO/WT	Q9BY32	ITPA	-0.415529	1.68065e-08		SLC25A44KO/WT	H7BYT1;P48730	CSNK1D	0.657599	9.90701e-08		SLC25A45KO/WT	P62166	NCS1	-0.581246	1.67081e-08		SLC25A48KO/WT	O95989	NUDT3	-0.66794	6.08669e-08
SLC25A25KO/WT	P00918	CA2	-1.65146	1.69265e-08		SLC25A44KO/WT	P42166	TMPO	1.77326	9.95271e-08		SLC25A45KO/WT	Q9UHD8	SEPTIN9	-1.19442	1.67194e-08		SLC25A48KO/WT	P17174	GOT1	0.49828	6.21761e-08
SLC25A25KO/WT	O43678	NDUFA2	-0.924734	1.6992e-08		SLC25A44KO/WT	P08559	PDHA1	-0.304678	9.99751e-08		SLC25A45KO/WT	P62330	ARF6	-0.878312	1.70819e-08		SLC25A48KO/WT	Q12797	ASPH	0.607884	6.37528e-08
SLC25A25KO/WT	P10606	COX5B	-0.395997	1.70819e-08		SLC25A44KO/WT	Q9HCC0	MCCC2	-0.39387	1.01954e-07		SLC25A45KO/WT	C9K0I4;F8WBF4;F8WDH1;P56557	TMEM50B	-1.62236	1.71017e-08		SLC25A48KO/WT	P38159	RBMX	-0.648914	6.42401e-08
SLC25A25KO/WT	P25705	ATP5F1A	-0.224733	1.72692e-08		SLC25A44KO/WT	M0R0F0;P46782	RPS5	0.534576	1.0576e-07		SLC25A45KO/WT	Q9BQA1	WDR77	-0.652903	1.72978e-08		SLC25A48KO/WT	K7ERE3;P13646	KRT13	1.02743	6.67621e-08
SLC25A25KO/WT	P61457	PCBD1	-0.637135	1.72692e-08		SLC25A44KO/WT	F8W1A4;P54819	AK2	-0.278534	1.07073e-07		SLC25A45KO/WT	P55072	VCP	0.819772	1.74047e-08		SLC25A48KO/WT	Q9Y2W1	THRAP3	-1.17217	6.67621e-08
SLC25A25KO/WT	Q53EP0	FNDC3B	0.779611	1.72692e-08		SLC25A44KO/WT	P00156	MT-CYB	-2.26656	1.07073e-07		SLC25A45KO/WT	O00767	SCD	-1.87761	1.79874e-08		SLC25A48KO/WT	P07900	HSP90AA1	-0.358342	6.74873e-08
SLC25A25KO/WT	A0A0A0MTQ5;G3V556;P56378	ATP5MPL	-1.44232	1.74782e-08		SLC25A44KO/WT	P53621	COPA	-0.274085	1.08635e-07		SLC25A45KO/WT	Q9UHG3	PCYOX1	-0.45264	1.79874e-08		SLC25A48KO/WT	A0A140T9T7;Q03518	TAP1	-1.08442	6.7727e-08
SLC25A25KO/WT	P52895	AKR1C2	-2.3517	1.75459e-08		SLC25A44KO/WT	P53004	BLVRA	-0.376227	1.08969e-07		SLC25A45KO/WT	F8VPD4;P27708	CAD	-0.982218	1.84897e-08		SLC25A48KO/WT	Q9NZL9	MAT2B	-0.48365	6.78961e-08
SLC25A25KO/WT	P51970	NDUFA8	-1.01281	1.76031e-08		SLC25A44KO/WT	P23528	CFL1	-0.476247	1.10077e-07		SLC25A45KO/WT	M0R0F0;P46782	RPS5	0.666874	1.85658e-08		SLC25A48KO/WT	B3KNX7;E9PM17;Q13153	PAK1	-1.60943	7.58596e-08
SLC25A25KO/WT	P78344	EIF4G2	0.416947	1.76926e-08		SLC25A44KO/WT	Q8TCS8	PNPT1	1.11624	1.14449e-07		SLC25A45KO/WT	Q9HDC9	APMAP	-0.660507	1.86419e-08		SLC25A48KO/WT	P41091	EIF2S3	0.444221	7.59887e-08
SLC25A25KO/WT	P42167	TMPO	0.682801	1.79903e-08		SLC25A44KO/WT	O95433	AHSA1	-0.39362	1.15767e-07		SLC25A45KO/WT	P29474	NOS3	-1.34505	1.88575e-08		SLC25A48KO/WT	C9JNW5;C9JXB8;P83731	RPL24	-0.644346	7.61019e-08
SLC25A25KO/WT	F8W038;Q8IXM2	C17orf49;BAP18	-0.860703	1.80656e-08		SLC25A44KO/WT	Q05048	CSTF1	-0.620501	1.15796e-07		SLC25A45KO/WT	Q14204	DYNC1H1	-0.367412	1.92164e-08		SLC25A48KO/WT	P12814	ACTN1	-0.452697	7.8526e-08
SLC25A25KO/WT	P21964	COMT	1.32104	1.85176e-08		SLC25A44KO/WT	P55072	VCP	0.724253	1.18128e-07		SLC25A45KO/WT	Q13228	SELENBP1	-1.11911	1.98365e-08		SLC25A48KO/WT	Q9P2E9	RRBP1	-0.363079	7.85779e-08
SLC25A25KO/WT	A0A0A0MRE3;G3V5X4;Q8WXH0	SYNE2	-0.729949	1.86419e-08		SLC25A44KO/WT	P16401	H1-5	1.13139	1.23366e-07		SLC25A45KO/WT	P25490	YY1	-1.39422	2.05423e-08		SLC25A48KO/WT	P37837	TALDO1	0.527577	8.04608e-08
SLC25A25KO/WT	O43823	AKAP8	0.437486	1.87762e-08		SLC25A44KO/WT	P11047	LAMC1	-0.374507	1.23459e-07		SLC25A45KO/WT	Q9Y3Z3	SAMHD1	-0.821441	2.07131e-08		SLC25A48KO/WT	O75663	TIPRL	-0.490236	8.08222e-08
SLC25A25KO/WT	O95716	RAB3D	-0.840632	1.9279e-08		SLC25A44KO/WT	Q9Y4W6	AFG3L2	0.438902	1.23459e-07		SLC25A45KO/WT	Q0VF96	CGNL1	-0.992691	2.21358e-08		SLC25A48KO/WT	Q15555	MAPRE2	-1.06018	8.23117e-08
SLC25A25KO/WT	P36871	PGM1	-0.805441	1.98107e-08		SLC25A44KO/WT	A0A494C017;A0A499FIY8;C9JC07;C9JJV6;C9JZL8;Q96S97	MYADM	1.8709	1.26945e-07		SLC25A45KO/WT	Q15102	PAFAH1B3	-0.509603	2.33965e-08		SLC25A48KO/WT	Q16698	DECR1	0.92775	8.24766e-08
SLC25A25KO/WT	O15230	LAMA5	0.751472	1.99451e-08		SLC25A44KO/WT	A0A087WVA1;P62341;Q6IAK0	SELENOT	-1.57257	1.27776e-07		SLC25A45KO/WT	P55327	TPD52	-0.773315	2.37637e-08		SLC25A48KO/WT	O00560	SDCBP	-0.344108	8.53581e-08
SLC25A25KO/WT	Q5TFE4	NT5DC1	-0.720124	2.01416e-08		SLC25A44KO/WT	E9PR30;P62861	FAU	3.03383	1.31451e-07		SLC25A45KO/WT	P00966	ASS1	-1.56811	2.39071e-08		SLC25A48KO/WT	Q9BVS4	RIOK2	-0.668145	8.58086e-08
SLC25A25KO/WT	P00338	LDHA	0.296536	2.03505e-08		SLC25A44KO/WT	A0A0C4DGS1;P39656	DDOST	-0.708657	1.36198e-07		SLC25A45KO/WT	K7EIY6;Q9BV68	RNF126	1.50489	2.41346e-08		SLC25A48KO/WT	Q9UQE7	SMC3	0.528544	8.65856e-08
SLC25A25KO/WT	P13797	PLS3	-0.80266	2.06399e-08		SLC25A44KO/WT	Q8WWM7	ATXN2L	1.37686	1.41729e-07		SLC25A45KO/WT	Q9UNM6	PSMD13	0.454649	2.43475e-08		SLC25A48KO/WT	B7Z2R7	ACBD5	-0.663525	8.79373e-08
SLC25A25KO/WT	A0A494C0V2	PTPRZ1	-1.75324	2.11544e-08		SLC25A44KO/WT	P29474	NOS3	-0.778397	1.41842e-07		SLC25A45KO/WT	P62899	RPL31	0.59228	2.45187e-08		SLC25A48KO/WT	P12268	IMPDH2	0.421711	8.83079e-08
SLC25A25KO/WT	O00154	ACOT7	0.482297	2.14819e-08		SLC25A44KO/WT	P08670	VIM	-4.30942	1.43082e-07		SLC25A45KO/WT	Q92930	RAB8B	-0.688762	2.49809e-08		SLC25A48KO/WT	O60664	PLIN3	-0.819649	8.96178e-08
SLC25A25KO/WT	O00425	IGF2BP3	0.791686	2.16045e-08		SLC25A44KO/WT	Q9NSE4	IARS2	-0.382254	1.43737e-07		SLC25A45KO/WT	E9PLS9;E9PS18;H0YEN6;O76062	TM7SF2	-1.47684	2.50028e-08		SLC25A48KO/WT	B4E3T4;Q93062	RBPMS	0.948209	9.13248e-08
SLC25A25KO/WT	P29401	TKT	-0.485154	2.16045e-08		SLC25A44KO/WT	A0A2R8Y4P4;A0A2R8Y7S2;A0A2R8YGG3;P51532;Q9HBD4	SMARCA4	0.714865	1.44984e-07		SLC25A45KO/WT	P78330	PSPH	0.462607	2.52598e-08		SLC25A48KO/WT	P28331	NDUFS1	-0.426974	9.25355e-08
SLC25A25KO/WT	P25774	CTSS	-3.67953	2.18481e-08		SLC25A44KO/WT	A0A087X0R6;Q9UMY4	SNX12	0.454336	1.47652e-07		SLC25A45KO/WT	A0A2R8Y484;Q08722	CD47	1.93335	2.55153e-08		SLC25A48KO/WT	Q8NFV4	ABHD11	-1.034	9.26579e-08
SLC25A25KO/WT	C9J0K6;P30626	SRI	-0.587872	2.21358e-08		SLC25A44KO/WT	Q01813	PFKP	-0.918931	1.48728e-07		SLC25A45KO/WT	Q13938	CAPS	-4.21238	2.70452e-08		SLC25A48KO/WT	Q8NI22	MCFD2	-1.04793	9.2891e-08
SLC25A25KO/WT	Q8N4X5	AFAP1L2	3.0707	2.21358e-08		SLC25A44KO/WT	O14828	SCAMP3	0.623373	1.49277e-07		SLC25A45KO/WT	E7EPM6;P33121	ACSL1	0.844027	2.75901e-08		SLC25A48KO/WT	P16220	CREB1	-0.445422	9.39751e-08
SLC25A25KO/WT	P14625	HSP90B1	0.547897	2.31501e-08		SLC25A44KO/WT	H0YNG3;P67812	SEC11A	-1.28939	1.51052e-07		SLC25A45KO/WT	Q96SB3	PPP1R9B	-0.28806	2.7746e-08		SLC25A48KO/WT	C9JRZ6;Q9NX63	CHCHD3	-0.496012	9.48114e-08
SLC25A25KO/WT	A0A087WT00;Q8IX05	CD302	2.49344	2.3392e-08		SLC25A44KO/WT	Q66K14	TBC1D9B	-0.298917	1.5131e-07		SLC25A45KO/WT	Q13085	ACACA	-0.092532	2.83023e-08		SLC25A48KO/WT	Q9NYF8	BCLAF1	-0.847639	9.67359e-08
SLC25A25KO/WT	O95999	BCL10	0.639295	2.33965e-08		SLC25A44KO/WT	P27986	PIK3R1	-0.849806	1.52188e-07		SLC25A45KO/WT	Q15126	PMVK	-1.30137	2.83023e-08		SLC25A48KO/WT	Q9BRP4	PAAF1	-0.932816	9.73075e-08
SLC25A25KO/WT	C9JZG9;C9JZY6;P62256	UBE2H	-0.363803	2.40503e-08		SLC25A44KO/WT	Q9H1E3	NUCKS1	1.6582	1.52188e-07		SLC25A45KO/WT	Q9Y3U8	RPL36	0.77906	2.83023e-08		SLC25A48KO/WT	Q9H8V3	ECT2	0.912106	9.73356e-08
SLC25A25KO/WT	I3L0E3	hCG_1984214	-0.415736	2.43432e-08		SLC25A44KO/WT	P40429	RPL13A	0.334148	1.52456e-07		SLC25A45KO/WT	Q9H9Z2	LIN28A	1.42017	2.8567e-08		SLC25A48KO/WT	P11388	TOP2A	-0.447554	9.80743e-08
SLC25A25KO/WT	Q9UI36	DACH1	2.36934	2.50071e-08		SLC25A44KO/WT	F5H6E2;O00159	MYO1C	-0.293429	1.52735e-07		SLC25A45KO/WT	P60510	PPP4C	-0.955073	2.87676e-08		SLC25A48KO/WT	E9PCR7;E9PDF2;Q02218	OGDH	-0.870242	1.00651e-07
SLC25A25KO/WT	P17655	CAPN2	0.728805	2.50345e-08		SLC25A44KO/WT	Q9BPU6	DPYSL5	0.331539	1.54393e-07		SLC25A45KO/WT	P00568;Q5T9B7	AK1	-1.16888	2.9798e-08		SLC25A48KO/WT	Q9GZT3	SLIRP	0.409229	1.02075e-07
SLC25A25KO/WT	Q16718	NDUFA5	-0.831867	2.52598e-08		SLC25A44KO/WT	P62495	ETF1	0.454637	1.55768e-07		SLC25A45KO/WT	Q16531	DDB1	-0.472375	2.98291e-08		SLC25A48KO/WT	A0A087X0H7;Q8NEL9	DDHD1	-1.60241	1.02497e-07
SLC25A25KO/WT	H7BZJ3	PDIA3	0.520178	2.59406e-08		SLC25A44KO/WT	Q9H7P6	MVB12B	1.42574	1.5834e-07		SLC25A45KO/WT	Q9Y6I9	TEX264	0.700141	3.0279e-08		SLC25A48KO/WT	P30837	ALDH1B1	-0.83108	1.02694e-07
SLC25A25KO/WT	Q15056	EIF4H	1.10061	2.59406e-08		SLC25A44KO/WT	Q14011	CIRBP	-0.91255	1.58389e-07		SLC25A45KO/WT	P16401	H1-5	0.852892	3.03336e-08		SLC25A48KO/WT	Q96GK7	FAHD2A	0.983696	1.04059e-07
SLC25A25KO/WT	K7ES61;Q9BYD3	MRPL4	-0.620041	2.6838e-08		SLC25A44KO/WT	P37268	FDFT1	-1.27568	1.64596e-07		SLC25A45KO/WT	P57729	RAB38	-1.8554	3.12032e-08		SLC25A48KO/WT	O76070	SNCG	-0.95011	1.04916e-07
SLC25A25KO/WT	D6RHD0	ELOVL7	3.60797	2.72293e-08		SLC25A44KO/WT	P10515	DLAT	0.489343	1.67568e-07		SLC25A45KO/WT	O94925	GLS	0.57692	3.15164e-08		SLC25A48KO/WT	P50402	EMD	-1.25368	1.06181e-07
SLC25A25KO/WT	Q08623	PUDP	0.823749	2.74575e-08		SLC25A44KO/WT	A0A087WTF3;A0A087WZ65;Q12955	ANK3	1.32885	1.68396e-07		SLC25A45KO/WT	Q9BZA7;Q9BZA8	PCDH11X;PCDH11Y	-2.15109	3.19544e-08		SLC25A48KO/WT	Q9BQ04	RBM4B	-2.34463	1.06181e-07
SLC25A25KO/WT	D6RCD0;Q8NBQ5	HSD17B11	1.84307	2.76536e-08		SLC25A44KO/WT	A0A2R8Y5S7;P35241	RDX	-0.301831	1.68912e-07		SLC25A45KO/WT	O00461	GOLIM4	-0.466522	3.20735e-08		SLC25A48KO/WT	Q9H3U1	UNC45A	-0.456261	1.08622e-07
SLC25A25KO/WT	P04083	ANXA1	-0.697157	2.87676e-08		SLC25A44KO/WT	P05141	SLC25A5	-0.64766	1.7047e-07		SLC25A45KO/WT	O95487	SEC24B	0.884988	3.32591e-08		SLC25A48KO/WT	A0A0A0MR02;P45880	VDAC2	0.359167	1.08707e-07
SLC25A25KO/WT	P54577	YARS1	-0.311644	2.92489e-08		SLC25A44KO/WT	Q9H840	GEMIN7	1.22222	1.70534e-07		SLC25A45KO/WT	O60814;P62807	H2BC12;H2BC4	-1.1114	3.5132e-08		SLC25A48KO/WT	P07437;Q5JP53	TUBB	-1.51455	1.09085e-07
SLC25A25KO/WT	Q13155	AIMP2	-0.433974	3.0738e-08		SLC25A44KO/WT	O60488	ACSL4	-1.55185	1.72577e-07		SLC25A45KO/WT	Q15833	STXBP2	-0.974405	3.52796e-08		SLC25A48KO/WT	Q92890	UFD1	0.53865	1.12588e-07
SLC25A25KO/WT	Q14258	TRIM25	-0.658584	3.0738e-08		SLC25A44KO/WT	Q9UKY7	CDV3	1.83561	1.75064e-07		SLC25A45KO/WT	Q3ZCQ8	TIMM50	0.509583	3.66459e-08		SLC25A48KO/WT	A0A494C0G1;H0Y987;O95394	PGM3	0.357607	1.12796e-07
SLC25A25KO/WT	Q7Z4F1	LRP10	3.10862	3.12032e-08		SLC25A44KO/WT	O76021	RSL1D1	0.695235	1.7516e-07		SLC25A45KO/WT	A0A3B3IUD7;Q14690	PDCD11	0.388192	3.66777e-08		SLC25A48KO/WT	P18583	SON	-0.792311	1.13041e-07
SLC25A25KO/WT	Q9NZ08	ERAP1	-1.06077	3.27311e-08		SLC25A44KO/WT	G3V1J0;Q9H6Y2	WDR55	-2.67569	1.76689e-07		SLC25A45KO/WT	Q8WVX9	FAR1	-1.04001	3.73167e-08		SLC25A48KO/WT	Q96AC1	FERMT2	0.212937	1.13547e-07
SLC25A25KO/WT	P35221	CTNNA1	0.359609	3.31359e-08		SLC25A44KO/WT	Q9UIQ6	LNPEP	-0.729701	1.79922e-07		SLC25A45KO/WT	O14617	AP3D1	-0.366957	3.87381e-08		SLC25A48KO/WT	O43294	TGFB1I1	-0.350812	1.15195e-07
SLC25A25KO/WT	P02649	APOE	2.33263	3.31533e-08		SLC25A44KO/WT	K7ELL7	PRKCSH	0.357478	1.81298e-07		SLC25A45KO/WT	Q7Z417	NUFIP2	1.23448	3.88185e-08		SLC25A48KO/WT	Q9HD20	ATP13A1	0.926657	1.16361e-07
SLC25A25KO/WT	A0A087WWM4;F8WAN9;H0YLV5;H0YMB3;H0YNJ6;Q9P2T1	GMPR2	-0.676268	3.33835e-08		SLC25A44KO/WT	A0A087WYS1;E7EUC7;Q16851	UGP2	1.09639	1.88905e-07		SLC25A45KO/WT	Q96GA3	LTV1	0.789226	3.90634e-08		SLC25A48KO/WT	P25685	DNAJB1	-0.231688	1.22966e-07
SLC25A25KO/WT	D6RFG8;P27707	DCK	0.34732	3.36873e-08		SLC25A44KO/WT	Q9H9Z2	LIN28A	1.88192	1.93158e-07		SLC25A45KO/WT	P49773	HINT1	0.946915	4.01906e-08		SLC25A48KO/WT	Q9H3K6	BOLA2	-0.761039	1.23189e-07
SLC25A25KO/WT	A0A0G2JLX3;A0A0G2JMG8;A0A0G2JPQ2	NLRP2	1.3242	3.38079e-08		SLC25A44KO/WT	P82094	TMF1	0.892713	1.9422e-07		SLC25A45KO/WT	Q56VL3	OCIAD2	-1.06345	4.04752e-08		SLC25A48KO/WT	Q8NFX7	STXBP6	-1.40524	1.25905e-07
SLC25A25KO/WT	Q9UBQ7	GRHPR	-0.62952	3.38079e-08		SLC25A44KO/WT	Q01469	FABP5	-1.42153	1.95159e-07		SLC25A45KO/WT	A0A2R8Y430;P48637	GSS	-0.590762	4.06686e-08		SLC25A48KO/WT	P52926	HMGA2	1.77641	1.26528e-07
SLC25A25KO/WT	D6RGV5;D6RIE3;H0UI06;P14406	COX7A2	-0.849178	3.38252e-08		SLC25A44KO/WT	P00403	MT-CO2	-0.564125	1.97894e-07		SLC25A45KO/WT	E9PR30;P62861	FAU	3.0196	4.26465e-08		SLC25A48KO/WT	Q15750	TAB1	-0.372027	1.30128e-07
SLC25A25KO/WT	P40926	MDH2	-0.356894	3.42662e-08		SLC25A44KO/WT	Q9Y2A7	NCKAP1	-0.437536	1.97927e-07		SLC25A45KO/WT	P23634	ATP2B4	-1.55271	4.41689e-08		SLC25A48KO/WT	Q9Y512	SAMM50	0.559871	1.32063e-07
SLC25A25KO/WT	Q8NEZ5	FBXO22	-0.806674	3.48719e-08		SLC25A44KO/WT	Q14247	CTTN	0.520877	1.98329e-07		SLC25A45KO/WT	B1ALA9;P60891	PRPS1	-0.327481	4.42086e-08		SLC25A48KO/WT	Q16643	DBN1	-0.430453	1.33099e-07
SLC25A25KO/WT	G3V0I5;P49821	NDUFV1	-0.689029	3.59819e-08		SLC25A44KO/WT	Q9Y3U8	RPL36	0.690613	1.9852e-07		SLC25A45KO/WT	Q5W0V3	FAM160B1	-0.823167	4.54907e-08		SLC25A48KO/WT	B4DUD2;C9IYT2;C9IZ27;C9JEN3;C9JW19;C9JWV9;F8WDY4;Q969X1	TMBIM1	0.471313	1.33449e-07
SLC25A25KO/WT	Q04828	AKR1C1	-2.25159	3.60547e-08		SLC25A44KO/WT	Q9H6R4	NOL6	0.414548	2.0146e-07		SLC25A45KO/WT	P10515	DLAT	1.18024	4.66705e-08		SLC25A48KO/WT	A0A087WYU2;H3BNB2;H3BS73;Q96S19	METTL26	-0.880977	1.36598e-07
SLC25A25KO/WT	Q14254	FLOT2	1.04744	3.63197e-08		SLC25A44KO/WT	P07305	H1-0	-0.693357	2.04442e-07		SLC25A45KO/WT	J3QRS3;O14950;P19105	MYL12A;MYL12B;MYL12A	-0.572054	4.82952e-08		SLC25A48KO/WT	P0DN79;P35520	CBSL;CBS	0.66352	1.40575e-07
SLC25A25KO/WT	D6RFM5;P31040	SDHA	-0.530296	3.64539e-08		SLC25A44KO/WT	P31949	S100A11	-1.38453	2.07517e-07		SLC25A45KO/WT	Q5T4S7	UBR4	0.344082	4.9328e-08		SLC25A48KO/WT	Q9H425	C1orf198	-1.81119	1.40758e-07
SLC25A25KO/WT	P05141	SLC25A5	-0.882659	3.73053e-08		SLC25A44KO/WT	E9PCR7;E9PDF2;Q02218	OGDH	-0.976873	2.08619e-07		SLC25A45KO/WT	P14868	DARS1	-0.239929	5.01783e-08		SLC25A48KO/WT	F5H6I0;H0YLF3;P61769	B2M	-0.733109	1.4115e-07
SLC25A25KO/WT	Q86WA8	LONP2	0.605701	3.87747e-08		SLC25A44KO/WT	Q01995	TAGLN	0.98367	2.10307e-07		SLC25A45KO/WT	Q96PU5	NEDD4L	-0.892003	5.07001e-08		SLC25A48KO/WT	A0MZ66	SHTN1	-0.921464	1.41709e-07
SLC25A25KO/WT	J3QL56;O75880	SCO1	-0.0013152	3.88185e-08		SLC25A44KO/WT	H0YD48;H0YE97;H0YEY8	PICALM	1.95099	2.12163e-07		SLC25A45KO/WT	O75306	NDUFS2	-1.02349	5.13624e-08		SLC25A48KO/WT	J3KTA4;P17844	DDX5	0.235064	1.44709e-07
SLC25A25KO/WT	Q9ULH0	KIDINS220	0.802265	3.93498e-08		SLC25A44KO/WT	Q13057	COASY	-0.609961	2.20991e-07		SLC25A45KO/WT	Q66K14	TBC1D9B	-0.551236	5.14538e-08		SLC25A48KO/WT	O14957	UQCR11	-2.41665	1.4715e-07
SLC25A25KO/WT	P04181	OAT	0.8791	3.99335e-08		SLC25A44KO/WT	P23258	TUBG1	-0.714132	2.23133e-07		SLC25A45KO/WT	P41250	GARS1	0.48132	5.15149e-08		SLC25A48KO/WT	A0A2R8Y543;A0A2R8Y5A3;A0A2R8Y804;A0A2R8YCH5;P35222	CTNNB1	-1.1121	1.48039e-07
SLC25A25KO/WT	P35613	BSG	0.277591	3.99518e-08		SLC25A44KO/WT	P46060	RANGAP1	0.591079	2.24227e-07		SLC25A45KO/WT	O60725	ICMT	1.20448	5.16969e-08		SLC25A48KO/WT	A0A2R8Y623	RPS7	-3.37257	1.51059e-07
SLC25A25KO/WT	Q9BYT8	NLN	-0.407913	4.00708e-08		SLC25A44KO/WT	Q03393	PTS	1.98531	2.27698e-07		SLC25A45KO/WT	G3V1L9;Q07157	TJP1	-0.346904	5.303e-08		SLC25A48KO/WT	P11137	MAP2	-1.96506	1.52055e-07
SLC25A25KO/WT	A0A494C0W5;Q86WV6	STING1	-2.49086	4.04038e-08		SLC25A44KO/WT	K7ELQ9;Q6UW68	TMEM205	-0.181215	2.28291e-07		SLC25A45KO/WT	Q99805	TM9SF2	-0.40169	5.38631e-08		SLC25A48KO/WT	P40763	STAT3	-0.97192	1.55075e-07
SLC25A25KO/WT	A0A2R8YDQ9;Q9P2R7	SUCLA2	-0.46459	4.12763e-08		SLC25A44KO/WT	Q14847	LASP1	1.10812	2.32063e-07		SLC25A45KO/WT	H0YNH8;Q9BZF9	UACA	-0.930827	5.4272e-08		SLC25A48KO/WT	O43707	ACTN4	-0.266502	1.57426e-07
SLC25A25KO/WT	P02545	LMNA	-1.77306	4.14962e-08		SLC25A44KO/WT	Q06787	FMR1	-0.402578	2.35244e-07		SLC25A45KO/WT	Q8N4X5	AFAP1L2	-0.878821	5.4272e-08		SLC25A48KO/WT	P29317	EPHA2	0.898012	1.57848e-07
SLC25A25KO/WT	Q8IZV5	RDH10	1.40572	4.2874e-08		SLC25A44KO/WT	Q9BUF5	TUBB6	0.466211	2.3686e-07		SLC25A45KO/WT	Q969V3	NCLN	0.379542	5.58193e-08		SLC25A48KO/WT	P18124	RPL7	0.29557	1.58389e-07
SLC25A25KO/WT	Q9Y624	F11R	1.72908	4.29154e-08		SLC25A44KO/WT	Q9UK76	JPT1	1.80827	2.38734e-07		SLC25A45KO/WT	A0A087WXM8;P50895	BCAM	-1.64998	5.73303e-08		SLC25A48KO/WT	F5H6X2;F5H7F6;P10620	MGST1	-1.03711	1.58724e-07
SLC25A25KO/WT	O94973	AP2A2	-0.380154	4.34053e-08		SLC25A44KO/WT	Q9Y2Q3	GSTK1	-0.766699	2.41744e-07		SLC25A45KO/WT	A0A2R8YFH5;Q15437	SEC23B	0.67537	5.77455e-08		SLC25A48KO/WT	Q14315	FLNC	0.317465	1.58878e-07
SLC25A25KO/WT	O60566	BUB1B	0.582181	4.37149e-08		SLC25A44KO/WT	Q8TAT6	NPLOC4	0.617766	2.46526e-07		SLC25A45KO/WT	Q96GC9	VMP1	-1.74847	5.86942e-08		SLC25A48KO/WT	Q14696	MESD	-0.54845	1.6105e-07
SLC25A25KO/WT	Q96AC1	FERMT2	0.562893	4.38977e-08		SLC25A44KO/WT	Q6P2E9	EDC4	0.755853	2.50192e-07		SLC25A45KO/WT	P10606	COX5B	0.903996	5.87518e-08		SLC25A48KO/WT	P49792	RANBP2	-0.249697	1.6149e-07
SLC25A25KO/WT	Q13242	SRSF9	0.364832	4.4001e-08		SLC25A44KO/WT	Q9UQE7	SMC3	0.344392	2.50192e-07		SLC25A45KO/WT	Q9P016	THYN1	-0.405863	6.10017e-08		SLC25A48KO/WT	P16949	STMN1	-1.43416	1.61588e-07
SLC25A25KO/WT	K7ELL7	PRKCSH	0.437972	4.4138e-08		SLC25A44KO/WT	P78417	GSTO1	-0.888146	2.5059e-07		SLC25A45KO/WT	Q27J81	INF2	-1.1855	6.20035e-08		SLC25A48KO/WT	M0QZL9	LSR	-1.20277	1.61701e-07
SLC25A25KO/WT	P49588	AARS1	0.262047	4.41689e-08		SLC25A44KO/WT	P16989	YBX3	1.73662	2.51621e-07		SLC25A45KO/WT	Q8N3R9	MPP5	-1.10186	6.21761e-08		SLC25A48KO/WT	P62070	RRAS2	-0.702839	1.6384e-07
SLC25A25KO/WT	Q9UBT2	UBA2	0.250647	4.54907e-08		SLC25A44KO/WT	A0A087WWM6;E7EQL6;O43272	PRODH	-2.37166	2.53452e-07		SLC25A45KO/WT	A2A2F4;Q969W9	PMEPA1	-0.760682	6.2281e-08		SLC25A48KO/WT	O75306	NDUFS2	-0.851393	1.64185e-07
SLC25A25KO/WT	P41214	EIF2D	-0.434586	4.55267e-08		SLC25A44KO/WT	Q9UQ80	PA2G4	-0.307608	2.55342e-07		SLC25A45KO/WT	Q9ULH0	KIDINS220	-0.531643	6.42401e-08		SLC25A48KO/WT	P11940	PABPC1	0.261741	1.66849e-07
SLC25A25KO/WT	O14548	COX7A2L	-1.26579	4.55712e-08		SLC25A44KO/WT	H0Y599;Q8N1I0	DOCK4	2.01016	2.55831e-07		SLC25A45KO/WT	P14209	CD99	-1.33936	6.47242e-08		SLC25A48KO/WT	Q9UGI8	TES	-0.914038	1.66965e-07
SLC25A25KO/WT	Q99460	PSMD1	-0.286868	4.61286e-08		SLC25A44KO/WT	P38117	ETFB	-0.164352	2.55932e-07		SLC25A45KO/WT	P51991	HNRNPA3	-0.844577	6.49041e-08		SLC25A48KO/WT	P41743	PRKCI	-0.465284	1.67038e-07
SLC25A25KO/WT	B3KSI3;M0QXF9;M0QZ10;M0QZP4;O15382	BCAT2	-1.08312	4.82416e-08		SLC25A44KO/WT	P62424	RPL7A	0.78223	2.55932e-07		SLC25A45KO/WT	P23526	AHCY	0.62881	6.56449e-08		SLC25A48KO/WT	Q08211	DHX9	-0.19109	1.67462e-07
SLC25A25KO/WT	Q6UW63	POGLUT2	0.711513	4.93067e-08		SLC25A44KO/WT	B0S8I6;Q14320	FAM50A	0.97755	2.63152e-07		SLC25A45KO/WT	A0A0A0MTI1;Q15392	DHCR24	-0.917559	6.61649e-08		SLC25A48KO/WT	E9PM92;O00193	C11orf58;SMAP	-2.17786	1.71175e-07
SLC25A25KO/WT	Q9BWD1	ACAT2	1.28056	5.01693e-08		SLC25A44KO/WT	F8W726;Q14157	UBAP2L	1.12418	2.64981e-07		SLC25A45KO/WT	H3BSS0	MT1G	-1.38347	6.63227e-08		SLC25A48KO/WT	Q92522	H1FX	-0.576435	1.72615e-07
SLC25A25KO/WT	A0A2R8Y4M1;A0A2R8Y615;A0A2R8YGW2;A0A5F9ZHK1;Q9NZA1	CLIC5	-1.91267	5.02739e-08		SLC25A44KO/WT	P0DP23;P0DP24;P0DP25	CALM1;CALM2;CALM3	-0.469255	2.67091e-07		SLC25A45KO/WT	P04899	GNAI2	-0.719251	6.67497e-08		SLC25A48KO/WT	O94925	GLS	0.750248	1.74619e-07
SLC25A25KO/WT	A6PW57;Q99755	PIP5K1A	0.729052	5.06786e-08		SLC25A44KO/WT	Q07021	C1QBP	-0.539105	2.68292e-07		SLC25A45KO/WT	E9PQW4;P27361	MAPK3	-0.448827	6.71664e-08		SLC25A48KO/WT	E9PMQ3;E9PNY1;E9PQ47;E9PQA5;H0YCU8;O95159	ZFPL1	0.510526	1.81298e-07
SLC25A25KO/WT	Q6P3X3	TTC27	-0.566461	5.06786e-08		SLC25A44KO/WT	Q5UIP0	RIF1	0.902093	2.68292e-07		SLC25A45KO/WT	P05387	RPLP2	0.717064	6.73758e-08		SLC25A48KO/WT	P05141	SLC25A5	-0.668694	1.84838e-07
SLC25A25KO/WT	P35232	PHB	-0.370779	5.17588e-08		SLC25A44KO/WT	P04844	RPN2	-0.477092	2.69758e-07		SLC25A45KO/WT	Q13155	AIMP2	0.513023	6.75953e-08		SLC25A48KO/WT	Q9H2G2	SLK	-0.642364	1.90187e-07
SLC25A25KO/WT	Q9BW30	TPPP3	-2.32723	5.17588e-08		SLC25A44KO/WT	Q9NRV9	HEBP1	-0.534678	2.69823e-07		SLC25A45KO/WT	K7EIE8;O95983	MBD3	1.61744	6.80481e-08		SLC25A48KO/WT	Q13630	TSTA3	-0.864032	1.94624e-07
SLC25A25KO/WT	Q7Z2W4	ZC3HAV1	-0.514995	5.27251e-08		SLC25A44KO/WT	A6NFX8;Q9UKK9	NUDT5	-0.42369	2.71489e-07		SLC25A45KO/WT	P02545	LMNA	-1.55983	6.83301e-08		SLC25A48KO/WT	A0A0D9SF53;A0A0D9SFB3;A0A0D9SG12;A0A2R8Y4A4;A0A2R8Y645;A0A2R8YCW1;A0A2R8YF78;A0A2R8YFR4;A0A2R8YFS5;A0A2U3TZJ9;O00571	DDX3X	-0.353368	2.00322e-07
SLC25A25KO/WT	P50502	ST13	0.342852	5.29025e-08		SLC25A44KO/WT	F8VQX6;H0YI09;Q9H8H3	METTL7A	-2.30554	2.74165e-07		SLC25A45KO/WT	A0A0A6YYI3;A0A0B4J1V8;Q9NQ55	PPAN-P2RY11;PPAN-P2RY11;PPAN	0.448026	6.83625e-08		SLC25A48KO/WT	Q9H4G4	GLIPR2	-1.45499	2.00525e-07
SLC25A25KO/WT	P04350	TUBB4A	-2.60457	5.2982e-08		SLC25A44KO/WT	Q9H2U2	PPA2	-0.860312	2.76104e-07		SLC25A45KO/WT	P04920	SLC4A2	0.44209	7.07879e-08		SLC25A48KO/WT	G8JLA2	MYL6	-2.92216	2.00919e-07
SLC25A25KO/WT	O60749	SNX2	0.576741	5.303e-08		SLC25A44KO/WT	Q01628	IFITM3	-1.03149	2.77579e-07		SLC25A45KO/WT	J3KPP4;O95232	LUC7L3	-0.87478	7.13092e-08		SLC25A48KO/WT	A0A087WYS1;E7EUC7;Q16851	UGP2	1.12346	2.02293e-07
SLC25A25KO/WT	Q9UBX3	SLC25A10	-0.463085	5.32012e-08		SLC25A44KO/WT	Q9NZI8	IGF2BP1	0.832331	2.77933e-07		SLC25A45KO/WT	Q9UIG0	BAZ1B	-0.305366	7.27607e-08		SLC25A48KO/WT	Q09666	AHNAK	-1.46822	2.02835e-07
SLC25A25KO/WT	Q9BW91	NUDT9	1.54711	5.33113e-08		SLC25A44KO/WT	Q5JRX3	PITRM1	-0.308007	2.83346e-07		SLC25A45KO/WT	Q9NQR4	NIT2	-0.507663	7.29536e-08		SLC25A48KO/WT	E9PLS9;E9PS18;H0YEN6;O76062	TM7SF2	-0.667031	2.0536e-07
SLC25A25KO/WT	Q9NSE4	IARS2	-0.512644	5.35356e-08		SLC25A44KO/WT	Q5T9L3	WLS	0.458721	2.83715e-07		SLC25A45KO/WT	Q8TD19	NEK9	-0.374912	7.35453e-08		SLC25A48KO/WT	Q9H4M9	EHD1	-0.710126	2.05624e-07
SLC25A25KO/WT	Q9UDY8	MALT1	-0.419528	5.37275e-08		SLC25A44KO/WT	Q93052	LPP	1.24155	2.94838e-07		SLC25A45KO/WT	P52943	CRIP2	-0.761714	7.37589e-08		SLC25A48KO/WT	J3KMZ9;P01130	LDLR	-1.51514	2.08792e-07
SLC25A25KO/WT	P07814	EPRS1	-0.285234	5.41558e-08		SLC25A44KO/WT	Q96QK1	VPS35	-0.315827	2.95394e-07		SLC25A45KO/WT	P21266	GSTM3	-0.56976	7.44086e-08		SLC25A48KO/WT	Q9BZA7;Q9BZA8	PCDH11X;PCDH11Y	-1.42034	2.09354e-07
SLC25A25KO/WT	P40121	CAPG	-2.68988	5.4272e-08		SLC25A44KO/WT	O00151	PDLIM1	-0.806926	2.98505e-07		SLC25A45KO/WT	A0A087WZN1;O43837	IDH3B	0.792661	7.4518e-08		SLC25A48KO/WT	P46013	MKI67	-1.28517	2.10411e-07
SLC25A25KO/WT	Q15746	MYLK	-1.40984	5.43322e-08		SLC25A44KO/WT	P00533	EGFR	-0.752966	2.99403e-07		SLC25A45KO/WT	E9PHV5;P28290	ITPRID2	-0.506052	7.46253e-08		SLC25A48KO/WT	Q8N766	EMC1	0.687971	2.15785e-07
SLC25A25KO/WT	Q9NRX2	MRPL17	-0.762033	5.48173e-08		SLC25A44KO/WT	P63316	TNNC1	2.60402	2.99673e-07		SLC25A45KO/WT	E7EVA0;P27816	MAP4	1.03949	7.55803e-08		SLC25A48KO/WT	Q8NBS9	TXNDC5	0.455647	2.18029e-07
SLC25A25KO/WT	Q9P2J5	LARS1	-0.255548	5.57081e-08		SLC25A44KO/WT	J3KTL2;Q07955	SRSF1	-0.268422	3.06198e-07		SLC25A45KO/WT	Q15417	CNN3	0.648401	7.55971e-08		SLC25A48KO/WT	Q9UBF2	COPG2	0.496835	2.18885e-07
SLC25A25KO/WT	P48047	ATP5PO	-0.206003	5.5747e-08		SLC25A44KO/WT	O15230	LAMA5	-0.489122	3.1168e-07		SLC25A45KO/WT	P62851	RPS25	0.491238	7.69133e-08		SLC25A48KO/WT	Q15800	MSMO1	-0.817796	2.20857e-07
SLC25A25KO/WT	P78310	CXADR	1.42738	5.62569e-08		SLC25A44KO/WT	H3BV05;I3L1I3;Q8WV22	NSMCE1	-1.17778	3.19272e-07		SLC25A45KO/WT	P21281	ATP6V1B2	0.625696	7.8526e-08		SLC25A48KO/WT	A0A0G2JQ41;A0A1C7CYZ0;B7Z683;Q12979	ABR	-1.09082	2.2164e-07
SLC25A25KO/WT	Q99856	ARID3A	1.07407	5.64569e-08		SLC25A44KO/WT	Q9HCM4	EPB41L5	-0.98408	3.21288e-07		SLC25A45KO/WT	Q9HD20	ATP13A1	0.70817	7.89776e-08		SLC25A48KO/WT	A0A2R8YDE6;Q9UBN7	HDAC6	1.24432	2.28291e-07
SLC25A25KO/WT	Q93052	LPP	0.931411	5.7875e-08		SLC25A44KO/WT	Q9GZL7	WDR12	-0.340437	3.24756e-07		SLC25A45KO/WT	P80297	MT1X	-1.65913	8.09062e-08		SLC25A48KO/WT	Q15427	SF3B4	0.350991	2.30355e-07
SLC25A25KO/WT	P05556	ITGB1	0.461969	5.88565e-08		SLC25A44KO/WT	Q8NBX0	SCCPDH	0.465699	3.29224e-07		SLC25A45KO/WT	A0A2R8Y478;A6NNI4;G8JLH6;P21926	CD9	-1.17889	8.22878e-08		SLC25A48KO/WT	P07305	H1-0	-0.822413	2.30491e-07
SLC25A25KO/WT	P14550	AKR1A1	-0.621197	6.09506e-08		SLC25A44KO/WT	H7C2Q8;Q99848	EBNA1BP2	0.567124	3.36016e-07		SLC25A45KO/WT	P28331	NDUFS1	-0.328848	8.30756e-08		SLC25A48KO/WT	H0Y7V5;Q7Z3E2	CCDC186	-0.247714	2.33972e-07
SLC25A25KO/WT	Q9NXG2	THUMPD1	-0.622677	6.13046e-08		SLC25A44KO/WT	Q9BYT8	NLN	-0.289108	3.40315e-07		SLC25A45KO/WT	P07910	HNRNPC	-0.501876	8.38291e-08		SLC25A48KO/WT	P62745	RHOB	0.85137	2.33972e-07
SLC25A25KO/WT	P21912	SDHB	-0.35196	6.18557e-08		SLC25A44KO/WT	Q9Y5P6	GMPPB	0.543017	3.40315e-07		SLC25A45KO/WT	Q8N5M1	ATPAF2	-1.17274	8.48273e-08		SLC25A48KO/WT	P78310	CXADR	-0.567188	2.33972e-07
SLC25A25KO/WT	O75165	DNAJC13	0.965433	6.38475e-08		SLC25A44KO/WT	Q9H0B6	KLC2	0.708778	3.42519e-07		SLC25A45KO/WT	Q93052	LPP	0.836842	8.61408e-08		SLC25A48KO/WT	Q14118	DAG1	-1.14065	2.44995e-07
SLC25A25KO/WT	Q9UMY1	NOL7	1.25242	6.5346e-08		SLC25A44KO/WT	F6T1Q0;Q6L8Q7	PDE12	0.403491	3.43329e-07		SLC25A45KO/WT	P11021	HSPA5	0.383739	8.75872e-08		SLC25A48KO/WT	Q99598	TSNAX	-0.102744	2.46396e-07
SLC25A25KO/WT	O15164	TRIM24	0.910297	6.54966e-08		SLC25A44KO/WT	Q15126	PMVK	-1.02016	3.44587e-07		SLC25A45KO/WT	F8VNT9;F8VV56;F8VWK8;F8W022;P08962	CD63	-0.77288	8.86424e-08		SLC25A48KO/WT	B1AHC2;B1AHF8;F8W6F4;F8WCV8;P85298	ARHGAP8	-1.23466	2.47444e-07
SLC25A25KO/WT	F5GX71;H3BPB8;P34949	MPI	-1.36516	6.6938e-08		SLC25A44KO/WT	P62750	RPL23A	0.492469	3.46769e-07		SLC25A45KO/WT	Q9H9P8	L2HGDH	-0.683129	8.88581e-08		SLC25A48KO/WT	A0A087X1B2;B9A018;Q53GS9	USP39	0.552667	2.55791e-07
SLC25A25KO/WT	F5GZS6;J3KPF3;P08195	SLC3A2	0.328064	6.80481e-08		SLC25A44KO/WT	Q9Y696	CLIC4	-0.482145	3.49069e-07		SLC25A45KO/WT	Q9BRX8	PRXL2A	-1.49293	8.88835e-08		SLC25A48KO/WT	D6RJC3;E7EQN9;E9PCZ3;E9PHC0;O15327	INPP4B	-1.74804	2.57172e-07
SLC25A25KO/WT	B4DXZ6;P51114	FXR1	0.375791	6.8255e-08		SLC25A44KO/WT	P22087	FBL	0.681758	3.51026e-07		SLC25A45KO/WT	Q9P032	NDUFAF4	1.59346	8.88835e-08		SLC25A48KO/WT	A0A140T912;A0A140T930;A0A140T937;A0A1W2PRZ0	HLA-C	-0.735584	2.66333e-07
SLC25A25KO/WT	P11586	MTHFD1	-0.292991	6.83362e-08		SLC25A44KO/WT	P08243	ASNS	0.303333	3.51186e-07		SLC25A45KO/WT	A1L3X0;D6RBM2	ELOVL7	-0.729881	8.90059e-08		SLC25A48KO/WT	Q9BX95	SGPP1	0.623004	2.6834e-07
SLC25A25KO/WT	P13010	XRCC5	-0.276593	6.84718e-08		SLC25A44KO/WT	E9PB90;P52789	HK2	0.650158	3.5124e-07		SLC25A45KO/WT	Q9BQ69	MACROD1	-1.58477	9.09891e-08		SLC25A48KO/WT	P07355	ANXA2	-0.770187	2.69823e-07
SLC25A25KO/WT	Q96KN1	LRATD2	0.632183	7.14172e-08		SLC25A44KO/WT	C9J3D7;Q9UKG9	CROT	0.802425	3.54069e-07		SLC25A45KO/WT	H0YD48;H0YE97;H0YEY8	PICALM	2.52214	9.20744e-08		SLC25A48KO/WT	O60934	NBN	-1.00815	2.71489e-07
SLC25A25KO/WT	Q9Y617	PSAT1	-0.545997	7.14389e-08		SLC25A44KO/WT	Q9NZL9	MAT2B	-0.402728	3.54559e-07		SLC25A45KO/WT	A0A087X0Q9;Q9BVL4	SELENOO	-1.07077	9.23727e-08		SLC25A48KO/WT	K7ELQ9;Q6UW68	TMEM205	-0.372444	2.7306e-07
SLC25A25KO/WT	O94875	SORBS2	0.767614	7.20563e-08		SLC25A44KO/WT	A0A1W2PNW1;A0A494C0T4;G3V2H4;G3V2L2;G3V2M3;G3V370;G3V568;G3V5I8;G3V5K5;H0YJH6;P42226;Q5FBW6	STAT6	-1.5654	3.55378e-07		SLC25A45KO/WT	Q8IV08	PLD3	-0.251331	9.28632e-08		SLC25A48KO/WT	Q99961	SH3GL1	-1.00303	2.73439e-07
SLC25A25KO/WT	P06737	PYGL	-0.954258	7.28219e-08		SLC25A44KO/WT	A0A0M3HER2	CENPV	3.23451	3.59499e-07		SLC25A45KO/WT	D6RJC3;E7EQN9;E9PCZ3;E9PHC0;O15327	INPP4B	-1.89874	9.36038e-08		SLC25A48KO/WT	Q9NXE4	SMPD4	0.518646	2.73439e-07
SLC25A25KO/WT	P29692	EEF1D	0.422058	7.35998e-08		SLC25A44KO/WT	P41743	PRKCI	-0.464597	3.60335e-07		SLC25A45KO/WT	D6R956;P09936	UCHL1	-0.929538	9.47452e-08		SLC25A48KO/WT	Q9Y217	MTMR6	-1.07462	2.76731e-07
SLC25A25KO/WT	P35270	SPR	-0.789091	7.38603e-08		SLC25A44KO/WT	P62195	PSMC5	-0.561296	3.60726e-07		SLC25A45KO/WT	P08758	ANXA5	-0.636366	9.60285e-08		SLC25A48KO/WT	J3QRS3;O14950;P19105	MYL12A;MYL12B;MYL12A	-0.74792	2.79013e-07
SLC25A25KO/WT	P00533	EGFR	-1.04021	7.40859e-08		SLC25A44KO/WT	P51116	FXR2	0.877526	3.63802e-07		SLC25A45KO/WT	P32929	CTH	0.440273	9.80059e-08		SLC25A48KO/WT	P02795	MT2A	-1.53583	2.8176e-07
SLC25A25KO/WT	P51452	DUSP3	0.553355	7.55803e-08		SLC25A44KO/WT	A9Z1X7;Q8IYB3	SRRM1	0.753663	3.65168e-07		SLC25A45KO/WT	A0A3B3IS55;O14639	ABLIM1	-1.34994	9.85392e-08		SLC25A48KO/WT	P29401	TKT	0.602016	2.84087e-07
SLC25A25KO/WT	A0A494C0G7;Q9UNQ2	DIMT1	-0.717088	7.58585e-08		SLC25A44KO/WT	Q9BZE4	GTPBP4	0.447474	3.69997e-07		SLC25A45KO/WT	A0A087WU14;A0A087WXB0;O15126	SCAMP1	1.30747	1.00172e-07		SLC25A48KO/WT	P58546	MTPN	0.681359	2.85748e-07
SLC25A25KO/WT	P04920	SLC4A2	0.556558	7.71184e-08		SLC25A44KO/WT	E7ETY7;Q8TED1	GPX8	-0.546216	3.75922e-07		SLC25A45KO/WT	A0A2R8Y543;A0A2R8Y5A3;A0A2R8Y804;A0A2R8YCH5;P35222	CTNNB1	-1.18354	1.00172e-07		SLC25A48KO/WT	B0YIW2;P02656	APOC3	0.651412	2.94838e-07
SLC25A25KO/WT	A0A087X208;A0A494C0G5;A0A494C1I6;O00468	AGRN	0.781696	7.81462e-08		SLC25A44KO/WT	Q02952	AKAP12	0.534259	3.75922e-07		SLC25A45KO/WT	P24468	NR2F2	-0.480423	1.00262e-07		SLC25A48KO/WT	O43290	SART1	-0.979503	2.96961e-07
SLC25A25KO/WT	O00560	SDCBP	1.69293	8.48683e-08		SLC25A44KO/WT	P27695	APEX1	-0.278702	3.77107e-07		SLC25A45KO/WT	P78406	RAE1	0.698065	1.006e-07		SLC25A48KO/WT	O75844	ZMPSTE24	1.04795	2.98114e-07
SLC25A25KO/WT	Q9UBF2	COPG2	0.422057	8.57395e-08		SLC25A44KO/WT	A0A1B0GTC3;A0A1B0GVH5;Q9C0B1	FTO	-0.286969	4.02466e-07		SLC25A45KO/WT	P04083	ANXA1	0.511008	1.00702e-07		SLC25A48KO/WT	Q9HD26	GOPC	-1.49286	3.08878e-07
SLC25A25KO/WT	Q9NR50	EIF2B3	-0.909709	8.63074e-08		SLC25A44KO/WT	P09110	ACAA1	0.53498	4.03225e-07		SLC25A45KO/WT	P27695	APEX1	-0.360246	1.01583e-07		SLC25A48KO/WT	Q9BPU6	DPYSL5	0.301519	3.09307e-07
SLC25A25KO/WT	B8ZZX6;Q658P3	STEAP3	-1.83867	8.96304e-08		SLC25A44KO/WT	Q9BY32	ITPA	0.595201	4.08149e-07		SLC25A45KO/WT	O75663	TIPRL	-0.466893	1.02075e-07		SLC25A48KO/WT	P67809	YBX1	-0.437351	3.20657e-07
SLC25A25KO/WT	A0A2R8Y793	ACTB	-0.027248	9.05571e-08		SLC25A44KO/WT	O15164	TRIM24	0.5831	4.11199e-07		SLC25A45KO/WT	A0A087WY71;E9PFW3;Q96CW1	AP2M1	-0.353094	1.04872e-07		SLC25A48KO/WT	P49748	ACADVL	-0.9132	3.25612e-07
SLC25A25KO/WT	F5GXJ9;Q13740	ALCAM	-2.34469	9.05571e-08		SLC25A44KO/WT	Q8IY57	YAF2	1.44171	4.21102e-07		SLC25A45KO/WT	O75746	SLC25A12	0.688523	1.05066e-07		SLC25A48KO/WT	Q13885	TUBB2A	-0.774569	3.34395e-07
SLC25A25KO/WT	P02461	COL3A1	4.15947	9.36318e-08		SLC25A44KO/WT	B1ANH5;B1ANH6;Q16774	GUK1	1.29798	4.2622e-07		SLC25A45KO/WT	A0A0C4DGW0;B4DGY6;H7C5F7;Q9NV92	NDFIP2	1.23861	1.05536e-07		SLC25A48KO/WT	Q10471	GALNT2	-0.516331	3.39466e-07
SLC25A25KO/WT	Q96EK4	THAP11	-1.64578	9.48476e-08		SLC25A44KO/WT	P51580	TPMT	-0.606761	4.30897e-07		SLC25A45KO/WT	B1ANH5;B1ANH6;Q16774	GUK1	1.57696	1.05574e-07		SLC25A48KO/WT	P61960	UFM1	1.09013	3.40315e-07
SLC25A25KO/WT	Q9H488	POFUT1	0.525693	9.68054e-08		SLC25A44KO/WT	O75533	SF3B1	0.449914	4.32297e-07		SLC25A45KO/WT	P22102	GART	-0.349308	1.05961e-07		SLC25A48KO/WT	P26038	MSN	-0.435769	3.41679e-07
SLC25A25KO/WT	P50148	GNAQ	-0.510473	9.84651e-08		SLC25A44KO/WT	A0A0D9SFP2;E9PF18;Q16836	HADH	-0.787317	4.37037e-07		SLC25A45KO/WT	Q9UNH7	SNX6	-0.461782	1.06567e-07		SLC25A48KO/WT	Q14573	ITPR3	-2.83101	3.45425e-07
SLC25A25KO/WT	Q93008	USP9X	0.651923	1.00111e-07		SLC25A44KO/WT	A0A0C4DGW0;B4DGY6;H7C5F7;Q9NV92	NDFIP2	1.05824	4.43971e-07		SLC25A45KO/WT	D6RDG3	BTF3	2.57197	1.08048e-07		SLC25A48KO/WT	O95571	ETHE1	-0.662546	3.46459e-07
SLC25A25KO/WT	Q8TCC3	MRPL30	-0.693542	1.01135e-07		SLC25A44KO/WT	Q96Q11	TRNT1	-0.537235	4.45221e-07		SLC25A45KO/WT	Q9H467	CUEDC2	-1.08426	1.08243e-07		SLC25A48KO/WT	A0A087WWF6;F8W8R3;P49005	POLD2	-0.766615	3.6265e-07
SLC25A25KO/WT	Q9UBC2	EPS15L1	0.394279	1.02075e-07		SLC25A44KO/WT	Q7Z5L9	IRF2BP2	1.49289	4.46443e-07		SLC25A45KO/WT	Q8N392	ARHGAP18	-1.43085	1.10378e-07		SLC25A48KO/WT	Q14019	COTL1	-0.261339	3.64499e-07
SLC25A25KO/WT	Q9UKY7	CDV3	1.25106	1.02763e-07		SLC25A44KO/WT	Q9BXS5	AP1M1	-0.422567	4.59941e-07		SLC25A45KO/WT	O75896	TUSC2	0.697602	1.11591e-07		SLC25A48KO/WT	A6NIH7	UNC119B	0.750827	3.70012e-07
SLC25A25KO/WT	K7EM91;O43291	SPINT2	2.61443	1.03451e-07		SLC25A44KO/WT	A0A2R8Y811;P62263	RPS14	0.804751	4.64299e-07		SLC25A45KO/WT	Q01995	TAGLN	1.95142	1.12068e-07		SLC25A48KO/WT	P62899	RPL31	0.495985	3.71724e-07
SLC25A25KO/WT	B0YIW2;P02656	APOC3	4.29108	1.03802e-07		SLC25A44KO/WT	F5GWI4;P00813	ADA	-1.43517	4.66902e-07		SLC25A45KO/WT	Q9BZE4	GTPBP4	0.473881	1.12332e-07		SLC25A48KO/WT	Q9UK76	JPT1	-1.35033	3.72147e-07
SLC25A25KO/WT	Q9HBK9	AS3MT	0.70325	1.04872e-07		SLC25A44KO/WT	P38606	ATP6V1A	-0.308659	4.70991e-07		SLC25A45KO/WT	Q9NVI1	FANCI	-0.233874	1.12848e-07		SLC25A48KO/WT	Q8N335	GPD1L	-0.957991	3.74916e-07
SLC25A25KO/WT	Q13405	MRPL49	-0.623545	1.0618e-07		SLC25A44KO/WT	P78344	EIF4G2	0.315972	4.85051e-07		SLC25A45KO/WT	Q9NPD8	UBE2T	0.656428	1.13693e-07		SLC25A48KO/WT	P62495	ETF1	0.37332	3.7864e-07
SLC25A25KO/WT	Q8NC56	LEMD2	0.427264	1.06731e-07		SLC25A44KO/WT	A0A2R8Y478;A6NNI4;G8JLH6;P21926	CD9	-1.46502	4.95158e-07		SLC25A45KO/WT	Q13257	MAD2L1	-0.608759	1.15195e-07		SLC25A48KO/WT	P50416	CPT1A	-0.584608	3.93615e-07
SLC25A25KO/WT	Q8NE86	MCU	-1.09626	1.06941e-07		SLC25A44KO/WT	Q13085	ACACA	-0.179517	4.95613e-07		SLC25A45KO/WT	Q92696	RABGGTA	0.656771	1.15195e-07		SLC25A48KO/WT	E7ERS3;Q86VM9	ZC3H18	-1.28276	3.97674e-07
SLC25A25KO/WT	Q16643	DBN1	0.622895	1.07073e-07		SLC25A44KO/WT	P62280	RPS11	0.439771	4.95707e-07		SLC25A45KO/WT	Q9Y5S9	RBM8A	-0.578396	1.15652e-07		SLC25A48KO/WT	F5H658;Q14562	DHX8	0.580138	3.98899e-07
SLC25A25KO/WT	Q99959	PKP2	0.938381	1.07499e-07		SLC25A44KO/WT	Q9NRX2	MRPL17	-0.529544	5.03895e-07		SLC25A45KO/WT	Q5R3I4	TTC38	-1.18431	1.17854e-07		SLC25A48KO/WT	P30520	ADSS2	0.474384	4.01251e-07
SLC25A25KO/WT	H7C3X5;Q13190	STX5	-0.79741	1.07512e-07		SLC25A44KO/WT	O95486	SEC24A	0.551755	5.1151e-07		SLC25A45KO/WT	L0R6Q1	SLC35A4	-1.58184	1.19924e-07		SLC25A48KO/WT	P09543	CNP	-0.556738	4.01857e-07
SLC25A25KO/WT	Q99735	MGST2	0.529487	1.09199e-07		SLC25A44KO/WT	P42167	TMPO	1.4133	5.1836e-07		SLC25A45KO/WT	O43920	NDUFS5	-1.76827	1.2036e-07		SLC25A48KO/WT	A0A0A0MTI1;Q15392	DHCR24	-0.338557	4.05403e-07
SLC25A25KO/WT	P37837	TALDO1	-0.3636	1.09293e-07		SLC25A44KO/WT	P10412	H1-4	4.64557	5.18424e-07		SLC25A45KO/WT	Q96GD0	PDXP	1.06339	1.21698e-07		SLC25A48KO/WT	F8VRJ2	NAP1L1	-1.78009	4.06607e-07
SLC25A25KO/WT	O15294	OGT	0.419724	1.15195e-07		SLC25A44KO/WT	O95373	IPO7	0.455339	5.19596e-07		SLC25A45KO/WT	A0A140TA09;Q99942	RNF5	-1.07795	1.22939e-07		SLC25A48KO/WT	E7EQY4;E7EV10;E9PCS8;Q9BTC8	MTA3	-0.329779	4.09783e-07
SLC25A25KO/WT	P22102	GART	-0.426988	1.16186e-07		SLC25A44KO/WT	A0A494C0G1;H0Y987;O95394	PGM3	0.349013	5.27568e-07		SLC25A45KO/WT	Q6BCY4	CYB5R2	0.886338	1.23284e-07		SLC25A48KO/WT	Q5R3I4	TTC38	-0.98392	4.09783e-07
SLC25A25KO/WT	B4DDF4;B4DUT8;Q99439	CNN2	0.424266	1.17431e-07		SLC25A44KO/WT	P14854	COX6B1	-0.748334	5.28213e-07		SLC25A45KO/WT	E9PL71	EEF1D	1.69927	1.25479e-07		SLC25A48KO/WT	O00443	PIK3C2A	-0.429696	4.11754e-07
SLC25A25KO/WT	P53396	ACLY	0.310602	1.17431e-07		SLC25A44KO/WT	C9JFR7;P99999	CYCS	-0.830331	5.33504e-07		SLC25A45KO/WT	Q9UQ80	PA2G4	-0.186689	1.27394e-07		SLC25A48KO/WT	Q15126	PMVK	-1.01849	4.12753e-07
SLC25A25KO/WT	Q9BYN0	SRXN1	-0.937246	1.18064e-07		SLC25A44KO/WT	Q5MY95	ENTPD8	-0.581703	5.33663e-07		SLC25A45KO/WT	Q8NBS9	TXNDC5	0.471748	1.28083e-07		SLC25A48KO/WT	Q8WZA9	IRGQ	0.322016	4.13048e-07
SLC25A25KO/WT	P01008	SERPINC1	1.07588	1.19651e-07		SLC25A44KO/WT	Q9Y3D8	AK6	0.703249	5.34653e-07		SLC25A45KO/WT	Q08211	DHX9	-0.16606	1.28095e-07		SLC25A48KO/WT	G3V251;G3V3K6;G3V5X6	HNRNPC	-3.06835	4.1483e-07
SLC25A25KO/WT	P19823;Q5T985	ITIH2	1.17886	1.1971e-07		SLC25A44KO/WT	E9PN50	PSMC3	1.18743	5.35284e-07		SLC25A45KO/WT	Q7KZF4	SND1	-0.386126	1.29435e-07		SLC25A48KO/WT	P00568;Q5T9B7	AK1	-0.803081	4.18962e-07
SLC25A25KO/WT	Q15036	SNX17	1.08149	1.19806e-07		SLC25A44KO/WT	Q9NZL4	HSPBP1	-0.216765	5.3735e-07		SLC25A45KO/WT	P37108	SRP14	-0.906102	1.30013e-07		SLC25A48KO/WT	Q9Y6D6	ARFGEF1	-1.02806	4.20135e-07
SLC25A25KO/WT	Q7Z7A3	CTU1	-0.24325	1.23217e-07		SLC25A44KO/WT	Q08623	PUDP	0.774758	5.43457e-07		SLC25A45KO/WT	G8JLG2;Q2L6G8	CDSN	1.68582	1.30152e-07		SLC25A48KO/WT	Q8NEZ5	FBXO22	-1.07243	4.21183e-07
SLC25A25KO/WT	B7ZBQ3;Q9H944	MED20	-0.823322	1.24059e-07		SLC25A44KO/WT	Q07065	CKAP4	0.430508	5.44141e-07		SLC25A45KO/WT	P60981	DSTN	-0.319326	1.3115e-07		SLC25A48KO/WT	Q13045	FLII	0.451503	4.23759e-07
SLC25A25KO/WT	Q9UM47	NOTCH3	2.03064	1.25009e-07		SLC25A44KO/WT	Q9NRP2	CMC2	1.37957	5.44324e-07		SLC25A45KO/WT	Q14683	SMC1A	-0.217918	1.31322e-07		SLC25A48KO/WT	Q7Z4H8	POGLUT3	0.62976	4.39503e-07
SLC25A25KO/WT	O00299	CLIC1	-0.618337	1.25905e-07		SLC25A44KO/WT	Q96GW9	MARS2	0.88823	5.4688e-07		SLC25A45KO/WT	Q9HD26	GOPC	-0.831683	1.33099e-07		SLC25A48KO/WT	A0A0C4DFV9;Q01105	SET	-1.33246	4.41915e-07
SLC25A25KO/WT	Q9UQ80	PA2G4	-0.29167	1.27556e-07		SLC25A44KO/WT	P04004	VTN	1.58289	5.49114e-07		SLC25A45KO/WT	Q9P0J0	NDUFA13	-1.23788	1.3396e-07		SLC25A48KO/WT	Q9H9B4	SFXN1	0.377306	4.50933e-07
SLC25A25KO/WT	P12532	CKMT1A	-1.87099	1.28192e-07		SLC25A44KO/WT	O60869	EDF1	0.592367	5.54111e-07		SLC25A45KO/WT	Q96GK7	FAHD2A	0.665092	1.3399e-07		SLC25A48KO/WT	G5EA30;Q92879	CELF1	0.758294	4.55812e-07
SLC25A25KO/WT	Q9GZL7	WDR12	-0.372275	1.32925e-07		SLC25A44KO/WT	P40121	CAPG	-2.52082	5.54212e-07		SLC25A45KO/WT	O75947	ATP5PD	0.762324	1.34181e-07		SLC25A48KO/WT	P51572	BCAP31	0.792704	4.56293e-07
SLC25A25KO/WT	Q92896	GLG1	0.62379	1.34811e-07		SLC25A44KO/WT	A0A087X0H7;Q8NEL9	DDHD1	-2.18058	5.55493e-07		SLC25A45KO/WT	A0A1B0GTC3;A0A1B0GVH5;Q9C0B1	FTO	-0.262015	1.35037e-07		SLC25A48KO/WT	O95400	CD2BP2	-0.895916	4.57869e-07
SLC25A25KO/WT	P52732	KIF11	0.365573	1.351e-07		SLC25A44KO/WT	Q8IWZ8	SUGP1	0.432572	5.57074e-07		SLC25A45KO/WT	P04844	RPN2	-0.647067	1.35037e-07		SLC25A48KO/WT	Q15424	SAFB	-0.839707	4.57987e-07
SLC25A25KO/WT	F8WA11;Q7Z460	CLASP1	0.390693	1.35282e-07		SLC25A44KO/WT	Q8WWQ0	PHIP	1.13415	5.5734e-07		SLC25A45KO/WT	P36894	BMPR1A	1.63555	1.37269e-07		SLC25A48KO/WT	A0A087WZD4;K7ENL9;Q96DM3	RMC1	0.550738	4.58094e-07
SLC25A25KO/WT	P11717	IGF2R	0.820514	1.36923e-07		SLC25A44KO/WT	P62136	PPP1CA	-1.16904	5.60235e-07		SLC25A45KO/WT	P63000	RAC1	0.676047	1.37963e-07		SLC25A48KO/WT	A0A024QZP7;P06493	CDK1	0.995794	4.66844e-07
SLC25A25KO/WT	Q06830	PRDX1	-0.318091	1.38317e-07		SLC25A44KO/WT	G3V2H7;Q86SZ2	TRAPPC6B	-3.18309	5.6042e-07		SLC25A45KO/WT	Q29RF7	PDS5A	-0.332894	1.38543e-07		SLC25A48KO/WT	Q08623	PUDP	1.00491	4.67162e-07
SLC25A25KO/WT	Q15800	MSMO1	0.905759	1.38447e-07		SLC25A44KO/WT	P30043	BLVRB	-0.936828	5.73123e-07		SLC25A45KO/WT	A0A0A0MSV9;A0A0G2JH37;A0A0G2JKZ1;A2AB90;C9JA35;O15533;Q6P1N7	TAPBP	1.20022	1.39537e-07		SLC25A48KO/WT	B7ZM87;O75044	SRGAP2	-1.04566	4.67494e-07
SLC25A25KO/WT	A0A2R8Y7C0;P69905	HBA2;HBA1	0.823449	1.40392e-07		SLC25A44KO/WT	F8W7U8;P49959	MRE11	-3.09541	5.8852e-07		SLC25A45KO/WT	F5H6E2;O00159	MYO1C	-0.240083	1.40106e-07		SLC25A48KO/WT	P08133	ANXA6	-0.285834	4.70991e-07
SLC25A25KO/WT	P41240	CSK	-0.302324	1.40575e-07		SLC25A44KO/WT	Q9NZ08	ERAP1	-0.596505	5.9104e-07		SLC25A45KO/WT	P68371	TUBB4B	-0.246452	1.40792e-07		SLC25A48KO/WT	P20962	PTMS	-2.08641	4.73968e-07
SLC25A25KO/WT	Q9P2B4	CTTNBP2NL	1.33585	1.4241e-07		SLC25A44KO/WT	P62913	RPL11	0.550342	5.94408e-07		SLC25A45KO/WT	Q9BY44	EIF2A	0.654003	1.43873e-07		SLC25A48KO/WT	A0A0A0MSW4;P48739	PITPNB	0.568452	4.75469e-07
SLC25A25KO/WT	Q86Y56	DNAAF5	-0.557316	1.43227e-07		SLC25A44KO/WT	O00299	CLIC1	-0.595288	5.96233e-07		SLC25A45KO/WT	F8W7C6	RPL10	-1.03026	1.44372e-07		SLC25A48KO/WT	P54886	ALDH18A1	-0.598092	4.75592e-07
SLC25A25KO/WT	E9PR30;P62861	FAU	0.928378	1.44171e-07		SLC25A44KO/WT	H0YGM0;Q9H078	CLPB	-0.577283	6.0675e-07		SLC25A45KO/WT	Q6ZRP7	QSOX2	1.63028	1.4868e-07		SLC25A48KO/WT	A0A024R161	DNAJC25-GNG10	2.59716	4.76729e-07
SLC25A25KO/WT	O75367	MACROH2A1	0.389711	1.4526e-07		SLC25A44KO/WT	Q9UKM7	MAN1B1	1.07422	6.10906e-07		SLC25A45KO/WT	O14980	XPO1	-0.43434	1.49969e-07		SLC25A48KO/WT	P50443	SLC26A2	-0.281642	4.85051e-07
SLC25A25KO/WT	P36894	BMPR1A	2.2653	1.47895e-07		SLC25A44KO/WT	P07355	ANXA2	-0.697612	6.13188e-07		SLC25A45KO/WT	P36551	CPOX	-0.865327	1.5043e-07		SLC25A48KO/WT	P51148	RAB5C	-0.707231	4.88979e-07
SLC25A25KO/WT	P51116	FXR2	0.904653	1.47895e-07		SLC25A44KO/WT	Q13228	SELENBP1	-0.736307	6.17624e-07		SLC25A45KO/WT	P26447	S100A4	-1.38369	1.51979e-07		SLC25A48KO/WT	O00458	IFRD1	1.31931	4.93677e-07
SLC25A25KO/WT	Q96CN7	ISOC1	-0.503824	1.48442e-07		SLC25A44KO/WT	Q96Q42	ALS2	1.46856	6.26553e-07		SLC25A45KO/WT	P20337	RAB3B	-1.38939	1.52456e-07		SLC25A48KO/WT	G3V5T9;P24941	CDK2	0.601372	4.9408e-07
SLC25A25KO/WT	P78330	PSPH	0.30066	1.52456e-07		SLC25A44KO/WT	Q70UQ0	IKBIP	-0.340045	6.30439e-07		SLC25A45KO/WT	A0A1W2PPZ5;P23193	TCEA1	-0.62079	1.53527e-07		SLC25A48KO/WT	O75475	PSIP1	-0.272944	4.97122e-07
SLC25A25KO/WT	P13807	GYS1	-0.676471	1.54393e-07		SLC25A44KO/WT	Q96SI9	STRBP	-0.396316	6.32742e-07		SLC25A45KO/WT	O95817	BAG3	1.10375	1.57298e-07		SLC25A48KO/WT	Q9Y3U8	RPL36	0.564249	5.00786e-07
SLC25A25KO/WT	P29373	CRABP2	0.763258	1.54585e-07		SLC25A44KO/WT	B0QYD3;Q9UH17	APOBEC3B	-0.962327	6.36397e-07		SLC25A45KO/WT	Q9H4A4	RNPEP	-0.642412	1.58666e-07		SLC25A48KO/WT	P21397	MAOA	1.02059	5.0255e-07
SLC25A25KO/WT	O75190	DNAJB6	0.621106	1.54755e-07		SLC25A44KO/WT	A0A2R8Y6Y0	CNGB1	-3.08029	6.44737e-07		SLC25A45KO/WT	A0A2R8Y5J0;A0A2R8YFK9;A0A2U3TZM0	CHD4	-0.28787	1.59499e-07		SLC25A48KO/WT	Q9BYT8	NLN	-0.293799	5.0582e-07
SLC25A25KO/WT	E9PG40;P05067	APP	1.62052	1.55272e-07		SLC25A44KO/WT	Q8WUD1	RAB2B	1.08567	6.53782e-07		SLC25A45KO/WT	C9JCI8;E9PBF9;E9PEK8;H7C2N6;P15336	ATF2	0.618274	1.59679e-07		SLC25A48KO/WT	Q8TDZ2	MICAL1	1.51138	5.18493e-07
SLC25A25KO/WT	P38646	HSPA9	0.282582	1.57298e-07		SLC25A44KO/WT	Q8WXF1	PSPC1	0.494454	6.54842e-07		SLC25A45KO/WT	Q69YN4	VIRMA	0.750059	1.60601e-07		SLC25A48KO/WT	E7ETY7;Q8TED1	GPX8	-0.588291	5.18827e-07
SLC25A25KO/WT	Q9H0H5	RACGAP1	0.970303	1.57567e-07		SLC25A44KO/WT	A6PW57;Q99755	PIP5K1A	1.44413	6.58986e-07		SLC25A45KO/WT	O95347	SMC2	-0.131379	1.6149e-07		SLC25A48KO/WT	Q9NVD7	PARVA	-0.621977	5.18857e-07
SLC25A25KO/WT	Q9NZV1	CRIM1	4.53642	1.58562e-07		SLC25A44KO/WT	A0A1B0GTB8;A0A1B0GVF3;A0A1B0GWC0;P23786	CPT2	-0.502547	6.71906e-07		SLC25A45KO/WT	P13073	COX4I1	0.469459	1.61872e-07		SLC25A48KO/WT	F8W7U8;P49959	MRE11	-3.20894	5.19596e-07
SLC25A25KO/WT	P43246	MSH2	-0.379336	1.59679e-07		SLC25A44KO/WT	H0YNH8;Q9BZF9	UACA	-2.18635	6.71906e-07		SLC25A45KO/WT	A0A0S2Z4G6;P09493	TPM1	2.03948	1.62377e-07		SLC25A48KO/WT	Q9BQ24	ZFYVE21	0.650772	5.2105e-07
SLC25A25KO/WT	A0A0G2JNW7;Q9Y666	SLC12A7	0.88456	1.62015e-07		SLC25A44KO/WT	P13861	PRKAR2A	-0.449323	6.75552e-07		SLC25A45KO/WT	P07437;Q5JP53	TUBB	-0.980197	1.62377e-07		SLC25A48KO/WT	P31949	S100A11	-1.17656	5.24065e-07
SLC25A25KO/WT	Q7Z7N9	TMEM179B	1.15025	1.62497e-07		SLC25A44KO/WT	P00568;Q5T9B7	AK1	-1.12887	6.79667e-07		SLC25A45KO/WT	D6RHD0	ELOVL7	0.423205	1.64491e-07		SLC25A48KO/WT	P30405	PPIF	1.03173	5.24716e-07
SLC25A25KO/WT	Q8NCH0	CHST14	0.884388	1.63658e-07		SLC25A44KO/WT	Q96HC4	PDLIM5	0.629136	6.82455e-07		SLC25A45KO/WT	A0A0D9SFK2;Q92614	MYO18A	-0.687372	1.66849e-07		SLC25A48KO/WT	C9JF46	LIMS1	1.28669	5.32973e-07
SLC25A25KO/WT	Q8TEQ6	GEMIN5	-0.407797	1.64292e-07		SLC25A44KO/WT	P13674	P4HA1	0.449999	6.83337e-07		SLC25A45KO/WT	P13861	PRKAR2A	-0.515743	1.66859e-07		SLC25A48KO/WT	Q9C040	TRIM2	-0.802704	5.54187e-07
SLC25A25KO/WT	Q15269	PWP2	-0.330435	1.64983e-07		SLC25A44KO/WT	P98179	RBM3	1.9951	6.83617e-07		SLC25A45KO/WT	Q13509	TUBB3	-0.436191	1.67181e-07		SLC25A48KO/WT	P17980	PSMC3	0.351977	5.62808e-07
SLC25A25KO/WT	C9J8K6;C9JKP4;E9PIL5;H3BTQ3;P41440	SLC19A1	1.24044	1.66331e-07		SLC25A44KO/WT	O43813	LANCL1	-0.364157	6.83867e-07		SLC25A45KO/WT	O95864	FADS2	-1.30496	1.6829e-07		SLC25A48KO/WT	Q9NYB0	TERF2IP	0.403873	5.65918e-07
SLC25A25KO/WT	H3BR70	PKM	0.929495	1.66574e-07		SLC25A44KO/WT	Q9P0L0	VAPA	0.47104	6.84449e-07		SLC25A45KO/WT	Q9NRV9	HEBP1	-0.758909	1.69224e-07		SLC25A48KO/WT	A0A087WZM2;D6REQ6;D6RHI9;O00584	RNASET2	1.27412	5.68817e-07
SLC25A25KO/WT	O14672	ADAM10	0.255905	1.6681e-07		SLC25A44KO/WT	P68371	TUBB4B	-0.254403	6.87672e-07		SLC25A45KO/WT	J3KS22;Q7Z4W1	DCXR	-0.586448	1.6975e-07		SLC25A48KO/WT	Q8IY95	TMEM192	-0.895321	5.69071e-07
SLC25A25KO/WT	P46087	NOP2	-0.228916	1.67038e-07		SLC25A44KO/WT	P00367	GLUD1	-0.350492	7.20292e-07		SLC25A45KO/WT	O43847	NRDC	-0.699997	1.7259e-07		SLC25A48KO/WT	Q9UI26	IPO11	-0.474608	5.78986e-07
SLC25A25KO/WT	Q0VF96	CGNL1	1.73414	1.67324e-07		SLC25A44KO/WT	A0A0A0MTI1;Q15392	DHCR24	-0.380008	7.25478e-07		SLC25A45KO/WT	Q8WZA9	IRGQ	0.640108	1.7627e-07		SLC25A48KO/WT	P39060	COL18A1	1.84293	5.79504e-07
SLC25A25KO/WT	Q9NRY4	ARHGAP35	0.49279	1.69337e-07		SLC25A44KO/WT	Q9BRJ7	NUDT16L1	-0.957759	7.32801e-07		SLC25A45KO/WT	P0DP23;P0DP24;P0DP25	CALM1;CALM2;CALM3	-0.480982	1.78942e-07		SLC25A48KO/WT	Q9Y223	GNE	0.471723	5.85968e-07
SLC25A25KO/WT	P38919	EIF4A3	-0.200763	1.71463e-07		SLC25A44KO/WT	Q8N556	AFAP1	1.90801	7.36654e-07		SLC25A45KO/WT	Q5QJE6	DNTTIP2	0.989508	1.82015e-07		SLC25A48KO/WT	C9JEH3;C9JG97;Q13685	AAMP	0.773976	5.95879e-07
SLC25A25KO/WT	P00403	MT-CO2	-0.487755	1.73425e-07		SLC25A44KO/WT	Q9ULC4	MCTS1	-0.510601	7.4694e-07		SLC25A45KO/WT	E9PLS4;E9PP98;Q9Y5Y5	PEX16	-2.02023	1.83883e-07		SLC25A48KO/WT	P53634	CTSC	0.95418	6.00185e-07
SLC25A25KO/WT	O95573	ACSL3	0.385465	1.7389e-07		SLC25A44KO/WT	O75746	SLC25A12	-0.370877	7.52874e-07		SLC25A45KO/WT	P48735	IDH2	-0.706354	1.86883e-07		SLC25A48KO/WT	Q96HW7	INTS4	-0.369942	6.11187e-07
SLC25A25KO/WT	Q14847	LASP1	0.582539	1.73902e-07		SLC25A44KO/WT	Q9NTJ3	SMC4	-0.485489	7.52874e-07		SLC25A45KO/WT	Q9BSJ8	ESYT1	-0.276685	1.91063e-07		SLC25A48KO/WT	D6R9G1;D6RAD4;P50613	CDK7	1.13844	6.13188e-07
SLC25A25KO/WT	A0A1C7CYX8;C9J6N5;C9JQ40;C9JW51;Q9H098	FAM107B	3.28668	1.76944e-07		SLC25A44KO/WT	Q99661	KIF2C	-0.307582	7.54715e-07		SLC25A45KO/WT	D3DUJ3;K7EQG9;P17706	PTPN2	0.681931	1.91851e-07		SLC25A48KO/WT	Q96EK6	GNPNAT1	0.435733	6.14161e-07
SLC25A25KO/WT	Q9BW83	IFT27	0.663553	1.79406e-07		SLC25A44KO/WT	F8VYE8;P36873	PPP1CC	0.79678	7.55628e-07		SLC25A45KO/WT	Q8NF37	LPCAT1	-1.15201	1.921e-07		SLC25A48KO/WT	P23919	DTYMK	-0.432027	6.16675e-07
SLC25A25KO/WT	P40763	STAT3	-0.906739	1.83215e-07		SLC25A44KO/WT	O43169	CYB5B	-1.27899	7.55628e-07		SLC25A45KO/WT	Q9NUQ3	TXLNG	0.640672	1.92737e-07		SLC25A48KO/WT	A0A087WVA1;P62341;Q6IAK0	SELENOT	-1.34728	6.18269e-07
SLC25A25KO/WT	Q9Y277	VDAC3	-0.427501	1.86066e-07		SLC25A44KO/WT	Q9NPJ3	ACOT13	-0.283384	7.56479e-07		SLC25A45KO/WT	O60244	MED14	0.228136	1.94167e-07		SLC25A48KO/WT	P63279	UBE2I	0.538998	6.18269e-07
SLC25A25KO/WT	F5H5P2;P12694	;BCKDHA	-1.45759	1.87208e-07		SLC25A44KO/WT	Q13938	CAPS	-1.00233	7.60084e-07		SLC25A45KO/WT	Q13885	TUBB2A	-0.949276	1.9625e-07		SLC25A48KO/WT	A1X283	SH3PXD2B	-0.743469	6.18421e-07
SLC25A25KO/WT	Q96S66	CLCC1	0.484693	1.91212e-07		SLC25A44KO/WT	P45973	CBX5	-0.682305	7.66667e-07		SLC25A45KO/WT	P61158	ACTR3	0.252322	1.97927e-07		SLC25A48KO/WT	Q7Z2T5	TRMT1L	-0.982207	6.21505e-07
SLC25A25KO/WT	H0YNK8;Q5J8M3	EMC4	0.642567	1.91752e-07		SLC25A44KO/WT	O95487	SEC24B	0.547642	7.66769e-07		SLC25A45KO/WT	P43490	NAMPT	0.549158	1.98537e-07		SLC25A48KO/WT	P30041	PRDX6	-0.52191	6.26922e-07
SLC25A25KO/WT	E5RFF9;Q9BRT9	GINS4	-0.548452	1.92617e-07		SLC25A44KO/WT	Q5QPA5;Q9NVS2	MRPS18A	1.01944	7.67187e-07		SLC25A45KO/WT	P40616	ARL1	-1.6212	2.00907e-07		SLC25A48KO/WT	Q9UBP9	GULP1	-0.537051	6.29363e-07
SLC25A25KO/WT	P62495	ETF1	0.544711	2.0111e-07		SLC25A44KO/WT	Q13630	TSTA3	-0.702862	7.68089e-07		SLC25A45KO/WT	P67775	PPP2CA	-0.502926	2.01491e-07		SLC25A48KO/WT	P68371	TUBB4B	-0.444529	6.33369e-07
SLC25A25KO/WT	E5RI87;Q86XS8	RNF130	3.40927	2.02965e-07		SLC25A44KO/WT	P26640	VARS1	-0.285634	7.72975e-07		SLC25A45KO/WT	J3KN01;P55196	AFDN	-0.152551	2.02326e-07		SLC25A48KO/WT	P05026	ATP1B1	0.832405	6.36418e-07
SLC25A25KO/WT	P31350	RRM2	0.493815	2.03056e-07		SLC25A44KO/WT	O43776	NARS1	-0.296874	7.76021e-07		SLC25A45KO/WT	Q7Z6Z7	HUWE1	-0.264977	2.05933e-07		SLC25A48KO/WT	Q13428	TCOF1	-1.11665	6.37282e-07
SLC25A25KO/WT	P38117	ETFB	-0.2964	2.04996e-07		SLC25A44KO/WT	Q9UBF2	COPG2	0.615409	7.76137e-07		SLC25A45KO/WT	Q14738	PPP2R5D	0.687999	2.10411e-07		SLC25A48KO/WT	Q15907	RAB11B	-0.330643	6.37291e-07
SLC25A25KO/WT	Q9BTZ2	DHRS4	-0.785862	2.14519e-07		SLC25A44KO/WT	Q6NUK1	SLC25A24	-0.528117	7.79928e-07		SLC25A45KO/WT	Q9HCU5	PREB	0.591569	2.10818e-07		SLC25A48KO/WT	Q8ND30	PPFIBP2	0.537587	6.39545e-07
SLC25A25KO/WT	G5E9Z2	CLPTM1L	0.569303	2.15177e-07		SLC25A44KO/WT	P06132	UROD	-0.481455	7.86858e-07		SLC25A45KO/WT	P06733	ENO1	0.66875	2.14331e-07		SLC25A48KO/WT	M0QY43	MYH14	1.43082	6.43666e-07
SLC25A25KO/WT	H7C5R8;Q460N5	PARP14	-3.76685	2.1551e-07		SLC25A44KO/WT	Q9H4A4	RNPEP	-0.480933	7.8887e-07		SLC25A45KO/WT	P49790	NUP153	0.519725	2.16033e-07		SLC25A48KO/WT	P53355	DAPK1	0.870342	6.51046e-07
SLC25A25KO/WT	Q9Y3D8	AK6	0.618965	2.20991e-07		SLC25A44KO/WT	Q86WA8	LONP2	0.88091	7.96394e-07		SLC25A45KO/WT	P30085	CMPK1	-0.315605	2.17387e-07		SLC25A48KO/WT	Q9P2B2	PTGFRN	-0.711259	6.54367e-07
SLC25A25KO/WT	A0A087X0W7;Q86TX2	ACOT2;ACOT1	-0.773836	2.22806e-07		SLC25A44KO/WT	P62899	RPL31	0.525626	7.99213e-07		SLC25A45KO/WT	Q13501	SQSTM1	2.1226	2.18085e-07		SLC25A48KO/WT	Q9Y490	TLN1	0.375654	6.68347e-07
SLC25A25KO/WT	Q7L1W4	LRRC8D	-0.854786	2.23461e-07		SLC25A44KO/WT	O75844	ZMPSTE24	0.690226	8.11306e-07		SLC25A45KO/WT	P11279	LAMP1	-0.599477	2.18191e-07		SLC25A48KO/WT	Q9NTJ3	SMC4	-0.479928	6.80703e-07
SLC25A25KO/WT	O96008	TOMM40	-0.329905	2.23574e-07		SLC25A44KO/WT	E7EVG2;Q86U86	PBRM1	0.521312	8.13677e-07		SLC25A45KO/WT	Q02252	ALDH6A1	-0.934256	2.18657e-07		SLC25A48KO/WT	Q9HCM4	EPB41L5	-0.952833	6.84211e-07
SLC25A25KO/WT	Q8IUC4	RHPN2	0.865535	2.25246e-07		SLC25A44KO/WT	Q9NRL2	BAZ1A	1.29811	8.19055e-07		SLC25A45KO/WT	C9J7K9;O15162	PLSCR1	-2.21256	2.24051e-07		SLC25A48KO/WT	H0Y599;Q8N1I0	DOCK4	1.34751	6.84769e-07
SLC25A25KO/WT	Q16739	UGCG	1.51341	2.25381e-07		SLC25A44KO/WT	Q8N4X5	AFAP1L2	1.5744	8.22383e-07		SLC25A45KO/WT	O14828	SCAMP3	0.780691	2.25672e-07		SLC25A48KO/WT	P55957	BID	-1.78381	6.90825e-07
SLC25A25KO/WT	P49411	TUFM	-0.275753	2.28099e-07		SLC25A44KO/WT	P07814	EPRS1	-0.170275	8.342e-07		SLC25A45KO/WT	P82094	TMF1	0.796128	2.26177e-07		SLC25A48KO/WT	A0A0A0MQS1;Q53H96	PYCR3	-1.05104	6.96245e-07
SLC25A25KO/WT	P51398	DAP3	-0.422755	2.2931e-07		SLC25A44KO/WT	P22695	UQCRC2	-0.322392	8.40468e-07		SLC25A45KO/WT	P51659	HSD17B4	-0.441181	2.28282e-07		SLC25A48KO/WT	Q86X55	CARM1	0.373437	6.96277e-07
SLC25A25KO/WT	E7EX17;P23588	EIF4B	0.86425	2.37474e-07		SLC25A44KO/WT	O14980	XPO1	-0.373591	8.42257e-07		SLC25A45KO/WT	P24752	ACAT1	0.492338	2.28646e-07		SLC25A48KO/WT	P00390	GSR	1.27272	6.98812e-07
SLC25A25KO/WT	P41250	GARS1	-0.244201	2.40122e-07		SLC25A44KO/WT	O43847	NRDC	-0.559495	8.53156e-07		SLC25A45KO/WT	Q9H4I9	SMDT1	-3.77943	2.2977e-07		SLC25A48KO/WT	B1AH87;P30536	TSPO	-1.73822	7.10799e-07
SLC25A25KO/WT	Q9P0J0	NDUFA13	-0.951155	2.49166e-07		SLC25A44KO/WT	C9JEH3;C9JG97;Q13685	AAMP	0.581453	8.53233e-07		SLC25A45KO/WT	H0YNG3;P67812	SEC11A	-1.44076	2.31294e-07		SLC25A48KO/WT	Q9HCU5	PREB	0.418682	7.15867e-07
SLC25A25KO/WT	Q9Y5X3	SNX5	0.437549	2.50643e-07		SLC25A44KO/WT	Q13435	SF3B2	0.724532	8.73115e-07		SLC25A45KO/WT	Q9H0B6	KLC2	0.761365	2.32527e-07		SLC25A48KO/WT	P25490	YY1	-1.68622	7.2042e-07
SLC25A25KO/WT	O75616	ERAL1	-0.344375	2.52494e-07		SLC25A44KO/WT	Q6NVY1	HIBCH	-0.579462	8.73181e-07		SLC25A45KO/WT	Q9H773	DCTPP1	0.843877	2.33972e-07		SLC25A48KO/WT	Q93008	USP9X	0.392633	7.25047e-07
SLC25A25KO/WT	Q13268	DHRS2	-5.44884	2.53283e-07		SLC25A44KO/WT	P36957	DLST	0.295687	8.75025e-07		SLC25A45KO/WT	Q96DG6	CMBL	-0.9082	2.33979e-07		SLC25A48KO/WT	D6RCC4;D6RCC9;Q8NEC7	GSTCD	-1.34827	7.25453e-07
SLC25A25KO/WT	E5RJH9;E7EVQ6;Q14534	SQLE	1.66986	2.53713e-07		SLC25A44KO/WT	Q3ZCQ8	TIMM50	0.389347	8.85393e-07		SLC25A45KO/WT	Q86US8	SMG6	-1.50015	2.34221e-07		SLC25A48KO/WT	Q16890	TPD52L1	-1.31759	7.25478e-07
SLC25A25KO/WT	Q16763	UBE2S	0.609879	2.54269e-07		SLC25A44KO/WT	O43353	RIPK2	1.35418	8.85606e-07		SLC25A45KO/WT	Q14186	TFDP1	1.53934	2.3682e-07		SLC25A48KO/WT	Q9Y4C2	TCAF1	-0.246222	7.25657e-07
SLC25A25KO/WT	O75131	CPNE3	-0.382073	2.56529e-07		SLC25A44KO/WT	Q9Y333	LSM2	-0.493891	8.92127e-07		SLC25A45KO/WT	J3KN16;Q5VYK3	ECPAS	0.528462	2.40835e-07		SLC25A48KO/WT	P49790	NUP153	-0.465842	7.2816e-07
SLC25A25KO/WT	Q9H3U1	UNC45A	-0.348107	2.58858e-07		SLC25A44KO/WT	D6RFG8;P27707	DCK	0.339941	9.03428e-07		SLC25A45KO/WT	Q14240	EIF4A2	-0.567278	2.42452e-07		SLC25A48KO/WT	O15551	CLDN3	-1.11118	7.33687e-07
SLC25A25KO/WT	P12236	SLC25A6	-0.507528	2.62775e-07		SLC25A44KO/WT	Q9UKX7	NUP50	0.880902	9.04373e-07		SLC25A45KO/WT	Q5VZK9	CARMIL1	-0.500691	2.43884e-07		SLC25A48KO/WT	F8W726;Q14157	UBAP2L	-0.584258	7.40476e-07
SLC25A25KO/WT	P50443	SLC26A2	-0.179237	2.67117e-07		SLC25A44KO/WT	P21281	ATP6V1B2	0.494603	9.08779e-07		SLC25A45KO/WT	P35573	AGL	-0.992176	2.44162e-07		SLC25A48KO/WT	O00461	GOLIM4	-0.416534	7.43297e-07
SLC25A25KO/WT	O76070	SNCG	-0.929558	2.69823e-07		SLC25A44KO/WT	Q9P2J5	LARS1	-0.384932	9.10697e-07		SLC25A45KO/WT	B4DJV2;O75390	CS	0.535332	2.4486e-07		SLC25A48KO/WT	Q14258	TRIM25	-0.512053	7.46264e-07
SLC25A25KO/WT	P07237	P4HB	0.261722	2.74569e-07		SLC25A44KO/WT	Q9NR30	DDX21	0.248745	9.17872e-07		SLC25A45KO/WT	P60866	RPS20	0.891093	2.4499e-07		SLC25A48KO/WT	Q96L92	SNX27	0.372506	7.64084e-07
SLC25A25KO/WT	J3QQY2;Q9UM00	TMCO1	-0.610765	2.82293e-07		SLC25A44KO/WT	Q8WW12	PCNP	1.5097	9.1884e-07		SLC25A45KO/WT	A0A0D9SGE8;Q8IWS0	PHF6	0.698271	2.46025e-07		SLC25A48KO/WT	P61758	VBP1	-0.49519	7.7842e-07
SLC25A25KO/WT	P63261	ACTG1	1.0651	2.83346e-07		SLC25A44KO/WT	Q01581	HMGCS1	-0.37808	9.26226e-07		SLC25A45KO/WT	C9J7S5;H7C0X4;Q92685	ALG3	-1.17547	2.46881e-07		SLC25A48KO/WT	Q71U36	TUBA1A	-0.725161	7.85417e-07
SLC25A25KO/WT	P08574	CYC1	-0.58146	2.8475e-07		SLC25A44KO/WT	Q00796	SORD	-0.511204	9.43919e-07		SLC25A45KO/WT	P61221	ABCE1	0.434615	2.5154e-07		SLC25A48KO/WT	P45973	CBX5	-0.766384	7.92513e-07
SLC25A25KO/WT	A0A0D9SGE8;Q8IWS0	PHF6	0.372907	2.84787e-07		SLC25A44KO/WT	Q8NHP8	PLBD2	-0.526122	9.44363e-07		SLC25A45KO/WT	O00483	NDUFA4	-0.76145	2.54582e-07		SLC25A48KO/WT	P55265	ADAR	-0.426063	7.95471e-07
SLC25A25KO/WT	I3L1L9;I3L1R7;Q99447	PCYT2	-0.814232	2.85391e-07		SLC25A44KO/WT	G3V5T9;P24941	CDK2	0.61946	9.46812e-07		SLC25A45KO/WT	A0A087WYU2;H3BNB2;H3BS73;Q96S19	METTL26	-0.894474	2.55406e-07		SLC25A48KO/WT	O75396	SEC22B	-0.583697	7.95572e-07
SLC25A25KO/WT	O75746	SLC25A12	-0.368856	2.92541e-07		SLC25A44KO/WT	O95716	RAB3D	-0.979178	9.46888e-07		SLC25A45KO/WT	E9PDU6	CNN3	-1.85286	2.56473e-07		SLC25A48KO/WT	Q86UP2	KTN1	-0.59594	7.96468e-07
SLC25A25KO/WT	A0A1B0GW05	DPY19L1	-0.37204	3.01715e-07		SLC25A44KO/WT	Q96TC7	RMDN3	0.962749	9.60127e-07		SLC25A45KO/WT	Q02952	AKAP12	2.65016	2.56972e-07		SLC25A48KO/WT	Q9BQA1	WDR77	-0.594527	8.09968e-07
SLC25A25KO/WT	Q9Y6D6	ARFGEF1	-1.1955	3.04545e-07		SLC25A44KO/WT	Q9NR12	PDLIM7	0.810257	9.61991e-07		SLC25A45KO/WT	P20073	ANXA7	-0.249422	2.57665e-07		SLC25A48KO/WT	O75915	ARL6IP5	-0.704229	8.16217e-07
SLC25A25KO/WT	A6NCE7;H3BTL1;Q9GZQ8;Q9H492	MAP1LC3B2;MAP1LC3B;MAP1LC3B;MAP1LC3A	0.904927	3.04578e-07		SLC25A44KO/WT	Q0VF96	CGNL1	0.75659	9.64142e-07		SLC25A45KO/WT	F8VRJ2	NAP1L1	-1.6126	2.58664e-07		SLC25A48KO/WT	A0A0A0MT32;P38571	LIPA	-2.76263	8.19794e-07
SLC25A25KO/WT	A0A0C4DGB6;P02768	ALB	0.55794	3.07207e-07		SLC25A44KO/WT	P46087	NOP2	0.389126	9.70221e-07		SLC25A45KO/WT	P05549	TFAP2A	0.747418	2.60965e-07		SLC25A48KO/WT	P82663	MRPS25	1.23454	8.34157e-07
SLC25A25KO/WT	A0A087X2H1;Q9ULT8	HECTD1	0.368776	3.09307e-07		SLC25A44KO/WT	Q15645	TRIP13	0.28296	9.87875e-07		SLC25A45KO/WT	P62304	SNRPE	-1.0626	2.6147e-07		SLC25A48KO/WT	P23381	WARS1	0.592378	8.4828e-07
SLC25A25KO/WT	P04004	VTN	1.14279	3.16442e-07		SLC25A44KO/WT	P55084	HADHB	-0.241336	9.88479e-07		SLC25A45KO/WT	Q9UJP4	KLHL21	1.11568	2.6147e-07		SLC25A48KO/WT	O95573	ACSL3	0.356161	8.48492e-07
SLC25A25KO/WT	P07948	LYN	-1.06915	3.17504e-07		SLC25A44KO/WT	Q9H2D6	TRIOBP	-0.831828	9.94736e-07		SLC25A45KO/WT	O94760	DDAH1	-1.0626	2.62454e-07		SLC25A48KO/WT	Q12872	SFSWAP	0.564479	8.50248e-07
SLC25A25KO/WT	C9J5X1;P08069	IGF1R	0.977115	3.20665e-07		SLC25A44KO/WT	Q96EK6	GNPNAT1	-0.151499	1.00171e-06		SLC25A45KO/WT	P20674	COX5A	0.866197	2.63188e-07		SLC25A48KO/WT	E9PKZ0;P62917	RPL8	0.639433	8.50749e-07
SLC25A25KO/WT	Q8TAQ2	SMARCC2	0.503054	3.24318e-07		SLC25A44KO/WT	O60725	ICMT	1.34771	1.00386e-06		SLC25A45KO/WT	P07384	CAPN1	-0.95862	2.6571e-07		SLC25A48KO/WT	Q96TA1	NIBAN2	-0.811347	8.52982e-07
SLC25A25KO/WT	F8VUA2;Q9HD42	CHMP1A	0.581376	3.24678e-07		SLC25A44KO/WT	P05455	SSB	-0.654447	1.00928e-06		SLC25A45KO/WT	Q8NFX7	STXBP6	0.988248	2.67373e-07		SLC25A48KO/WT	O43149	ZZEF1	-0.508328	8.55067e-07
SLC25A25KO/WT	A0A0M3HER2	CENPV	3.09758	3.25612e-07		SLC25A44KO/WT	E5RGN3;E5RIM7;O00244	ATOX1	0.487448	1.01917e-06		SLC25A45KO/WT	Q8NBX0	SCCPDH	0.443185	2.70546e-07		SLC25A48KO/WT	A0A0G2JHC2;Q6NYC8	PPP1R18	-1.36477	8.66669e-07
SLC25A25KO/WT	Q9Y5X1	SNX9	-0.748031	3.26529e-07		SLC25A44KO/WT	Q9H9J2	MRPL44	-0.203447	1.01951e-06		SLC25A45KO/WT	P00367	GLUD1	-0.333748	2.73991e-07		SLC25A48KO/WT	P55011	SLC12A2	-0.203303	8.76719e-07
SLC25A25KO/WT	A0A087WTI3;A0A087WXF6;F5GXJ1;F5H5N1;O75251	NDUFS7	-0.80314	3.29324e-07		SLC25A44KO/WT	Q9H4I9	SMDT1	-4.0071	1.02649e-06		SLC25A45KO/WT	Q9UHY7	ENOPH1	-0.653972	2.76221e-07		SLC25A48KO/WT	A0A590UJG2	MACF1	0.370501	8.81647e-07
SLC25A25KO/WT	P46976	GYG1	-0.765814	3.33356e-07		SLC25A44KO/WT	P07384	CAPN1	-0.743525	1.02948e-06		SLC25A45KO/WT	P52594	AGFG1	1.27855	2.77933e-07		SLC25A48KO/WT	O15397	IPO8	-0.807921	8.85092e-07
SLC25A25KO/WT	Q13045	FLII	0.446032	3.33356e-07		SLC25A44KO/WT	Q8IVL5	P3H2	-0.949029	1.04133e-06		SLC25A45KO/WT	Q14980	NUMA1	-0.370615	2.79938e-07		SLC25A48KO/WT	Q9NS86	LANCL2	0.505289	8.92296e-07
SLC25A25KO/WT	D6RAN8;H7C5U8;Q9P0M9	MRPL27	-0.580032	3.36649e-07		SLC25A44KO/WT	Q9Y617	PSAT1	-0.820021	1.0576e-06		SLC25A45KO/WT	E5RJR5;P63208	SKP1	-0.444711	2.82251e-07		SLC25A48KO/WT	P19367	HK1	-0.280896	8.92686e-07
SLC25A25KO/WT	P55060	CSE1L	-0.196069	3.38881e-07		SLC25A44KO/WT	O00232	PSMD12	-0.3762	1.05798e-06		SLC25A45KO/WT	Q9UQB8	BAIAP2	-0.376165	2.82382e-07		SLC25A48KO/WT	Q96DG6	CMBL	-0.978655	8.94267e-07
SLC25A25KO/WT	Q86W42	THOC6	-0.350236	3.39828e-07		SLC25A44KO/WT	P55081	MFAP1	1.74014	1.06902e-06		SLC25A45KO/WT	P60983	GMFB	0.936353	2.83588e-07		SLC25A48KO/WT	Q15293	RCN1	-0.653519	8.96056e-07
SLC25A25KO/WT	O14617	AP3D1	0.394399	3.45239e-07		SLC25A44KO/WT	P00558	PGK1	0.453686	1.08649e-06		SLC25A45KO/WT	A0A2U3TZV8;Q4KWH8	PLCH1	-1.22102	2.86204e-07		SLC25A48KO/WT	Q13619	CUL4A	-0.34452	8.9709e-07
SLC25A25KO/WT	K7ERE3;P13646	KRT13	2.20169	3.45266e-07		SLC25A44KO/WT	Q14684	RRP1B	0.646586	1.09917e-06		SLC25A45KO/WT	P36405	ARL3	-0.858769	2.86797e-07		SLC25A48KO/WT	Q8TAT6	NPLOC4	0.569625	9.18303e-07
SLC25A25KO/WT	Q92990	GLMN	-1.16856	3.50426e-07		SLC25A44KO/WT	Q15637	SF1	1.03127	1.1221e-06		SLC25A45KO/WT	Q9BYN0	SRXN1	1.1161	2.87154e-07		SLC25A48KO/WT	Q7KZF4	SND1	-0.394342	9.30254e-07
SLC25A25KO/WT	O95881	TXNDC12	-0.568924	3.5912e-07		SLC25A44KO/WT	J3QQJ0;Q9UHR5	SAP30BP	0.507736	1.12315e-06		SLC25A45KO/WT	O43813	LANCL1	-0.4568	2.87455e-07		SLC25A48KO/WT	Q92542	NCSTN	0.396228	9.333e-07
SLC25A25KO/WT	G5E9A6	USP11	1.00541	3.65188e-07		SLC25A44KO/WT	Q8TBQ9	TMEM167A	-0.756219	1.12315e-06		SLC25A45KO/WT	P82663	MRPS25	1.50759	2.88586e-07		SLC25A48KO/WT	Q15019	SEPTIN2	-0.46105	9.35234e-07
SLC25A25KO/WT	Q8TBC4	UBA3	-0.178395	3.79264e-07		SLC25A44KO/WT	O00425	IGF2BP3	0.702558	1.12839e-06		SLC25A45KO/WT	Q99523	SORT1	-0.933691	2.88656e-07		SLC25A48KO/WT	O43488	AKR7A2	0.660293	9.35731e-07
SLC25A25KO/WT	Q32P41	TRMT5	-0.466599	3.82465e-07		SLC25A44KO/WT	Q9P0J0	NDUFA13	-1.05703	1.13083e-06		SLC25A45KO/WT	P60709	ACTB	0.561979	2.88993e-07		SLC25A48KO/WT	Q06481	APLP2	0.553792	9.40619e-07
SLC25A25KO/WT	P42285	MTREX	-0.193847	3.9074e-07		SLC25A44KO/WT	Q9BV20	MRI1	0.809463	1.13891e-06		SLC25A45KO/WT	C9JZR2;O60716	CTNND1	-0.444649	2.89475e-07		SLC25A48KO/WT	Q9BV81	EMC6	0.695654	9.43224e-07
SLC25A25KO/WT	A0A087WWF6;F8W8R3;P49005	POLD2	-0.427722	3.91813e-07		SLC25A44KO/WT	Q9H857	NT5DC2	-1.44511	1.14012e-06		SLC25A45KO/WT	Q13601	KRR1	0.899316	2.90591e-07		SLC25A48KO/WT	P00966	ASS1	-0.739744	9.43919e-07
SLC25A25KO/WT	Q9Y4W2	LAS1L	-0.337221	3.97815e-07		SLC25A44KO/WT	Q9UMX5	NENF	0.766363	1.15375e-06		SLC25A45KO/WT	O95807	TMEM50A	-1.1403	2.95642e-07		SLC25A48KO/WT	A0A286YFF7;A0A2C9F2P4;P50897	PPT1	0.540254	9.45289e-07
SLC25A25KO/WT	O15427	SLC16A3	0.858732	3.99844e-07		SLC25A44KO/WT	Q9BYN0	SRXN1	0.931296	1.16711e-06		SLC25A45KO/WT	P12955	PEPD	-0.491532	2.98823e-07		SLC25A48KO/WT	Q9UEE9	CFDP1	-1.99456	9.46846e-07
SLC25A25KO/WT	Q9NXX6	NSMCE4A	-0.157832	4.0102e-07		SLC25A44KO/WT	A6NIH7	UNC119B	0.7916	1.17634e-06		SLC25A45KO/WT	F5GWI4;P00813	ADA	-1.05217	2.99673e-07		SLC25A48KO/WT	Q92990	GLMN	-1.20727	9.54441e-07
SLC25A25KO/WT	Q9UH62	ARMCX3	0.423825	4.05328e-07		SLC25A44KO/WT	P32929	CTH	1.27764	1.19171e-06		SLC25A45KO/WT	O94992	HEXIM1	-0.737196	3.00259e-07		SLC25A48KO/WT	P48507	GCLM	0.395533	9.67484e-07
SLC25A25KO/WT	P20073	ANXA7	-0.412315	4.13104e-07		SLC25A44KO/WT	P10606	COX5B	0.5157	1.2031e-06		SLC25A45KO/WT	Q14573	ITPR3	-2.49393	3.00791e-07		SLC25A48KO/WT	Q9NY33	DPP3	-0.377427	9.67688e-07
SLC25A25KO/WT	O00461	GOLIM4	0.572951	4.19776e-07		SLC25A44KO/WT	Q96K17	BTF3L4	-0.730682	1.2031e-06		SLC25A45KO/WT	P10768	ESD	0.516184	3.02826e-07		SLC25A48KO/WT	P35637	FUS	0.657666	9.72718e-07
SLC25A25KO/WT	A0A087WUL4;A0A087WX23	PEG10	1.59922	4.20387e-07		SLC25A44KO/WT	P02458	COL2A1	3.66104	1.20606e-06		SLC25A45KO/WT	Q14847	LASP1	0.640794	3.0349e-07		SLC25A48KO/WT	P11047	LAMC1	-0.340244	9.89048e-07
SLC25A25KO/WT	P22695	UQCRC2	-0.461477	4.21741e-07		SLC25A44KO/WT	J3QRS9;O43670;X6R4W8	ZNF207	0.549928	1.20646e-06		SLC25A45KO/WT	Q96QD8	SLC38A2	0.800494	3.04528e-07		SLC25A48KO/WT	Q13618	CUL3	-0.403535	9.96985e-07
SLC25A25KO/WT	A0A2U3TZL8;H7BYN4;Q02241	KIF23	0.844234	4.22162e-07		SLC25A44KO/WT	E9PSI1	NaN	-0.435004	1.2077e-06		SLC25A45KO/WT	J3QRS9;O43670;X6R4W8	ZNF207	0.616714	3.06898e-07		SLC25A48KO/WT	A0A087WUK2;O14979	HNRNPDL	-0.962225	1.01496e-06
SLC25A25KO/WT	Q01650	SLC7A5	0.556013	4.2698e-07		SLC25A44KO/WT	A0A1B0GTJ7;A0A1B0GWJ0;P30566	ADSL	0.285694	1.23145e-06		SLC25A45KO/WT	F8W726;Q14157	UBAP2L	0.87963	3.076e-07		SLC25A48KO/WT	B5ME97;E7EW69;E7EX04;Q9P0V9	SEPTIN10	-0.458696	1.01685e-06
SLC25A25KO/WT	Q8NHP8	PLBD2	-0.75008	4.36979e-07		SLC25A44KO/WT	P15121	AKR1B1	-0.626964	1.24115e-06		SLC25A45KO/WT	A0A2R8Y5P7;A0A2R8Y6I1;P49590	HARS2	0.722485	3.1002e-07		SLC25A48KO/WT	J3QRS9;O43670;X6R4W8	ZNF207	0.435453	1.02359e-06
SLC25A25KO/WT	Q8IV08	PLD3	1.22779	4.3994e-07		SLC25A44KO/WT	P29218	IMPA1	0.303928	1.24638e-06		SLC25A45KO/WT	O75381	PEX14	0.88975	3.1023e-07		SLC25A48KO/WT	Q8WUQ7	CACTIN	-0.810063	1.0354e-06
SLC25A25KO/WT	Q02750	MAP2K1	0.813195	4.41325e-07		SLC25A44KO/WT	P49770	EIF2B2	0.489479	1.24649e-06		SLC25A45KO/WT	O75438	NDUFB1	-1.1166	3.13569e-07		SLC25A48KO/WT	A0A3B3ISK7;A0A3B3IT01;Q6PI48	DARS2	-0.563602	1.04655e-06
SLC25A25KO/WT	A8MZF9;P55039	DRG2	-0.546009	4.48251e-07		SLC25A44KO/WT	A0A0G2JJD3;O95870	ABHD16A	0.678343	1.25621e-06		SLC25A45KO/WT	O94822	LTN1	2.09333	3.16918e-07		SLC25A48KO/WT	P09960	LTA4H	-0.513625	1.0561e-06
SLC25A25KO/WT	Q9P035	HACD3	0.335089	4.48552e-07		SLC25A44KO/WT	Q06830	PRDX1	0.394257	1.26894e-06		SLC25A45KO/WT	Q16762	TST	-1.68982	3.2968e-07		SLC25A48KO/WT	P53396	ACLY	-0.206997	1.0574e-06
SLC25A25KO/WT	P11047	LAMC1	0.370865	4.7517e-07		SLC25A44KO/WT	A0A2R8Y623	RPS7	-1.73189	1.26941e-06		SLC25A45KO/WT	Q9H1C4	UNC93B1	-0.959162	3.35023e-07		SLC25A48KO/WT	A0A0C4DGA2;O75521	ECI2	-0.27447	1.06333e-06
SLC25A25KO/WT	Q9P265	DIP2B	0.529663	4.75592e-07		SLC25A44KO/WT	Q13111	CHAF1A	1.23493	1.2778e-06		SLC25A45KO/WT	P02461	COL3A1	4.38094	3.36649e-07		SLC25A48KO/WT	P06733	ENO1	0.495883	1.06797e-06
SLC25A25KO/WT	Q9BXS4	TMEM59	3.07748	4.79111e-07		SLC25A44KO/WT	O15397	IPO8	-0.299676	1.27986e-06		SLC25A45KO/WT	Q15746	MYLK	-1.82708	3.41679e-07		SLC25A48KO/WT	P14649	MYL6B	-0.76544	1.09369e-06
SLC25A25KO/WT	Q9NRG1	PRTFDC1	0.708608	4.81655e-07		SLC25A44KO/WT	O43920	NDUFS5	-1.35853	1.2823e-06		SLC25A45KO/WT	P56377	AP1S2	-0.0927692	3.43364e-07		SLC25A48KO/WT	Q12906	ILF3	0.171497	1.09507e-06
SLC25A25KO/WT	G3V5Z7;P60900	PSMA6	-0.264607	4.87228e-07		SLC25A44KO/WT	Q96RP9	GFM1	-0.593532	1.29218e-06		SLC25A45KO/WT	Q9Y624	F11R	-0.241143	3.43564e-07		SLC25A48KO/WT	P51991	HNRNPA3	-0.874224	1.09526e-06
SLC25A25KO/WT	P98155	VLDLR	0.916224	4.90972e-07		SLC25A44KO/WT	P60709	ACTB	0.465668	1.29608e-06		SLC25A45KO/WT	Q8N6L1	KRTCAP2	-0.804382	3.46592e-07		SLC25A48KO/WT	P14854	COX6B1	-0.535379	1.09917e-06
SLC25A25KO/WT	J3QRS3;O14950;P19105	MYL12A;MYL12B;MYL12A	0.594296	5.06519e-07		SLC25A44KO/WT	Q14CX7	NAA25	0.328565	1.29948e-06		SLC25A45KO/WT	A0A5F9UK94;H0Y360;Q01433	AMPD2	0.802126	3.5164e-07		SLC25A48KO/WT	Q9H1E3	NUCKS1	1.0391	1.10085e-06
SLC25A25KO/WT	Q99797	MIPEP	0.533218	5.09227e-07		SLC25A44KO/WT	Q9ULZ3	PYCARD	-2.99437	1.31095e-06		SLC25A45KO/WT	D6RF35;P02774	GC	-1.01474	3.5164e-07		SLC25A48KO/WT	Q5H909;Q9UNF1	MAGED2	-0.364336	1.1041e-06
SLC25A25KO/WT	E7ETZ4;Q9Y6E2	BZW2	-0.235694	5.24908e-07		SLC25A44KO/WT	Q9UGP8	SEC63	-1.29309	1.34647e-06		SLC25A45KO/WT	Q92905	COPS5	-0.539806	3.54619e-07		SLC25A48KO/WT	O60763	USO1	-0.448621	1.10714e-06
SLC25A25KO/WT	Q07954	LRP1	0.930126	5.25031e-07		SLC25A44KO/WT	D6RDG3	BTF3	2.67628	1.35681e-06		SLC25A45KO/WT	Q9Y3Y2;X6R700	CHTOP	0.803683	3.65219e-07		SLC25A48KO/WT	Q96D53	COQ8B	-0.991318	1.11088e-06
SLC25A25KO/WT	B1AH87;P30536	TSPO	-1.35502	5.30288e-07		SLC25A44KO/WT	P52943	CRIP2	-0.565395	1.3669e-06		SLC25A45KO/WT	O14777	NDC80	-0.227261	3.66302e-07		SLC25A48KO/WT	P04075	ALDOA	0.589703	1.11266e-06
SLC25A25KO/WT	A0A494C017;A0A499FIY8;C9JC07;C9JJV6;C9JZL8;Q96S97	MYADM	0.438991	5.58375e-07		SLC25A44KO/WT	P34932	HSPA4	-0.147348	1.4052e-06		SLC25A45KO/WT	Q8IUC4	RHPN2	1.05378	3.66819e-07		SLC25A48KO/WT	Q9Y2T2	AP3M1	0.469581	1.1184e-06
SLC25A25KO/WT	P37268	FDFT1	1.25605	5.58597e-07		SLC25A44KO/WT	O15446	CD3EAP	1.74533	1.40655e-06		SLC25A45KO/WT	C9J715;Q9Y2I1	NISCH	-1.06831	3.67962e-07		SLC25A48KO/WT	Q2TB90	HKDC1	-0.670223	1.11908e-06
SLC25A25KO/WT	P02751	FN1	1.78783	5.62426e-07		SLC25A44KO/WT	P09960	LTA4H	-0.549293	1.41406e-06		SLC25A45KO/WT	Q9C005	DPY30	3.99953	3.68743e-07		SLC25A48KO/WT	Q68CP9	ARID2	-0.680913	1.12315e-06
SLC25A25KO/WT	P31949	S100A11	-1.16338	5.66485e-07		SLC25A44KO/WT	Q92541	RTF1	0.628603	1.41406e-06		SLC25A45KO/WT	Q9Y3B4	SF3B6	-0.557792	3.72147e-07		SLC25A48KO/WT	E9PAV3;F8VZJ2;F8W0W4;H0YHX9;Q13765	NACA	-0.265006	1.13137e-06
SLC25A25KO/WT	Q86UP2	KTN1	0.400431	5.72534e-07		SLC25A44KO/WT	P48735	IDH2	-0.591317	1.41438e-06		SLC25A45KO/WT	P46926	GNPDA1	-0.265848	3.74602e-07		SLC25A48KO/WT	J3KTL2;Q07955	SRSF1	-0.301531	1.13568e-06
SLC25A25KO/WT	Q01469	FABP5	-0.732917	5.82784e-07		SLC25A44KO/WT	L0R6Q1	SLC35A4	-1.00117	1.41868e-06		SLC25A45KO/WT	J3KTE4;J3QR09;P84098	RPL19	0.859877	3.75567e-07		SLC25A48KO/WT	O75947	ATP5PD	0.424627	1.13598e-06
SLC25A25KO/WT	P10768	ESD	-0.669639	5.85125e-07		SLC25A44KO/WT	Q15417	CNN3	1.31404	1.42712e-06		SLC25A45KO/WT	Q52LW3	ARHGAP29	0.995776	3.75567e-07		SLC25A48KO/WT	A6NG10;K7EIJ0;K7EMC9;K7ENL2;Q969T9	WBP2	-1.20904	1.13891e-06
SLC25A25KO/WT	J3KTL2;Q07955	SRSF1	-0.187677	5.92702e-07		SLC25A44KO/WT	Q69YN4	VIRMA	0.778896	1.43451e-06		SLC25A45KO/WT	O60243	HS6ST1	2.19678	3.81123e-07		SLC25A48KO/WT	B7WPL0;Q9NVN3	RIC8B	1.29745	1.1403e-06
SLC25A25KO/WT	Q8IV38	ANKMY2	0.403642	5.98372e-07		SLC25A44KO/WT	A0A087WYU2;H3BNB2;H3BS73;Q96S19	METTL26	-1.16012	1.4351e-06		SLC25A45KO/WT	Q9NZI8	IGF2BP1	1.13582	3.82865e-07		SLC25A48KO/WT	A0A590UJN8;A0A590UJW0;P20585	MSH3	-1.54621	1.14035e-06
SLC25A25KO/WT	Q27J81	INF2	-0.773662	6.07299e-07		SLC25A44KO/WT	A0A590UJ58;B0AZR9;P63092;Q5JWF2	GNAS	0.446689	1.44632e-06		SLC25A45KO/WT	P36507	MAP2K2	1.14072	3.82952e-07		SLC25A48KO/WT	P30101	PDIA3	0.455865	1.14173e-06
SLC25A25KO/WT	Q92688	ANP32B	-0.579134	6.09132e-07		SLC25A44KO/WT	Q6WKZ4	RAB11FIP1	0.994253	1.44632e-06		SLC25A45KO/WT	P10412	H1-4	3.51179	3.9474e-07		SLC25A48KO/WT	P13667	PDIA4	0.259673	1.14937e-06
SLC25A25KO/WT	G3V150;O94766	B3GAT3	0.789498	6.10228e-07		SLC25A44KO/WT	E7EPN9;Q9Y520	PRRC2C	1.19804	1.45559e-06		SLC25A45KO/WT	F8VPI1;F8VQQ5;F8VQW0;F8VR05;F8VSI7;F8VVJ4;F8VX73;F8W086;F8W1G3;F8W201;P55061	TMBIM6	-1.24662	3.97022e-07		SLC25A48KO/WT	A0A2R8Y7C0;P69905	HBA2;HBA1	0.211692	1.16112e-06
SLC25A25KO/WT	P51654	GPC3	3.19776	6.11287e-07		SLC25A44KO/WT	A0A0C4DGQ8;Q6IAN0	DHRS7B	0.885287	1.47026e-06		SLC25A45KO/WT	A0A024RBG1;Q9NZJ9	NUDT4B;NUDT4	1.16814	3.99067e-07		SLC25A48KO/WT	Q9UMX5	NENF	0.693759	1.17919e-06
SLC25A25KO/WT	Q5T0N5;S4R347	FNBP1L	0.443802	6.19178e-07		SLC25A44KO/WT	A0A0C4DFV9;Q01105	SET	-1.28137	1.47298e-06		SLC25A45KO/WT	A0A0C4DGE4;A0A0J9YW33;A0A286YF28;Q13277	STX3	-0.852252	3.99067e-07		SLC25A48KO/WT	Q9UBC2	EPS15L1	0.412052	1.22625e-06
SLC25A25KO/WT	A6NMH8;E9PIF1;E9PJK1;E9PRJ8;H0YDJ9;H0YDL9;P60033	CD81	1.54591	6.30314e-07		SLC25A44KO/WT	Q6DKJ4	NXN	-0.427858	1.47762e-06		SLC25A45KO/WT	K7EJE8;K7EKE6	LONP1	0.476871	3.99844e-07		SLC25A48KO/WT	P13726	F3	1.50162	1.23011e-06
SLC25A25KO/WT	A0A0A0MRY2;B0QZE2;B7Z2J6;E7ENI9;J3QKD2;Q15326	ZMYND11	-0.539465	6.30439e-07		SLC25A44KO/WT	H0YFD6;P40939	HADHA	-0.178848	1.4875e-06		SLC25A45KO/WT	A0A087WTT6;P62273	RPS29	1.41157	4.03093e-07		SLC25A48KO/WT	O75494;Q5JRI1	SRSF10	-1.14991	1.23033e-06
SLC25A25KO/WT	Q9P258	RCC2	-0.292782	6.36148e-07		SLC25A44KO/WT	Q8NBU5	ATAD1	0.662082	1.49696e-06		SLC25A45KO/WT	O43929	ORC4	-0.431431	4.05403e-07		SLC25A48KO/WT	Q9Y5P6	GMPPB	0.766806	1.247e-06
SLC25A25KO/WT	P62979	RPS27A	-0.55431	6.42901e-07		SLC25A44KO/WT	A0A0C4DFL7;Q16850	CYP51A1	-0.389532	1.50358e-06		SLC25A45KO/WT	P62312	LSM6	-0.539705	4.05432e-07		SLC25A48KO/WT	O95340	PAPSS2	-0.980626	1.24723e-06
SLC25A25KO/WT	M0QXC8;M0QYT9;M0QZB7;M0QZB8;M0R0R8;M0R0X9;M0R205;Q14653	IRF3	-0.882172	6.53166e-07		SLC25A44KO/WT	P30260	CDC27	0.296591	1.50358e-06		SLC25A45KO/WT	Q15942	ZYX	1.09334	4.06092e-07		SLC25A48KO/WT	G3V2N3;P54821;Q99811	PRRX1;PRRX1;PRRX2	-3.38037	1.25069e-06
SLC25A25KO/WT	O43752	STX6	1.22437	6.53542e-07		SLC25A44KO/WT	O14763	TNFRSF10B	0.903766	1.51229e-06		SLC25A45KO/WT	D6RCD0;Q8NBQ5	HSD17B11	1.2837	4.06614e-07		SLC25A48KO/WT	P17050	NAGA	0.698888	1.25362e-06
SLC25A25KO/WT	P55809	OXCT1	-0.88567	6.54842e-07		SLC25A44KO/WT	A0A494C0X0;Q99426	TBCB	0.396113	1.51533e-06		SLC25A45KO/WT	A0A087WTW0;A0A087WVR3;Q96T88	UHRF1	-0.318548	4.10562e-07		SLC25A48KO/WT	P26358	DNMT1	-0.187012	1.27023e-06
SLC25A25KO/WT	Q14644	RASA3	0.49079	6.62331e-07		SLC25A44KO/WT	P49790	NUP153	0.791136	1.53388e-06		SLC25A45KO/WT	B0QYD3;Q9UH17	APOBEC3B	-1.17257	4.11053e-07		SLC25A48KO/WT	C9J384;Q9BQ75	CMSS1	0.346451	1.27252e-06
SLC25A25KO/WT	P30154	PPP2R1B	0.475712	6.67616e-07		SLC25A44KO/WT	A0A2R8YDE6;Q9UBN7	HDAC6	1.37795	1.53947e-06		SLC25A45KO/WT	K7ES61;Q9BYD3	MRPL4	0.596826	4.11904e-07		SLC25A48KO/WT	A0A494C1B1;A8MXB9;J3KQJ1;Q8NBJ7	SUMF2	0.692622	1.27986e-06
SLC25A25KO/WT	P60602	ROMO1	-0.447409	6.7436e-07		SLC25A44KO/WT	O95298	NDUFC2	-1.76363	1.54955e-06		SLC25A45KO/WT	P43487	RANBP1	0.489716	4.1785e-07		SLC25A48KO/WT	P07237	P4HB	0.495278	1.27986e-06
SLC25A25KO/WT	Q9Y221	NIP7	-0.48837	6.7727e-07		SLC25A44KO/WT	P61289	PSME3	0.443432	1.56644e-06		SLC25A45KO/WT	P41252	IARS1	-0.204399	4.18913e-07		SLC25A48KO/WT	P21281	ATP6V1B2	0.388098	1.2811e-06
SLC25A25KO/WT	G3V5T9;P24941	CDK2	0.401774	6.85275e-07		SLC25A44KO/WT	Q9UMY1	NOL7	2.43577	1.57529e-06		SLC25A45KO/WT	Q9NTJ3	SMC4	-0.5209	4.20595e-07		SLC25A48KO/WT	Q9HCC0	MCCC2	-0.332569	1.28285e-06
SLC25A25KO/WT	Q8IUF8	RIOX2	-0.592285	6.91298e-07		SLC25A44KO/WT	Q9NYF8	BCLAF1	0.843516	1.58464e-06		SLC25A45KO/WT	Q08623	PUDP	0.824164	4.20784e-07		SLC25A48KO/WT	B1AXG1;B4DG22;B7ZB17;P51812	RPS6KA3	-0.566439	1.28942e-06
SLC25A25KO/WT	A0A2R8YDE6;Q9UBN7	HDAC6	1.82853	6.991e-07		SLC25A44KO/WT	Q9UBU9	NXF1	-0.14115	1.58464e-06		SLC25A45KO/WT	F8W7U8;P49959	MRE11	-3.22361	4.36979e-07		SLC25A48KO/WT	Q53EP0	FNDC3B	1.05871	1.2905e-06
SLC25A25KO/WT	Q9H845	ACAD9	-0.677128	7.05614e-07		SLC25A44KO/WT	Q8IVW6	ARID3B	1.81575	1.59032e-06		SLC25A45KO/WT	B1AHQ6;B1AHQ7;Q9NSP4	CENPM	-1.46499	4.44108e-07		SLC25A48KO/WT	Q9Y5S2	CDC42BPB	-1.40487	1.29283e-06
SLC25A25KO/WT	P49748	ACADVL	-0.856027	7.12445e-07		SLC25A44KO/WT	O60506	SYNCRIP	-0.329959	1.61748e-06		SLC25A45KO/WT	Q49AR2	C5orf22	1.47016	4.44573e-07		SLC25A48KO/WT	Q4G0F5	VPS26B	-2.05997	1.29703e-06
SLC25A25KO/WT	P10586	PTPRF	2.1306	7.24635e-07		SLC25A44KO/WT	O75449	KATNA1	0.957914	1.64449e-06		SLC25A45KO/WT	O75884	RBBP9	1.79267	4.45726e-07		SLC25A48KO/WT	Q99832	CCT7	0.382251	1.31646e-06
SLC25A25KO/WT	A0A0C4DGA2;O75521	ECI2	1.98416	7.31214e-07		SLC25A44KO/WT	O15381	NVL	0.8088	1.64668e-06		SLC25A45KO/WT	Q9NZZ3	CHMP5	0.948493	4.48472e-07		SLC25A48KO/WT	F6T1Q0;Q6L8Q7	PDE12	0.438698	1.32019e-06
SLC25A25KO/WT	A0A0A0MRJ0;Q5VT25	CDC42BPA	-0.567168	7.39195e-07		SLC25A44KO/WT	Q12923	PTPN13	-1.36716	1.64873e-06		SLC25A45KO/WT	F5H199;F5H6G9;F5H7C4;H0YFW5;Q8IXL7	MSRB3	1.20969	4.49856e-07		SLC25A48KO/WT	P05549	TFAP2A	1.32696	1.32338e-06
SLC25A25KO/WT	Q15172	PPP2R5A	1.12591	7.43165e-07		SLC25A44KO/WT	O75663	TIPRL	-0.571864	1.67235e-06		SLC25A45KO/WT	P43304	GPD2	-0.338097	4.50125e-07		SLC25A48KO/WT	E9PLL6;P46776	RPL27A	-1.17848	1.33764e-06
SLC25A25KO/WT	Q6YN16	HSDL2	-0.362374	7.5296e-07		SLC25A44KO/WT	Q9BVC6	TMEM109	1.22916	1.69291e-06		SLC25A45KO/WT	A0A3B3IRT8;P43307	SSR1	-0.62461	4.55883e-07		SLC25A48KO/WT	Q9UJV9	DDX41	0.656677	1.3437e-06
SLC25A25KO/WT	O00165	HAX1	-0.854376	7.60233e-07		SLC25A44KO/WT	J3KN01;P55196	AFDN	0.521546	1.70351e-06		SLC25A45KO/WT	O95239	KIF4A	-0.444699	4.56753e-07		SLC25A48KO/WT	P42696	RBM34	-0.652879	1.35103e-06
SLC25A25KO/WT	Q01813	PFKP	-0.55216	7.63616e-07		SLC25A44KO/WT	P30154	PPP2R1B	0.427896	1.70385e-06		SLC25A45KO/WT	H0YMV8;Q71UM5	RPS27L	0.663462	4.60457e-07		SLC25A48KO/WT	Q8NE86	MCU	-1.14737	1.35153e-06
SLC25A25KO/WT	Q9BRP1	PDCD2L	-0.453684	7.67871e-07		SLC25A44KO/WT	A0A087WTW0;A0A087WVR3;Q96T88	UHRF1	-0.674852	1.7158e-06		SLC25A45KO/WT	G3V2H7;Q86SZ2	TRAPPC6B	-2.37008	4.66045e-07		SLC25A48KO/WT	Q13724	MOGS	0.598804	1.35333e-06
SLC25A25KO/WT	Q7L8L6	FASTKD5	-0.257256	7.82432e-07		SLC25A44KO/WT	Q6YP21	KYAT3	0.585548	1.7355e-06		SLC25A45KO/WT	E9PKF6;H7BXH2;Q5H9R7	PPP6R3	-0.660643	4.67162e-07		SLC25A48KO/WT	A0A0G2JL54;A0A0G2JPR0;A0A140TA29;A0A140TA32;A0A140TA44;A0A140TA49;F5GXS0;P0C0L4;P0C0L5	C4B_2;C4A;C4B;C4A;C4A;C4A;C4B;C4A;C4B	-1.53185	1.35436e-06
SLC25A25KO/WT	Q8N1F7	NUP93	0.326785	7.99839e-07		SLC25A44KO/WT	P0C0S8;Q96KK5;Q99878;Q9BTM1	H2AC11;HIST1H2AH;H2AC14;H2AFJ	0.836242	1.74196e-06		SLC25A45KO/WT	P56134	ATP5MF	1.21729	4.67273e-07		SLC25A48KO/WT	Q9BWF3	RBM4	-0.33692	1.36647e-06
SLC25A25KO/WT	P52597	HNRNPF	-0.398664	8.01835e-07		SLC25A44KO/WT	E5RJR5;P63208	SKP1	-0.353754	1.74395e-06		SLC25A45KO/WT	B5MCK8;P19440;P36268	GGT2;GGT1;GGT2	-1.28428	4.71587e-07		SLC25A48KO/WT	A0A087WWM6;E7EQL6;O43272	PRODH	-0.906354	1.3669e-06
SLC25A25KO/WT	Q14116	IL18	-1.1005	8.01851e-07		SLC25A44KO/WT	B4DDF4;B4DUT8;Q99439	CNN2	1.03878	1.74597e-06		SLC25A45KO/WT	P57772	EEFSEC	-0.715103	4.72411e-07		SLC25A48KO/WT	P55010	EIF5	0.39236	1.36716e-06
SLC25A25KO/WT	Q9NQW6	ANLN	0.516225	8.08276e-07		SLC25A44KO/WT	O15294	OGT	0.49307	1.75021e-06		SLC25A45KO/WT	P41743	PRKCI	-0.473855	4.7498e-07		SLC25A48KO/WT	F8WC89	SAC3D1	0.973924	1.37582e-06
SLC25A25KO/WT	Q6ICB4	PHETA2	-0.199252	8.23902e-07		SLC25A44KO/WT	Q969V3	NCLN	0.465978	1.7569e-06		SLC25A45KO/WT	Q6NZI2	CAVIN1	-0.351455	4.78988e-07		SLC25A48KO/WT	A0A024RBG1;Q9NZJ9	NUDT4B;NUDT4	1.68255	1.38408e-06
SLC25A25KO/WT	Q10471	GALNT2	-0.394799	8.36777e-07		SLC25A44KO/WT	Q5H909;Q9UNF1	MAGED2	0.463947	1.77187e-06		SLC25A45KO/WT	Q9NXG2	THUMPD1	-0.579307	4.89999e-07		SLC25A48KO/WT	O43252	PAPSS1	-0.40168	1.40393e-06
SLC25A25KO/WT	H7C333;O75323	NIPSNAP2	-0.437427	8.42257e-07		SLC25A44KO/WT	Q9P016	THYN1	-0.556575	1.78605e-06		SLC25A45KO/WT	Q16890	TPD52L1	-1.37116	4.925e-07		SLC25A48KO/WT	E9PGC8;P78559	MAP1A	-0.501724	1.41353e-06
SLC25A25KO/WT	P10515	DLAT	-0.278242	8.43447e-07		SLC25A44KO/WT	Q2TAA5	ALG11	0.974671	1.79158e-06		SLC25A45KO/WT	Q8NBI6	XXYLT1	0.704747	4.93606e-07		SLC25A48KO/WT	Q9Y263	PLAA	-0.424457	1.43807e-06
SLC25A25KO/WT	F5H6I0;H0YLF3;P61769	B2M	-0.654993	8.50749e-07		SLC25A44KO/WT	P11234	RALB	-1.16791	1.79178e-06		SLC25A45KO/WT	P05161	ISG15	-0.619699	4.95798e-07		SLC25A48KO/WT	P49773	HINT1	0.786451	1.45939e-06
SLC25A25KO/WT	P41252	IARS1	-0.199902	8.65801e-07		SLC25A44KO/WT	Q86V48	LUZP1	0.901183	1.7974e-06		SLC25A45KO/WT	P42704	LRPPRC	0.305865	5.0952e-07		SLC25A48KO/WT	O15371	EIF3D	-0.148367	1.47061e-06
SLC25A25KO/WT	Q86U38	NOP9	-0.327188	8.68478e-07		SLC25A44KO/WT	A0A087WSW9;A0A087WSY9;A0A182DWI3;E9PIR7;F8W809;Q16881	TXNRD1	-0.664454	1.8136e-06		SLC25A45KO/WT	Q9NZL4	HSPBP1	-0.191162	5.09961e-07		SLC25A48KO/WT	E5RJR5;P63208	SKP1	-0.351936	1.47717e-06
SLC25A25KO/WT	O95297	MPZL1	1.15786	8.70715e-07		SLC25A44KO/WT	P02751	FN1	2.0524	1.8136e-06		SLC25A45KO/WT	A0A0A0MSW4;P48739	PITPNB	0.684756	5.1025e-07		SLC25A48KO/WT	Q8TCS8	PNPT1	1.11719	1.50049e-06
SLC25A25KO/WT	Q9BYD1	MRPL13	-0.680423	8.93701e-07		SLC25A44KO/WT	P82663	MRPS25	0.877615	1.83529e-06		SLC25A45KO/WT	O94776	MTA2	-0.262061	5.17168e-07		SLC25A48KO/WT	A0A2R8Y6Y0	CNGB1	-2.05853	1.51658e-06
SLC25A25KO/WT	Q9H1E5	TMX4	-0.530316	8.94666e-07		SLC25A44KO/WT	P18031	PTPN1	0.442034	1.83935e-06		SLC25A45KO/WT	O75616	ERAL1	0.791076	5.21165e-07		SLC25A48KO/WT	A0A1B0GTB8;A0A1B0GVF3;A0A1B0GWC0;P23786	CPT2	-0.308439	1.52269e-06
SLC25A25KO/WT	P60981	DSTN	0.4057	8.98271e-07		SLC25A44KO/WT	P26599	PTBP1	0.437501	1.84124e-06		SLC25A45KO/WT	O75494;Q5JRI1	SRSF10	-1.30289	5.31487e-07		SLC25A48KO/WT	Q8WXX5	DNAJC9	-0.756012	1.5242e-06
SLC25A25KO/WT	A0A087WYU2;H3BNB2;H3BS73;Q96S19	METTL26	-0.768709	9.00923e-07		SLC25A44KO/WT	P04908;Q7L7L0	H2AC4;HIST3H2A	1.38198	1.85464e-06		SLC25A45KO/WT	A0A2R8Y7R2;E9PFT6;P02042;P68871	HBB;HBD;HBD;HBB	-1.51521	5.35497e-07		SLC25A48KO/WT	O95486	SEC24A	0.41359	1.52724e-06
SLC25A25KO/WT	G5EA06;Q92552	MRPS27	-0.474537	9.08779e-07		SLC25A44KO/WT	A0A3B3IUB5;Q8TCT9	HM13	-0.312397	1.85665e-06		SLC25A45KO/WT	Q8IVL5	P3H2	2.12528	5.3839e-07		SLC25A48KO/WT	P22234	PAICS	-0.519179	1.53089e-06
SLC25A25KO/WT	Q9HDC9	APMAP	0.374195	9.10528e-07		SLC25A44KO/WT	P05413;S4R371	FABP3	-2.67388	1.86601e-06		SLC25A45KO/WT	P21333	FLNA	0.265005	5.4123e-07		SLC25A48KO/WT	Q9UBI6	GNG12	-0.724098	1.53554e-06
SLC25A25KO/WT	P30837	ALDH1B1	-0.69805	9.1904e-07		SLC25A44KO/WT	A0A087WUL4;A0A087WX23	PEG10	-0.41048	1.86777e-06		SLC25A45KO/WT	E5RIW3;E5RJD8;O75347	TBCA	0.560167	5.41748e-07		SLC25A48KO/WT	Q9NRP2	CMC2	0.807814	1.54132e-06
SLC25A25KO/WT	O95169	NDUFB8	-0.710599	9.25284e-07		SLC25A44KO/WT	A0A5F9ZI21;Q92974;V9GYM8	ARHGEF2	-1.01628	1.87161e-06		SLC25A45KO/WT	P16402	H1-3	0.776952	5.42972e-07		SLC25A48KO/WT	P27348	YWHAQ	-0.318421	1.55824e-06
SLC25A25KO/WT	Q13257	MAD2L1	0.655883	9.32222e-07		SLC25A44KO/WT	Q9NZU0	FLRT3	0.542126	1.89243e-06		SLC25A45KO/WT	Q99832	CCT7	0.47553	5.44156e-07		SLC25A48KO/WT	Q9UMS4	PRPF19	0.318362	1.56528e-06
SLC25A25KO/WT	Q8WUP2	FBLIM1	0.507649	9.35636e-07		SLC25A44KO/WT	Q13838	DDX39B	-0.475786	1.90959e-06		SLC25A45KO/WT	P61758	VBP1	-0.468506	5.48374e-07		SLC25A48KO/WT	P09211	GSTP1	0.94374	1.58992e-06
SLC25A25KO/WT	A0A286YF22;O43175	PHGDH	-0.210716	9.38808e-07		SLC25A44KO/WT	F5H6X2;F5H7F6;P10620	MGST1	-1.06589	1.91728e-06		SLC25A45KO/WT	E9PKZ0;P62917	RPL8	0.753337	5.55853e-07		SLC25A48KO/WT	Q14151	SAFB2	-0.574681	1.59984e-06
SLC25A25KO/WT	Q8WZA9	IRGQ	0.472269	9.54107e-07		SLC25A44KO/WT	H0YN26;P39687	ANP32A	-0.723025	1.99011e-06		SLC25A45KO/WT	E9PAV3;F8VZJ2;F8W0W4;H0YHX9;Q13765	NACA	-0.339798	5.58597e-07		SLC25A48KO/WT	Q8N357	SLC35F6	0.52604	1.61157e-06
SLC25A25KO/WT	P46821	MAP1B	0.478715	9.64285e-07		SLC25A44KO/WT	Q92905	COPS5	-0.437886	1.99423e-06		SLC25A45KO/WT	Q86V81	ALYREF	-0.532663	5.59643e-07		SLC25A48KO/WT	J3KS05;P83916	CBX1	-1.39429	1.64341e-06
SLC25A25KO/WT	Q14697	GANAB	0.372842	9.94384e-07		SLC25A44KO/WT	H3BNC9;P08708	;RPS17	0.678929	2.00097e-06		SLC25A45KO/WT	J3QQY2;Q9UM00	TMCO1	0.964802	5.60523e-07		SLC25A48KO/WT	P52732	KIF11	-0.267814	1.65778e-06
SLC25A25KO/WT	P06576	ATP5F1B	-0.265539	1.00123e-06		SLC25A44KO/WT	C9J0K6;P30626	SRI	-0.423896	2.00178e-06		SLC25A45KO/WT	A0A0A0MR09;P43378	PTPN9	-1.52282	5.69248e-07		SLC25A48KO/WT	P05455	SSB	-0.568005	1.67518e-06
SLC25A25KO/WT	P49903	SEPHS1	0.361647	1.00325e-06		SLC25A44KO/WT	P06733	ENO1	0.508484	2.00466e-06		SLC25A45KO/WT	Q01518	CAP1	0.35621	5.73299e-07		SLC25A48KO/WT	P40121	CAPG	-2.29395	1.67923e-06
SLC25A25KO/WT	G3XAI2;P07942	LAMB1	0.501981	1.00438e-06		SLC25A44KO/WT	P35606	COPB2	-0.145764	2.0116e-06		SLC25A45KO/WT	E7ESD5;E9PLN6;F2Z2Y1;O95677	EYA4	-1.49158	5.79698e-07		SLC25A48KO/WT	P60510	PPP4C	-0.676082	1.68767e-06
SLC25A25KO/WT	Q8N3D4	EHBP1L1	-0.563863	1.03693e-06		SLC25A44KO/WT	P26358	DNMT1	-0.0999758	2.01512e-06		SLC25A45KO/WT	D6RFG8;P27707	DCK	0.271498	5.90237e-07		SLC25A48KO/WT	O00186	STXBP3	-0.289226	1.71881e-06
SLC25A25KO/WT	P42574	CASP3	0.380236	1.04282e-06		SLC25A44KO/WT	Q96DT7	ZBTB10	1.14602	2.05332e-06		SLC25A45KO/WT	Q8NHH9	ATL2	0.417903	5.92702e-07		SLC25A48KO/WT	Q8N4V1	MMGT1	1.24176	1.73581e-06
SLC25A25KO/WT	Q9UHB9	SRP68	0.186152	1.05149e-06		SLC25A44KO/WT	B7ZC83;E9PNL2;Q9UNH6	SNX7	-0.933914	2.08125e-06		SLC25A45KO/WT	Q9UMY1	NOL7	2.09826	5.93503e-07		SLC25A48KO/WT	P02545	LMNA	-0.975101	1.76799e-06
SLC25A25KO/WT	Q9Y2T2	AP3M1	0.288721	1.0564e-06		SLC25A44KO/WT	Q9Y6X5	ENPP4	-2.13891	2.08482e-06		SLC25A45KO/WT	H0YF29;Q6P1X6	C8orf82	0.648707	6.01234e-07		SLC25A48KO/WT	A0A087WT00;Q8IX05	CD302	2.03276	1.77834e-06
SLC25A25KO/WT	Q8TDZ2	MICAL1	0.455197	1.07198e-06		SLC25A44KO/WT	Q99856	ARID3A	1.34966	2.12329e-06		SLC25A45KO/WT	H0YG54;H0YGR4;Q9Y3B8	REXO2	0.524848	6.16675e-07		SLC25A48KO/WT	A0A494C017;A0A499FIY8;C9JC07;C9JJV6;C9JZL8;Q96S97	MYADM	1.18372	1.78479e-06
SLC25A25KO/WT	P62736;P68032	ACTA2;ACTC1	0.849731	1.07199e-06		SLC25A44KO/WT	A1L3X0;D6RBM2	ELOVL7	-0.798477	2.1392e-06		SLC25A45KO/WT	P53985	SLC16A1	0.80747	6.28256e-07		SLC25A48KO/WT	Q7Z4I7	LIMS2	-1.35874	1.78687e-06
SLC25A25KO/WT	O43252	PAPSS1	0.466798	1.07873e-06		SLC25A44KO/WT	Q53EP0	FNDC3B	1.17708	2.14136e-06		SLC25A45KO/WT	Q7L1Q6	BZW1	0.265236	6.28338e-07		SLC25A48KO/WT	P14868	DARS1	-0.172707	1.79057e-06
SLC25A25KO/WT	P40925	MDH1	0.211833	1.08076e-06		SLC25A44KO/WT	E7EMN6;E7EUI7;P41236;Q6NXS1	PPP1R2;PPP1R2;PPP1R2;PPP1R2B	1.07745	2.14757e-06		SLC25A45KO/WT	Q8WW59	SPRYD4	0.573616	6.31291e-07		SLC25A48KO/WT	A0A087X0W7;Q86TX2	ACOT2;ACOT1	0.270276	1.79905e-06
SLC25A25KO/WT	P98160	HSPG2	1.17244	1.08078e-06		SLC25A44KO/WT	A0A087WXC5;E7ESZ7;O95299	NDUFA10	-0.846722	2.16372e-06		SLC25A45KO/WT	O60493	SNX3	-0.642189	6.327e-07		SLC25A48KO/WT	A0A5F9ZHX8;A0A5F9ZHZ5;F5GYY5;F5H324;P51690	ARSL	1.29466	1.80708e-06
SLC25A25KO/WT	Q12904	AIMP1	-0.301047	1.08124e-06		SLC25A44KO/WT	Q9BW91	NUDT9	0.71727	2.17478e-06		SLC25A45KO/WT	E7EX44;Q05682	CALD1	0.751337	6.466e-07		SLC25A48KO/WT	O00232	PSMD12	-0.278799	1.82292e-06
SLC25A25KO/WT	A0A0U1RQX8;A0A1B0GW38;P22681	CBL	0.348741	1.08142e-06		SLC25A44KO/WT	P11940	PABPC1	0.252199	2.17507e-06		SLC25A45KO/WT	Q86UU1	PHLDB1	-0.962309	6.54842e-07		SLC25A48KO/WT	Q06203	PPAT	0.32537	1.8379e-06
SLC25A25KO/WT	Q9HD20	ATP13A1	0.442746	1.08637e-06		SLC25A44KO/WT	P12814	ACTN1	-0.349474	2.18845e-06		SLC25A45KO/WT	O60504	SORBS3	-0.959991	6.55999e-07		SLC25A48KO/WT	B5MCD7;O43759	SYNGR1	0.930872	1.84914e-06
SLC25A25KO/WT	A0A1B0GUX9;P05165	PCCA	-1.80298	1.12315e-06		SLC25A44KO/WT	P62330	ARF6	-0.567507	2.20986e-06		SLC25A45KO/WT	Q86SK9	SCD5	-0.844833	6.76891e-07		SLC25A48KO/WT	Q9C005	DPY30	2.76206	1.85198e-06
SLC25A25KO/WT	A0A087X152;O95185	UNC5C	1.97345	1.13034e-06		SLC25A44KO/WT	Q06124	PTPN11	-0.125713	2.22298e-06		SLC25A45KO/WT	P62136	PPP1CA	-0.895266	6.8484e-07		SLC25A48KO/WT	Q9BY32	ITPA	0.542314	1.90163e-06
SLC25A25KO/WT	P26640	VARS1	-0.337667	1.13083e-06		SLC25A44KO/WT	O75436	VPS26A	-0.65622	2.24876e-06		SLC25A45KO/WT	P41091	EIF2S3	0.24995	6.8536e-07		SLC25A48KO/WT	Q9C0D5	TANC1	0.921724	1.93813e-06
SLC25A25KO/WT	Q96HC4	PDLIM5	-0.346303	1.13137e-06		SLC25A44KO/WT	A6NHL2	TUBAL3	-3.45872	2.26725e-06		SLC25A45KO/WT	O94855	SEC24D	0.939548	6.87447e-07		SLC25A48KO/WT	P15104	GLUL	0.801831	1.96631e-06
SLC25A25KO/WT	Q9BVG4	PBDC1	-0.58512	1.13409e-06		SLC25A44KO/WT	Q32MZ4	LRRFIP1	0.785907	2.27184e-06		SLC25A45KO/WT	Q96PU8	QKI	1.08589	6.87488e-07		SLC25A48KO/WT	Q9BQI0	AIF1L	-0.817378	1.98268e-06
SLC25A25KO/WT	C9JAW5;C9JNU6;Q9Y241	;HIGD1A;HIGD1A	-0.682809	1.13513e-06		SLC25A44KO/WT	A0A087X1Z3;Q9UL46	PSME2	-0.42818	2.27885e-06		SLC25A45KO/WT	Q6DKJ4	NXN	-0.472577	6.90554e-07		SLC25A48KO/WT	P62241	RPS8	-0.471989	1.99374e-06
SLC25A25KO/WT	Q14118	DAG1	2.00807	1.1377e-06		SLC25A44KO/WT	Q96EY1	DNAJA3	0.346309	2.28398e-06		SLC25A45KO/WT	P46527	CDKN1B	1.03765	6.94695e-07		SLC25A48KO/WT	P0C7T5	ATXN1L	-0.925532	2.02773e-06
SLC25A25KO/WT	P63316	TNNC1	1.61119	1.1459e-06		SLC25A44KO/WT	Q86XN8;S4R446	MEX3D	1.79619	2.28419e-06		SLC25A45KO/WT	P50990	CCT8	0.254184	6.98744e-07		SLC25A48KO/WT	Q8N163	CCAR2	-0.155823	2.0278e-06
SLC25A25KO/WT	Q13467	FZD5	1.58682	1.15473e-06		SLC25A44KO/WT	P51970	NDUFA8	-0.614416	2.32027e-06		SLC25A45KO/WT	A0A087X020;Q9Y3A5	SBDS	0.543213	7.01529e-07		SLC25A48KO/WT	Q13177	PAK2	-0.954734	2.04406e-06
SLC25A25KO/WT	B5MCD7;O43759	SYNGR1	0.477277	1.16051e-06		SLC25A44KO/WT	Q9Y5Q9	GTF3C3	0.188844	2.32027e-06		SLC25A45KO/WT	Q9BXV9	GON7	0.880444	7.02207e-07		SLC25A48KO/WT	A0A087WXM8;P50895	BCAM	-0.945177	2.07665e-06
SLC25A25KO/WT	Q9UPN9	TRIM33	0.444478	1.162e-06		SLC25A44KO/WT	Q9HBL7	PLGRKT	-1.42974	2.34723e-06		SLC25A45KO/WT	A0A087X0X0;A0A087X255;C9J453;O15344	MID1	0.962915	7.02469e-07		SLC25A48KO/WT	O14908	GIPC1	-0.361811	2.11652e-06
SLC25A25KO/WT	Q9NTJ3	SMC4	-0.459796	1.16512e-06		SLC25A44KO/WT	P49773	HINT1	0.677247	2.39687e-06		SLC25A45KO/WT	O95571	ETHE1	-0.590825	7.05768e-07		SLC25A48KO/WT	P07384	CAPN1	-0.62068	2.17507e-06
SLC25A25KO/WT	P13489	RNH1	-0.368769	1.18737e-06		SLC25A44KO/WT	P62318	SNRPD3	-1.29464	2.41022e-06		SLC25A45KO/WT	P13674	P4HA1	0.227641	7.09514e-07		SLC25A48KO/WT	Q8NE71	ABCF1	-0.408142	2.21453e-06
SLC25A25KO/WT	P42166	TMPO	0.925569	1.19559e-06		SLC25A44KO/WT	Q9P2B4	CTTNBP2NL	1.65105	2.45839e-06		SLC25A45KO/WT	P11908	PRPS2	-0.352721	7.12255e-07		SLC25A48KO/WT	A8K878;P55145	MANF	0.626372	2.23547e-06
SLC25A25KO/WT	A0A5F9ZHI5;A0A5F9ZHN9;J3QRD1;P51648	ALDH3A2	0.713663	1.19851e-06		SLC25A44KO/WT	P00966	ASS1	-0.694421	2.46502e-06		SLC25A45KO/WT	Q8TAT6	NPLOC4	0.537932	7.16831e-07		SLC25A48KO/WT	Q5VWC8	HACD4	-0.954391	2.23856e-06
SLC25A25KO/WT	P12004	PCNA	-0.3416	1.20066e-06		SLC25A44KO/WT	A0A590UJK4;A0A590UJP7;A0A590UK01;A0A590UK80;Q13247	SRSF6;SRSF6;SRSF6;;SRSF6	0.631559	2.47003e-06		SLC25A45KO/WT	H0Y6S7;Q6YI46	TMEM64	-0.578285	7.20507e-07		SLC25A48KO/WT	O95671	ASMTL	0.804131	2.23989e-06
SLC25A25KO/WT	P25789	PSMA4	-0.282201	1.2031e-06		SLC25A44KO/WT	P08238	HSP90AB1	-0.206613	2.49941e-06		SLC25A45KO/WT	Q9NZ45	CISD1	1.62168	7.21245e-07		SLC25A48KO/WT	A0A3B3ITW3;P28288	ABCD3	0.388241	2.24851e-06
SLC25A25KO/WT	P54886	ALDH18A1	-0.348209	1.20646e-06		SLC25A44KO/WT	O95425	SVIL	1.06149	2.50821e-06		SLC25A45KO/WT	P61088	UBE2N	0.565142	7.25478e-07		SLC25A48KO/WT	Q9UNY4	TTF2	-0.638142	2.25284e-06
SLC25A25KO/WT	P35579	MYH9	0.433327	1.21642e-06		SLC25A44KO/WT	Q9NUQ9	FAM49B	0.411794	2.50851e-06		SLC25A45KO/WT	P53007	SLC25A1	-0.657821	7.27369e-07		SLC25A48KO/WT	C9J0K6;P30626	SRI	-0.572413	2.25551e-06
SLC25A25KO/WT	Q96IX5	ATP5MD	-0.873517	1.21757e-06		SLC25A44KO/WT	Q96AE4	FUBP1	0.501994	2.51457e-06		SLC25A45KO/WT	Q8IVF2	AHNAK2	-4.01663	7.34898e-07		SLC25A48KO/WT	Q6UW63	POGLUT2	0.637149	2.27186e-06
SLC25A25KO/WT	Q9Y4Z0;V9GZ56	LSM4	-0.302899	1.23365e-06		SLC25A44KO/WT	E9PRG8	C11orf98	1.77455	2.5405e-06		SLC25A45KO/WT	P40121	CAPG	-2.88065	7.46218e-07		SLC25A48KO/WT	Q9H2D6	TRIOBP	-0.830242	2.28398e-06
SLC25A25KO/WT	Q92696	RABGGTA	-0.891803	1.24115e-06		SLC25A44KO/WT	B8ZZG1;Q9NZW5	MPP6	0.903119	2.54986e-06		SLC25A45KO/WT	O60547	GMDS	-0.880581	7.51257e-07		SLC25A48KO/WT	P10109	FDX1	0.673044	2.32376e-06
SLC25A25KO/WT	Q96C01	FAM136A	-0.435484	1.24723e-06		SLC25A44KO/WT	E9PMI6;J3KN38;P54105	CLNS1A	0.968778	2.55916e-06		SLC25A45KO/WT	Q9BZE9	ASPSCR1	0.454011	7.52874e-07		SLC25A48KO/WT	P47756	CAPZB	0.319645	2.35697e-06
SLC25A25KO/WT	P10301	RRAS	-0.723451	1.25123e-06		SLC25A44KO/WT	B1AXG1;B4DG22;B7ZB17;P51812	RPS6KA3	-0.32142	2.56041e-06		SLC25A45KO/WT	A0A3B3IU45;P33991	MCM4	-0.216246	7.54715e-07		SLC25A48KO/WT	P67870;Q5SRQ3;Q5SRQ6	CSNK2B	0.483835	2.36225e-06
SLC25A25KO/WT	E7ESK9;H7BXG9;Q9Y2G0	EFR3B	2.63483	1.25621e-06		SLC25A44KO/WT	P04792	HSPB1	-0.420311	2.5669e-06		SLC25A45KO/WT	Q9H981	ACTR8	0.768391	7.68801e-07		SLC25A48KO/WT	B7Z9I1;P11310;Q5T4U5	ACADM	-0.693179	2.37938e-06
SLC25A25KO/WT	P04908;Q7L7L0	H2AC4;HIST3H2A	-1.00803	1.25719e-06		SLC25A44KO/WT	F8VRJ2	NAP1L1	-1.38377	2.58644e-06		SLC25A45KO/WT	F8VUB4;F8VV52;Q9NZN8	CNOT2	1.06805	7.70492e-07		SLC25A48KO/WT	Q9H840	GEMIN7	0.806997	2.37938e-06
SLC25A25KO/WT	Q9HC07	TMEM165	0.591455	1.26685e-06		SLC25A44KO/WT	A0A2R8Y543;A0A2R8Y5A3;A0A2R8Y804;A0A2R8YCH5;P35222	CTNNB1	-0.540649	2.59913e-06		SLC25A45KO/WT	Q9Y5Z4	HEBP2	-0.47352	7.71207e-07		SLC25A48KO/WT	P00533	EGFR	-0.629277	2.40518e-06
SLC25A25KO/WT	Q9Y5J9	TIMM8B	-0.516489	1.27637e-06		SLC25A44KO/WT	Q9BVG9	PTDSS2	0.898393	2.63542e-06		SLC25A45KO/WT	D6RFE8;E7EM50;E7EWV1;Q5H8A4	PIGG	1.05926	7.71256e-07		SLC25A48KO/WT	P30084	ECHS1	0.468428	2.44046e-06
SLC25A25KO/WT	Q9P0K7	RAI14	0.411109	1.2778e-06		SLC25A44KO/WT	H0Y6V6;H0YHZ2;Q6UX01;Q8WVP7	LMBR1;LMBR1L;LMBR1L;LMBR1	-2.27708	2.64617e-06		SLC25A45KO/WT	Q5H909;Q9UNF1	MAGED2	-0.181256	7.72975e-07		SLC25A48KO/WT	Q01813	PFKP	-0.567369	2.45898e-06
SLC25A25KO/WT	P21333	FLNA	-0.189288	1.28858e-06		SLC25A44KO/WT	P62314	SNRPD1	-0.985579	2.66117e-06		SLC25A45KO/WT	Q15907	RAB11B	-0.267364	7.74315e-07		SLC25A48KO/WT	Q8N3C0	ASCC3	-0.535315	2.47577e-06
SLC25A25KO/WT	P18754	RCC1	-0.299593	1.29018e-06		SLC25A44KO/WT	Q5QJE6	DNTTIP2	1.46611	2.66657e-06		SLC25A45KO/WT	Q5MY95	ENTPD8	-0.930654	7.77652e-07		SLC25A48KO/WT	Q6P996	PDXDC1	-0.349264	2.48237e-06
SLC25A25KO/WT	Q99985	SEMA3C	2.72526	1.29093e-06		SLC25A44KO/WT	P53350	PLK1	0.492261	2.66978e-06		SLC25A45KO/WT	Q13547	HDAC1	-0.468536	7.80131e-07		SLC25A48KO/WT	Q96GD0	PDXP	0.861493	2.50851e-06
SLC25A25KO/WT	P20742	PZP	2.64023	1.2924e-06		SLC25A44KO/WT	P68402	PAFAH1B2	-1.12696	2.67026e-06		SLC25A45KO/WT	P63279	UBE2I	0.445258	7.80669e-07		SLC25A48KO/WT	O00425	IGF2BP3	0.561153	2.55274e-06
SLC25A25KO/WT	A0A1W2PPZ5;P23193	TCEA1	-0.600524	1.30201e-06		SLC25A44KO/WT	P18206	VCL	0.467897	2.67592e-06		SLC25A45KO/WT	Q99615	DNAJC7	0.423137	7.81258e-07		SLC25A48KO/WT	P34932	HSPA4	-0.221186	2.58727e-06
SLC25A25KO/WT	P22626	HNRNPA2B1	0.215964	1.30386e-06		SLC25A44KO/WT	O43395	PRPF3	0.739706	2.69615e-06		SLC25A45KO/WT	P61978	HNRNPK	-0.122876	7.83649e-07		SLC25A48KO/WT	Q16795	NDUFA9	-0.690055	2.59913e-06
SLC25A25KO/WT	Q63ZY3	KANK2	-0.927303	1.31379e-06		SLC25A44KO/WT	D6R9G1;D6RAD4;P50613	CDK7	1.01029	2.69843e-06		SLC25A45KO/WT	B7ZM87;O75044	SRGAP2	-0.587703	7.95572e-07		SLC25A48KO/WT	P25705	ATP5F1A	0.207194	2.62078e-06
SLC25A25KO/WT	P43686	PSMC4	-0.281011	1.33005e-06		SLC25A44KO/WT	Q99543	DNAJC2	0.807856	2.6999e-06		SLC25A45KO/WT	Q13596	SNX1	-0.204821	8.02196e-07		SLC25A48KO/WT	O75937	DNAJC8	-0.393128	2.63976e-06
SLC25A25KO/WT	Q14008	CKAP5	0.313341	1.3335e-06		SLC25A44KO/WT	P52926	HMGA2	2.48772	2.70805e-06		SLC25A45KO/WT	Q9NX40	OCIAD1	0.803269	8.09638e-07		SLC25A48KO/WT	P31150	GDI1	0.451279	2.68794e-06
SLC25A25KO/WT	H0YCN4;Q9BTE7	DCUN1D5	-0.444727	1.33363e-06		SLC25A44KO/WT	Q9HB07	C12orf10	-0.488919	2.71232e-06		SLC25A45KO/WT	P29992	GNA11	-0.184921	8.33547e-07		SLC25A48KO/WT	A0A087WXP2;A0A0A0MRX8;A0A1B0GU97;A0A1B0GW37;A0A1B0GWI9;A0A1B0GWJ4;A0A286YEX4;A0A2R8Y7V8;A0A590UJ82;A0A590UK09;A0A590UK73;B1AKN5;B1AKN6;B1AKN7;B1AKN8;C9JWJ8;K7EJB0;K7EKH0;K7EN08;K7ESG9;O00712;P08651;Q12857;Q14938;Q5VW26;Q5VW27;Q5VW30;Q5W0Y9;S4R308;S4R3K4;U3KPY9;U3KQE8	NFIB;NFIB;NFIB;NFIB;NFIB;NFIB;NFIC;NFIB;NFIA;NFIA;NFIA;NFIA;NFIA;NFIA;NFIA;NFIX;NFIX;NFIX;NFIX;NFIX;NFIB;NFIC;NFIA;NFIX;NFIB;NFIB;NFIB;NFIB;NFIA;NFIA;NFIB;NFIB	-1.85444	2.69006e-06
SLC25A25KO/WT	B7ZL14;Q96RU3	FNBP1	0.683394	1.35436e-06		SLC25A44KO/WT	F5GWH5;P61165	TMEM258	1.15089	2.71296e-06		SLC25A45KO/WT	P14635	CCNB1	0.678594	8.37369e-07		SLC25A48KO/WT	A0A087WW40;Q9Y371	SH3GLB1	-0.973587	2.69909e-06
SLC25A25KO/WT	A0A3B3ITX4;E9PN17;O75964	;ATP5MG;ATP5MG	-0.558396	1.35748e-06		SLC25A44KO/WT	Q7L1Q6	BZW1	0.324733	2.7254e-06		SLC25A45KO/WT	P09874	PARP1	-0.208761	8.40708e-07		SLC25A48KO/WT	P23258	TUBG1	-0.661225	2.7309e-06
SLC25A25KO/WT	Q9BXW7	HDHD5	-0.684994	1.3669e-06		SLC25A44KO/WT	Q9NUQ6	SPATS2L	1.15538	2.72685e-06		SLC25A45KO/WT	O43396	TXNL1	-0.32703	8.42257e-07		SLC25A48KO/WT	H0YB09;H0YB62;Q7Z3D6	DGLUCY	-1.61847	2.73654e-06
SLC25A25KO/WT	B8ZZA8	GLS	2.2472	1.38212e-06		SLC25A44KO/WT	P06756	ITGAV	-0.439377	2.75806e-06		SLC25A45KO/WT	Q99471	PFDN5	0.778123	8.48492e-07		SLC25A48KO/WT	E7EQI7;Q12768	WASHC5	-0.414847	2.75021e-06
SLC25A25KO/WT	Q86XI2	NCAPG2	-0.526395	1.39926e-06		SLC25A44KO/WT	B4DHE8;J3KTC1;Q96DH6	MSI2	-1.04313	2.76736e-06		SLC25A45KO/WT	B4DLR8;P15559	NQO1	3.60793	8.51006e-07		SLC25A48KO/WT	E9PR30;P62861	FAU	2.55599	2.75806e-06
SLC25A25KO/WT	A0A0U1RRM6;Q8N8S7	ENAH	0.532488	1.41862e-06		SLC25A44KO/WT	Q96A49	SYAP1	0.49035	2.77579e-06		SLC25A45KO/WT	I3L1Y8;I3L3I6;I3L3Z0;I3L543;Q9HBL8	NMRAL1	-0.027234	8.52948e-07		SLC25A48KO/WT	P05413;S4R371	FABP3	-2.34146	2.76272e-06
SLC25A25KO/WT	E7EVH7;F8W6L3;G3V2E7;G3V3H3;G3V5R9;G5E9S8;Q07866	;KLC1;KLC1;KLC1;KLC1;KLC1;KLC1	0.283123	1.43505e-06		SLC25A44KO/WT	Q96AY3	FKBP10	-0.352359	2.77579e-06		SLC25A45KO/WT	Q9Y508	RNF114	0.549801	8.5715e-07		SLC25A48KO/WT	E9PDF6;O43795	MYO1B	0.744433	2.76409e-06
SLC25A25KO/WT	A0A096LNH6;Q14185	DOCK1	-1.06472	1.43554e-06		SLC25A44KO/WT	P31150	GDI1	0.554392	2.77846e-06		SLC25A45KO/WT	A0A494C0R8	CLUH	0.609643	8.57754e-07		SLC25A48KO/WT	O95999	BCL10	0.11217	2.81682e-06
SLC25A25KO/WT	Q9NSV4	DIAPH3	0.612304	1.44632e-06		SLC25A44KO/WT	P56545	CTBP2	-0.56833	2.7978e-06		SLC25A45KO/WT	O94826	TOMM70	0.508173	8.58362e-07		SLC25A48KO/WT	O94874	UFL1	-0.414714	2.86817e-06
SLC25A25KO/WT	D6RBS5;Q8IZ81	ELMOD2	0.452609	1.44803e-06		SLC25A44KO/WT	P60059	SEC61G	1.25296	2.81214e-06		SLC25A45KO/WT	F5GZS6;J3KPF3;P08195	SLC3A2	-0.137275	8.586e-07		SLC25A48KO/WT	A0A3B3ITT1;Q6IQ22	RAB12	0.430078	2.91715e-06
SLC25A25KO/WT	Q9UDW1	UQCR10	-0.551239	1.45295e-06		SLC25A44KO/WT	Q9Y2S6	TMA7	1.7692	2.81772e-06		SLC25A45KO/WT	Q14192	FHL2	0.820775	8.77734e-07		SLC25A48KO/WT	Q96RP9	GFM1	-0.652885	2.9179e-06
SLC25A25KO/WT	Q9UBH6	XPR1	1.34467	1.46148e-06		SLC25A44KO/WT	J3QQZ9;Q9NVS9	PNPO	-1.17168	2.82759e-06		SLC25A45KO/WT	J3QKW1;M0R0P9;P31751	AKT2	-1.55667	8.78448e-07		SLC25A48KO/WT	Q9Y2Q9	MRPS28	-0.179793	2.92827e-06
SLC25A25KO/WT	P0C0S8;Q96KK5;Q99878;Q9BTM1	H2AC11;HIST1H2AH;H2AC14;H2AFJ	-0.433725	1.46355e-06		SLC25A44KO/WT	Q71U36	TUBA1A	-0.550944	2.83108e-06		SLC25A45KO/WT	P27986	PIK3R1	-0.806905	8.78658e-07		SLC25A48KO/WT	Q05048	CSTF1	-0.50151	2.93483e-06
SLC25A25KO/WT	P42704	LRPPRC	-0.212524	1.4636e-06		SLC25A44KO/WT	Q9BW60	ELOVL1	0.997171	2.8453e-06		SLC25A45KO/WT	F8WCD0;Q8NC42	RNF149	1.42724	8.83982e-07		SLC25A48KO/WT	O75874	IDH1	0.379505	2.93766e-06
SLC25A25KO/WT	Q9UJZ1	STOML2	-0.428351	1.46895e-06		SLC25A44KO/WT	P52306	RAP1GDS1	-0.144579	2.90188e-06		SLC25A45KO/WT	Q8WZA0	LZIC	-0.600051	8.92627e-07		SLC25A48KO/WT	P50748	KNTC1	-0.242019	2.93846e-06
SLC25A25KO/WT	P53582	METAP1	-0.324405	1.47481e-06		SLC25A44KO/WT	J3KN36;P69849;Q5JPE7	NOMO3;NOMO3;NOMO2	0.959334	2.92573e-06		SLC25A45KO/WT	O76024	WFS1	-0.73055	8.95149e-07		SLC25A48KO/WT	P27105	STOM	-3.48683	2.94774e-06
SLC25A25KO/WT	P28838	LAP3	-0.152355	1.52244e-06		SLC25A44KO/WT	P50583	NUDT2	-0.599723	2.93533e-06		SLC25A45KO/WT	Q8TDB6	DTX3L	-0.788762	8.97404e-07		SLC25A48KO/WT	A0A590UJA9;C9JCW7;C9JE12;Q9BVT8	TMUB1	-0.916027	2.95275e-06
SLC25A25KO/WT	A0A0A0MSV9;A0A0G2JH37;A0A0G2JKZ1;A2AB90;C9JA35;O15533;Q6P1N7	TAPBP	-2.68278	1.52272e-06		SLC25A44KO/WT	P27348	YWHAQ	-0.333795	2.94249e-06		SLC25A45KO/WT	A0A0G2JH68;A0A140T8Z0;O60610	DIAPH1	-0.326745	9.02375e-07		SLC25A48KO/WT	A0A0A0MTH3;Q13418	ILK	-0.399241	2.95706e-06
SLC25A25KO/WT	B7Z645	SYNCRIP	0.741525	1.52383e-06		SLC25A44KO/WT	P54886	ALDH18A1	-0.243781	2.94981e-06		SLC25A45KO/WT	A0A2R8YDQ9;Q9P2R7	SUCLA2	0.376227	9.04005e-07		SLC25A48KO/WT	Q7Z6K5	ARPIN	-1.25436	2.97015e-06
SLC25A25KO/WT	P60983	GMFB	0.576407	1.52548e-06		SLC25A44KO/WT	P61088	UBE2N	0.596042	2.95131e-06		SLC25A45KO/WT	P07355	ANXA2	-0.645549	9.04373e-07		SLC25A48KO/WT	Q9P0J0	NDUFA13	-1.16714	2.97015e-06
SLC25A25KO/WT	A0A0G2JL54;A0A0G2JPR0;A0A140TA29;A0A140TA32;A0A140TA44;A0A140TA49;F5GXS0;P0C0L4;P0C0L5	C4B_2;C4A;C4B;C4A;C4A;C4A;C4B;C4A;C4B	2.70946	1.54142e-06		SLC25A44KO/WT	Q86UP2	KTN1	-0.383318	2.96886e-06		SLC25A45KO/WT	Q13162	PRDX4	-0.625929	9.04802e-07		SLC25A48KO/WT	P13489	RNH1	0.324623	2.98138e-06
SLC25A25KO/WT	Q96G46	DUS3L	-0.375344	1.55392e-06		SLC25A44KO/WT	P52594	AGFG1	1.29921	2.97015e-06		SLC25A45KO/WT	P02649	APOE	-0.456996	9.06809e-07		SLC25A48KO/WT	A0A087X0X0;A0A087X255;C9J453;O15344	MID1	-0.785798	2.98654e-06
SLC25A25KO/WT	Q96J84	KIRREL1	1.40106	1.57059e-06		SLC25A44KO/WT	Q16795	NDUFA9	-0.900531	2.97772e-06		SLC25A45KO/WT	O75688	PPM1B	-0.320764	9.08927e-07		SLC25A48KO/WT	P63316	TNNC1	2.71372	2.99978e-06
SLC25A25KO/WT	Q3ZCM7	TUBB8	-0.909255	1.57654e-06		SLC25A44KO/WT	P48723	HSPA13	0.777657	2.98598e-06		SLC25A45KO/WT	Q9H6S3	EPS8L2	-0.351129	9.09961e-07		SLC25A48KO/WT	Q9NZ43	USE1	-0.619593	2.99999e-06
SLC25A25KO/WT	Q9H0A0	NAT10	-0.209677	1.57654e-06		SLC25A44KO/WT	P53007	SLC25A1	-0.491298	2.98598e-06		SLC25A45KO/WT	P54920	NAPA	-0.401314	9.11081e-07		SLC25A48KO/WT	Q9UHD8	SEPTIN9	-0.581755	2.99999e-06
SLC25A25KO/WT	Q9Y5J7	TIMM9	-0.472694	1.58592e-06		SLC25A44KO/WT	J3KPX7;Q99623	PHB2	-0.317224	2.99966e-06		SLC25A45KO/WT	Q9H5X1	CIAO2A	0.772515	9.18293e-07		SLC25A48KO/WT	P26639	TARS1	-0.156096	3.0241e-06
SLC25A25KO/WT	A0A1W2PRS1;A0A1W2PS43;Q14108	SCARB2	0.664427	1.61346e-06		SLC25A44KO/WT	Q9H845	ACAD9	-0.518768	3.02149e-06		SLC25A45KO/WT	P62424	RPL7A	0.785529	9.2482e-07		SLC25A48KO/WT	P51858	HDGF	-0.494973	3.02496e-06
SLC25A25KO/WT	A0A0A0MRM8;A0A1Y0BRN3	MYO6	-1.82834	1.61793e-06		SLC25A44KO/WT	A0A494C164;P52630	STAT2	-0.427711	3.02156e-06		SLC25A45KO/WT	O95486	SEC24A	0.571501	9.25284e-07		SLC25A48KO/WT	Q9UI36	DACH1	2.11424	3.02776e-06
SLC25A25KO/WT	A8K878;P55145	MANF	0.378674	1.6393e-06		SLC25A44KO/WT	P54920	NAPA	-0.358089	3.04482e-06		SLC25A45KO/WT	P36404	ARL2	-0.362674	9.26842e-07		SLC25A48KO/WT	P40926	MDH2	0.516722	3.02922e-06
SLC25A25KO/WT	F5H362;F5H5A1;F5H755;H0YGC7;Q4G176	ACSF3	-0.654503	1.6399e-06		SLC25A44KO/WT	Q9Y305	ACOT9	-0.411836	3.04482e-06		SLC25A45KO/WT	P61081	UBE2M	0.613293	9.30105e-07		SLC25A48KO/WT	P52306	RAP1GDS1	-0.219883	3.03352e-06
SLC25A25KO/WT	Q8NEM2	SHCBP1	0.484671	1.64736e-06		SLC25A44KO/WT	P05023	ATP1A1	0.157273	3.07542e-06		SLC25A45KO/WT	Q8N999	C12orf29	-0.35229	9.39983e-07		SLC25A48KO/WT	P35580	MYH10	-0.196791	3.04328e-06
SLC25A25KO/WT	P28074	PSMB5	-0.158308	1.65008e-06		SLC25A44KO/WT	Q9BPW8	NIPSNAP1	-0.354722	3.09508e-06		SLC25A45KO/WT	Q8N3U4	STAG2	-0.372727	9.43919e-07		SLC25A48KO/WT	Q63ZY3	KANK2	-0.901138	3.04487e-06
SLC25A25KO/WT	A0A087WZD4;K7ENL9;Q96DM3	RMC1	0.396025	1.67947e-06		SLC25A44KO/WT	Q92900	UPF1	0.29112	3.11379e-06		SLC25A45KO/WT	E7ERI8;E7EW49	CLASP2	0.823206	9.60238e-07		SLC25A48KO/WT	H0YGM0;Q9H078	CLPB	-0.638077	3.07043e-06
SLC25A25KO/WT	Q13907	IDI1	0.90803	1.68674e-06		SLC25A44KO/WT	P01008	SERPINC1	1.93389	3.12454e-06		SLC25A45KO/WT	O15439	ABCC4	-0.581255	9.67813e-07		SLC25A48KO/WT	Q86SF2	GALNT7	-0.502428	3.07542e-06
SLC25A25KO/WT	P30041	PRDX6	-0.400445	1.70355e-06		SLC25A44KO/WT	O75340	PDCD6	-1.13987	3.15027e-06		SLC25A45KO/WT	A0A494C017;A0A499FIY8;C9JC07;C9JJV6;C9JZL8;Q96S97	MYADM	1.61876	9.72288e-07		SLC25A48KO/WT	P60520	GABARAPL2	0.559413	3.07661e-06
SLC25A25KO/WT	D6RB01;Q9Y6X4	FAM169A	1.2841	1.7059e-06		SLC25A44KO/WT	P36542	ATP5F1C	-0.431852	3.1757e-06		SLC25A45KO/WT	P17050	NAGA	-0.33953	9.86919e-07		SLC25A48KO/WT	E9PNP3;Q9H7C9	AAMDC	-0.557565	3.09534e-06
SLC25A25KO/WT	P17568	NDUFB7	-0.396629	1.72795e-06		SLC25A44KO/WT	B5MC35;B5MCA1;B5MD16;Q96G28	CFAP36	1.23563	3.18245e-06		SLC25A45KO/WT	Q96S44	TP53RK	1.2816	9.88273e-07		SLC25A48KO/WT	B5MC96;F6TR53;Q53T59	HS1BP3	-1.38848	3.13116e-06
SLC25A25KO/WT	P40938	RFC3	-0.411852	1.73581e-06		SLC25A44KO/WT	F5GYK2;Q9NRL3	STRN4	0.765504	3.18356e-06		SLC25A45KO/WT	Q9UBP9	GULP1	0.630698	9.94736e-07		SLC25A48KO/WT	P27144	AK4	-2.26698	3.15256e-06
SLC25A25KO/WT	P35610	SOAT1	2.11179	1.74196e-06		SLC25A44KO/WT	P18124	RPL7	0.475659	3.21632e-06		SLC25A45KO/WT	O00232	PSMD12	-0.29524	9.96396e-07		SLC25A48KO/WT	M0QZR4;Q92888	ARHGEF1	-0.984146	3.15323e-06
SLC25A25KO/WT	Q9H4M9	EHD1	-0.252225	1.76548e-06		SLC25A44KO/WT	Q15459	SF3A1	0.38664	3.24056e-06		SLC25A45KO/WT	P11137	MAP2	-1.31119	9.96772e-07		SLC25A48KO/WT	A0A2Q2TH77;Q08379	GOLGA2	-0.496085	3.1678e-06
SLC25A25KO/WT	O00115	DNASE2	-0.868756	1.76975e-06		SLC25A44KO/WT	O75494;Q5JRI1	SRSF10	-1.09632	3.2428e-06		SLC25A45KO/WT	M0R1T5;O43633	CHMP2A	-1.05548	1.00325e-06		SLC25A48KO/WT	H0Y8C3;Q9NZJ7	MTCH1	1.08623	3.17783e-06
SLC25A25KO/WT	Q8IWA0	WDR75	-0.354057	1.77829e-06		SLC25A44KO/WT	A0A5F9UK94;H0Y360;Q01433	AMPD2	0.469072	3.30538e-06		SLC25A45KO/WT	H0YFD6;P40939	HADHA	0.206937	1.01116e-06		SLC25A48KO/WT	E9PHA2;Q15003	NCAPH	-0.539531	3.19375e-06
SLC25A25KO/WT	O43156	TTI1	-0.570832	1.80326e-06		SLC25A44KO/WT	Q9H1C4	UNC93B1	-0.808415	3.30808e-06		SLC25A45KO/WT	O95025	SEMA3D	-0.775012	1.01731e-06		SLC25A48KO/WT	Q9NTX5	ECHDC1	-0.286184	3.21167e-06
SLC25A25KO/WT	P31327	CPS1	-0.717558	1.81239e-06		SLC25A44KO/WT	Q96AC1	FERMT2	0.857366	3.30847e-06		SLC25A45KO/WT	A0A0A0MT83;A0A0S2Z4K7;P26440	IVD	-0.6709	1.01865e-06		SLC25A48KO/WT	Q13501	SQSTM1	1.47059	3.2201e-06
SLC25A25KO/WT	P07741	APRT	-0.474717	1.81399e-06		SLC25A44KO/WT	Q27J81	INF2	-0.685682	3.32512e-06		SLC25A45KO/WT	Q9ULV0	MYO5B	-0.917794	1.02265e-06		SLC25A48KO/WT	P16278	GLB1	0.53095	3.2205e-06
SLC25A25KO/WT	Q9H8Y8	GORASP2	-0.315009	1.83513e-06		SLC25A44KO/WT	Q9UBQ7	GRHPR	-0.314581	3.32786e-06		SLC25A45KO/WT	P40222	TXLNA	0.467043	1.02359e-06		SLC25A48KO/WT	B7Z2A9;B7Z641;Q93050	ATP6V0A1	0.497739	3.24228e-06
SLC25A25KO/WT	Q86XP3	DDX42	0.259344	1.83935e-06		SLC25A44KO/WT	C9JKI3	CAV1	-1.6709	3.33718e-06		SLC25A45KO/WT	A0A0C4DFL7;Q16850	CYP51A1	-0.302234	1.0354e-06		SLC25A48KO/WT	C4AMC7;Q6VEQ5	WASH3P;WASH2P	-0.656836	3.25071e-06
SLC25A25KO/WT	A0A0A0MTB8;Q8NI36	WDR36	-0.524188	1.85047e-06		SLC25A44KO/WT	O95347	SMC2	-0.0972749	3.36814e-06		SLC25A45KO/WT	B4DK25;H0Y5C2;O95260	ATE1	-1.03899	1.04282e-06		SLC25A48KO/WT	P36957	DLST	0.481279	3.2604e-06
SLC25A25KO/WT	A0A2R8YGH5;H7C1E4;P61966	AP1S1	-0.628991	1.85047e-06		SLC25A44KO/WT	Q00653	NFKB2	1.08037	3.39399e-06		SLC25A45KO/WT	H0YLI7;P59780	AP3S2	1.07399	1.04522e-06		SLC25A48KO/WT	Q9Y5L4	TIMM13	0.377871	3.3057e-06
SLC25A25KO/WT	B4DRN8;Q5W0Z9	ZDHHC20	1.24438	1.86596e-06		SLC25A44KO/WT	Q9ULX6	AKAP8L	0.856239	3.40362e-06		SLC25A45KO/WT	P13807	GYS1	-0.686783	1.06096e-06		SLC25A48KO/WT	Q9BWS9	CHID1	0.531731	3.3062e-06
SLC25A25KO/WT	Q8N806	UBR7	-0.138258	1.86974e-06		SLC25A44KO/WT	Q8NFH5	NUP35	1.09576	3.40562e-06		SLC25A45KO/WT	A0A3B3ITT1;Q6IQ22	RAB12	0.412743	1.07009e-06		SLC25A48KO/WT	Q13228	SELENBP1	-0.534359	3.36785e-06
SLC25A25KO/WT	Q15678	PTPN14	0.664258	1.89243e-06		SLC25A44KO/WT	P30740	SERPINB1	-1.54219	3.44325e-06		SLC25A45KO/WT	P51858	HDGF	0.429658	1.07393e-06		SLC25A48KO/WT	O43399	TPD52L2	-0.740985	3.36814e-06
SLC25A25KO/WT	P43007	SLC1A4	1.01975	1.90804e-06		SLC25A44KO/WT	F8W543	NAP1L1	1.36008	3.44335e-06		SLC25A45KO/WT	P56545	CTBP2	-0.636675	1.07621e-06		SLC25A48KO/WT	A0A0U1RRK1;A0A286YF11;F6XEV2;Q9BPX6;S4R3D7;S4R3V1	MICU1	-1.18935	3.40782e-06
SLC25A25KO/WT	Q96FX2	DPH3	-1.01358	1.91142e-06		SLC25A44KO/WT	Q9NX40	OCIAD1	0.584204	3.44691e-06		SLC25A45KO/WT	P55081	MFAP1	0.714505	1.09369e-06		SLC25A48KO/WT	P02786	TFRC	-0.679339	3.40782e-06
SLC25A25KO/WT	E9PLK3;P55786	NPEPPS	0.3082	1.91282e-06		SLC25A44KO/WT	Q6UWE0	LRSAM1	-0.583568	3.46685e-06		SLC25A45KO/WT	P78347	GTF2I	-0.327253	1.09576e-06		SLC25A48KO/WT	Q2TAL8	QRICH1	-0.546613	3.41883e-06
SLC25A25KO/WT	P61981	YWHAG	0.259852	1.91928e-06		SLC25A44KO/WT	O95865	DDAH2	-0.431082	3.46814e-06		SLC25A45KO/WT	P63313	TMSB10	3.37018	1.09932e-06		SLC25A48KO/WT	Q9NX62	IMPAD1	-0.380062	3.4225e-06
SLC25A25KO/WT	A0A087WY85;A0A0A0MQU3;D6RAH7;D6RFM0;H9KV45;P61077;P62837	UBE2D3;UBE2D2;UBE2D3;UBE2D2;UBE2D3;UBE2D3;UBE2D2	-0.505098	1.93393e-06		SLC25A44KO/WT	P50579	METAP2	0.805622	3.47016e-06		SLC25A45KO/WT	P30043	BLVRB	-0.570197	1.10187e-06		SLC25A48KO/WT	O14974	PPP1R12A	-0.641604	3.5109e-06
SLC25A25KO/WT	Q6PJG6	BRAT1	-0.13506	1.96631e-06		SLC25A44KO/WT	Q96S44	TP53RK	1.10476	3.4806e-06		SLC25A45KO/WT	P27348	YWHAQ	-0.332202	1.10191e-06		SLC25A48KO/WT	P54619	PRKAG1	0.513386	3.53423e-06
SLC25A25KO/WT	A2IDC6;Q13084	MRPL28	-0.453282	2.01691e-06		SLC25A44KO/WT	P54136	RARS1	-0.251988	3.49594e-06		SLC25A45KO/WT	O00233	PSMD9	0.559669	1.10833e-06		SLC25A48KO/WT	Q07065	CKAP4	0.275845	3.53423e-06
SLC25A25KO/WT	Q8IVW6	ARID3B	0.791347	2.0278e-06		SLC25A44KO/WT	Q15181	PPA1	-0.402101	3.53423e-06		SLC25A45KO/WT	Q8WUP2	FBLIM1	0.658419	1.10888e-06		SLC25A48KO/WT	Q9BQ70	TCF25	-0.632323	3.55749e-06
SLC25A25KO/WT	J3KMX3;P02771	AFP	1.23433	2.03715e-06		SLC25A44KO/WT	Q8WWM9	CYGB	-0.662637	3.54934e-06		SLC25A45KO/WT	P07305	H1-0	-0.5602	1.11163e-06		SLC25A48KO/WT	P04843	RPN1	0.175286	3.55817e-06
SLC25A25KO/WT	O43242	PSMD3	-0.20345	2.0677e-06		SLC25A44KO/WT	A0A067XG54;Q8NB49	ATP11C	-0.836885	3.55497e-06		SLC25A45KO/WT	C9JZG9;C9JZY6;P62256	UBE2H	0.54044	1.11783e-06		SLC25A48KO/WT	P51452	DUSP3	0.339227	3.55817e-06
SLC25A25KO/WT	Q03135	CAV1	-2.3344	2.06796e-06		SLC25A44KO/WT	P29401	TKT	0.294929	3.55551e-06		SLC25A45KO/WT	A6NIH7	UNC119B	0.430521	1.12056e-06		SLC25A48KO/WT	A6NHX0	CASTOR2	0.991288	3.58764e-06
SLC25A25KO/WT	I3L4N6;Q9UP95	SLC12A4	0.555855	2.06871e-06		SLC25A44KO/WT	J3QRS3;O14950;P19105	MYL12A;MYL12B;MYL12A	-0.35333	3.55817e-06		SLC25A45KO/WT	J3KTA4;P17844	DDX5	0.247504	1.12116e-06		SLC25A48KO/WT	Q9BYN0	SRXN1	2.04444	3.59791e-06
SLC25A25KO/WT	Q5JRX3	PITRM1	-0.524292	2.08788e-06		SLC25A44KO/WT	P67775	PPP2CA	-0.311606	3.56155e-06		SLC25A45KO/WT	Q9NZ43	USE1	-0.623104	1.12468e-06		SLC25A48KO/WT	C9JYQ9;H0Y8C2;Q6P5R6	RPL22L1	-0.238468	3.62969e-06
SLC25A25KO/WT	A0A087WZM2;D6REQ6;D6RHI9;O00584	RNASET2	-0.504069	2.10431e-06		SLC25A44KO/WT	Q96A72	MAGOHB	0.675561	3.57297e-06		SLC25A45KO/WT	Q96L92	SNX27	0.459482	1.12701e-06		SLC25A48KO/WT	Q9UJU6	DBNL	-0.277804	3.64114e-06
SLC25A25KO/WT	Q9BXR0	QTRT1	-0.30587	2.11487e-06		SLC25A44KO/WT	P28074	PSMB5	-0.474461	3.57612e-06		SLC25A45KO/WT	P23258	TUBG1	-0.592889	1.12839e-06		SLC25A48KO/WT	E7EQ14;E7EQZ6;G5E9Z5;Q8NA56	TTC29	-0.783537	3.64528e-06
SLC25A25KO/WT	G5E9U9;Q9H0J9	PARP12	-1.30437	2.1334e-06		SLC25A44KO/WT	P42574	CASP3	0.554478	3.58278e-06		SLC25A45KO/WT	Q13404	UBE2V1	0.673781	1.12998e-06		SLC25A48KO/WT	P21399	ACO1	-0.431647	3.64528e-06
SLC25A25KO/WT	J3KPX7;Q99623	PHB2	-0.401231	2.13342e-06		SLC25A44KO/WT	I3L295;J3KT75;J3QRD5;J3QS48;J3QW43;O75352	MPDU1	0.61484	3.58764e-06		SLC25A45KO/WT	P30040	ERP29	-0.180133	1.13686e-06		SLC25A48KO/WT	O43826;U3KPU7;U3KQS2	SLC37A4	0.946868	3.65596e-06
SLC25A25KO/WT	Q92930	RAB8B	0.574706	2.14279e-06		SLC25A44KO/WT	P09622	DLD	0.70571	3.60263e-06		SLC25A45KO/WT	Q92542	NCSTN	0.505415	1.13686e-06		SLC25A48KO/WT	Q6QNY1	BLOC1S2	1.02739	3.6617e-06
SLC25A25KO/WT	C9IYN3;Q8WVV9;V9GYK2	HNRNPLL	0.264534	2.15019e-06		SLC25A44KO/WT	Q9BWF3	RBM4	-0.325129	3.61387e-06		SLC25A45KO/WT	A0A0C4DGH0;Q5ZPR3	CD276	1.03938	1.13814e-06		SLC25A48KO/WT	P14373	TRIM27	1.65351	3.71175e-06
SLC25A25KO/WT	H3BNC9;P08708	;RPS17	-0.351009	2.16025e-06		SLC25A44KO/WT	Q9H832	UBE2Z	-0.346433	3.61926e-06		SLC25A45KO/WT	P62995	TRA2B	-0.630832	1.13876e-06		SLC25A48KO/WT	Q4VXZ8;Q9NUI1	DECR2	0.902376	3.72269e-06
SLC25A25KO/WT	Q86WQ0	NR2C2AP	-0.61884	2.18876e-06		SLC25A44KO/WT	Q9P0S3	ORMDL1	1.04389	3.63689e-06		SLC25A45KO/WT	A0A3B3ISK7;A0A3B3IT01;Q6PI48	DARS2	-0.476847	1.13928e-06		SLC25A48KO/WT	P04899	GNAI2	-0.487229	3.73758e-06
SLC25A25KO/WT	E9PQ61;O75152	ZC3H11A	0.457454	2.20978e-06		SLC25A44KO/WT	P31350	RRM2	0.714663	3.656e-06		SLC25A45KO/WT	Q9BXS5	AP1M1	-0.39494	1.1461e-06		SLC25A48KO/WT	P54577	YARS1	0.219251	3.73899e-06
SLC25A25KO/WT	P43304	GPD2	-0.415407	2.22497e-06		SLC25A44KO/WT	K4DI93;Q13620	CUL4B	-0.452024	3.67784e-06		SLC25A45KO/WT	Q13185	CBX3	-0.334511	1.14766e-06		SLC25A48KO/WT	Q9Y287	ITM2B	-0.388677	3.75506e-06
SLC25A25KO/WT	P52758	RIDA	-0.697716	2.23856e-06		SLC25A44KO/WT	P06703;R4GN98	S100A6	-1.11942	3.71955e-06		SLC25A45KO/WT	Q9NY93	DDX56	0.725321	1.15417e-06		SLC25A48KO/WT	P49454	CENPF	-0.414519	3.75678e-06
SLC25A25KO/WT	Q9UPU5	USP24	-0.192212	2.25389e-06		SLC25A44KO/WT	A0A2R8Y4R7;A0A2R8Y6L6;O75648	TRMU	1.19479	3.72201e-06		SLC25A45KO/WT	Q92890	UFD1	0.535372	1.15862e-06		SLC25A48KO/WT	Q6P1M0	SLC27A4	0.529216	3.76795e-06
SLC25A25KO/WT	Q15404	RSU1	-0.245216	2.25462e-06		SLC25A44KO/WT	Q99598	TSNAX	-0.223486	3.72764e-06		SLC25A45KO/WT	P30740	SERPINB1	-1.82042	1.17154e-06		SLC25A48KO/WT	O15460	P4HA2	0.380188	3.78609e-06
SLC25A25KO/WT	Q8WVY7	UBLCP1	-0.359254	2.26632e-06		SLC25A44KO/WT	P78330	PSPH	0.319792	3.74705e-06		SLC25A45KO/WT	Q8WWQ0	PHIP	1.08423	1.1769e-06		SLC25A48KO/WT	A0A1W2PR17;F2Z2I2;Q16875;Q5VX20;Q5W015	PFKFB3	1.93187	3.80944e-06
SLC25A25KO/WT	A0A087WSW7;A0A0B4J1V9;F6XU50;Q9NRZ9	HELLS	0.395638	2.2776e-06		SLC25A44KO/WT	P28482	MAPK1	-0.461742	3.77686e-06		SLC25A45KO/WT	Q86UA1	PRPF39	-0.921911	1.18018e-06		SLC25A48KO/WT	P38117	ETFB	0.354134	3.83039e-06
SLC25A25KO/WT	P36543	ATP6V1E1	0.160492	2.28524e-06		SLC25A44KO/WT	O00231	PSMD11	-0.179961	3.79053e-06		SLC25A45KO/WT	Q10570	CPSF1	-0.389109	1.18051e-06		SLC25A48KO/WT	P30740	SERPINB1	-1.59937	3.85971e-06
SLC25A25KO/WT	Q04721	NOTCH2	1.26239	2.29011e-06		SLC25A44KO/WT	Q9Y2T3	GDA	-2.08948	3.79575e-06		SLC25A45KO/WT	Q96T76	MMS19	-0.104105	1.20195e-06		SLC25A48KO/WT	A0A2R8Y4R7;A0A2R8Y6L6;O75648	TRMU	1.40885	3.89208e-06
SLC25A25KO/WT	O94855	SEC24D	-0.415476	2.30571e-06		SLC25A44KO/WT	Q01650	SLC7A5	0.689238	3.80944e-06		SLC25A45KO/WT	A0A0C4DFV9;Q01105	SET	-1.21484	1.2164e-06		SLC25A48KO/WT	A0A3B3ITT5;P47914	RPL29	1.06581	3.89803e-06
SLC25A25KO/WT	Q13057	COASY	-0.486106	2.3259e-06		SLC25A44KO/WT	Q96C01	FAM136A	-0.285891	3.81658e-06		SLC25A45KO/WT	P11498	PC	-0.3522	1.22007e-06		SLC25A48KO/WT	A0A088AWN8;E7EP87;Q9UHQ1	NARF	-0.473205	3.94376e-06
SLC25A25KO/WT	Q8NFZ8	CADM4	1.19645	2.34486e-06		SLC25A44KO/WT	P36543	ATP6V1E1	0.442646	3.84008e-06		SLC25A45KO/WT	A0A2R8Y7U1;A0A2R8YD45;A0A2R8YGD1;O14773	TPP1	-0.609857	1.22943e-06		SLC25A48KO/WT	O60506	SYNCRIP	-0.271475	3.97368e-06
SLC25A25KO/WT	Q01970	PLCB3	-0.740312	2.44105e-06		SLC25A44KO/WT	P16615	ATP2A2	0.535455	3.88064e-06		SLC25A45KO/WT	A0A0A6YYL4	CORO7-PAM16	-0.237386	1.2296e-06		SLC25A48KO/WT	F8VQX6;H0YI09;Q9H8H3	METTL7A	-1.77953	4.00407e-06
SLC25A25KO/WT	P49406	MRPL19	-0.656619	2.45898e-06		SLC25A44KO/WT	M0R2B7;P28340	POLD1	-0.410083	3.90362e-06		SLC25A45KO/WT	Q9HCS7	XAB2	-0.326631	1.23033e-06		SLC25A48KO/WT	Q92905	COPS5	-0.409563	4.00407e-06
SLC25A25KO/WT	P67809	YBX1	0.409925	2.51021e-06		SLC25A44KO/WT	P62745	RHOB	1.98646	3.90362e-06		SLC25A45KO/WT	E9PG46;Q2M2I8	AAK1	0.456757	1.23145e-06		SLC25A48KO/WT	A0A0G2JPA8;A0A0J9YY65;C9JMH6;P08697	SERPINF2	-0.263568	4.06303e-06
SLC25A25KO/WT	Q9ULX6	AKAP8L	0.714441	2.51968e-06		SLC25A44KO/WT	Q10570	CPSF1	-0.38728	3.90766e-06		SLC25A45KO/WT	Q9Y535	POLR3H	1.3931	1.24165e-06		SLC25A48KO/WT	A0A0A0MTJ9;A0A0R4J2G3;Q6PIU2	NCEH1	0.781236	4.07898e-06
SLC25A25KO/WT	P55011	SLC12A2	0.422583	2.54359e-06		SLC25A44KO/WT	Q9NTX5	ECHDC1	-0.20049	3.92683e-06		SLC25A45KO/WT	O15427	SLC16A3	-1.10124	1.25069e-06		SLC25A48KO/WT	P60709	ACTB	0.479872	4.08039e-06
SLC25A25KO/WT	Q8NFH4	NUP37	-0.478713	2.57279e-06		SLC25A44KO/WT	P49736	MCM2	0.381935	3.93325e-06		SLC25A45KO/WT	P35237	SERPINB6	-0.559261	1.26064e-06		SLC25A48KO/WT	Q06124	PTPN11	-0.0800383	4.13928e-06
SLC25A25KO/WT	P62312	LSM6	-0.381765	2.58116e-06		SLC25A44KO/WT	Q9Y5N5	N6AMT1	-0.69841	3.9432e-06		SLC25A45KO/WT	H0UI80;Q8IXH7;X6RLT1	NELFCD	-0.807108	1.26511e-06		SLC25A48KO/WT	Q9NUQ6	SPATS2L	0.642446	4.14134e-06
SLC25A25KO/WT	P52306	RAP1GDS1	-0.348721	2.58555e-06		SLC25A44KO/WT	B4DKA4;Q9H9T3	ELP3	-0.558297	4.00407e-06		SLC25A45KO/WT	O14672	ADAM10	0.342021	1.27181e-06		SLC25A48KO/WT	P31350	RRM2	0.653438	4.17677e-06
SLC25A25KO/WT	P43490	NAMPT	-0.301972	2.59563e-06		SLC25A44KO/WT	Q8IYU8	MICU2	-0.30121	4.00937e-06		SLC25A45KO/WT	P60763	RAC3	1.65476	1.27252e-06		SLC25A48KO/WT	D6RHD0	ELOVL7	0.202799	4.20944e-06
SLC25A25KO/WT	A0A2R8Y4T4;A0A2R8Y765;A0A2R8Y7I9;A0A2R8Y7U4;A0A2R8Y855;A0A2R8YES3;A0A2U3TZQ7;B4DGM3;J3QKS7;Q969G3	SMARCE1	0.67361	2.64674e-06		SLC25A44KO/WT	O15427	SLC16A3	-1.28981	4.03833e-06		SLC25A45KO/WT	O15042	U2SURP	-0.364814	1.2763e-06		SLC25A48KO/WT	P14209	CD99	-1.09733	4.244e-06
SLC25A25KO/WT	P03897	MT-ND3	-1.13101	2.64702e-06		SLC25A44KO/WT	Q9GZS3	WDR61	-0.356837	4.06303e-06		SLC25A45KO/WT	O43353	RIPK2	1.56975	1.27637e-06		SLC25A48KO/WT	Q96AY3	FKBP10	-0.276595	4.24675e-06
SLC25A25KO/WT	Q9GZT3	SLIRP	-0.38398	2.65954e-06		SLC25A44KO/WT	O15160	POLR1C	0.432602	4.12123e-06		SLC25A45KO/WT	A0A087X1B2;B9A018;Q53GS9	USP39	0.440941	1.27761e-06		SLC25A48KO/WT	Q9Y305	ACOT9	-0.46684	4.25969e-06
SLC25A25KO/WT	Q12974	PTP4A2	-0.808433	2.69843e-06		SLC25A44KO/WT	O15371	EIF3D	-0.127378	4.14898e-06		SLC25A45KO/WT	O75116	ROCK2	-0.213825	1.28452e-06		SLC25A48KO/WT	P54136	RARS1	-0.146228	4.30484e-06
SLC25A25KO/WT	Q9H993	ARMT1	-0.511636	2.71885e-06		SLC25A44KO/WT	Q7L266	ASRGL1	-0.571874	4.15565e-06		SLC25A45KO/WT	Q8NHP6;R4GMN1	MOSPD2	-0.79969	1.28452e-06		SLC25A48KO/WT	P11387	TOP1	0.221159	4.385e-06
SLC25A25KO/WT	Q96R06	SPAG5	0.433583	2.72753e-06		SLC25A44KO/WT	Q9H4G4	GLIPR2	-1.15855	4.22776e-06		SLC25A45KO/WT	P82909	MRPS36	1.05102	1.2895e-06		SLC25A48KO/WT	Q53H12	AGK	0.430244	4.42018e-06
SLC25A25KO/WT	Q6P2E9	EDC4	0.27189	2.75552e-06		SLC25A44KO/WT	E9PKZ0;P62917	RPL8	0.682339	4.24336e-06		SLC25A45KO/WT	Q86WV7;Q96MW1	CCDC43	-1.8298	1.31127e-06		SLC25A48KO/WT	Q5QPA5;Q9NVS2	MRPS18A	0.842297	4.43911e-06
SLC25A25KO/WT	O43676	NDUFB3	-0.308727	2.77549e-06		SLC25A44KO/WT	P62328	TMSB4X	3.68938	4.27626e-06		SLC25A45KO/WT	P09110	ACAA1	0.72828	1.31278e-06		SLC25A48KO/WT	Q99959	PKP2	-0.517261	4.44944e-06
SLC25A25KO/WT	E9PIB2;G3V1A6;P57764	GSDMD	-1.16802	2.78761e-06		SLC25A44KO/WT	Q9P270	SLAIN2	1.74097	4.27842e-06		SLC25A45KO/WT	Q9Y5A9	YTHDF2	0.452486	1.32318e-06		SLC25A48KO/WT	Q9NR19	ACSS2	0.591875	4.47491e-06
SLC25A25KO/WT	Q13442	PDAP1	0.66189	2.79064e-06		SLC25A44KO/WT	Q9H467	CUEDC2	-0.811715	4.28216e-06		SLC25A45KO/WT	Q96QC0	PPP1R10	1.18355	1.33075e-06		SLC25A48KO/WT	Q9UK45	LSM7	0.917131	4.48904e-06
SLC25A25KO/WT	Q15942	ZYX	0.333469	2.81214e-06		SLC25A44KO/WT	F5H199;F5H6G9;F5H7C4;H0YFW5;Q8IXL7	MSRB3	0.794409	4.29923e-06		SLC25A45KO/WT	P62888	RPL30	-0.592075	1.34823e-06		SLC25A48KO/WT	Q9NY93	DDX56	0.538931	4.50654e-06
SLC25A25KO/WT	A6NIH7	UNC119B	0.452421	2.81851e-06		SLC25A44KO/WT	E9PLY5	MACF1	1.23762	4.33524e-06		SLC25A45KO/WT	Q9BPW8	NIPSNAP1	-0.43991	1.34823e-06		SLC25A48KO/WT	P18206	VCL	0.229362	4.51577e-06
SLC25A25KO/WT	P52815	MRPL12	-0.30987	2.82425e-06		SLC25A44KO/WT	Q13043	STK4	1.06003	4.33939e-06		SLC25A45KO/WT	P31150	GDI1	0.631901	1.36988e-06		SLC25A48KO/WT	Q5T9L3	WLS	0.292191	4.51642e-06
SLC25A25KO/WT	O43399	TPD52L2	0.844885	2.82759e-06		SLC25A44KO/WT	P30041	PRDX6	-0.32362	4.3425e-06		SLC25A45KO/WT	Q9NVV0	TMEM38B	0.647636	1.37495e-06		SLC25A48KO/WT	O75110	ATP9A	-0.454772	4.5636e-06
SLC25A25KO/WT	Q5W0V3	FAM160B1	-0.605488	2.86817e-06		SLC25A44KO/WT	Q9Y6I9	TEX264	0.76365	4.3618e-06		SLC25A45KO/WT	Q8TE77	SSH3	-1.1111	1.37554e-06		SLC25A48KO/WT	Q9Y679	AUP1	0.522271	4.64657e-06
SLC25A25KO/WT	B4DJV2;O75390	CS	-0.338082	2.88505e-06		SLC25A44KO/WT	Q96K19	RNF170	-1.05626	4.37626e-06		SLC25A45KO/WT	H0YN26;P39687	ANP32A	-0.786311	1.37582e-06		SLC25A48KO/WT	Q8N3R9	MPP5	-1.00198	4.72092e-06
SLC25A25KO/WT	P49321	NASP	-0.254083	2.90652e-06		SLC25A44KO/WT	A0A087WTM1;Q9Y6N7	ROBO1	1.10746	4.3768e-06		SLC25A45KO/WT	B8ZZA8	GLS	0.55251	1.38381e-06		SLC25A48KO/WT	Q9BV44	THUMPD3	-0.473256	4.72434e-06
SLC25A25KO/WT	E7EW59;F5H433	SALL2	-1.21632	2.91546e-06		SLC25A44KO/WT	P29692	EEF1D	0.573759	4.3768e-06		SLC25A45KO/WT	Q9BWF3	RBM4	-0.376115	1.39277e-06		SLC25A48KO/WT	P43246	MSH2	-0.328544	4.75543e-06
SLC25A25KO/WT	Q92890	UFD1	0.249033	2.96508e-06		SLC25A44KO/WT	Q12888	TP53BP1	0.626222	4.38616e-06		SLC25A45KO/WT	A0A590UJG2	MACF1	0.361782	1.41868e-06		SLC25A48KO/WT	G3V0I5;P49821	NDUFV1	-0.4448	4.77279e-06
SLC25A25KO/WT	A0A0G2JQ41;A0A1C7CYZ0;B7Z683;Q12979	ABR	-0.603159	2.97581e-06		SLC25A44KO/WT	P30837	ALDH1B1	-0.660716	4.40744e-06		SLC25A45KO/WT	Q13057	COASY	-0.533992	1.4216e-06		SLC25A48KO/WT	E7EVA0;P27816	MAP4	-0.607322	4.78824e-06
SLC25A25KO/WT	Q9BZG1	RAB34	0.43567	2.97913e-06		SLC25A44KO/WT	J3QKW1;M0R0P9;P31751	AKT2	-1.36299	4.41356e-06		SLC25A45KO/WT	B1AMU7;Q9Y3B2	EXOSC1	0.822129	1.43164e-06		SLC25A48KO/WT	P55809	OXCT1	-0.754284	4.8098e-06
SLC25A25KO/WT	O60220	TIMM8A	-0.792043	2.98131e-06		SLC25A44KO/WT	Q8WUA2	PPIL4	-0.386648	4.43616e-06		SLC25A45KO/WT	B7Z7F3;Q9H6Z4	RANBP3	-0.302474	1.43554e-06		SLC25A48KO/WT	Q3LXA3	TKFC	-1.06988	4.83734e-06
SLC25A25KO/WT	P30046	DDT	-0.377179	2.98151e-06		SLC25A44KO/WT	E7EST3;E9PKV8;Q8N5M4	TTC9C	1.35465	4.45484e-06		SLC25A45KO/WT	B1AMX7;B1AMX8;Q12933	TRAF2	1.34979	1.44008e-06		SLC25A48KO/WT	Q5IJ48	CRB2	-1.10806	4.83734e-06
SLC25A25KO/WT	Q96DG6	CMBL	-0.901919	3.04482e-06		SLC25A44KO/WT	Q9UJA5	TRMT6	0.634638	4.4716e-06		SLC25A45KO/WT	P04040	CAT	-1.99255	1.44008e-06		SLC25A48KO/WT	F8VR14;H0YI72;Q7Z6G8;R4GN78	ANKS1B	0.910001	4.85165e-06
SLC25A25KO/WT	A0A087WXP2;A0A0A0MRX8;A0A1B0GU97;A0A1B0GW37;A0A1B0GWI9;A0A1B0GWJ4;A0A286YEX4;A0A2R8Y7V8;A0A590UJ82;A0A590UK09;A0A590UK73;B1AKN5;B1AKN6;B1AKN7;B1AKN8;C9JWJ8;K7EJB0;K7EKH0;K7EN08;K7ESG9;O00712;P08651;Q12857;Q14938;Q5VW26;Q5VW27;Q5VW30;Q5W0Y9;S4R308;S4R3K4;U3KPY9;U3KQE8	NFIB;NFIB;NFIB;NFIB;NFIB;NFIB;NFIC;NFIB;NFIA;NFIA;NFIA;NFIA;NFIA;NFIA;NFIA;NFIX;NFIX;NFIX;NFIX;NFIX;NFIB;NFIC;NFIA;NFIX;NFIB;NFIB;NFIB;NFIB;NFIA;NFIA;NFIB;NFIB	-1.44284	3.05526e-06		SLC25A44KO/WT	P04899	GNAI2	-0.423638	4.50384e-06		SLC25A45KO/WT	Q16629	SRSF7	-0.380261	1.46103e-06		SLC25A48KO/WT	E7EUU4;E7EX73;E9PGM1;Q04637	EIF4G1	-0.195829	4.8588e-06
SLC25A25KO/WT	P24666	ACP1	0.507955	3.05991e-06		SLC25A44KO/WT	P56192	MARS1	-0.270461	4.50418e-06		SLC25A45KO/WT	P09486	SPARC	-0.682551	1.4628e-06		SLC25A48KO/WT	J3QLR8;Q9Y3D9	MRPS23	-0.360856	4.86042e-06
SLC25A25KO/WT	Q12769	NUP160	-0.286317	3.07525e-06		SLC25A44KO/WT	Q9UI26	IPO11	-0.492036	4.50869e-06		SLC25A45KO/WT	A0A1B0GTG2;A0A1B0GW77;P49419	ALDH7A1	0.226638	1.48295e-06		SLC25A48KO/WT	P52701	MSH6	-0.30761	4.91651e-06
SLC25A25KO/WT	A0A0C4DGQ8;Q6IAN0	DHRS7B	0.225306	3.07542e-06		SLC25A44KO/WT	A0A024RA52;P25787	PSMA2	-0.623842	4.51077e-06		SLC25A45KO/WT	Q9NWT1	PAK1IP1	-0.742474	1.49022e-06		SLC25A48KO/WT	P56537	EIF6	0.525495	4.97044e-06
SLC25A25KO/WT	P16083;Q5TD07	NQO2	-0.643319	3.09181e-06		SLC25A44KO/WT	P02461	COL3A1	1.42661	4.53059e-06		SLC25A45KO/WT	P23921	RRM1	-0.548692	1.50358e-06		SLC25A48KO/WT	P15531	NME1	-0.670593	4.98082e-06
SLC25A25KO/WT	A0A1B0GTB8;A0A1B0GVF3;A0A1B0GWC0;P23786	CPT2	-0.571751	3.11201e-06		SLC25A44KO/WT	E9PQ61;O75152	ZC3H11A	0.907352	4.64724e-06		SLC25A45KO/WT	O75369	FLNB	-0.166007	1.52946e-06		SLC25A48KO/WT	P13693	TPT1	0.617123	4.98927e-06
SLC25A25KO/WT	P62993	GRB2	0.205477	3.12398e-06		SLC25A44KO/WT	Q8N4V1	MMGT1	1.28573	4.65332e-06		SLC25A45KO/WT	Q9Y6H1	CHCHD2	1.1529	1.53554e-06		SLC25A48KO/WT	I3L0K2;I3L3M7;Q9BRA2	TXNDC17	0.130325	5.02026e-06
SLC25A25KO/WT	P08727	KRT19	1.13796	3.13813e-06		SLC25A44KO/WT	A0A2R8Y430;P48637	GSS	-0.278726	4.68459e-06		SLC25A45KO/WT	Q03252	LMNB2	-0.466548	1.54043e-06		SLC25A48KO/WT	Q14738	PPP2R5D	0.700669	5.03314e-06
SLC25A25KO/WT	A0A1B0GX65;Q969T4;Q96LR5;R4GND1	UBE2E3;UBE2E3;UBE2E2;UBE2E3	-0.286798	3.14215e-06		SLC25A44KO/WT	Q96HW7	INTS4	-0.04253	4.70796e-06		SLC25A45KO/WT	O43747	AP1G1	-0.409302	1.54142e-06		SLC25A48KO/WT	Q96E11	MRRF	0.402307	5.04846e-06
SLC25A25KO/WT	O75718	CRTAP	0.347675	3.15034e-06		SLC25A44KO/WT	J3KMZ9;P01130	LDLR	-0.246173	4.73309e-06		SLC25A45KO/WT	P53621	COPA	-0.218676	1.55878e-06		SLC25A48KO/WT	Q9UGP8	SEC63	-0.898103	5.10162e-06
SLC25A25KO/WT	O95865	DDAH2	-0.432055	3.1678e-06		SLC25A44KO/WT	Q96FQ6	S100A16	-2.74567	4.78824e-06		SLC25A45KO/WT	B0QYH3;Q8IWD4	CCDC117	-1.03257	1.56088e-06		SLC25A48KO/WT	Q13263	TRIM28	-0.292359	5.11012e-06
SLC25A25KO/WT	A0A087WTW0;A0A087WVR3;Q96T88	UHRF1	-0.363382	3.1757e-06		SLC25A44KO/WT	P35573	AGL	-0.516722	4.7947e-06		SLC25A45KO/WT	A0A087WZJ6;A0A2R8Y6Y1;A0A2R8Y761;A0A2R8Y7R8;A0A2R8Y883;A0A2R8YCJ4;A0A2R8YCP1;A0A2R8YCX2;A0A2R8YGP2;Q5TBB1	RNASEH2B	-0.633388	1.57165e-06		SLC25A48KO/WT	P49589	CARS1	0.445269	5.13467e-06
SLC25A25KO/WT	P07305	H1-0	-0.631713	3.18425e-06		SLC25A44KO/WT	P51572	BCAP31	0.75491	4.80054e-06		SLC25A45KO/WT	P40818	USP8	1.46661	1.57563e-06		SLC25A48KO/WT	Q92900	UPF1	0.337368	5.13522e-06
SLC25A25KO/WT	M0R2B7;P28340	POLD1	-0.376172	3.18505e-06		SLC25A44KO/WT	F5H523;Q9P2K6	KLHL42	1.26072	4.81836e-06		SLC25A45KO/WT	B3KTM8	MORF4L1	-0.581077	1.59097e-06		SLC25A48KO/WT	Q96PU8	QKI	0.626827	5.17238e-06
SLC25A25KO/WT	Q9NP92	MRPS30	-0.672992	3.1864e-06		SLC25A44KO/WT	B9TX33;M0QZQ2;Q71SY5	MED25	2.01993	4.8991e-06		SLC25A45KO/WT	Q86UP2	KTN1	-0.411315	1.59324e-06		SLC25A48KO/WT	Q7Z6Z7	HUWE1	-0.372732	5.2134e-06
SLC25A25KO/WT	P15328	FOLR1	-1.04464	3.18943e-06		SLC25A44KO/WT	P13807	GYS1	-0.510233	4.90617e-06		SLC25A45KO/WT	O75110	ATP9A	-1.43267	1.63884e-06		SLC25A48KO/WT	H0YF29;Q6P1X6	C8orf82	0.811709	5.22062e-06
SLC25A25KO/WT	Q8IZL8	PELP1	-0.231779	3.22154e-06		SLC25A44KO/WT	P62081	RPS7	0.56146	4.92978e-06		SLC25A45KO/WT	O95881	TXNDC12	-0.647438	1.63927e-06		SLC25A48KO/WT	P42126	ECI1	0.529817	5.23114e-06
SLC25A25KO/WT	H7C1U8;Q9BUR5	APOO	-0.164413	3.23026e-06		SLC25A44KO/WT	Q5JTZ9	AARS2	-0.397172	4.96114e-06		SLC25A45KO/WT	Q15723	ELF2	-0.466702	1.64296e-06		SLC25A48KO/WT	C9JME2;Q9Y4F1	FARP1	-0.369	5.33385e-06
SLC25A25KO/WT	O15143	ARPC1B	-0.617592	3.27818e-06		SLC25A44KO/WT	A0A0A0MSA9;A0A0C4DG49;P15151	PVR	1.68551	4.97017e-06		SLC25A45KO/WT	P49458	SRP9	-0.457825	1.64341e-06		SLC25A48KO/WT	Q8TBQ9	TMEM167A	-0.788068	5.34347e-06
SLC25A25KO/WT	P35237	SERPINB6	0.452366	3.30498e-06		SLC25A44KO/WT	Q86VW0	SESTD1	1.84962	4.99552e-06		SLC25A45KO/WT	Q9UBV8	PEF1	-0.690029	1.64604e-06		SLC25A48KO/WT	Q9P0I2	EMC3	0.864161	5.42954e-06
SLC25A25KO/WT	A0A087WZ50;Q8TCT7	SPPL2B	1.62691	3.3062e-06		SLC25A44KO/WT	E5RIW3;E5RJD8;O75347	TBCA	0.748534	5.03052e-06		SLC25A45KO/WT	Q14677	CLINT1	-0.221858	1.64852e-06		SLC25A48KO/WT	Q9Y3C6	PPIL1	0.342314	5.48122e-06
SLC25A25KO/WT	A0A087WZV0;D6RBU4;O43314	PPIP5K2	-0.591972	3.33847e-06		SLC25A44KO/WT	Q9H2P9	DPH5	-0.776042	5.03949e-06		SLC25A45KO/WT	P61587	RND3	0.654449	1.65163e-06		SLC25A48KO/WT	Q96T23	RSF1	-0.414976	5.50145e-06
SLC25A25KO/WT	Q96SI9	STRBP	-1.44594	3.38806e-06		SLC25A44KO/WT	P31930	UQCRC1	-0.333806	5.04846e-06		SLC25A45KO/WT	P62805	H4C1	-0.471929	1.66311e-06		SLC25A48KO/WT	E2QRF5;H0Y398;Q9H8U3	ZFAND3	-0.775949	5.54067e-06
SLC25A25KO/WT	E9PNP3;Q9H7C9	AAMDC	1.05304	3.3967e-06		SLC25A44KO/WT	P05362	ICAM1	0.989529	5.17012e-06		SLC25A45KO/WT	Q7RTS9	DYM	-0.445315	1.67518e-06		SLC25A48KO/WT	F5H6E2;O00159	MYO1C	-0.263063	5.57136e-06
SLC25A25KO/WT	H0Y9P9;Q9H8P0	SRD5A3	0.0332217	3.41124e-06		SLC25A44KO/WT	O60885	BRD4	0.961958	5.22737e-06		SLC25A45KO/WT	P06576	ATP5F1B	0.331346	1.67923e-06		SLC25A48KO/WT	Q9UKG1	APPL1	-0.518986	5.61614e-06
SLC25A25KO/WT	O75306	NDUFS2	-0.61786	3.4281e-06		SLC25A44KO/WT	Q14165	MLEC	-0.268906	5.2675e-06		SLC25A45KO/WT	Q13123	IK	-0.565731	1.68826e-06		SLC25A48KO/WT	Q13308	PTK7	-0.586012	5.61776e-06
SLC25A25KO/WT	A0A0J9YWD5;A0A0J9YX88;A0A0J9YYB5;B7ZM65;E9PJ24;F8WEF5;Q9P1Y6	PHRF1	0.710854	3.48477e-06		SLC25A44KO/WT	B1AHQ6;B1AHQ7;Q9NSP4	CENPM	-0.962428	5.37838e-06		SLC25A45KO/WT	F8VR14;H0YI72;Q7Z6G8;R4GN78	ANKS1B	0.92082	1.69525e-06		SLC25A48KO/WT	P47897	QARS1	-0.296352	5.72415e-06
SLC25A25KO/WT	Q9NS69	TOMM22	-0.163283	3.48791e-06		SLC25A44KO/WT	Q8NF37	LPCAT1	-0.910497	5.37968e-06		SLC25A45KO/WT	Q96LD4	TRIM47	-1.68025	1.69701e-06		SLC25A48KO/WT	P05556	ITGB1	0.413333	5.7477e-06
SLC25A25KO/WT	B1AKU2;P98170	XIAP	-0.495912	3.58498e-06		SLC25A44KO/WT	P82979	SARNP	0.833456	5.43308e-06		SLC25A45KO/WT	P30154	PPP2R1B	0.669634	1.6989e-06		SLC25A48KO/WT	A0A0A0MS51;A0A0A0MT01;P06396	GSN	-1.22042	5.77137e-06
SLC25A25KO/WT	O75489	NDUFS3	-0.434636	3.58994e-06		SLC25A44KO/WT	A0A499FJN5;P22830	FECH	1.06818	5.48144e-06		SLC25A45KO/WT	P40926	MDH2	0.557992	1.6989e-06		SLC25A48KO/WT	Q6DD88	ATL3	0.471443	5.77557e-06
SLC25A25KO/WT	P48681	NES	1.15479	3.59772e-06		SLC25A44KO/WT	P40222	TXLNA	0.51765	5.53496e-06		SLC25A45KO/WT	E9PMI6;J3KN38;P54105	CLNS1A	0.736053	1.70472e-06		SLC25A48KO/WT	O75131	CPNE3	-0.214704	5.77767e-06
SLC25A25KO/WT	G5E9V5;G5E9W7;P82650	MRPS22	-0.453145	3.61387e-06		SLC25A44KO/WT	Q2TAA2	IAH1	1.2586	5.53758e-06		SLC25A45KO/WT	A0A2R8Y811;P62263	RPS14	0.827394	1.71774e-06		SLC25A48KO/WT	Q13472	TOP3A	0.892057	5.77878e-06
SLC25A25KO/WT	B1ALM5;Q9P0T7	TMEM9	0.872237	3.61424e-06		SLC25A44KO/WT	A0A087X1B2;B9A018;Q53GS9	USP39	0.515629	5.56011e-06		SLC25A45KO/WT	Q9H2G2	SLK	-0.476847	1.73943e-06		SLC25A48KO/WT	Q9NV96	TMEM30A	-0.745203	5.77878e-06
SLC25A25KO/WT	O95822	MLYCD	-0.400271	3.63721e-06		SLC25A44KO/WT	Q15833	STXBP2	-0.474974	5.61987e-06		SLC25A45KO/WT	P16989	YBX3	0.980863	1.75031e-06		SLC25A48KO/WT	P26640	VARS1	-0.245624	5.81233e-06
SLC25A25KO/WT	A0A3B3ITN8;Q8NFJ5	GPRC5A	0.641467	3.67784e-06		SLC25A44KO/WT	Q15691	MAPRE1	0.585372	5.63765e-06		SLC25A45KO/WT	A0A1W2PQ14;Q96MM7	HS6ST2	1.42892	1.75111e-06		SLC25A48KO/WT	Q15021	NCAPD2	-0.212113	5.83788e-06
SLC25A25KO/WT	G3V325	ATP5MF-PTCD1	-0.468455	3.68099e-06		SLC25A44KO/WT	H7BZJ3	PDIA3	0.948049	5.64919e-06		SLC25A45KO/WT	A0A2R8Y6Y0	CNGB1	-2.50797	1.77908e-06		SLC25A48KO/WT	P60866	RPS20	0.652419	5.88406e-06
SLC25A25KO/WT	K7EJE8;K7EKE6	LONP1	-0.256162	3.75678e-06		SLC25A44KO/WT	Q9Y5P4	CERT1	-0.542199	5.67914e-06		SLC25A45KO/WT	Q96C23	GALM	-0.446728	1.79712e-06		SLC25A48KO/WT	A0A2R8Y849;A0A2R8YD14;E7ETK0;P62847	RPS24	-0.567912	5.90792e-06
SLC25A25KO/WT	P14373	TRIM27	0.259923	3.79491e-06		SLC25A44KO/WT	Q13492	PICALM	0.449334	5.71827e-06		SLC25A45KO/WT	A0A0A0MTH3;Q13418	ILK	0.498577	1.80106e-06		SLC25A48KO/WT	A0A1B0GUA3;Q96EK5	KIFBP	0.421397	5.92189e-06
SLC25A25KO/WT	P36578	RPL4	-0.227816	3.80143e-06		SLC25A44KO/WT	P46821	MAP1B	0.481775	5.72211e-06		SLC25A45KO/WT	E7ET87;E7EVI4;O75410	TACC1	-0.478727	1.82981e-06		SLC25A48KO/WT	Q9Y4P1	ATG4B	0.391996	5.92602e-06
SLC25A25KO/WT	O75369	FLNB	0.201861	3.81658e-06		SLC25A44KO/WT	Q9NY33	DPP3	-0.193862	5.72211e-06		SLC25A45KO/WT	G3V2N3;P54821;Q99811	PRRX1;PRRX1;PRRX2	-3.29352	1.83065e-06		SLC25A48KO/WT	A0A087WT99;E9PQS1;Q9H0W9	C11orf54	1.07235	6.06488e-06
SLC25A25KO/WT	P27695	APEX1	-0.28071	3.82864e-06		SLC25A44KO/WT	H7C170;O43709	BUD23	0.707907	5.728e-06		SLC25A45KO/WT	Q14498	RBM39	-0.253582	1.83575e-06		SLC25A48KO/WT	Q9BT67	NDFIP1	0.451427	6.07132e-06
SLC25A25KO/WT	Q9BR76	CORO1B	-0.381269	3.86555e-06		SLC25A44KO/WT	Q15172	PPP2R5A	0.619262	5.78756e-06		SLC25A45KO/WT	P04075	ALDOA	0.835746	1.85198e-06		SLC25A48KO/WT	B8ZZX6;Q658P3	STEAP3	-1.07784	6.08582e-06
SLC25A25KO/WT	O75607	NPM3	-0.926107	3.90227e-06		SLC25A44KO/WT	D6R938;E9PBG7;E9PF82;Q13557	CAMK2D	-0.330325	5.79088e-06		SLC25A45KO/WT	P49427	CDC34	-0.374112	1.85464e-06		SLC25A48KO/WT	A0A0U1RRM6;Q8N8S7	ENAH	-0.417509	6.10149e-06
SLC25A25KO/WT	Q15811	ITSN1	0.513708	3.91924e-06		SLC25A44KO/WT	D6RCC4;D6RCC9;Q8NEC7	GSTCD	-1.35908	5.81793e-06		SLC25A45KO/WT	P48507	GCLM	1.0465	1.85945e-06		SLC25A48KO/WT	Q9Y2Z4	YARS2	0.502788	6.17394e-06
SLC25A25KO/WT	Q9Y320	TMX2	0.265269	4.00501e-06		SLC25A44KO/WT	Q96EH3	MALSU1	0.699211	5.8246e-06		SLC25A45KO/WT	P30084	ECHS1	0.790213	1.86346e-06		SLC25A48KO/WT	B7Z6D5;Q96GQ7	DDX27	-0.271233	6.18055e-06
SLC25A25KO/WT	A0A0C4DG89	DDX46	-0.175523	4.03951e-06		SLC25A44KO/WT	Q99459	CDC5L	0.838846	5.84805e-06		SLC25A45KO/WT	Q8TCC3	MRPL30	0.618013	1.86777e-06		SLC25A48KO/WT	Q5T4K2;Q5T4K3;Q5T4K4;Q9NY26	SLC39A1	-0.6572	6.20418e-06
SLC25A25KO/WT	P52735	VAV2	-1.32711	4.06015e-06		SLC25A44KO/WT	Q14149	MORC3	0.481259	5.8928e-06		SLC25A45KO/WT	Q96EL3	MRPL53	0.511124	1.86848e-06		SLC25A48KO/WT	P52888	THOP1	0.33382	6.20941e-06
SLC25A25KO/WT	Q92604	LPGAT1	0.801259	4.07609e-06		SLC25A44KO/WT	P84077	ARF1	-0.400212	5.89802e-06		SLC25A45KO/WT	J3QLS3;Q9Y2R9	MRPS7	0.484778	1.89197e-06		SLC25A48KO/WT	C9JSZ1	FUBP1	-2.42937	6.31928e-06
SLC25A25KO/WT	M0QXZ5;Q96B54	ZNF428	1.48663	4.08884e-06		SLC25A44KO/WT	I3L1H5;I3L3X9;Q9BZG8	DPH1	-1.31469	5.92083e-06		SLC25A45KO/WT	F5GX71;H3BPB8;P34949	MPI	-0.715477	1.89729e-06		SLC25A48KO/WT	P37198	NUP62	-0.775966	6.33367e-06
SLC25A25KO/WT	Q12792	TWF1	-0.429517	4.09076e-06		SLC25A44KO/WT	E9PKF6;H7BXH2;Q5H9R7	PPP6R3	-0.525809	5.95651e-06		SLC25A45KO/WT	Q68EM7	ARHGAP17	0.00740506	1.90939e-06		SLC25A48KO/WT	Q9NZL4	HSPBP1	-0.288998	6.34173e-06
SLC25A25KO/WT	Q13630	TSTA3	-0.416866	4.11552e-06		SLC25A44KO/WT	Q9H6F5	CCDC86	1.40744	6.0113e-06		SLC25A45KO/WT	E9PDI2;P40123	CAP2	-0.587751	1.91014e-06		SLC25A48KO/WT	Q86UY8	NT5DC3	0.779182	6.44698e-06
SLC25A25KO/WT	Q16795	NDUFA9	-0.802081	4.14152e-06		SLC25A44KO/WT	Q96S52	PIGS	0.73123	6.09661e-06		SLC25A45KO/WT	P11717	IGF2R	0.783893	1.91092e-06		SLC25A48KO/WT	P50281	MMP14	0.910147	6.48129e-06
SLC25A25KO/WT	Q13509	TUBB3	0.875627	4.15117e-06		SLC25A44KO/WT	Q14738	PPP2R5D	0.717284	6.15801e-06		SLC25A45KO/WT	P02458	COL2A1	-0.12083	1.91928e-06		SLC25A48KO/WT	Q96GA7	SDSL	0.473006	6.48526e-06
SLC25A25KO/WT	Q9Y383	LUC7L2	-0.384832	4.20651e-06		SLC25A44KO/WT	O60243	HS6ST1	0.666393	6.15985e-06		SLC25A45KO/WT	Q96GM5	SMARCD1	0.54732	1.93573e-06		SLC25A48KO/WT	Q7Z7H5	TMED4	0.850768	6.5068e-06
SLC25A25KO/WT	P14618	PKM	0.287536	4.25324e-06		SLC25A44KO/WT	P36404	ARL2	-0.288388	6.23244e-06		SLC25A45KO/WT	A0A0C4DGA2;O75521	ECI2	-0.0567494	1.95673e-06		SLC25A48KO/WT	E7EST3;E9PKV8;Q8N5M4	TTC9C	1.87187	6.54129e-06
SLC25A25KO/WT	D6R9Z7;P15954	COX7C	-0.63661	4.25658e-06		SLC25A44KO/WT	I3L443;Q9HC36	MRM3	-0.487067	6.23404e-06		SLC25A45KO/WT	O95905	ECD	0.4985	1.98816e-06		SLC25A48KO/WT	P02751	FN1	0.877766	6.55087e-06
SLC25A25KO/WT	Q5VV41	ARHGEF16	-0.575304	4.2602e-06		SLC25A44KO/WT	Q9C0D5	TANC1	1.52564	6.25675e-06		SLC25A45KO/WT	Q96G03	PGM2	-0.398099	2.01921e-06		SLC25A48KO/WT	P01024	C3	-0.807971	6.58978e-06
SLC25A25KO/WT	Q9BUT1	BDH2	-0.532753	4.29782e-06		SLC25A44KO/WT	Q14116	IL18	-2.43671	6.28485e-06		SLC25A45KO/WT	Q12931	TRAP1	0.306584	2.03867e-06		SLC25A48KO/WT	O75717	WDHD1	-0.356094	6.61929e-06
SLC25A25KO/WT	P53985	SLC16A1	0.325711	4.30821e-06		SLC25A44KO/WT	Q9H4L4	SENP3	0.656926	6.30357e-06		SLC25A45KO/WT	Q03013	GSTM4	1.33267	2.04804e-06		SLC25A48KO/WT	P36507	MAP2K2	0.863045	6.6285e-06
SLC25A25KO/WT	Q14257	RCN2	0.78913	4.34393e-06		SLC25A44KO/WT	P51991	HNRNPA3	-0.580906	6.36454e-06		SLC25A45KO/WT	P12081	HARS1	0.238287	2.04944e-06		SLC25A48KO/WT	Q9BQB4	SOST	1.29786	6.69371e-06
SLC25A25KO/WT	Q96N66	MBOAT7	-0.296243	4.40602e-06		SLC25A44KO/WT	P61026	RAB10	-0.438757	6.37265e-06		SLC25A45KO/WT	P05091	ALDH2	-0.242649	2.09085e-06		SLC25A48KO/WT	J3QLN8;Q96GD4	AURKB	-0.476775	6.73662e-06
SLC25A25KO/WT	P13667	PDIA4	0.196538	4.43979e-06		SLC25A44KO/WT	Q15642	TRIP10	-0.717098	6.43573e-06		SLC25A45KO/WT	P10301	RRAS	-0.565865	2.10694e-06		SLC25A48KO/WT	Q9NX46	ADPRHL2	0.440692	6.75299e-06
SLC25A25KO/WT	Q96S44	TP53RK	-0.0709002	4.46283e-06		SLC25A44KO/WT	Q7Z417	NUFIP2	1.54684	6.53333e-06		SLC25A45KO/WT	Q96FN4	CPNE2	-0.951342	2.10708e-06		SLC25A48KO/WT	P54578	USP14	0.1786	6.84449e-06
SLC25A25KO/WT	E9PKG1;Q99873	PRMT1	-0.441724	4.48906e-06		SLC25A44KO/WT	Q16762	TST	-1.772	6.53586e-06		SLC25A45KO/WT	Q96GX2	ATXN7L3B	1.1698	2.11091e-06		SLC25A48KO/WT	Q2NKX8	ERCC6L	-0.57017	6.85349e-06
SLC25A25KO/WT	Q9H4A4	RNPEP	-0.440593	4.52211e-06		SLC25A44KO/WT	O43707	ACTN4	-0.237369	6.63256e-06		SLC25A45KO/WT	Q9NQT8	KIF13B	-0.661876	2.11487e-06		SLC25A48KO/WT	Q9Y2T7	YBX2	-1.20463	6.88091e-06
SLC25A25KO/WT	Q3B726	TWISTNB	0.330769	4.53982e-06		SLC25A44KO/WT	O95336	PGLS	0.597299	6.67335e-06		SLC25A45KO/WT	C9J3F7;Q9NYL2	MAP3K20	-2.51117	2.13064e-06		SLC25A48KO/WT	O94973	AP2A2	0.402946	6.89246e-06
SLC25A25KO/WT	Q9BZL6	PRKD2	-0.554106	4.53982e-06		SLC25A44KO/WT	O95340	PAPSS2	-0.933939	6.68134e-06		SLC25A45KO/WT	Q9NQ29	LUC7L	-0.261252	2.13503e-06		SLC25A48KO/WT	P41223	BUD31	-0.595226	6.92381e-06
SLC25A25KO/WT	Q9BQA1	WDR77	-0.464139	4.5743e-06		SLC25A44KO/WT	P04920	SLC4A2	0.819115	6.7003e-06		SLC25A45KO/WT	A0A087WV25;O95684	FGFR1OP	0.985616	2.13709e-06		SLC25A48KO/WT	Q7LGA3	HS2ST1	0.125464	6.99206e-06
SLC25A25KO/WT	P00491	PNP	-0.671427	4.58e-06		SLC25A44KO/WT	Q9H5X1	CIAO2A	0.58627	6.75264e-06		SLC25A45KO/WT	Q8IY81	FTSJ3	0.518404	2.14382e-06		SLC25A48KO/WT	P61011	SRP54	0.303953	7.00473e-06
SLC25A25KO/WT	A0A0C4DFL7;Q16850	CYP51A1	0.530402	4.58125e-06		SLC25A44KO/WT	P05091	ALDH2	-0.195902	6.75828e-06		SLC25A45KO/WT	Q53EP0	FNDC3B	1.37931	2.18368e-06		SLC25A48KO/WT	P61221	ABCE1	0.221197	7.04466e-06
SLC25A25KO/WT	O75694	NUP155	-0.24944	4.64729e-06		SLC25A44KO/WT	P98155	VLDLR	0.431396	6.89365e-06		SLC25A45KO/WT	Q96HS1	PGAM5	0.618365	2.18841e-06		SLC25A48KO/WT	Q9HB71	CACYBP	-0.44563	7.14539e-06
SLC25A25KO/WT	Q9BXB1	LGR4	1.78731	4.65034e-06		SLC25A44KO/WT	P36578	RPL4	0.553924	6.95257e-06		SLC25A45KO/WT	A0A087WUB9;Q8WYA6	CTNNBL1	-0.676828	2.2211e-06		SLC25A48KO/WT	Q10589	BST2	-2.33065	7.14724e-06
SLC25A25KO/WT	F8W1T6;Q15434	RBMS2	-2.04332	4.65662e-06		SLC25A44KO/WT	Q13618	CUL3	-0.289011	7.00691e-06		SLC25A45KO/WT	P38159	RBMX	-0.426145	2.22298e-06		SLC25A48KO/WT	Q15172	PPP2R5A	0.950586	7.20818e-06
SLC25A25KO/WT	Q8TE77	SSH3	-0.960742	4.66267e-06		SLC25A44KO/WT	A0A3B3IUD7;Q14690	PDCD11	0.233147	7.01602e-06		SLC25A45KO/WT	Q53RE8	ANKRD39	0.746681	2.24619e-06		SLC25A48KO/WT	D3DUJ3;K7EQG9;P17706	PTPN2	0.711972	7.24951e-06
SLC25A25KO/WT	P02786	TFRC	0.748102	4.76985e-06		SLC25A44KO/WT	P48507	GCLM	1.00091	7.07571e-06		SLC25A45KO/WT	O95478	NSA2	0.504942	2.25112e-06		SLC25A48KO/WT	M0R2B7;P28340	POLD1	-0.377724	7.25989e-06
SLC25A25KO/WT	Q9BUP0	EFHD1	-0.290039	4.77093e-06		SLC25A44KO/WT	Q9UQ35	SRRM2	1.56144	7.16539e-06		SLC25A45KO/WT	A0A2R8Y4W8;A0A2R8Y4X4;A0A2R8Y7B1;A0A2R8YG73;A0A2U3TZV9;Q3V6T2	CCDC88A	-0.827038	2.25306e-06		SLC25A48KO/WT	E9PMS6	LMO7	-0.736812	7.35381e-06
SLC25A25KO/WT	Q9H9Y6	POLR1B	0.495549	4.81132e-06		SLC25A44KO/WT	Q9NUU7	DDX19A	0.443107	7.19743e-06		SLC25A45KO/WT	P23527;P33778	HIST1H2BO;HIST1H2BB	-1.92842	2.25963e-06		SLC25A48KO/WT	Q96S44	TP53RK	1.0335	7.37396e-06
SLC25A25KO/WT	P51991	HNRNPA3	-0.595754	4.85043e-06		SLC25A44KO/WT	P13797	PLS3	-0.281555	7.35262e-06		SLC25A45KO/WT	O95169	NDUFB8	-0.680261	2.27998e-06		SLC25A48KO/WT	Q5TEC6	H3-2	0.718541	7.39062e-06
SLC25A25KO/WT	P78346	RPP30	-0.428922	4.87503e-06		SLC25A44KO/WT	C9IZ13;Q9H0F7	ARL6	-1.13444	7.37396e-06		SLC25A45KO/WT	A0A2R8Y849;A0A2R8YD14;E7ETK0;P62847	RPS24	-0.558152	2.30046e-06		SLC25A48KO/WT	Q14186	TFDP1	1.63859	7.39582e-06
SLC25A25KO/WT	A2A274;Q99798	ACO2	-0.411246	4.91507e-06		SLC25A44KO/WT	Q15785	TOMM34	0.269644	7.40656e-06		SLC25A45KO/WT	A0A1B0GTJ7;A0A1B0GWJ0;P30566	ADSL	0.289222	2.31562e-06		SLC25A48KO/WT	Q96HY7	DHTKD1	1.24166	7.41665e-06
SLC25A25KO/WT	Q8WUM4	PDCD6IP	-0.137144	4.92916e-06		SLC25A44KO/WT	P07437;Q5JP53	TUBB	-1.89709	7.44976e-06		SLC25A45KO/WT	Q14257	RCN2	-0.344157	2.32027e-06		SLC25A48KO/WT	O43665	RGS10	-4.42245	7.70556e-06
SLC25A25KO/WT	P00167	CYB5A	-0.890495	4.93952e-06		SLC25A44KO/WT	C9JFE4;Q13098	GPS1	-0.241446	7.54209e-06		SLC25A45KO/WT	P22234	PAICS	-0.417	2.32133e-06		SLC25A48KO/WT	P17655	CAPN2	0.456258	7.74526e-06
SLC25A25KO/WT	P57729	RAB38	1.04152	5.03545e-06		SLC25A44KO/WT	Q9UBH6	XPR1	0.873481	7.56553e-06		SLC25A45KO/WT	Q9NYH9	UTP6	0.413644	2.34188e-06		SLC25A48KO/WT	P11021	HSPA5	0.434946	7.74621e-06
SLC25A25KO/WT	Q13228	SELENBP1	0.466796	5.03852e-06		SLC25A44KO/WT	Q86YP4	GATAD2A	1.59285	7.60753e-06		SLC25A45KO/WT	P56945	BCAR1	1.0609	2.35209e-06		SLC25A48KO/WT	Q15366	PCBP2	1.02926	7.75048e-06
SLC25A25KO/WT	P08133	ANXA6	0.436218	5.11815e-06		SLC25A44KO/WT	P04040	CAT	-1.48381	7.61552e-06		SLC25A45KO/WT	P52815	MRPL12	0.504952	2.37303e-06		SLC25A48KO/WT	Q8N8A6	DDX51	1.0359	7.7554e-06
SLC25A25KO/WT	Q6UWY5	OLFML1	1.80114	5.14056e-06		SLC25A44KO/WT	Q13573	SNW1	1.22429	7.64214e-06		SLC25A45KO/WT	Q16795	NDUFA9	-0.847346	2.39884e-06		SLC25A48KO/WT	P63313	TMSB10	2.48306	7.76036e-06
SLC25A25KO/WT	Q15012	LAPTM4A	2.78404	5.15351e-06		SLC25A44KO/WT	Q8IXM3	MRPL41	-0.401674	7.70845e-06		SLC25A45KO/WT	A0A087WXC5;E7ESZ7;O95299	NDUFA10	-0.766285	2.44818e-06		SLC25A48KO/WT	H0YN26;P39687	ANP32A	-0.537595	7.78747e-06
SLC25A25KO/WT	H7BXY6;Q8NG11	TSPAN14	0.881944	5.16405e-06		SLC25A44KO/WT	M0R1T5;O43633	CHMP2A	-0.545127	7.7304e-06		SLC25A45KO/WT	Q96I63;Q96TA2	YME1L1	0.68926	2.44884e-06		SLC25A48KO/WT	Q96A72	MAGOHB	0.581666	7.78899e-06
SLC25A25KO/WT	Q9NR28	DIABLO	0.530956	5.2059e-06		SLC25A44KO/WT	Q9NY93	DDX56	0.558147	7.75047e-06		SLC25A45KO/WT	E5RFF9;Q9BRT9	GINS4	-0.582844	2.44966e-06		SLC25A48KO/WT	Q6NVY1	HIBCH	-0.54476	7.8305e-06
SLC25A25KO/WT	A0A087WT12;A0A087X2I2;K7ERP4;P36969	GPX4	-0.989256	5.23114e-06		SLC25A44KO/WT	Q9BTC0	DIDO1	0.883758	7.80331e-06		SLC25A45KO/WT	O76070	SNCG	-0.493433	2.46238e-06		SLC25A48KO/WT	J3KRV4;P46734	MAP2K3	-0.975489	7.83457e-06
SLC25A25KO/WT	E7EMS2;G3V3D1;G3V3E8;J3KMY5;P61916	NPC2	-0.475566	5.23402e-06		SLC25A44KO/WT	Q9UKM9	RALY	0.595742	7.83033e-06		SLC25A45KO/WT	Q9BSD7	NTPCR	0.876854	2.47244e-06		SLC25A48KO/WT	Q9UBB9	TFIP11	0.62403	7.83457e-06
SLC25A25KO/WT	Q9UMX5	NENF	0.508916	5.24881e-06		SLC25A44KO/WT	P08727	KRT19	0.804385	7.8982e-06		SLC25A45KO/WT	P49189	ALDH9A1	0.342366	2.47697e-06		SLC25A48KO/WT	Q00059	TFAM	-0.514393	7.83651e-06
SLC25A25KO/WT	B1AL05;H0Y6Y8;Q8N983	MRPL43	-0.397343	5.27499e-06		SLC25A44KO/WT	B4DLR8;P15559	NQO1	0.573684	8.0668e-06		SLC25A45KO/WT	Q9H8W4	PLEKHF2	-0.88503	2.48938e-06		SLC25A48KO/WT	Q9NW64	RBM22	-0.646533	7.9239e-06
SLC25A25KO/WT	Q15102	PAFAH1B3	0.242855	5.30842e-06		SLC25A44KO/WT	P36507	MAP2K2	0.84957	8.12815e-06		SLC25A45KO/WT	Q06481	APLP2	0.124491	2.4978e-06		SLC25A48KO/WT	P63173	RPL38	-1.50371	7.93669e-06
SLC25A25KO/WT	A0A087WTF3;A0A087WZ65;Q12955	ANK3	-1.02913	5.33497e-06		SLC25A44KO/WT	P49903	SEPHS1	0.640572	8.15952e-06		SLC25A45KO/WT	Q9UBQ7	GRHPR	-0.110962	2.50127e-06		SLC25A48KO/WT	Q02880	TOP2B	-0.327832	8.09295e-06
SLC25A25KO/WT	C9JIF9;P13798	APEH	-0.224733	5.34118e-06		SLC25A44KO/WT	P10109	FDX1	0.981502	8.20649e-06		SLC25A45KO/WT	A8MWD9;P62308	SNRPGP15;SNRPG	-1.04717	2.53993e-06		SLC25A48KO/WT	Q9BXW9	FANCD2	-0.578737	8.09453e-06
SLC25A25KO/WT	Q9UGP8	SEC63	-0.910963	5.34911e-06		SLC25A44KO/WT	Q8NHH9	ATL2	1.05257	8.30759e-06		SLC25A45KO/WT	G3V1J0;Q9H6Y2	WDR55	-1.78913	2.61122e-06		SLC25A48KO/WT	A0A0A0MTP7;F8VXG7;Q99590	SCAF11	-0.660929	8.13555e-06
SLC25A25KO/WT	A0A0C4DG21;E7EP65;E7EW77;E9PEZ7;F8WAL6;Q9NYB9	ABI2	0.564388	5.38621e-06		SLC25A44KO/WT	G3V529;Q9GZR7	DDX24	0.500386	8.32121e-06		SLC25A45KO/WT	H0Y6V6;H0YHZ2;Q6UX01;Q8WVP7	LMBR1;LMBR1L;LMBR1L;LMBR1	-2.41191	2.61995e-06		SLC25A48KO/WT	P46934	NEDD4	-0.261815	8.21961e-06
SLC25A25KO/WT	Q9UK45	LSM7	-0.512476	5.42654e-06		SLC25A44KO/WT	O15305	PMM2	0.416987	8.32457e-06		SLC25A45KO/WT	O76003	GLRX3	0.267879	2.62316e-06		SLC25A48KO/WT	A0A2R8Y5F1;A0A2R8Y6C9;A0A2R8Y7C8;A0A2R8Y7X5;A0A2R8YDR3;A0A2R8YDZ2;A0A2R8YGD6;A0A2R8YGU4;H3BMQ0;P49815;X5D2U8	TSC2	-0.853268	8.29838e-06
SLC25A25KO/WT	O15037	KHNYN	-1.07388	5.45289e-06		SLC25A44KO/WT	Q9BQ70	TCF25	0.977302	8.32875e-06		SLC25A45KO/WT	P26368	U2AF2	-0.131259	2.62825e-06		SLC25A48KO/WT	F5H362;F5H5A1;F5H755;H0YGC7;Q4G176	ACSF3	0.867831	8.30516e-06
SLC25A25KO/WT	Q13085	ACACA	0.262945	5.45631e-06		SLC25A44KO/WT	M0R1M1;Q9H9S5	FKRP	0.617703	8.44747e-06		SLC25A45KO/WT	Q9UKS6	PACSIN3	-1.16669	2.63635e-06		SLC25A48KO/WT	C9J5X1;P08069	IGF1R	0.902588	8.3122e-06
SLC25A25KO/WT	O14763	TNFRSF10B	2.14287	5.47602e-06		SLC25A44KO/WT	P62805	H4C1	-0.481064	8.54941e-06		SLC25A45KO/WT	J3KTF8;J3QQX2;P52565	ARHGDIA	0.499936	2.66614e-06		SLC25A48KO/WT	A0A0A0MSA9;A0A0C4DG49;P15151	PVR	1.81904	8.35713e-06
SLC25A25KO/WT	O95793	STAU1	0.406197	5.4811e-06		SLC25A44KO/WT	Q9NQ50	MRPL40	0.623867	8.54941e-06		SLC25A45KO/WT	O15460	P4HA2	-0.211054	2.6687e-06		SLC25A48KO/WT	O95881	TXNDC12	0.391355	8.35713e-06
SLC25A25KO/WT	Q9UJU6	DBNL	0.737376	5.50292e-06		SLC25A44KO/WT	Q16763	UBE2S	0.961366	8.64221e-06		SLC25A45KO/WT	O00567	NOP56	0.33916	2.67901e-06		SLC25A48KO/WT	Q5T440	IBA57	0.770599	8.37504e-06
SLC25A25KO/WT	A0A2R8Y4Z8;M0QYB4;M0QZR0;Q9Y3X0	CCDC9	0.959995	5.52835e-06		SLC25A44KO/WT	O43252	PAPSS1	-0.239444	8.69483e-06		SLC25A45KO/WT	P51398	DAP3	0.649691	2.68061e-06		SLC25A48KO/WT	Q9NQT8	KIF13B	-0.560631	8.39999e-06
SLC25A25KO/WT	E9PGC8;P78559	MAP1A	-0.558971	5.53468e-06		SLC25A44KO/WT	A0A2R8Y7R4;B2RUZ4;H3BS66	SMIM1	-1.28415	8.71266e-06		SLC25A45KO/WT	P07954	FH	0.445314	2.68557e-06		SLC25A48KO/WT	P31946	YWHAB	-0.319404	8.40193e-06
SLC25A25KO/WT	O75380	NDUFS6	-1.43844	5.57277e-06		SLC25A44KO/WT	P04075	ALDOA	0.412477	8.79745e-06		SLC25A45KO/WT	Q14558	PRPSAP1	-0.221318	2.69033e-06		SLC25A48KO/WT	P08559	PDHA1	-0.164343	8.47665e-06
SLC25A25KO/WT	Q9UJS0	SLC25A13	-0.214289	5.60328e-06		SLC25A44KO/WT	P60903	S100A10	-2.06129	8.82893e-06		SLC25A45KO/WT	J3KTL2;Q07955	SRSF1	-0.38864	2.69921e-06		SLC25A48KO/WT	Q9UEY8	ADD3	-0.188121	8.56678e-06
SLC25A25KO/WT	O95298	NDUFC2	-1.06087	5.6821e-06		SLC25A44KO/WT	P31946	YWHAB	-0.296667	8.90286e-06		SLC25A45KO/WT	P62266	RPS23	0.800806	2.71823e-06		SLC25A48KO/WT	O43813	LANCL1	-0.20771	8.6018e-06
SLC25A25KO/WT	Q9BVC6	TMEM109	0.345564	5.75304e-06		SLC25A44KO/WT	Q15942	ZYX	1.58795	8.97381e-06		SLC25A45KO/WT	Q9UQ35	SRRM2	0.686106	2.72062e-06		SLC25A48KO/WT	B1AHQ6;B1AHQ7;Q9NSP4	CENPM	-0.983478	8.69197e-06
SLC25A25KO/WT	A0A087WU07;Q5TGZ0;R4GMM1;R4GNA1	MICOS10;MICOS10;MICOS10-NBL1;MICOS10-NBL1	-1.39057	5.92358e-06		SLC25A44KO/WT	Q9Y5S9	RBM8A	-0.444778	8.99726e-06		SLC25A45KO/WT	H0Y599;Q8N1I0	DOCK4	1.20796	2.72553e-06		SLC25A48KO/WT	P12956	XRCC6	-0.240447	8.76844e-06
SLC25A25KO/WT	Q9UBU9	NXF1	-0.149289	6.00165e-06		SLC25A44KO/WT	Q15811	ITSN1	0.433089	9.05308e-06		SLC25A45KO/WT	P62081	RPS7	0.428749	2.72879e-06		SLC25A48KO/WT	P56377	AP1S2	0.0765711	8.78684e-06
SLC25A25KO/WT	A0A499FJN5;P22830	FECH	-0.748093	6.05827e-06		SLC25A44KO/WT	P61247	RPS3A	0.417687	9.06954e-06		SLC25A45KO/WT	P38936	CDKN1A	1.21956	2.73947e-06		SLC25A48KO/WT	Q6P3X3	TTC27	-0.516324	8.83356e-06
SLC25A25KO/WT	B7Z2A9;B7Z641;Q93050	ATP6V0A1	0.426343	6.11033e-06		SLC25A44KO/WT	Q14980	NUMA1	-0.275103	9.11233e-06		SLC25A45KO/WT	Q15006	EMC2	0.480787	2.74634e-06		SLC25A48KO/WT	I3L2C7;P57678	GEMIN4	-0.5901	8.90154e-06
SLC25A25KO/WT	P47897	QARS1	-0.21593	6.17379e-06		SLC25A44KO/WT	O43747	AP1G1	-0.302893	9.14397e-06		SLC25A45KO/WT	Q7Z4H3	HDDC2	-0.639066	2.77623e-06		SLC25A48KO/WT	Q69YN2	CWF19L1	0.520632	8.90237e-06
SLC25A25KO/WT	P78417	GSTO1	-0.475824	6.23672e-06		SLC25A44KO/WT	Q9GZX9	TWSG1	-2.75844	9.16975e-06		SLC25A45KO/WT	P62195	PSMC5	-0.456846	2.78102e-06		SLC25A48KO/WT	E5RGS2;Q9H6H4	REEP4	-1.04444	8.95313e-06
SLC25A25KO/WT	Q5JTH9	RRP12	-0.294858	6.23672e-06		SLC25A44KO/WT	A0A087WZ62;Q9H6U8	;ALG9	0.986693	9.20535e-06		SLC25A45KO/WT	Q15642	TRIP10	-0.908978	2.78761e-06		SLC25A48KO/WT	A0A087X152;O95185	UNC5C	-0.958036	9.02325e-06
SLC25A25KO/WT	P26599	PTBP1	-0.285552	6.25675e-06		SLC25A44KO/WT	P30046	DDT	-0.291671	9.22954e-06		SLC25A45KO/WT	Q9UJS0	SLC25A13	0.31582	2.78761e-06		SLC25A48KO/WT	O95347	SMC2	-0.16595	9.05795e-06
SLC25A25KO/WT	E9PIT3;P00734	F2	2.95378	6.28929e-06		SLC25A44KO/WT	A0A0S2Z4G6;P09493	TPM1	1.87276	9.28306e-06		SLC25A45KO/WT	F6S7Q7;Q9BW92;U3KQG0	TARS2	0.372579	2.80229e-06		SLC25A48KO/WT	O43920	NDUFS5	-1.09284	9.06511e-06
SLC25A25KO/WT	Q14192	FHL2	0.460578	6.31013e-06		SLC25A44KO/WT	Q12872	SFSWAP	1.30292	9.31766e-06		SLC25A45KO/WT	Q9P2J5	LARS1	-0.223695	2.81214e-06		SLC25A48KO/WT	P62328	TMSB4X	3.29471	9.11233e-06
SLC25A25KO/WT	H0Y993;P35659	DEK	-0.197054	6.32755e-06		SLC25A44KO/WT	Q8N335	GPD1L	-1.2565	9.48597e-06		SLC25A45KO/WT	P62306	SNRPF	-0.465214	2.82835e-06		SLC25A48KO/WT	Q08J23	NSUN2	0.364972	9.17065e-06
SLC25A25KO/WT	P12956	XRCC6	-0.149031	6.33518e-06		SLC25A44KO/WT	Q8NC51	SERBP1	0.631163	9.53235e-06		SLC25A45KO/WT	Q8WWI5	SLC44A1	-2.33654	2.84198e-06		SLC25A48KO/WT	Q66K14	TBC1D9B	-0.229601	9.20924e-06
SLC25A25KO/WT	Q9NWX6	THG1L	-0.449226	6.33518e-06		SLC25A44KO/WT	Q9HA65	TBC1D17	-1.00402	9.56695e-06		SLC25A45KO/WT	Q9UBQ5	EIF3K	0.435149	2.8427e-06		SLC25A48KO/WT	A0A2R8Y7R4;B2RUZ4;H3BS66	SMIM1	-1.36541	9.22954e-06
SLC25A25KO/WT	Q05048	CSTF1	-0.49908	6.34173e-06		SLC25A44KO/WT	D6RER5;D6RGI3;Q9NVA2	SEPTIN11	-0.184289	9.63203e-06		SLC25A45KO/WT	P63172	DYNLT1	0.59232	2.8431e-06		SLC25A48KO/WT	C9JQV0;Q9BRJ6	C7orf50	-0.388879	9.35733e-06
SLC25A25KO/WT	O14907	TAX1BP3	-0.342288	6.39468e-06		SLC25A44KO/WT	P30101	PDIA3	0.290213	9.63203e-06		SLC25A45KO/WT	Q12792	TWF1	-0.328926	2.84499e-06		SLC25A48KO/WT	Q8NBM4;X6R5E5	UBAC2	-1.02247	9.36154e-06
SLC25A25KO/WT	P02790;Q9BS19	HPX	2.4297	6.39989e-06		SLC25A44KO/WT	O75439	PMPCB	0.291933	9.84329e-06		SLC25A45KO/WT	E9PQM0;Q8WUK0	PTPMT1	1.0959	2.85669e-06		SLC25A48KO/WT	A0A0A0MR09;P43378	PTPN9	-0.972645	9.39199e-06
SLC25A25KO/WT	Q9P016	THYN1	-0.586833	6.48164e-06		SLC25A44KO/WT	Q96JB5	CDK5RAP3	-0.270025	9.86221e-06		SLC25A45KO/WT	Q9Y6I3	EPN1	-0.429469	2.85695e-06		SLC25A48KO/WT	P09651	HNRNPA1	-0.9707	9.4319e-06
SLC25A25KO/WT	B5MC35;B5MCA1;B5MD16;Q96G28	CFAP36	1.03757	6.52296e-06		SLC25A44KO/WT	P53985	SLC16A1	0.375723	9.86833e-06		SLC25A45KO/WT	E9PKS9;E9PN70;E9PQE8;Q9Y296	TRAPPC4	-0.926489	2.86954e-06		SLC25A48KO/WT	Q96Q11	TRNT1	-0.642604	9.48597e-06
SLC25A25KO/WT	Q8IY81	FTSJ3	-0.212431	6.53341e-06		SLC25A44KO/WT	Q9H3K6	BOLA2	0.502532	9.86873e-06		SLC25A45KO/WT	Q9UBP6	METTL1	1.31933	2.93599e-06		SLC25A48KO/WT	Q9UNZ2	NSFL1C	-0.215078	9.51308e-06
SLC25A25KO/WT	Q96GX2	ATXN7L3B	-0.774964	6.53582e-06		SLC25A44KO/WT	P84022	SMAD3	1.90044	1.00003e-05		SLC25A45KO/WT	A0A0C4DGQ8;Q6IAN0	DHRS7B	1.05678	2.93932e-06		SLC25A48KO/WT	O95865	DDAH2	-0.487481	9.52515e-06
SLC25A25KO/WT	P62834	RAP1A	-0.441212	6.57127e-06		SLC25A44KO/WT	Q86XP3	DDX42	0.514635	1.00159e-05		SLC25A45KO/WT	Q7LG56	RRM2B	1.34787	2.93943e-06		SLC25A48KO/WT	E7EX90;Q14203	DCTN1	-0.294784	9.57469e-06
SLC25A25KO/WT	M0R2Z9;M0R3F6;Q8IX01	SUGP2	1.0943	6.58488e-06		SLC25A44KO/WT	Q9BW83	IFT27	0.450952	1.04792e-05		SLC25A45KO/WT	Q15021	NCAPD2	-0.146185	2.9554e-06		SLC25A48KO/WT	H0YFD6;P40939	HADHA	0.171492	9.58826e-06
SLC25A25KO/WT	Q9BQS8	FYCO1	-0.818812	6.64619e-06		SLC25A44KO/WT	Q9BZX2	UCK2	0.596849	1.04857e-05		SLC25A45KO/WT	A0A0B4J1S3;H3BLT4;O15392	BIRC5	1.6836	2.96342e-06		SLC25A48KO/WT	Q92504	SLC39A7	1.19695	9.59551e-06
SLC25A25KO/WT	A0A2R8Y891;P08237	PFKM	0.156028	6.73261e-06		SLC25A44KO/WT	A0A087WY71;E9PFW3;Q96CW1	AP2M1	-0.26898	1.05909e-05		SLC25A45KO/WT	Q9H501	ESF1	0.712274	2.97015e-06		SLC25A48KO/WT	Q9HCN8	SDF2L1	0.364455	9.62186e-06
SLC25A25KO/WT	O95810	CAVIN2	-1.50959	6.74683e-06		SLC25A44KO/WT	E9PKU7	GANAB	0.791867	1.06763e-05		SLC25A45KO/WT	A6ND22;Q9Y3D3	MRPS16	1.39456	2.98456e-06		SLC25A48KO/WT	I3L443;Q9HC36	MRM3	-0.394495	9.63203e-06
SLC25A25KO/WT	M0QYA2;Q9NWS0	PIH1D1	-0.475116	6.81641e-06		SLC25A44KO/WT	H3BNK3;O14561	NDUFAB1	-0.446756	1.06918e-05		SLC25A45KO/WT	Q7Z2W4	ZC3HAV1	-0.348721	2.98484e-06		SLC25A48KO/WT	P35269	GTF2F1	-0.330176	9.6642e-06
SLC25A25KO/WT	P42695	NCAPD3	-0.432931	6.93053e-06		SLC25A44KO/WT	Q9NZV1	CRIM1	3.06799	1.0704e-05		SLC25A45KO/WT	A0A0A0MR06;O15258;Q5T091;Q5T092	RER1	-0.367385	2.99874e-06		SLC25A48KO/WT	E9PQW4;P27361	MAPK3	-0.464564	9.71884e-06
SLC25A25KO/WT	A0A3B3ITT5;P47914	RPL29	0.810274	6.95399e-06		SLC25A44KO/WT	H3BRD2;P55789	GFER	0.787304	1.07146e-05		SLC25A45KO/WT	Q969E2	SCAMP4	-0.502358	3.02625e-06		SLC25A48KO/WT	E5RHW4;O94905	ERLIN2	0.230135	9.73702e-06
SLC25A25KO/WT	P68431	H3C1	-0.341866	6.97317e-06		SLC25A44KO/WT	F6S8M0;H7C3P4;P15586	GNS	-0.232878	1.07213e-05		SLC25A45KO/WT	Q92615	LARP4B	0.699439	3.04446e-06		SLC25A48KO/WT	A0A087WU14;A0A087WXB0;O15126	SCAMP1	0.660139	9.75309e-06
SLC25A25KO/WT	P04406	GAPDH	0.213762	6.98883e-06		SLC25A44KO/WT	Q63ZY3	KANK2	-0.842942	1.07303e-05		SLC25A45KO/WT	P20700	LMNB1	-0.33909	3.04859e-06		SLC25A48KO/WT	Q53RE8	ANKRD39	0.58518	9.77437e-06
SLC25A25KO/WT	Q5BJF2	TMEM97	0.831529	7.00094e-06		SLC25A44KO/WT	Q10713	PMPCA	-0.791279	1.07986e-05		SLC25A45KO/WT	Q9UHD1	CHORDC1	0.370517	3.05604e-06		SLC25A48KO/WT	Q9BTE1	DCTN5	1.39479	9.80476e-06
SLC25A25KO/WT	P82914	MRPS15	-0.553603	7.03419e-06		SLC25A44KO/WT	O95989	NUDT3	-0.59701	1.08059e-05		SLC25A45KO/WT	Q9BUF5	TUBB6	0.337017	3.05909e-06		SLC25A48KO/WT	P51116	FXR2	-0.345658	9.81218e-06
SLC25A25KO/WT	E9PM19;E9PPF2;H0YE41;P29597	TYK2	-0.271089	7.07495e-06		SLC25A44KO/WT	A0A0U1RRM1;Q8WXI9	GATAD2B	1.31581	1.08391e-05		SLC25A45KO/WT	Q9H2U2	PPA2	-0.623637	3.05991e-06		SLC25A48KO/WT	C9J3F7;Q9NYL2	MAP3K20	-2.48398	9.83067e-06
SLC25A25KO/WT	Q12986	NFX1	-0.64711	7.07875e-06		SLC25A44KO/WT	Q9H1B7	IRF2BPL	-0.240648	1.09112e-05		SLC25A45KO/WT	Q9Y5K6	CD2AP	0.657837	3.06681e-06		SLC25A48KO/WT	Q9NRV9	HEBP1	-0.330027	9.83131e-06
SLC25A25KO/WT	Q92797	SYMPK	-0.413609	7.08508e-06		SLC25A44KO/WT	O43663	PRC1	-0.272881	1.09543e-05		SLC25A45KO/WT	A8MZF9;P55039	DRG2	-0.449388	3.07542e-06		SLC25A48KO/WT	P49257	LMAN1	-0.294727	9.99507e-06
SLC25A25KO/WT	P07711	CTSL	-0.822955	7.19921e-06		SLC25A44KO/WT	Q96KB5	PBK	0.305593	1.12682e-05		SLC25A45KO/WT	Q99959	PKP2	-3.00501	3.10587e-06		SLC25A48KO/WT	F5GZS6;J3KPF3;P08195	SLC3A2	0.844135	1.00303e-05
SLC25A25KO/WT	Q9BY44	EIF2A	-0.282523	7.24535e-06		SLC25A44KO/WT	A0A087WXM8;P50895	BCAM	-0.576957	1.13294e-05		SLC25A45KO/WT	Q9NXE4	SMPD4	0.531093	3.11704e-06		SLC25A48KO/WT	Q96KN1	LRATD2	0.544981	1.0069e-05
SLC25A25KO/WT	C9JKI3	CAV1	-1.54339	7.25104e-06		SLC25A44KO/WT	Q8WWH5	TRUB1	1.35642	1.13294e-05		SLC25A45KO/WT	A0A0B4J2E5	LOC102724159	2.07098	3.12257e-06		SLC25A48KO/WT	P40616	ARL1	-0.815768	1.01569e-05
SLC25A25KO/WT	Q9P0L0	VAPA	0.269515	7.30215e-06		SLC25A44KO/WT	Q00688	FKBP3	-0.376864	1.13438e-05		SLC25A45KO/WT	A0A087WT00;Q8IX05	CD302	1.64809	3.12726e-06		SLC25A48KO/WT	P13797	PLS3	-0.277575	1.02669e-05
SLC25A25KO/WT	A0A1C7CYX9	DPYSL2	0.425713	7.30705e-06		SLC25A44KO/WT	Q8NBS9	TXNDC5	0.235783	1.13618e-05		SLC25A45KO/WT	Q96HC4	PDLIM5	0.456835	3.13219e-06		SLC25A48KO/WT	A0A5F9ZHR7;P11117	ACP2	0.524588	1.03136e-05
SLC25A25KO/WT	P49006	MARCKSL1	1.63593	7.34828e-06		SLC25A44KO/WT	Q15393	SF3B3	-0.0819611	1.14245e-05		SLC25A45KO/WT	P61254	RPL26	0.888513	3.15626e-06		SLC25A48KO/WT	Q13257	MAD2L1	-0.46453	1.04114e-05
SLC25A25KO/WT	Q8NHH9	ATL2	0.204111	7.38675e-06		SLC25A44KO/WT	Q9Y2W1	THRAP3	0.585596	1.14245e-05		SLC25A45KO/WT	P13489	RNH1	0.361006	3.16241e-06		SLC25A48KO/WT	P78406	RAE1	0.779523	1.04513e-05
SLC25A25KO/WT	A0A087X0D9;B4DEN4;B8ZZ56;C9J1R6;E7EV05;E9PFU9;F8WEE4;Q8WV99	ZFAND2B	-0.64448	7.45435e-06		SLC25A44KO/WT	P42696	RBM34	-0.154783	1.15274e-05		SLC25A45KO/WT	Q96SI9	STRBP	-0.822367	3.1757e-06		SLC25A48KO/WT	O95864	FADS2	-1.00909	1.04819e-05
SLC25A25KO/WT	O00483	NDUFA4	-0.493454	7.45672e-06		SLC25A44KO/WT	Q7L8L6	FASTKD5	0.951395	1.15553e-05		SLC25A45KO/WT	P55735	SEC13	-0.245815	3.18943e-06		SLC25A48KO/WT	O00291	HIP1	-0.323302	1.04919e-05
SLC25A25KO/WT	O95067	CCNB2	-0.424713	7.50532e-06		SLC25A44KO/WT	Q9UBV8	PEF1	-0.557932	1.16074e-05		SLC25A45KO/WT	P25705	ATP5F1A	0.383987	3.2259e-06		SLC25A48KO/WT	P27694	RPA1	-0.155533	1.05142e-05
SLC25A25KO/WT	Q9H694	BICC1	-1.39617	7.52994e-06		SLC25A44KO/WT	Q13451	FKBP5	-0.526563	1.17055e-05		SLC25A45KO/WT	Q32MZ4	LRRFIP1	-0.215185	3.24056e-06		SLC25A48KO/WT	E9PHM2;Q15031	LARS2	-0.293025	1.05536e-05
SLC25A25KO/WT	P50579	METAP2	0.294869	7.53407e-06		SLC25A44KO/WT	P30084	ECHS1	0.430978	1.18224e-05		SLC25A45KO/WT	O00422	SAP18	-0.823439	3.24583e-06		SLC25A48KO/WT	Q05D32	CTDSPL2	0.592526	1.05602e-05
SLC25A25KO/WT	Q9UBE0	SAE1	0.459151	7.54363e-06		SLC25A44KO/WT	Q8WVI0	SMIM4	-0.452375	1.19515e-05		SLC25A45KO/WT	M0R2B7;P28340	POLD1	-0.377137	3.25313e-06		SLC25A48KO/WT	Q96AG4	LRRC59	0.183127	1.0652e-05
SLC25A25KO/WT	Q9UJ83	HACL1	-1.11494	7.56553e-06		SLC25A44KO/WT	O94874	UFL1	-0.327614	1.201e-05		SLC25A45KO/WT	O43760	SYNGR2	-0.456472	3.30498e-06		SLC25A48KO/WT	Q14116	IL18	-1.75553	1.07502e-05
SLC25A25KO/WT	P55795	HNRNPH2	-0.383259	7.71166e-06		SLC25A44KO/WT	G5E9Z2	CLPTM1L	0.514332	1.20481e-05		SLC25A45KO/WT	P45973	CBX5	-0.564035	3.31398e-06		SLC25A48KO/WT	P05204	HMGN2	1.97672	1.07503e-05
SLC25A25KO/WT	Q68EM7	ARHGAP17	0.456773	7.74621e-06		SLC25A44KO/WT	A0A087WUB9;Q8WYA6	CTNNBL1	-0.723524	1.21179e-05		SLC25A45KO/WT	Q9NUM4	TMEM106B	-0.420706	3.32472e-06		SLC25A48KO/WT	P00918	CA2	-0.373394	1.07578e-05
SLC25A25KO/WT	Q9BRP8	PYM1	0.585104	7.74621e-06		SLC25A44KO/WT	Q99961	SH3GL1	0.913572	1.21352e-05		SLC25A45KO/WT	Q07960	ARHGAP1	-0.211211	3.34962e-06		SLC25A48KO/WT	A0A0D9SFK2;Q92614	MYO18A	-0.684787	1.08569e-05
SLC25A25KO/WT	P83111	LACTB	0.604442	7.74726e-06		SLC25A44KO/WT	Q13428	TCOF1	1.00733	1.21402e-05		SLC25A45KO/WT	P06703;R4GN98	S100A6	-1.28088	3.35789e-06		SLC25A48KO/WT	Q14192	FHL2	0.46618	1.09152e-05
SLC25A25KO/WT	Q14C86	GAPVD1	0.25731	7.89071e-06		SLC25A44KO/WT	O95239	KIF4A	-0.259667	1.21557e-05		SLC25A45KO/WT	O75487	GPC4	1.11585	3.36481e-06		SLC25A48KO/WT	D6REX3;O94979	SEC31A	-0.187179	1.09257e-05
SLC25A25KO/WT	Q8N3C0	ASCC3	-0.510301	7.97804e-06		SLC25A44KO/WT	P02795	MT2A	-1.64066	1.22361e-05		SLC25A45KO/WT	P11387	TOP1	0.223082	3.38908e-06		SLC25A48KO/WT	K7EIE8;O95983	MBD3	1.76765	1.10206e-05
SLC25A25KO/WT	Q9Y2B0	CNPY2	0.392974	8.00012e-06		SLC25A44KO/WT	O00762	UBE2C	0.604318	1.22477e-05		SLC25A45KO/WT	P48147	PREP	0.483813	3.42571e-06		SLC25A48KO/WT	O60547	GMDS	-0.561822	1.1063e-05
SLC25A25KO/WT	E5RIP4;Q15043	SLC39A14	0.739	8.02888e-06		SLC25A44KO/WT	Q9HD20	ATP13A1	0.767132	1.22594e-05		SLC25A45KO/WT	O95602	POLR1A	0.431817	3.43238e-06		SLC25A48KO/WT	M0R1M1;Q9H9S5	FKRP	0.607342	1.11425e-05
SLC25A25KO/WT	A0A494C0R8	CLUH	-0.299758	8.07721e-06		SLC25A44KO/WT	P62699	YPEL5	0.839932	1.2267e-05		SLC25A45KO/WT	Q9H993	ARMT1	-0.334349	3.4328e-06		SLC25A48KO/WT	A0A0C4DGN6;J3QRU8;Q9Y2X7	GIT1	-0.346387	1.11565e-05
SLC25A25KO/WT	Q5JUW8;Q92796	DLG3	0.841558	8.09844e-06		SLC25A44KO/WT	Q8IUC4	RHPN2	1.29827	1.23154e-05		SLC25A45KO/WT	P30101	PDIA3	0.2681	3.43805e-06		SLC25A48KO/WT	A0A0B4J2E5	LOC102724159	1.53341	1.1326e-05
SLC25A25KO/WT	P55084	HADHB	-0.275717	8.10356e-06		SLC25A44KO/WT	A0A0A0MTH3;Q13418	ILK	0.345913	1.23416e-05		SLC25A45KO/WT	P62328	TMSB4X	4.29451	3.45092e-06		SLC25A48KO/WT	O95219	SNX4	-0.295339	1.13408e-05
SLC25A25KO/WT	Q92905	COPS5	-0.263668	8.10594e-06		SLC25A44KO/WT	P51610	HCFC1	0.849377	1.23416e-05		SLC25A45KO/WT	Q9C0D5	TANC1	1.06278	3.45655e-06		SLC25A48KO/WT	F8WCF8	WBP2NL	-1.14869	1.15463e-05
SLC25A25KO/WT	P48507	GCLM	-0.368719	8.16798e-06		SLC25A44KO/WT	Q15366	PCBP2	1.46462	1.23773e-05		SLC25A45KO/WT	Q6PD62	CTR9	-0.407722	3.47005e-06		SLC25A48KO/WT	Q8WTT2	NOC3L	-0.360278	1.15463e-05
SLC25A25KO/WT	P30520	ADSS2	-0.207967	8.20649e-06		SLC25A44KO/WT	P60468	SEC61B	0.68795	1.25191e-05		SLC25A45KO/WT	Q9NR31	SAR1A	-0.713971	3.48559e-06		SLC25A48KO/WT	P21912	SDHB	0.32055	1.15901e-05
SLC25A25KO/WT	O95994	AGR2	-0.465685	8.26466e-06		SLC25A44KO/WT	Q9Y5B9	SUPT16H	-0.13196	1.25815e-05		SLC25A45KO/WT	E7ENY0;E7EV99;P35611	ADD1	-0.389497	3.51306e-06		SLC25A48KO/WT	P21266	GSTM3	0.770295	1.16325e-05
SLC25A25KO/WT	Q9H1E3	NUCKS1	0.416707	8.33881e-06		SLC25A44KO/WT	Q9UKS6	PACSIN3	-0.707374	1.26354e-05		SLC25A45KO/WT	E9PGT3;Q15418	RPS6KA1	-0.229315	3.539e-06		SLC25A48KO/WT	A0A5F9ZHJ0	ACAT1	-1.60784	1.16871e-05
SLC25A25KO/WT	Q8NBJ5	COLGALT1	-0.191033	8.33986e-06		SLC25A44KO/WT	Q9H773	DCTPP1	0.488967	1.26649e-05		SLC25A45KO/WT	Q9Y2S6	TMA7	1.09436	3.55551e-06		SLC25A48KO/WT	F5GYK2;Q9NRL3	STRN4	0.3913	1.16995e-05
SLC25A25KO/WT	P28066	PSMA5	-0.32857	8.52583e-06		SLC25A44KO/WT	Q96PK6	RBM14	0.612123	1.27397e-05		SLC25A45KO/WT	O60508	CDC40	-0.301271	3.55817e-06		SLC25A48KO/WT	C9JKI3	CAV1	-1.42511	1.17868e-05
SLC25A25KO/WT	G5EA09	SDCBP	1.81544	8.56823e-06		SLC25A44KO/WT	Q7Z7H5	TMED4	0.644774	1.28471e-05		SLC25A45KO/WT	P12235	SLC25A4	-1.06869	3.56708e-06		SLC25A48KO/WT	Q96K17	BTF3L4	-0.793561	1.17974e-05
SLC25A25KO/WT	Q9ULC4	MCTS1	-0.261801	8.57749e-06		SLC25A44KO/WT	B8ZZA8	GLS	1.48946	1.28931e-05		SLC25A45KO/WT	Q8N766	EMC1	0.453865	3.56808e-06		SLC25A48KO/WT	Q06830	PRDX1	0.785326	1.18561e-05
SLC25A25KO/WT	Q96PU5	NEDD4L	0.540751	8.59169e-06		SLC25A44KO/WT	Q8TAQ2	SMARCC2	0.348603	1.29358e-05		SLC25A45KO/WT	B7Z2R7	ACBD5	-0.645678	3.58278e-06		SLC25A48KO/WT	Q9UPN9	TRIM33	0.480613	1.19375e-05
SLC25A25KO/WT	P11498	PC	-0.331537	8.59901e-06		SLC25A44KO/WT	Q9P2E9	RRBP1	0.248634	1.29567e-05		SLC25A45KO/WT	P00387	CYB5R3	-0.777372	3.58764e-06		SLC25A48KO/WT	O60504	SORBS3	-0.54098	1.19701e-05
SLC25A25KO/WT	Q9NX14	NDUFB11	-0.395935	8.63722e-06		SLC25A44KO/WT	B0QY01;O60784	TOM1	0.752386	1.29711e-05		SLC25A45KO/WT	Q5T447	HECTD3	-0.358663	3.59291e-06		SLC25A48KO/WT	Q13938	CAPS	-0.611465	1.19719e-05
SLC25A25KO/WT	P19623	SRM	-0.271016	8.79629e-06		SLC25A44KO/WT	E7EVH7;F8W6L3;G3V2E7;G3V3H3;G3V5R9;G5E9S8;Q07866	;KLC1;KLC1;KLC1;KLC1;KLC1;KLC1	0.242574	1.29981e-05		SLC25A45KO/WT	E9PN81;Q8TDP1	RNASEH2C	-0.860802	3.60505e-06		SLC25A48KO/WT	O00299	CLIC1	-0.32	1.19851e-05
SLC25A25KO/WT	Q9BRX8	PRXL2A	0.676684	8.82329e-06		SLC25A44KO/WT	O00186	STXBP3	-0.0903391	1.30339e-05		SLC25A45KO/WT	Q9NY33	DPP3	-0.166662	3.61475e-06		SLC25A48KO/WT	H0YAN8;O15013	ARHGEF10	-0.856566	1.21862e-05
SLC25A25KO/WT	Q9UMS4	PRPF19	-0.188303	8.87907e-06		SLC25A44KO/WT	Q6ZRY4	RBPMS2	1.36331	1.30688e-05		SLC25A45KO/WT	Q00325	SLC25A3	0.530199	3.64021e-06		SLC25A48KO/WT	Q8IXB1	DNAJC10	-1.37819	1.23339e-05
SLC25A25KO/WT	Q9BUH6	PAXX	-0.310002	8.96144e-06		SLC25A44KO/WT	P11021	HSPA5	0.323171	1.30735e-05		SLC25A45KO/WT	Q5T440	IBA57	1.21397	3.64114e-06		SLC25A48KO/WT	A0A0U1RRL8;Q8TB22	SPATA20	-0.623777	1.24793e-05
SLC25A25KO/WT	E9PHY5	EPB41L2	0.230582	8.96552e-06		SLC25A44KO/WT	Q96FJ2	DYNLL2	0.582439	1.31024e-05		SLC25A45KO/WT	P84022	SMAD3	2.20746	3.65823e-06		SLC25A48KO/WT	Q9BSJ8	ESYT1	-0.22096	1.26124e-05
SLC25A25KO/WT	H0YNW5;P33316	DUT	-0.591056	8.97521e-06		SLC25A44KO/WT	Q96N66	MBOAT7	-0.45124	1.31024e-05		SLC25A45KO/WT	O00299	CLIC1	-0.473248	3.67069e-06		SLC25A48KO/WT	P36405	ARL3	-0.447312	1.26355e-05
SLC25A25KO/WT	Q8WTT2	NOC3L	-0.269443	9.02359e-06		SLC25A44KO/WT	D6RA47;D6RE79;D6RIZ4;Q14728	MFSD10	0.689055	1.31295e-05		SLC25A45KO/WT	Q9P270	SLAIN2	1.29678	3.67211e-06		SLC25A48KO/WT	P23396	RPS3	0.14908	1.26453e-05
SLC25A25KO/WT	Q9GZN8	C20orf27	-0.859444	9.02964e-06		SLC25A44KO/WT	Q6P1N0	CC2D1A	0.412223	1.31718e-05		SLC25A45KO/WT	Q7Z434	MAVS	1.28253	3.68561e-06		SLC25A48KO/WT	Q9ULX6	AKAP8L	0.596779	1.26453e-05
SLC25A25KO/WT	Q8N668	COMMD1	0.387948	9.07086e-06		SLC25A44KO/WT	Q53GQ0	HSD17B12	-0.620875	1.31862e-05		SLC25A45KO/WT	P56385	ATP5ME	0.310499	3.71682e-06		SLC25A48KO/WT	P63000	RAC1	0.310652	1.27583e-05
SLC25A25KO/WT	P29144	TPP2	-0.231916	9.11233e-06		SLC25A44KO/WT	E5RFF9;Q9BRT9	GINS4	-0.445186	1.32266e-05		SLC25A45KO/WT	A0A499FI31;Q15020	SART3	-0.414992	3.72347e-06		SLC25A48KO/WT	P11234	RALB	-0.98615	1.29269e-05
SLC25A25KO/WT	Q8NFF5	FLAD1	-0.788484	9.1229e-06		SLC25A44KO/WT	O75475	PSIP1	-0.0557985	1.32267e-05		SLC25A45KO/WT	P21912	SDHB	0.5	3.72347e-06		SLC25A48KO/WT	Q6YN16	HSDL2	0.27882	1.29629e-05
SLC25A25KO/WT	A0A1W2PQ14;Q96MM7	HS6ST2	2.20697	9.13726e-06		SLC25A44KO/WT	Q8TC12	RDH11	-0.124894	1.32267e-05		SLC25A45KO/WT	F5GWH5;P61165	TMEM258	1.18271	3.75143e-06		SLC25A48KO/WT	P51553	IDH3G	-0.43387	1.30056e-05
SLC25A25KO/WT	P51911	CNN1	1.4612	9.15762e-06		SLC25A44KO/WT	O15144	ARPC2	-0.330129	1.32427e-05		SLC25A45KO/WT	A0A3B3IUD2;Q9BUK6	MSTO1	-0.608252	3.75301e-06		SLC25A48KO/WT	P55769	SNU13	0.307596	1.30238e-05
SLC25A25KO/WT	P84157	MXRA7	1.09703	9.16975e-06		SLC25A44KO/WT	Q9UNX4	WDR3	-0.424352	1.33294e-05		SLC25A45KO/WT	A6NHL2	TUBAL3	-2.40168	3.77161e-06		SLC25A48KO/WT	Q7RTS9	DYM	-0.295378	1.30344e-05
SLC25A25KO/WT	J3KRA9;Q96Q15	SMG1	0.103072	9.23966e-06		SLC25A44KO/WT	P22234	PAICS	-0.389985	1.34166e-05		SLC25A45KO/WT	Q96A72	MAGOHB	0.667295	3.81795e-06		SLC25A48KO/WT	Q8WXF1	PSPC1	0.31603	1.30875e-05
SLC25A25KO/WT	O95425	SVIL	0.26748	9.3945e-06		SLC25A44KO/WT	Q9UBB9	TFIP11	0.646188	1.34674e-05		SLC25A45KO/WT	O95816	BAG2	0.510238	3.83039e-06		SLC25A48KO/WT	D6RDG3	BTF3	1.57832	1.31238e-05
SLC25A25KO/WT	P22223	CDH3	-4.05958	9.39587e-06		SLC25A44KO/WT	A0A2R8Y5P7;A0A2R8Y6I1;P49590	HARS2	0.709554	1.35162e-05		SLC25A45KO/WT	P04792	HSPB1	-0.374295	3.84061e-06		SLC25A48KO/WT	Q9NR30	DDX21	0.209587	1.31404e-05
SLC25A25KO/WT	Q9P015	MRPL15	-0.427505	9.40266e-06		SLC25A44KO/WT	A0A1W2PQ14;Q96MM7	HS6ST2	1.24616	1.36572e-05		SLC25A45KO/WT	A0A1B0GV05;Q684P5	RAP1GAP2	-1.19839	3.84167e-06		SLC25A48KO/WT	Q00796	SORD	-0.411694	1.31446e-05
SLC25A25KO/WT	Q96T23	RSF1	0.178751	9.41138e-06		SLC25A44KO/WT	Q92506	HSD17B8	-0.854774	1.37077e-05		SLC25A45KO/WT	E5RHW4;O94905	ERLIN2	-0.191492	3.90976e-06		SLC25A48KO/WT	Q96C23	GALM	-0.452111	1.31803e-05
SLC25A25KO/WT	P52926	HMGA2	0.563812	9.48448e-06		SLC25A44KO/WT	Q13724	MOGS	0.533832	1.37177e-05		SLC25A45KO/WT	P23511	NFYA	1.11181	3.92967e-06		SLC25A48KO/WT	Q9NUU7	DDX19A	0.424672	1.32168e-05
SLC25A25KO/WT	Q9H223	EHD4	-0.334371	9.53419e-06		SLC25A44KO/WT	A0A2R8YFA9;O94851	MICAL2	0.832128	1.37582e-05		SLC25A45KO/WT	P05413;S4R371	FABP3	-2.05172	3.94922e-06		SLC25A48KO/WT	Q9Y2T3	GDA	-1.80759	1.33891e-05
SLC25A25KO/WT	E5RJN7;E7EPX0;E7EVI1;E7EVJ4;Q9NUL3	STAU2	0.309825	9.6395e-06		SLC25A44KO/WT	K7ENI6;K7ERE1;Q8N2U0	TMEM256-PLSCR3;TMEM256-PLSCR3;TMEM256	0.505845	1.37582e-05		SLC25A45KO/WT	P48047	ATP5PO	0.622216	3.97825e-06		SLC25A48KO/WT	Q10472	GALNT1	-0.596986	1.35996e-05
SLC25A25KO/WT	P35637	FUS	-0.173153	9.652e-06		SLC25A44KO/WT	A0A1W2PPG1;A0A1W2PPG5;A0A1W2PPP5;A0A1W2PPW8;A0A1W2PQ06;A0A1W2PQ77;A0A1W2PQM3;A0A1W2PR02;A0A1W2PR23;A0A1W2PRC2;A0A1W2PRP7;A0A1W2PRV0;A0A1W2PS81;A0A1X7SBU8;E7EQ34;I3L1K7;I3L4Z6;I3NI02;O14653	GOSR2;GOSR2;GOSR2;GOSR2;GOSR2;GOSR2;GOSR2;GOSR2;GOSR2;GOSR2;GOSR2;GOSR2;GOSR2;GOSR2;;GOSR2;GOSR2;GOSR2;GOSR2	1.12193	1.37607e-05		SLC25A45KO/WT	O43852	CALU	-0.682973	3.9968e-06		SLC25A48KO/WT	O75439	PMPCB	0.484835	1.37607e-05
SLC25A25KO/WT	O95905	ECD	0.453814	9.65801e-06		SLC25A44KO/WT	M0R2Z9;M0R3F6;Q8IX01	SUGP2	1.07853	1.37607e-05		SLC25A45KO/WT	P25788	PSMA3	-0.195163	3.99891e-06		SLC25A48KO/WT	A0A0B4J2G4;Q15345	LRRC41	0.559731	1.38506e-05
SLC25A25KO/WT	Q8WW12	PCNP	0.943407	9.77909e-06		SLC25A44KO/WT	G3XAN4;Q15629	TRAM1	0.845769	1.38506e-05		SLC25A45KO/WT	E9PGT1;Q15631	TSN	-0.479889	4.00061e-06		SLC25A48KO/WT	Q9Y6G9	DYNC1LI1	-0.466059	1.38669e-05
SLC25A25KO/WT	P32322	PYCR1	-0.35653	9.8301e-06		SLC25A44KO/WT	Q12788	TBL3	-0.287618	1.39404e-05		SLC25A45KO/WT	Q15056	EIF4H	-0.351047	4.0431e-06		SLC25A48KO/WT	E9PIE4	MTCH2	0.790788	1.40025e-05
SLC25A25KO/WT	A0A087X2I1;P62333	PSMC6	-0.209657	1.00994e-05		SLC25A44KO/WT	F8VUB4;F8VV52;Q9NZN8	CNOT2	1.62077	1.41454e-05		SLC25A45KO/WT	O15160	POLR1C	0.665468	4.04466e-06		SLC25A48KO/WT	Q96EH3	MALSU1	0.561838	1.40671e-05
SLC25A25KO/WT	Q9NRN7	AASDHPPT	-0.356427	1.01458e-05		SLC25A44KO/WT	Q9UBP6	METTL1	1.05378	1.41654e-05		SLC25A45KO/WT	Q13724	MOGS	0.712018	4.0573e-06		SLC25A48KO/WT	O60566	BUB1B	-0.429364	1.40778e-05
SLC25A25KO/WT	Q6UXN9	WDR82	-0.442353	1.01513e-05		SLC25A44KO/WT	O95400	CD2BP2	0.702929	1.41838e-05		SLC25A45KO/WT	O60427	FADS1	-1.22795	4.06439e-06		SLC25A48KO/WT	Q7Z4Q2	HEATR3	0.718067	1.42101e-05
SLC25A25KO/WT	Q99497	PARK7	-0.157232	1.02145e-05		SLC25A44KO/WT	A0A087WZD4;K7ENL9;Q96DM3	RMC1	0.952524	1.43377e-05		SLC25A45KO/WT	A0A499FIX8;H7BXI1	ESYT2	-0.404091	4.10523e-06		SLC25A48KO/WT	P21796	VDAC1	0.279528	1.42256e-05
SLC25A25KO/WT	A0A140TA86;Q5XKP0	MICOS13	-1.08782	1.03225e-05		SLC25A44KO/WT	Q5VTL8	PRPF38B	0.604836	1.43453e-05		SLC25A45KO/WT	P52948	NUP98	-0.171426	4.12494e-06		SLC25A48KO/WT	Q07954	LRP1	-0.979448	1.42439e-05
SLC25A25KO/WT	Q9Y2L1	DIS3	-0.48506	1.03225e-05		SLC25A44KO/WT	Q9H3U1	UNC45A	-0.217051	1.43606e-05		SLC25A45KO/WT	Q12974	PTP4A2	1.77641	4.12619e-06		SLC25A48KO/WT	Q8WWM9	CYGB	-0.665389	1.4258e-05
SLC25A25KO/WT	Q15654	TRIP6	-0.220028	1.03558e-05		SLC25A44KO/WT	C9J7S5;H7C0X4;Q92685	ALG3	-0.835084	1.43694e-05		SLC25A45KO/WT	P62318	SNRPD3	-1.2129	4.13868e-06		SLC25A48KO/WT	A0A499FJN5;P22830	FECH	1.08175	1.4289e-05
SLC25A25KO/WT	P78347	GTF2I	0.178837	1.03652e-05		SLC25A44KO/WT	Q15555	MAPRE2	-0.858569	1.44883e-05		SLC25A45KO/WT	A0A1B0GVI7;A0A2R8Y7G1;P35869	;AHR;AHR	0.658126	4.14955e-06		SLC25A48KO/WT	E5RIW3;E5RJD8;O75347	TBCA	0.679046	1.4289e-05
SLC25A25KO/WT	Q00796	SORD	-0.440171	1.04774e-05		SLC25A44KO/WT	B1AMS2;Q14141	SEPTIN6	-0.696131	1.45236e-05		SLC25A45KO/WT	P13716	ALAD	-0.641596	4.1688e-06		SLC25A48KO/WT	Q9H9A6	LRRC40	-0.356005	1.45619e-05
SLC25A25KO/WT	P34896	SHMT1	-0.455126	1.06268e-05		SLC25A44KO/WT	Q8IWA0	WDR75	-0.38818	1.45716e-05		SLC25A45KO/WT	Q96FX2	DPH3	0.426107	4.18472e-06		SLC25A48KO/WT	P16403	H1-2	1.56015	1.4574e-05
SLC25A25KO/WT	Q13505	MTX1	-0.452541	1.06972e-05		SLC25A44KO/WT	A0A087WZ06;Q13188	STK3	0.99934	1.45888e-05		SLC25A45KO/WT	P31949	S100A11	-0.914223	4.22776e-06		SLC25A48KO/WT	O43242	PSMD3	-0.167059	1.46663e-05
SLC25A25KO/WT	P17252	PRKCA	-0.548927	1.0785e-05		SLC25A44KO/WT	H3BR70	PKM	-0.751294	1.46935e-05		SLC25A45KO/WT	Q96N66	MBOAT7	-0.503429	4.24563e-06		SLC25A48KO/WT	Q6PD62	CTR9	-0.414522	1.47427e-05
SLC25A25KO/WT	Q53H82	LACTB2	-0.226293	1.08469e-05		SLC25A44KO/WT	Q8N138	ORMDL3	-0.384803	1.46935e-05		SLC25A45KO/WT	Q13641	TPBG	0.624556	4.24843e-06		SLC25A48KO/WT	Q9NPH2	ISYNA1	0.396531	1.4835e-05
SLC25A25KO/WT	E9PHN6;E9PHN7;F6XZQ7;P28161	GSTM2	0.515405	1.10207e-05		SLC25A44KO/WT	Q09666	AHNAK	0.991665	1.48345e-05		SLC25A45KO/WT	Q12888	TP53BP1	0.372616	4.29062e-06		SLC25A48KO/WT	O60684	KPNA6	0.254408	1.48546e-05
SLC25A25KO/WT	P30260	CDC27	-0.191876	1.1023e-05		SLC25A44KO/WT	Q9H9B4	SFXN1	0.313067	1.48783e-05		SLC25A45KO/WT	P35637	FUS	0.991563	4.29609e-06		SLC25A48KO/WT	O95926	SYF2	1.15226	1.4887e-05
SLC25A25KO/WT	A0A087X1K9	LYPLA1	-0.232974	1.10252e-05		SLC25A44KO/WT	P61758	VBP1	-0.318076	1.4887e-05		SLC25A45KO/WT	P43246	MSH2	-0.238346	4.3074e-06		SLC25A48KO/WT	A0A1W2PPG1;A0A1W2PPG5;A0A1W2PPP5;A0A1W2PPW8;A0A1W2PQ06;A0A1W2PQ77;A0A1W2PQM3;A0A1W2PR02;A0A1W2PR23;A0A1W2PRC2;A0A1W2PRP7;A0A1W2PRV0;A0A1W2PS81;A0A1X7SBU8;E7EQ34;I3L1K7;I3L4Z6;I3NI02;O14653	GOSR2;GOSR2;GOSR2;GOSR2;GOSR2;GOSR2;GOSR2;GOSR2;GOSR2;GOSR2;GOSR2;GOSR2;GOSR2;GOSR2;;GOSR2;GOSR2;GOSR2;GOSR2	0.940021	1.50129e-05
SLC25A25KO/WT	A3KMH1	VWA8	-0.825954	1.10583e-05		SLC25A44KO/WT	Q12906	ILF3	0.220264	1.49008e-05		SLC25A45KO/WT	Q9NX46	ADPRHL2	0.358661	4.33005e-06		SLC25A48KO/WT	P53611	RABGGTB	0.152846	1.50141e-05
SLC25A25KO/WT	Q9Y570	PPME1	0.265453	1.10583e-05		SLC25A44KO/WT	Q96KR1	ZFR	0.43367	1.49351e-05		SLC25A45KO/WT	Q14376	GALE	-0.412403	4.3538e-06		SLC25A48KO/WT	A7XZE4	TPM2	-1.13996	1.50717e-05
SLC25A25KO/WT	Q9NYY8	FASTKD2	-0.536749	1.12064e-05		SLC25A44KO/WT	P38432	COIL	0.767324	1.49814e-05		SLC25A45KO/WT	O95302	FKBP9	-0.394378	4.37917e-06		SLC25A48KO/WT	C9JRZ8	AKR1B15	-1.44487	1.50937e-05
SLC25A25KO/WT	Q6SZW1	SARM1	0.433713	1.12072e-05		SLC25A44KO/WT	Q8N488	RYBP	1.41351	1.50257e-05		SLC25A45KO/WT	Q99459	CDC5L	0.317332	4.38454e-06		SLC25A48KO/WT	Q12923	PTPN13	-1.507	1.5173e-05
SLC25A25KO/WT	Q9H2M9	RAB3GAP2	0.239918	1.13068e-05		SLC25A44KO/WT	H7BYY1	TPM1	0.697945	1.50937e-05		SLC25A45KO/WT	C9JA28;Q9UNL2	SSR3	0.620489	4.38893e-06		SLC25A48KO/WT	Q5JTZ9	AARS2	-0.325134	1.53296e-05
SLC25A25KO/WT	Q9NVI7	ATAD3A	-0.195278	1.1334e-05		SLC25A44KO/WT	Q96GA3	LTV1	1.44002	1.50937e-05		SLC25A45KO/WT	P51610	HCFC1	0.403731	4.44697e-06		SLC25A48KO/WT	O75368	SH3BGRL	-0.554594	1.54903e-05
SLC25A25KO/WT	A0A5F9ZHX8;A0A5F9ZHZ5;F5GYY5;F5H324;P51690	ARSL	-0.797934	1.13489e-05		SLC25A44KO/WT	P62249	RPS16	-0.423488	1.51047e-05		SLC25A45KO/WT	Q15269	PWP2	0.451868	4.52501e-06		SLC25A48KO/WT	Q9Y3D8	AK6	0.505728	1.54929e-05
SLC25A25KO/WT	E9PHI4;O94901	SUN1	0.556955	1.14095e-05		SLC25A44KO/WT	O75381	PEX14	0.896665	1.53355e-05		SLC25A45KO/WT	P62314	SNRPD1	-0.789198	4.52541e-06		SLC25A48KO/WT	P60604	UBE2G2	0.42539	1.54996e-05
SLC25A25KO/WT	Q9BVA0	KATNB1	-0.525955	1.14555e-05		SLC25A44KO/WT	Q8TDB6	DTX3L	-1.48925	1.54553e-05		SLC25A45KO/WT	O95989	NUDT3	-0.430126	4.53579e-06		SLC25A48KO/WT	O14777	NDC80	-0.327853	1.55396e-05
SLC25A25KO/WT	E9PDI2;P40123	CAP2	0.359726	1.1508e-05		SLC25A44KO/WT	Q13442	PDAP1	0.942863	1.54879e-05		SLC25A45KO/WT	A1L0T0;M0R026	ILVBL	1.10862	4.56768e-06		SLC25A48KO/WT	P35080	PFN2	0.51159	1.5681e-05
SLC25A25KO/WT	Q9HBH5	RDH14	-0.218873	1.16008e-05		SLC25A44KO/WT	P23527;P33778	HIST1H2BO;HIST1H2BB	-1.51659	1.55396e-05		SLC25A45KO/WT	H0YKC9;H0YKR4;H0YLY3;H0YMY6;H0YN04;H0YNR6;Q9HA82	CERS4	-0.838831	4.57255e-06		SLC25A48KO/WT	P12955	PEPD	-0.254431	1.5713e-05
SLC25A25KO/WT	Q9NVP1	DDX18	-0.100316	1.16563e-05		SLC25A44KO/WT	E7ETZ4;Q9Y6E2	BZW2	-0.291299	1.55511e-05		SLC25A45KO/WT	Q9UI26	IPO11	-0.338723	4.57445e-06		SLC25A48KO/WT	S4R3H4	ACIN1	-0.246112	1.58474e-05
SLC25A25KO/WT	P51659	HSD17B4	-0.253392	1.16716e-05		SLC25A44KO/WT	Q6F5E8	CARMIL2	2.37628	1.57057e-05		SLC25A45KO/WT	Q5VZM0;Q5VZM2;Q7L523	RRAGB;RRAGB;RRAGA	-0.527791	4.63111e-06		SLC25A48KO/WT	P22059	OSBP	-0.145986	1.59446e-05
SLC25A25KO/WT	P47985	UQCRFS1	-0.347882	1.16779e-05		SLC25A44KO/WT	G5E9C8;Q07889	SOS1	1.03491	1.58722e-05		SLC25A45KO/WT	A0A2U3TZL5;E9PNW4;P13987	CD59;;CD59	0.779136	4.64788e-06		SLC25A48KO/WT	Q96EM0	L3HYPDH	2.06455	1.59929e-05
SLC25A25KO/WT	P62873	GNB1	0.228557	1.1708e-05		SLC25A44KO/WT	Q96E11	MRRF	0.328366	1.58945e-05		SLC25A45KO/WT	A0A2R8Y623	RPS7	-1.25631	4.73369e-06		SLC25A48KO/WT	K4DI93;Q13620	CUL4B	-0.357792	1.61748e-05
SLC25A25KO/WT	P62891;Q59GN2	RPL39;RPL39P5	1.04233	1.17626e-05		SLC25A44KO/WT	Q9Y2L1	DIS3	-0.464867	1.5965e-05		SLC25A45KO/WT	Q9NS69	TOMM22	0.429109	4.73522e-06		SLC25A48KO/WT	Q01518	CAP1	-0.0930188	1.6371e-05
SLC25A25KO/WT	Q8IVL5	P3H2	0.636936	1.18706e-05		SLC25A44KO/WT	Q9NZZ3	CHMP5	1.61444	1.61526e-05		SLC25A45KO/WT	Q9BQ52	ELAC2	0.775471	4.74363e-06		SLC25A48KO/WT	Q8TEQ6	GEMIN5	-0.359323	1.64171e-05
SLC25A25KO/WT	K7EJR3;R4GMR5	PSMD8	-0.201301	1.1946e-05		SLC25A44KO/WT	A0A3B3IUD2;Q9BUK6	MSTO1	-0.816285	1.61551e-05		SLC25A45KO/WT	B5MCA4;P16422	EPCAM	-0.575761	4.74426e-06		SLC25A48KO/WT	Q5TCU3	TPM2	-1.24703	1.64383e-05
SLC25A25KO/WT	Q9Y385	UBE2J1	0.777044	1.19989e-05		SLC25A44KO/WT	A0A087WVQ6;Q00610	CLTC	-0.325195	1.6224e-05		SLC25A45KO/WT	P61289	PSME3	0.331304	4.76348e-06		SLC25A48KO/WT	P06748	NPM1	-0.432468	1.64652e-05
SLC25A25KO/WT	Q7Z5G4	GOLGA7	0.638414	1.20472e-05		SLC25A44KO/WT	B1ALM5;Q9P0T7	TMEM9	0.876147	1.63161e-05		SLC25A45KO/WT	Q9BUQ8	DDX23	-0.0809906	4.77851e-06		SLC25A48KO/WT	H3BRL3;O14562	UBFD1	-0.705819	1.64655e-05
SLC25A25KO/WT	Q9NXW2	DNAJB12	-0.447578	1.20481e-05		SLC25A44KO/WT	Q9NR31	SAR1A	-0.580983	1.63191e-05		SLC25A45KO/WT	Q14318	FKBP8	-0.640919	4.78166e-06		SLC25A48KO/WT	Q9H8S9	MOB1A	-1.83057	1.6506e-05
SLC25A25KO/WT	Q8NHM4	PRSS3P2	-0.733132	1.2144e-05		SLC25A44KO/WT	Q6PD62	CTR9	-0.426664	1.63203e-05		SLC25A45KO/WT	A0A3B3IU69;F8W717;O00423	EML1	0.59343	4.8424e-06		SLC25A48KO/WT	Q14444	CAPRIN1	-0.264261	1.66147e-05
SLC25A25KO/WT	Q9H3K6	BOLA2	0.44975	1.21697e-05		SLC25A44KO/WT	P63279	UBE2I	0.385467	1.63512e-05		SLC25A45KO/WT	P02751	FN1	0.80372	4.86042e-06		SLC25A48KO/WT	O00148	DDX39A	-0.341449	1.66607e-05
SLC25A25KO/WT	Q9HAB8	PPCS	-0.542715	1.22831e-05		SLC25A44KO/WT	O94875	SORBS2	0.831828	1.64655e-05		SLC25A45KO/WT	A0A087WUK2;O14979	HNRNPDL	-0.71191	4.86371e-06		SLC25A48KO/WT	A0A0C4DG21;E7EP65;E7EW77;E9PEZ7;F8WAL6;Q9NYB9	ABI2	-0.487619	1.66858e-05
SLC25A25KO/WT	Q9Y6I4	USP3	0.603833	1.23706e-05		SLC25A44KO/WT	Q12974	PTP4A2	0.996616	1.6519e-05		SLC25A45KO/WT	O95235	KIF20A	-0.469046	4.86588e-06		SLC25A48KO/WT	Q8WW59	SPRYD4	0.576706	1.67213e-05
SLC25A25KO/WT	Q14432	PDE3A	-0.962886	1.23774e-05		SLC25A44KO/WT	Q92522	H1FX	-0.304455	1.66858e-05		SLC25A45KO/WT	A0A087WWS1;Q96FV9	THOC1	0.377292	4.88348e-06		SLC25A48KO/WT	P32119	PRDX2	0.339917	1.67837e-05
SLC25A25KO/WT	H0Y5K5;H0Y621;Q9Y282	ERGIC3	0.143137	1.23955e-05		SLC25A44KO/WT	Q5R3I4	TTC38	-1.20764	1.68657e-05		SLC25A45KO/WT	Q9Y385	UBE2J1	-1.06906	4.92075e-06		SLC25A48KO/WT	P63104	YWHAZ	-0.267621	1.67938e-05
SLC25A25KO/WT	Q13595	TRA2A	0.592782	1.24877e-05		SLC25A44KO/WT	A0A2R8Y4T4;A0A2R8Y765;A0A2R8Y7I9;A0A2R8Y7U4;A0A2R8Y855;A0A2R8YES3;A0A2U3TZQ7;B4DGM3;J3QKS7;Q969G3	SMARCE1	0.623578	1.68673e-05		SLC25A45KO/WT	A0A0G2JL54;A0A0G2JPR0;A0A140TA29;A0A140TA32;A0A140TA44;A0A140TA49;F5GXS0;P0C0L4;P0C0L5	C4B_2;C4A;C4B;C4A;C4A;C4A;C4B;C4A;C4B	-1.71357	4.92576e-06		SLC25A48KO/WT	P13716	ALAD	0.817902	1.68804e-05
SLC25A25KO/WT	P13804	ETFA	-0.32294	1.25894e-05		SLC25A44KO/WT	O95602	POLR1A	0.421786	1.68989e-05		SLC25A45KO/WT	P0C0S8;Q96KK5;Q99878;Q9BTM1	H2AC11;HIST1H2AH;H2AC14;H2AFJ	0.667653	4.93919e-06		SLC25A48KO/WT	Q6AWC2	WWC2	1.04507	1.71311e-05
SLC25A25KO/WT	Q9Y3C8	UFC1	-0.438636	1.25894e-05		SLC25A44KO/WT	Q9NQ29	LUC7L	-0.247878	1.68989e-05		SLC25A45KO/WT	P31939	ATIC	0.318776	4.9678e-06		SLC25A48KO/WT	E7ERI8;E7EW49	CLASP2	0.568676	1.72076e-05
SLC25A25KO/WT	Q9NUQ9	FAM49B	-0.139528	1.27007e-05		SLC25A44KO/WT	A8MWD9;P62308	SNRPGP15;SNRPG	-0.925268	1.68994e-05		SLC25A45KO/WT	O15164	TRIM24	-0.316042	4.98957e-06		SLC25A48KO/WT	Q969H8	MYDGF	0.687131	1.72076e-05
SLC25A25KO/WT	Q9NWT6	HIF1AN	0.388883	1.27755e-05		SLC25A44KO/WT	Q9UQB8	BAIAP2	0.373895	1.69156e-05		SLC25A45KO/WT	B4DKA4;Q9H9T3	ELP3	-0.697938	4.99683e-06		SLC25A48KO/WT	M0R0F0;P46782	RPS5	0.421297	1.72158e-05
SLC25A25KO/WT	Q9UHG3	PCYOX1	0.347994	1.27998e-05		SLC25A44KO/WT	Q9HD26	GOPC	-0.715289	1.71023e-05		SLC25A45KO/WT	P20020	ATP2B1	-0.0920429	5.01659e-06		SLC25A48KO/WT	Q86U90	YRDC	2.19691	1.72158e-05
SLC25A25KO/WT	E7EQB2;E7ER44;P02788	LTF	0.461506	1.28072e-05		SLC25A44KO/WT	P09104	ENO2	0.510406	1.71024e-05		SLC25A45KO/WT	E5RHG8;Q15369	ELOC	0.259176	5.01966e-06		SLC25A48KO/WT	P42166	TMPO	0.906271	1.72426e-05
SLC25A25KO/WT	Q8IVT2	MISP	-2.04189	1.28471e-05		SLC25A44KO/WT	A0A3B3IRI2;P17812	CTPS1	0.30368	1.73342e-05		SLC25A45KO/WT	Q05048	CSTF1	-0.499094	5.02691e-06		SLC25A48KO/WT	P78344	EIF4G2	0.31851	1.72984e-05
SLC25A25KO/WT	Q8N2K0	ABHD12	0.638791	1.28857e-05		SLC25A44KO/WT	E7EPM6;P33121	ACSL1	0.41554	1.73903e-05		SLC25A45KO/WT	J3KS05;P83916	CBX1	-1.51618	5.03864e-06		SLC25A48KO/WT	A0AV96	RBM47	0.629536	1.7314e-05
SLC25A25KO/WT	Q8TEX9	IPO4	-0.405035	1.28903e-05		SLC25A44KO/WT	Q5T5P0;Q5T5P1;Q5T5P2	KIAA1217	-4.74678	1.74254e-05		SLC25A45KO/WT	P00352	ALDH1A1	-5.24024	5.04113e-06		SLC25A48KO/WT	A6NDG6	PGP	0.559514	1.73143e-05
SLC25A25KO/WT	Q9H425	C1orf198	0.545698	1.30268e-05		SLC25A44KO/WT	O94855	SEC24D	0.283335	1.74495e-05		SLC25A45KO/WT	Q05519;Q5T760	SRSF11	0.590346	5.07329e-06		SLC25A48KO/WT	Q9H1B7	IRF2BPL	-0.391972	1.73722e-05
SLC25A25KO/WT	P82933	MRPS9	-0.562721	1.30792e-05		SLC25A44KO/WT	B0YIW2;P02656	APOC3	4.25906	1.74503e-05		SLC25A45KO/WT	E9PMQ3;E9PNY1;E9PQ47;E9PQA5;H0YCU8;O95159	ZFPL1	0.585415	5.09043e-06		SLC25A48KO/WT	A0A1P0AYU5;Q9BWM7	SFXN3	-0.454519	1.74495e-05
SLC25A25KO/WT	Q9Y3A6	TMED5	0.293042	1.30954e-05		SLC25A44KO/WT	O00422	SAP18	-0.684817	1.77469e-05		SLC25A45KO/WT	P23284	PPIB	0.298353	5.09456e-06		SLC25A48KO/WT	P40925	MDH1	0.197018	1.74495e-05
SLC25A25KO/WT	H0Y448;Q8WZ74	CTTNBP2	-0.756599	1.30992e-05		SLC25A44KO/WT	I3L0R8;I3L1S8;Q9GZP9	DERL2	1.94008	1.78668e-05		SLC25A45KO/WT	Q96I99	SUCLG2	0.756519	5.11858e-06		SLC25A48KO/WT	Q9C0H2	TTYH3	-1.22522	1.75106e-05
SLC25A25KO/WT	Q9BX68	HINT2	-0.37034	1.31119e-05		SLC25A44KO/WT	M0QXB4;O14579	COPE	-0.427681	1.79972e-05		SLC25A45KO/WT	P62280	RPS11	0.430197	5.12527e-06		SLC25A48KO/WT	P13073	COX4I1	0.26302	1.76506e-05
SLC25A25KO/WT	P49720	PSMB3	-0.262721	1.31399e-05		SLC25A44KO/WT	C9J813	CALD1	1.49101	1.80503e-05		SLC25A45KO/WT	P28838	LAP3	0.276903	5.16265e-06		SLC25A48KO/WT	P61081	UBE2M	0.183816	1.77641e-05
SLC25A25KO/WT	A0A087WXC5;E7ESZ7;O95299	NDUFA10	-0.895932	1.31718e-05		SLC25A44KO/WT	Q96SK2	TMEM209	1.47561	1.8121e-05		SLC25A45KO/WT	C9JAX1;Q16595	FXN	0.696219	5.2059e-06		SLC25A48KO/WT	A6NHL2	TUBAL3	-2.10156	1.78376e-05
SLC25A25KO/WT	Q52LW3	ARHGAP29	0.496217	1.31943e-05		SLC25A44KO/WT	Q9BTE1	DCTN5	1.55832	1.82029e-05		SLC25A45KO/WT	P53350	PLK1	0.996408	5.2134e-06		SLC25A48KO/WT	Q13131	PRKAA1	0.434577	1.78864e-05
SLC25A25KO/WT	A6NEM2	HCFC1	0.66648	1.326e-05		SLC25A44KO/WT	P00918	CA2	-0.45562	1.82406e-05		SLC25A45KO/WT	Q6IBS0	TWF2	-0.418018	5.23196e-06		SLC25A48KO/WT	Q5BKZ1	ZNF326	-1.31733	1.79585e-05
SLC25A25KO/WT	A0A1B0GX99;D6R9X2;D6RBF0;E9PE34;Q92576	PHF3	0.806883	1.33109e-05		SLC25A44KO/WT	Q96QD8	SLC38A2	0.832336	1.84822e-05		SLC25A45KO/WT	Q96C19	EFHD2	-0.38137	5.25015e-06		SLC25A48KO/WT	C9J8Q5;P51649	ALDH5A1	0.941387	1.79849e-05
SLC25A25KO/WT	Q07021	C1QBP	-0.353948	1.36412e-05		SLC25A44KO/WT	E7EMS2;G3V3D1;G3V3E8;J3KMY5;P61916	NPC2	-0.669643	1.85569e-05		SLC25A45KO/WT	P09543	CNP	-0.403962	5.27671e-06		SLC25A48KO/WT	Q96EY1	DNAJA3	0.489206	1.80269e-05
SLC25A25KO/WT	Q9Y6N1	COX11	-0.597954	1.36504e-05		SLC25A44KO/WT	A0A2R8Y4M1;A0A2R8Y615;A0A2R8YGW2;A0A5F9ZHK1;Q9NZA1	CLIC5	-1.00375	1.85791e-05		SLC25A45KO/WT	Q9BVG9	PTDSS2	0.668702	5.30184e-06		SLC25A48KO/WT	B5MCW3;C9JV05;D6RID0;F8WBH2;F8WCS7;F8WDX5;H7C127;H7C128;H7C179;Q9H0E9	BRD8	-2.18099	1.80553e-05
SLC25A25KO/WT	P50583	NUDT2	-0.63503	1.3684e-05		SLC25A44KO/WT	Q9Y673	ALG5	0.448663	1.85977e-05		SLC25A45KO/WT	P31937	HIBADH	-0.37742	5.3087e-06		SLC25A48KO/WT	Q8TC07	TBC1D15	-0.246982	1.81279e-05
SLC25A25KO/WT	Q01804	OTUD4	0.344932	1.37182e-05		SLC25A44KO/WT	O75884	RBBP9	0.219153	1.86606e-05		SLC25A45KO/WT	E7ETZ4;Q9Y6E2	BZW2	-0.226008	5.41547e-06		SLC25A48KO/WT	E9PQM0;Q8WUK0	PTPMT1	1.58151	1.81505e-05
SLC25A25KO/WT	Q6PL18	ATAD2	0.250304	1.37346e-05		SLC25A44KO/WT	E9PLS9;E9PS18;H0YEN6;O76062	TM7SF2	-0.921522	1.87991e-05		SLC25A45KO/WT	P35613	BSG	0.543794	5.42579e-06		SLC25A48KO/WT	Q13435	SF3B2	0.188262	1.82106e-05
SLC25A25KO/WT	Q2TAL8	QRICH1	-0.412487	1.37566e-05		SLC25A44KO/WT	P07910	HNRNPC	-0.236912	1.88389e-05		SLC25A45KO/WT	Q5T6V5	C9orf64	-0.308494	5.43589e-06		SLC25A48KO/WT	P40227	CCT6A	0.437512	1.8219e-05
SLC25A25KO/WT	Q92900	UPF1	0.178788	1.37684e-05		SLC25A44KO/WT	Q9P000	COMMD9	-0.413205	1.89865e-05		SLC25A45KO/WT	B1AMS2;Q14141	SEPTIN6	-0.605422	5.44943e-06		SLC25A48KO/WT	A0A087X0H9;Q5T8P6	RBM26	-0.454368	1.83923e-05
SLC25A25KO/WT	Q9P2B2	PTGFRN	0.660508	1.38966e-05		SLC25A44KO/WT	A0A0U1RQQ9;F8VSC5;Q6P3W7	SCYL2	0.372722	1.90807e-05		SLC25A45KO/WT	Q9Y3T9	NOC2L	0.361906	5.45518e-06		SLC25A48KO/WT	Q15006	EMC2	0.415266	1.87537e-05
SLC25A25KO/WT	B7Z4W8;D6REP5;E9PD09;Q96HH9	GRAMD2B	-0.123713	1.39579e-05		SLC25A44KO/WT	P49189	ALDH9A1	-0.162686	1.91288e-05		SLC25A45KO/WT	A0A494C0G1;H0Y987;O95394	PGM3	0.324806	5.50883e-06		SLC25A48KO/WT	Q9Y450	HBS1L	0.21541	1.87565e-05
SLC25A25KO/WT	Q92598	HSPH1	-0.0900232	1.39793e-05		SLC25A44KO/WT	O14818	PSMA7	-0.36112	1.91991e-05		SLC25A45KO/WT	B4E3L3;Q96RU2	USP28	-1.05081	5.53964e-06		SLC25A48KO/WT	B8ZZC8;B8ZZE3;Q9NRN9	METTL5	-0.91931	1.87708e-05
SLC25A25KO/WT	Q9Y2K2	SIK3	1.39542	1.40341e-05		SLC25A44KO/WT	P30048	PRDX3	-0.302987	1.92815e-05		SLC25A45KO/WT	Q9NQG5	RPRD1B	0.501574	5.55477e-06		SLC25A48KO/WT	Q9Y3S2	ZNF330	0.923124	1.88358e-05
SLC25A25KO/WT	O00401	WASL	1.01745	1.42501e-05		SLC25A44KO/WT	Q9H0S4	DDX47	0.477998	1.9314e-05		SLC25A45KO/WT	P27797	CALR	-0.250096	5.5846e-06		SLC25A48KO/WT	O00267	SUPT5H	-0.135753	1.8865e-05
SLC25A25KO/WT	Q9C0C9	UBE2O	0.299944	1.42735e-05		SLC25A44KO/WT	M0QYZ2;M0R0N4;P53680;X6R390	AP2S1	-0.419544	1.93317e-05		SLC25A45KO/WT	Q9BTE3	MCMBP	-0.132265	5.64783e-06		SLC25A48KO/WT	Q16763	UBE2S	0.957197	1.89659e-05
SLC25A25KO/WT	O76094	SRP72	0.145215	1.43694e-05		SLC25A44KO/WT	C9JME2;Q9Y4F1	FARP1	-0.242675	1.9416e-05		SLC25A45KO/WT	Q9HA65	TBC1D17	-1.07354	5.71138e-06		SLC25A48KO/WT	Q9NPF0	CD320	-0.602274	1.91827e-05
SLC25A25KO/WT	Q6UXH1	CRELD2	0.390163	1.43924e-05		SLC25A44KO/WT	Q06587	RING1	0.530623	1.95191e-05		SLC25A45KO/WT	O95865	DDAH2	-0.403359	5.728e-06		SLC25A48KO/WT	H3BSS0	MT1G	-0.896029	1.91871e-05
SLC25A25KO/WT	P09486	SPARC	2.03445	1.44706e-05		SLC25A44KO/WT	Q12792	TWF1	-0.307628	1.96288e-05		SLC25A45KO/WT	P30046	DDT	-0.281411	5.74819e-06		SLC25A48KO/WT	A0A1W2PNP0;A0A1W2PP57;A0A1W2PPC3;A0A1W2PPI8;A0A1W2PPR6;A0A1W2PPS0;A0A1W2PQ29;A0A1W2PQN1;A0A1W2PR92;A0A1W2PRH2;A0A1W2PRZ8;H7C2Y2;Q969N2	PIGT	0.479964	1.92448e-05
SLC25A25KO/WT	Q96K76	USP47	0.234078	1.46079e-05		SLC25A44KO/WT	H0YF29;Q6P1X6	C8orf82	0.624061	1.96755e-05		SLC25A45KO/WT	A0A087WW58;C9JAG1;Q9C0D9	SELENOI	1.52045	5.79101e-06		SLC25A48KO/WT	Q9NTZ6	RBM12	0.238976	1.93325e-05
SLC25A25KO/WT	Q9HB07	C12orf10	-0.467938	1.4681e-05		SLC25A44KO/WT	O14745	SLC9A3R1	-0.319174	1.97046e-05		SLC25A45KO/WT	P49589	CARS1	0.443159	5.83277e-06		SLC25A48KO/WT	A0A2R8Y595;A0A2R8YFL0;P49711	CTCF	0.647125	1.94385e-05
SLC25A25KO/WT	Q9Y2T7	YBX2	-0.778046	1.46901e-05		SLC25A44KO/WT	O75348	ATP6V1G1	1.56511	1.98959e-05		SLC25A45KO/WT	Q96QG7	MTMR9	1.9405	5.92103e-06		SLC25A48KO/WT	Q9Y320	TMX2	0.351701	1.95093e-05
SLC25A25KO/WT	F5H1D6;Q07864	POLE	-0.537709	1.47653e-05		SLC25A44KO/WT	E9PQW4;P27361	MAPK3	-0.380269	2.02702e-05		SLC25A45KO/WT	M0R050;Q9NQT4	EXOSC5	1.60555	5.92289e-06		SLC25A48KO/WT	Q13011	ECH1	0.359623	1.95977e-05
SLC25A25KO/WT	Q15007	WTAP	0.551735	1.48849e-05		SLC25A44KO/WT	A0A494C0K5;A0A494C0W0;O95453	PARN	0.508631	2.05924e-05		SLC25A45KO/WT	P55884	EIF3B	-0.331562	5.93676e-06		SLC25A48KO/WT	P18754	RCC1	0.670079	1.98213e-05
SLC25A25KO/WT	Q9HCN8	SDF2L1	0.202315	1.49189e-05		SLC25A44KO/WT	P51151	RAB9A	-0.0932837	2.06574e-05		SLC25A45KO/WT	Q8NBJ5	COLGALT1	0.362622	6.04413e-06		SLC25A48KO/WT	P48047	ATP5PO	0.450823	2.01547e-05
SLC25A25KO/WT	C9IYD3;C9IZD0;C9J670;C9JA49;C9JPY2;C9JQC9;Q9NW15	ANO10	0.661778	1.50442e-05		SLC25A44KO/WT	B4DXZ6;P51114	FXR1	0.270599	2.08415e-05		SLC25A45KO/WT	Q8WXX5	DNAJC9	-0.590976	6.0529e-06		SLC25A48KO/WT	Q9BW91	NUDT9	0.41699	2.03132e-05
SLC25A25KO/WT	O43592	XPOT	-0.537655	1.50573e-05		SLC25A44KO/WT	Q96IU4	ABHD14B	-1.03932	2.10572e-05		SLC25A45KO/WT	Q7Z4F1	LRP10	1.3751	6.05572e-06		SLC25A48KO/WT	A0A087WTF3;A0A087WZ65;Q12955	ANK3	0.696811	2.04522e-05
SLC25A25KO/WT	Q99714	HSD17B10	-0.193217	1.52735e-05		SLC25A44KO/WT	F5GZS6;J3KPF3;P08195	SLC3A2	0.381332	2.11067e-05		SLC25A45KO/WT	A8K878;P55145	MANF	0.634442	6.06373e-06		SLC25A48KO/WT	Q14240	EIF4A2	-0.166206	2.05569e-05
SLC25A25KO/WT	R4GN18	CD46	0.67709	1.54583e-05		SLC25A44KO/WT	O75616	ERAL1	0.433543	2.12979e-05		SLC25A45KO/WT	Q14353	GAMT	-0.836939	6.07288e-06		SLC25A48KO/WT	A0A1B0GVH4;A0A1B0GVM9;A0A2R8YGP0;A0A3B3ISV0	PRSS51	0.0812594	2.0746e-05
SLC25A25KO/WT	Q9NP58	ABCB6	-0.421132	1.55215e-05		SLC25A44KO/WT	Q9NPF4	OSGEP	0.374644	2.13273e-05		SLC25A45KO/WT	O75340	PDCD6	-1.07753	6.08339e-06		SLC25A48KO/WT	Q86XP3	DDX42	0.365327	2.07971e-05
SLC25A25KO/WT	Q8TAT6	NPLOC4	0.285753	1.55889e-05		SLC25A44KO/WT	P09874	PARP1	-0.172122	2.15829e-05		SLC25A45KO/WT	P11413	G6PD	-0.409513	6.10665e-06		SLC25A48KO/WT	Q9UBH6	XPR1	0.658788	2.08379e-05
SLC25A25KO/WT	Q9BPX3	NCAPG	-0.170035	1.56154e-05		SLC25A44KO/WT	F8VPI1;F8VQQ5;F8VQW0;F8VR05;F8VSI7;F8VVJ4;F8VX73;F8W086;F8W1G3;F8W201;P55061	TMBIM6	-0.849876	2.19746e-05		SLC25A45KO/WT	Q9Y672;S4R350	ALG6	-0.438627	6.19168e-06		SLC25A48KO/WT	H0YME5;Q9P2K8	EIF2AK4	-0.740143	2.08519e-05
SLC25A25KO/WT	P11388	TOP2A	-0.198057	1.56909e-05		SLC25A44KO/WT	P30040	ERP29	0.274189	2.21337e-05		SLC25A45KO/WT	B7Z6P0;H3BQR2;Q9Y5Y2	NUBP2	2.96693	6.20844e-06		SLC25A48KO/WT	Q9UN37	VPS4A	0.240739	2.09024e-05
SLC25A25KO/WT	A0A3B3IUB5;Q8TCT9	HM13	-0.360097	1.57057e-05		SLC25A44KO/WT	Q9NQW6	ANLN	0.475628	2.22005e-05		SLC25A45KO/WT	P26583	HMGB2	-0.343537	6.2132e-06		SLC25A48KO/WT	Q9NZI8	IGF2BP1	0.501279	2.09048e-05
SLC25A25KO/WT	P42765	ACAA2	0.194016	1.57104e-05		SLC25A44KO/WT	Q6PL18	ATAD2	0.630967	2.22439e-05		SLC25A45KO/WT	P0DPB6	POLR1D	0.610256	6.26978e-06		SLC25A48KO/WT	Q9H0H5	RACGAP1	-0.581129	2.09051e-05
SLC25A25KO/WT	Q13200	PSMD2	-0.199101	1.57336e-05		SLC25A44KO/WT	P05549	TFAP2A	1.17392	2.23383e-05		SLC25A45KO/WT	Q9NRY4	ARHGAP35	-0.341854	6.278e-06		SLC25A48KO/WT	P16435	POR	0.417339	2.09911e-05
SLC25A25KO/WT	Q9UK59	DBR1	-1.92612	1.57878e-05		SLC25A44KO/WT	P12236	SLC25A6	-0.272679	2.24351e-05		SLC25A45KO/WT	O43169	CYB5B	-0.889332	6.28268e-06		SLC25A48KO/WT	P08238	HSP90AB1	-0.164322	2.11067e-05
SLC25A25KO/WT	Q6P1L8	MRPL14	-0.441226	1.57939e-05		SLC25A44KO/WT	P14618	PKM	-0.241876	2.25423e-05		SLC25A45KO/WT	Q8NHU6	TDRD7	-0.762003	6.28461e-06		SLC25A48KO/WT	O95425	SVIL	0.341661	2.11696e-05
SLC25A25KO/WT	P27105	STOM	-1.02493	1.5838e-05		SLC25A44KO/WT	Q8NEJ9	NGDN	1.03083	2.25423e-05		SLC25A45KO/WT	Q8TDQ7	GNPDA2	0.778126	6.29985e-06		SLC25A48KO/WT	P14618	PKM	-0.26148	2.12127e-05
SLC25A25KO/WT	P21291	CSRP1	-0.230443	1.58717e-05		SLC25A44KO/WT	O95302	FKBP9	-0.323607	2.25774e-05		SLC25A45KO/WT	Q96EY1	DNAJA3	0.842091	6.31013e-06		SLC25A48KO/WT	F5GWI4;P00813	ADA	-1.09039	2.12321e-05
SLC25A25KO/WT	A0A087WUQ6;P07203	GPX1	-0.328029	1.59004e-05		SLC25A44KO/WT	P46926	GNPDA1	-0.0911826	2.25863e-05		SLC25A45KO/WT	A0A0D9SF54	SPTAN1	-1.19527	6.31615e-06		SLC25A48KO/WT	A0A087WTV6;A0A087WZR9;Q96C36	PYCR2	0.311973	2.12444e-05
SLC25A25KO/WT	Q9NP72	RAB18	0.191537	1.59145e-05		SLC25A44KO/WT	P29373	CRABP2	-0.330238	2.2635e-05		SLC25A45KO/WT	P62487	POLR2G	-0.238639	6.31615e-06		SLC25A48KO/WT	Q7Z5L9	IRF2BP2	0.814057	2.12785e-05
SLC25A25KO/WT	E9PHV5;P28290	ITPRID2	0.642442	1.60751e-05		SLC25A44KO/WT	O94826	TOMM70	0.294332	2.26642e-05		SLC25A45KO/WT	Q15008	PSMD6	-0.426952	6.32206e-06		SLC25A48KO/WT	Q96Q42	ALS2	1.27032	2.13078e-05
SLC25A25KO/WT	P52888	THOP1	-0.267335	1.61461e-05		SLC25A44KO/WT	C9JAX1;Q16595	FXN	0.654541	2.27628e-05		SLC25A45KO/WT	Q14694	USP10	0.461176	6.36431e-06		SLC25A48KO/WT	A0A087WXC5;E7ESZ7;O95299	NDUFA10	-0.53733	2.13405e-05
SLC25A25KO/WT	P31937	HIBADH	-0.375359	1.62536e-05		SLC25A44KO/WT	Q13308	PTK7	-0.486844	2.27716e-05		SLC25A45KO/WT	C9JFE4;Q13098	GPS1	-0.179627	6.40697e-06		SLC25A48KO/WT	A0A5F9UK94;H0Y360;Q01433	AMPD2	0.468568	2.14691e-05
SLC25A25KO/WT	P63241	EIF5A	-0.305603	1.6347e-05		SLC25A44KO/WT	P40616	ARL1	-1.07695	2.28634e-05		SLC25A45KO/WT	Q9NR19	ACSS2	-0.300545	6.48255e-06		SLC25A48KO/WT	Q08257	CRYZ	0.645718	2.16117e-05
SLC25A25KO/WT	P09669	COX6C	-0.899977	1.63807e-05		SLC25A44KO/WT	Q8IY81	FTSJ3	0.62978	2.29307e-05		SLC25A45KO/WT	P55769	SNU13	0.445006	6.49606e-06		SLC25A48KO/WT	Q96I63;Q96TA2	YME1L1	0.528684	2.16191e-05
SLC25A25KO/WT	P13073	COX4I1	-0.2405	1.64474e-05		SLC25A44KO/WT	Q9GZT3	SLIRP	0.317433	2.29766e-05		SLC25A45KO/WT	O96028	NSD2	-0.483696	6.50713e-06		SLC25A48KO/WT	P00505	GOT2	-0.246127	2.17144e-05
SLC25A25KO/WT	P36405	ARL3	0.417486	1.65183e-05		SLC25A44KO/WT	F5GX71;H3BPB8;P34949	MPI	-0.828861	2.33939e-05		SLC25A45KO/WT	C9IYN3;Q8WVV9;V9GYK2	HNRNPLL	0.529176	6.55087e-06		SLC25A48KO/WT	Q13243	SRSF5	-0.601308	2.18286e-05
SLC25A25KO/WT	Q15750	TAB1	0.360296	1.65437e-05		SLC25A44KO/WT	Q8TCA0	LRRC20	-0.756835	2.34847e-05		SLC25A45KO/WT	E7EP35;Q9Y546	LRRC42	-1.00184	6.55087e-06		SLC25A48KO/WT	Q9C0E8	LNPK	-0.303778	2.18574e-05
SLC25A25KO/WT	O75947	ATP5PD	-0.31372	1.65808e-05		SLC25A44KO/WT	D6RAA5;E7EMZ9;E9PBC6;H0Y9C3;O95359;Q4VXL4;Q4VXL8	TACC2	-0.917312	2.3486e-05		SLC25A45KO/WT	A0A2U3U043;J3KSG1;J3QRK1;Q719H9	KCTD1	1.57931	6.69122e-06		SLC25A48KO/WT	Q13561	DCTN2	-0.310667	2.19983e-05
SLC25A25KO/WT	Q32Q12	NME1-NME2	-0.331831	1.66116e-05		SLC25A44KO/WT	E7EW59;F5H433	SALL2	0.907201	2.35059e-05		SLC25A45KO/WT	Q8TF68	ZNF384	1.51329	6.69555e-06		SLC25A48KO/WT	Q6UXN9	WDR82	0.322031	2.20531e-05
SLC25A25KO/WT	M0QZM1	HNRNPM	1.34252	1.68066e-05		SLC25A44KO/WT	P30405	PPIF	0.857177	2.3576e-05		SLC25A45KO/WT	P25685	DNAJB1	-0.0848524	6.75828e-06		SLC25A48KO/WT	Q9H6F5	CCDC86	-0.792679	2.21508e-05
SLC25A25KO/WT	P07900	HSP90AA1	-0.163303	1.68762e-05		SLC25A44KO/WT	P13473	LAMP2	-0.805928	2.35954e-05		SLC25A45KO/WT	Q9UBI1	COMMD3	-5.69249	6.77264e-06		SLC25A48KO/WT	E9PKF6;H7BXH2;Q5H9R7	PPP6R3	-0.602401	2.22627e-05
SLC25A25KO/WT	A0A087WZG4;A0A3B3IPE9;A0A590UK10;M0QZS0;Q6ZSZ5	ARHGEF18	1.30658	1.69458e-05		SLC25A44KO/WT	B7Z5N5;K7EJX0;Q15796	SMAD2	1.50539	2.37288e-05		SLC25A45KO/WT	Q96AG4	LRRC59	0.441149	6.7756e-06		SLC25A48KO/WT	Q9Y6I4	USP3	1.41213	2.23216e-05
SLC25A25KO/WT	Q9NPI6	DCP1A	0.841165	1.69548e-05		SLC25A44KO/WT	P11142	HSPA8	-0.133769	2.37501e-05		SLC25A45KO/WT	P43007	SLC1A4	-0.578907	6.78079e-06		SLC25A48KO/WT	P20042	EIF2S2	0.144394	2.2362e-05
SLC25A25KO/WT	P27797	CALR	0.31935	1.713e-05		SLC25A44KO/WT	Q9BXW9	FANCD2	-0.300448	2.37855e-05		SLC25A45KO/WT	Q93008	USP9X	0.552476	6.83222e-06		SLC25A48KO/WT	P31939	ATIC	0.253464	2.2362e-05
SLC25A25KO/WT	P63010	AP2B1	-0.0906226	1.74906e-05		SLC25A44KO/WT	Q8TB61	SLC35B2	0.478953	2.38671e-05		SLC25A45KO/WT	B5MC89;Q6YHU6	THADA	1.40548	6.85757e-06		SLC25A48KO/WT	A0A0U1RRB6;J3QT38;Q9Y2D4	EXOC6B	-1.56209	2.23816e-05
SLC25A25KO/WT	O75487	GPC4	2.68686	1.7548e-05		SLC25A44KO/WT	P00387	CYB5R3	-0.504393	2.40291e-05		SLC25A45KO/WT	Q9UIQ6	LNPEP	-0.44976	6.86585e-06		SLC25A48KO/WT	P38936	CDKN1A	0.62866	2.23954e-05
SLC25A25KO/WT	Q9NX58	LYAR	-0.723678	1.75986e-05		SLC25A44KO/WT	P49593	PPM1F	0.616363	2.40568e-05		SLC25A45KO/WT	P00846	MT-ATP6	-0.94857	6.90691e-06		SLC25A48KO/WT	O60814;P62807	H2BC12;H2BC4	-0.704093	2.24709e-05
SLC25A25KO/WT	B4DDD6	DBNL	0.998886	1.7609e-05		SLC25A44KO/WT	Q6NXE6	ARMC6	-0.153449	2.41981e-05		SLC25A45KO/WT	Q96HQ2	CDKN2AIPNL	0.910087	6.91264e-06		SLC25A48KO/WT	O00330	PDHX	-0.25529	2.265e-05
SLC25A25KO/WT	Q96F86	EDC3	0.315797	1.76156e-05		SLC25A44KO/WT	O95295	SNAPIN	0.880077	2.42156e-05		SLC25A45KO/WT	Q15424	SAFB	-0.334434	6.91414e-06		SLC25A48KO/WT	E7EPM6;P33121	ACSL1	0.367346	2.26844e-05
SLC25A25KO/WT	Q9NVM6	DNAJC17	-0.488248	1.7631e-05		SLC25A44KO/WT	P15531	NME1	-0.514239	2.42814e-05		SLC25A45KO/WT	Q9UBF2	COPG2	0.669491	6.95657e-06		SLC25A48KO/WT	A6NED7;E9PHY6;Q8TDW0	;LRRC8C;LRRC8C	-0.0279301	2.34637e-05
SLC25A25KO/WT	O43920	NDUFS5	-1.03699	1.78759e-05		SLC25A44KO/WT	O43815	STRN	0.381977	2.43084e-05		SLC25A45KO/WT	P82914	MRPS15	0.230377	6.97091e-06		SLC25A48KO/WT	Q15642	TRIP10	-0.677784	2.34926e-05
SLC25A25KO/WT	Q13547	HDAC1	-0.418313	1.79132e-05		SLC25A44KO/WT	A6NGP5;Q9H910	JPT2	1.74469	2.434e-05		SLC25A45KO/WT	J3QL56;O75880	SCO1	0.56278	6.97307e-06		SLC25A48KO/WT	B4DDF4;B4DUT8;Q99439	CNN2	-0.21703	2.35954e-05
SLC25A25KO/WT	A0A087X0P4;A0A0A0MTI0;F8WA05;H0YKH1;H0YLF5;P40424	PBX1	0.751503	1.79636e-05		SLC25A44KO/WT	P43490	NAMPT	0.333516	2.44134e-05		SLC25A45KO/WT	Q9BXW9	FANCD2	-0.663301	7.0286e-06		SLC25A48KO/WT	Q15404	RSU1	-0.240292	2.3811e-05
SLC25A25KO/WT	Q92542	NCSTN	0.334803	1.81007e-05		SLC25A44KO/WT	A0A0A0MR60;G8JL96;Q13332	PTPRS	-0.34313	2.44152e-05		SLC25A45KO/WT	Q15366	PCBP2	1.10662	7.03419e-06		SLC25A48KO/WT	Q9H1C7	CYSTM1	-1.25693	2.38439e-05
SLC25A25KO/WT	A0A3F2YNY7;P08397	HMBS	-0.273425	1.81764e-05		SLC25A44KO/WT	Q5T8V1;Q8N4J0	CARNMT1	-0.542475	2.44887e-05		SLC25A45KO/WT	P55036	PSMD4	0.675698	7.04492e-06		SLC25A48KO/WT	A0A3B3IUD7;Q14690	PDCD11	0.222337	2.40177e-05
SLC25A25KO/WT	Q9NRP2	CMC2	0.982936	1.82106e-05		SLC25A44KO/WT	Q00059	TFAM	-0.554937	2.4505e-05		SLC25A45KO/WT	A0A2R8YDM2;A0A2R8YE78;C9JMB8;O60313	OPA1	0.312722	7.09148e-06		SLC25A48KO/WT	P84077	ARF1	-0.378453	2.40239e-05
SLC25A25KO/WT	Q86Y39	NDUFA11	-1.05581	1.82406e-05		SLC25A44KO/WT	Q56VL3	OCIAD2	-1.57182	2.45388e-05		SLC25A45KO/WT	P05455	SSB	-0.417218	7.14168e-06		SLC25A48KO/WT	A0A087WZJ6;A0A2R8Y6Y1;A0A2R8Y761;A0A2R8Y7R8;A0A2R8Y883;A0A2R8YCJ4;A0A2R8YCP1;A0A2R8YCX2;A0A2R8YGP2;Q5TBB1	RNASEH2B	-0.230989	2.41408e-05
SLC25A25KO/WT	C9JWG0	UGP2	0.787027	1.8359e-05		SLC25A44KO/WT	Q9BXS6	NUSAP1	0.484459	2.47853e-05		SLC25A45KO/WT	Q9Y6Y0	IVNS1ABP	-0.280449	7.18076e-06		SLC25A48KO/WT	O15400	STX7	-0.407226	2.41892e-05
SLC25A25KO/WT	P21399	ACO1	-0.221092	1.85239e-05		SLC25A44KO/WT	Q9UHN6	CEMIP2	1.02704	2.47854e-05		SLC25A45KO/WT	G5E9Q6	PFN2	-2.44639	7.25904e-06		SLC25A48KO/WT	P07099	EPHX1	0.597285	2.44346e-05
SLC25A25KO/WT	P21281	ATP6V1B2	0.33165	1.85317e-05		SLC25A44KO/WT	Q8TBC4	UBA3	0.185899	2.48092e-05		SLC25A45KO/WT	Q9NUQ2	AGPAT5	2.09735	7.39582e-06		SLC25A48KO/WT	Q6YP21	KYAT3	0.629901	2.44675e-05
SLC25A25KO/WT	Q99523	SORT1	0.72766	1.85731e-05		SLC25A44KO/WT	Q7Z4Q2	HEATR3	1.00178	2.4905e-05		SLC25A45KO/WT	Q9BVA0	KATNB1	0.846508	7.42883e-06		SLC25A48KO/WT	O15381	NVL	0.681897	2.44899e-05
SLC25A25KO/WT	Q9UEW8	STK39	0.751381	1.86519e-05		SLC25A44KO/WT	Q9NYB0	TERF2IP	0.450291	2.50115e-05		SLC25A45KO/WT	P20042	EIF2S2	0.219431	7.47291e-06		SLC25A48KO/WT	Q9UBP6	METTL1	0.859236	2.44899e-05
SLC25A25KO/WT	M0QYZ2;M0R0N4;P53680;X6R390	AP2S1	-0.517063	1.87657e-05		SLC25A44KO/WT	Q96CN7	ISOC1	-0.2546	2.50146e-05		SLC25A45KO/WT	A0A0C4DG40;E7ENN3;Q8NF91	SYNE1	-0.366477	7.48128e-06		SLC25A48KO/WT	Q9NVN8	GNL3L	-0.729074	2.46485e-05
SLC25A25KO/WT	Q9Y333	LSM2	-0.340676	1.87748e-05		SLC25A44KO/WT	C9JA28;Q9UNL2	SSR3	0.752658	2.53608e-05		SLC25A45KO/WT	Q9NXA8	SIRT5	-0.370968	7.49227e-06		SLC25A48KO/WT	G3V2H7;Q86SZ2	TRAPPC6B	-1.46469	2.47644e-05
SLC25A25KO/WT	Q9UK76	JPT1	1.32684	1.88389e-05		SLC25A44KO/WT	Q9H8V3	ECT2	1.6948	2.53608e-05		SLC25A45KO/WT	Q14669	TRIP12	0.627403	7.50211e-06		SLC25A48KO/WT	B0QZ18;F2Z2V0;Q99829	CPNE1	-0.768302	2.48718e-05
SLC25A25KO/WT	A0A286YFF7;A0A2C9F2P4;P50897	PPT1	-0.296878	1.89171e-05		SLC25A44KO/WT	Q9Y266	NUDC	-0.229191	2.55077e-05		SLC25A45KO/WT	Q5BKZ1	ZNF326	-1.38339	7.5122e-06		SLC25A48KO/WT	Q15029	EFTUD2	0.162812	2.48944e-05
SLC25A25KO/WT	Q8N1G4	LRRC47	-0.674198	1.89303e-05		SLC25A44KO/WT	E9PGT1;Q15631	TSN	-0.421916	2.61045e-05		SLC25A45KO/WT	Q09666	AHNAK	-0.938671	7.5182e-06		SLC25A48KO/WT	Q3ZCQ8	TIMM50	0.453969	2.49169e-05
SLC25A25KO/WT	O75717	WDHD1	-0.448981	1.89471e-05		SLC25A44KO/WT	O75368	SH3BGRL	-0.430167	2.61525e-05		SLC25A45KO/WT	P05204	HMGN2	2.59421	7.53551e-06		SLC25A48KO/WT	A0A087WUB9;Q8WYA6	CTNNBL1	-0.545655	2.49556e-05
SLC25A25KO/WT	O43396	TXNL1	-0.233398	1.8981e-05		SLC25A44KO/WT	O60831	PRAF2	0.198151	2.63318e-05		SLC25A45KO/WT	C9JQV0;Q9BRJ6	C7orf50	0.60133	7.58218e-06		SLC25A48KO/WT	Q96HS1	PGAM5	0.406193	2.50753e-05
SLC25A25KO/WT	O75396	SEC22B	0.384247	1.9112e-05		SLC25A44KO/WT	A0A0G2JNW7;Q9Y666	SLC12A7	0.510133	2.6456e-05		SLC25A45KO/WT	Q9UGP8	SEC63	-1.08894	7.62045e-06		SLC25A48KO/WT	P60763	RAC3	1.09217	2.51753e-05
SLC25A25KO/WT	O95352	ATG7	-0.606353	1.91639e-05		SLC25A44KO/WT	Q13185	CBX3	-0.18113	2.65293e-05		SLC25A45KO/WT	O75348	ATP6V1G1	1.93379	7.64243e-06		SLC25A48KO/WT	Q9UBS8	RNF14	-0.105306	2.5184e-05
SLC25A25KO/WT	P54760;Q96L35	EPHB4	0.779787	1.93645e-05		SLC25A44KO/WT	Q96S59	RANBP9	0.462753	2.66842e-05		SLC25A45KO/WT	Q09028	RBBP4	-0.426101	7.7213e-06		SLC25A48KO/WT	Q8TE77	SSH3	-0.996878	2.52057e-05
SLC25A25KO/WT	Q15046	KARS1	-0.226746	1.94991e-05		SLC25A44KO/WT	E7ESL0;J3KQY1;Q9NWU5	MRPL22	0.327941	2.67765e-05		SLC25A45KO/WT	O60506	SYNCRIP	-0.178855	7.72512e-06		SLC25A48KO/WT	O14828	SCAMP3	0.457677	2.52064e-05
SLC25A25KO/WT	Q9BUR4	WRAP53	-0.321534	1.94991e-05		SLC25A44KO/WT	P63313	TMSB10	3.39647	2.7011e-05		SLC25A45KO/WT	D6RBJ9;P32321	DCTD	1.35979	7.73075e-06		SLC25A48KO/WT	A0A087WZ62;Q9H6U8	;ALG9	1.03245	2.52266e-05
SLC25A25KO/WT	Q02127	DHODH	-0.480298	2.00284e-05		SLC25A44KO/WT	Q8N6M0	OTUD6B	1.67337	2.70211e-05		SLC25A45KO/WT	P49411	TUFM	0.246153	7.73427e-06		SLC25A48KO/WT	P0C0S8;Q96KK5;Q99878;Q9BTM1	H2AC11;HIST1H2AH;H2AC14;H2AFJ	0.749042	2.52542e-05
SLC25A25KO/WT	Q13813	SPTAN1	-0.263887	2.02846e-05		SLC25A44KO/WT	P17980	PSMC3	0.346995	2.70347e-05		SLC25A45KO/WT	P00374	DHFR	0.613833	7.73612e-06		SLC25A48KO/WT	H3BT22;Q9Y5N6	ORC6	0.685465	2.55077e-05
SLC25A25KO/WT	A0A3B3ISK7;A0A3B3IT01;Q6PI48	DARS2	-0.385807	2.03608e-05		SLC25A44KO/WT	O14964	HGS	0.364694	2.71542e-05		SLC25A45KO/WT	P50583	NUDT2	-0.577396	7.77408e-06		SLC25A48KO/WT	Q16822	PCK2	0.244718	2.55865e-05
SLC25A25KO/WT	Q7RTV0	PHF5A	-0.275568	2.04546e-05		SLC25A44KO/WT	Q15118	PDK1	1.69399	2.73001e-05		SLC25A45KO/WT	J3KTG4;Q8N0Z8	PUSL1	0.367162	7.83457e-06		SLC25A48KO/WT	A0A0D9SF60;Q99569	PKP4	-1.23814	2.56266e-05
SLC25A25KO/WT	Q5JVZ5;Q96JJ3	ELMO2	0.353903	2.05019e-05		SLC25A44KO/WT	H7C155;P04049	RAF1	0.362762	2.73512e-05		SLC25A45KO/WT	P50748	KNTC1	-0.221554	7.86038e-06		SLC25A48KO/WT	P53794	SLC5A3	-1.32228	2.57224e-05
SLC25A25KO/WT	Q9UMS0	NFU1	-0.561203	2.06673e-05		SLC25A44KO/WT	A0A0A0MRN5;Q9NZT2	OGFR	1.51337	2.74159e-05		SLC25A45KO/WT	P62942	FKBP1A	0.364485	7.95383e-06		SLC25A48KO/WT	O60869	EDF1	0.389983	2.58892e-05
SLC25A25KO/WT	Q6P587	FAHD1	-0.206501	2.07714e-05		SLC25A44KO/WT	Q14C86	GAPVD1	0.376064	2.74193e-05		SLC25A45KO/WT	G3V251;G3V3K6;G3V5X6	HNRNPC	-1.75082	8.04523e-06		SLC25A48KO/WT	H0YBS0;P16157	ANK1	1.22111	2.59926e-05
SLC25A25KO/WT	A0A286YF37;Q9UK22	FBXO2	-1.8742	2.07888e-05		SLC25A44KO/WT	Q8N766	EMC1	0.294322	2.74443e-05		SLC25A45KO/WT	C9J2P0;P51965	UBE2E1	0.43593	8.06208e-06		SLC25A48KO/WT	P78356	PIP4K2B	-0.549547	2.6038e-05
SLC25A25KO/WT	Q5R3I4	TTC38	-0.483962	2.10304e-05		SLC25A44KO/WT	O14672	ADAM10	-0.184573	2.77541e-05		SLC25A45KO/WT	Q8WUD1	RAB2B	1.73017	8.11219e-06		SLC25A48KO/WT	Q9Y2A7	NCKAP1	-0.282331	2.61525e-05
SLC25A25KO/WT	P49840	GSK3A	0.572884	2.1166e-05		SLC25A44KO/WT	A0A1W2PQS6	RPS10-NUDT3	0.467159	2.77829e-05		SLC25A45KO/WT	J3KN36;P69849;Q5JPE7	NOMO3;NOMO3;NOMO2	0.948589	8.1427e-06		SLC25A48KO/WT	Q14432	PDE3A	-1.65602	2.62218e-05
SLC25A25KO/WT	P05413;S4R371	FABP3	-1.46543	2.13939e-05		SLC25A44KO/WT	H0YBS1;H0YC12;J3KNV5;Q75QN2	INTS8	0.641718	2.7811e-05		SLC25A45KO/WT	Q16543	CDC37	0.274873	8.16193e-06		SLC25A48KO/WT	Q9Y696	CLIC4	-0.369952	2.64601e-05
SLC25A25KO/WT	Q9Y2S7	POLDIP2	-0.226223	2.15778e-05		SLC25A44KO/WT	H0YB09;H0YB62;Q7Z3D6	DGLUCY	-2.51135	2.79584e-05		SLC25A45KO/WT	A0A3B3ITN8;Q8NFJ5	GPRC5A	0.975415	8.20998e-06		SLC25A48KO/WT	Q9NPF4	OSGEP	0.505253	2.65782e-05
SLC25A25KO/WT	O14530	TXNDC9	-0.269787	2.21025e-05		SLC25A44KO/WT	Q07812	BAX	-0.389841	2.80668e-05		SLC25A45KO/WT	O75607	NPM3	0.896054	8.32641e-06		SLC25A48KO/WT	Q9NPD3	EXOSC4	0.425084	2.66414e-05
SLC25A25KO/WT	Q13643	FHL3	0.120007	2.22198e-05		SLC25A44KO/WT	Q96F86	EDC3	0.987785	2.80699e-05		SLC25A45KO/WT	P35914	HMGCL	-0.513846	8.35001e-06		SLC25A48KO/WT	Q8IVD9	NUDCD3	-0.962984	2.67765e-05
SLC25A25KO/WT	Q8NBN7	RDH13	0.899825	2.2231e-05		SLC25A44KO/WT	Q6ZRP7	QSOX2	1.84195	2.80818e-05		SLC25A45KO/WT	F5GXX5;P61803	DAD1	-0.127207	8.38716e-06		SLC25A48KO/WT	Q92538	GBF1	-0.13377	2.68909e-05
SLC25A25KO/WT	Q9Y696	CLIC4	0.238354	2.22528e-05		SLC25A44KO/WT	P49354	FNTA	-0.871755	2.83314e-05		SLC25A45KO/WT	Q49A26	GLYR1	-0.306814	8.46451e-06		SLC25A48KO/WT	Q9UEU0	VTI1B	-0.690153	2.68976e-05
SLC25A25KO/WT	Q5TEC6	H3-2	-0.531828	2.24892e-05		SLC25A44KO/WT	P61587	RND3	0.7774	2.84436e-05		SLC25A45KO/WT	P56381;Q5VTU8	ATP5F1E;ATP5F1EP2	0.687553	8.47302e-06		SLC25A48KO/WT	Q9BXS6	NUSAP1	-0.499292	2.69134e-05
SLC25A25KO/WT	Q96PU8	QKI	0.650258	2.28107e-05		SLC25A44KO/WT	P27105	STOM	-1.38548	2.86025e-05		SLC25A45KO/WT	Q71U36	TUBA1A	-0.658569	8.47704e-06		SLC25A48KO/WT	P51911	CNN1	-0.542298	2.69932e-05
SLC25A25KO/WT	Q8NC51	SERBP1	0.369528	2.28154e-05		SLC25A44KO/WT	Q5T6F2	UBAP2	1.41795	2.8912e-05		SLC25A45KO/WT	E7EPK1;E7ES33;Q16181	SEPTIN7	-0.234386	8.49584e-06		SLC25A48KO/WT	Q8N0Z6	TTC5	0.257475	2.73013e-05
SLC25A25KO/WT	P63244	RACK1	-0.0740841	2.28372e-05		SLC25A44KO/WT	Q5TDH0	DDI2	1.21661	2.89216e-05		SLC25A45KO/WT	Q9UJU6	DBNL	-0.31659	8.52823e-06		SLC25A48KO/WT	O75391	SPAG7	-0.434506	2.73764e-05
SLC25A25KO/WT	Q15637	SF1	0.71014	2.29175e-05		SLC25A44KO/WT	P00846	MT-ATP6	-0.823235	2.90606e-05		SLC25A45KO/WT	Q9UBC2	EPS15L1	0.324096	8.55191e-06		SLC25A48KO/WT	L0R819	ASDURF	-1.02397	2.76743e-05
SLC25A25KO/WT	Q9H0U6	MRPL18	-0.356571	2.31564e-05		SLC25A44KO/WT	Q8WXX5	DNAJC9	-0.447735	2.90831e-05		SLC25A45KO/WT	P49366	DHPS	0.485621	8.55293e-06		SLC25A48KO/WT	Q9GZU8	PSME3IP1	-1.21808	2.78429e-05
SLC25A25KO/WT	G5E975;Q12824	SMARCB1	0.480487	2.32094e-05		SLC25A44KO/WT	Q8TBM8	DNAJB14	0.838579	2.91279e-05		SLC25A45KO/WT	A0A024RA52;P25787	PSMA2	-0.600613	8.55886e-06		SLC25A48KO/WT	E5RGS9;Q9NRG0	CHRAC1	0.665736	2.79395e-05
SLC25A25KO/WT	P19022	CDH2	1.34183	2.3214e-05		SLC25A44KO/WT	P12235	SLC25A4	-0.34835	2.93511e-05		SLC25A45KO/WT	Q9Y333	LSM2	-0.388478	8.58864e-06		SLC25A48KO/WT	Q9H6E4	CCDC134	0.417972	2.79424e-05
SLC25A25KO/WT	P53355	DAPK1	-0.470257	2.34368e-05		SLC25A44KO/WT	J3QLN8;Q96GD4	AURKB	-0.356882	2.94326e-05		SLC25A45KO/WT	A0A494C0V2	PTPRZ1	1.04204	8.61886e-06		SLC25A48KO/WT	A0A494BZT8;Q9Y6A5	TACC3	-0.63964	2.79629e-05
SLC25A25KO/WT	P48960	CD97	-0.315126	2.36142e-05		SLC25A44KO/WT	P00167	CYB5A	-0.639746	2.94826e-05		SLC25A45KO/WT	Q9UH62	ARMCX3	0.516725	8.62845e-06		SLC25A48KO/WT	A0A087WTI3;A0A087WXF6;F5GXJ1;F5H5N1;O75251	NDUFS7	-0.442391	2.81301e-05
SLC25A25KO/WT	P52209	PGD	-0.185587	2.38186e-05		SLC25A44KO/WT	P49257	LMAN1	-0.09679	2.96068e-05		SLC25A45KO/WT	O00411	POLRMT	0.87509	8.67809e-06		SLC25A48KO/WT	A0A087X0L7;J3KNA0;Q15070	OXA1L	-0.67411	2.82578e-05
SLC25A25KO/WT	Q5UIP0	RIF1	0.38615	2.40568e-05		SLC25A44KO/WT	O96000	NDUFB10	-0.667234	2.96277e-05		SLC25A45KO/WT	Q8IWZ8	SUGP1	0.230011	8.68525e-06		SLC25A48KO/WT	P60981	DSTN	0.335739	2.83424e-05
SLC25A25KO/WT	O00116	AGPS	0.15776	2.4409e-05		SLC25A44KO/WT	B0QYK0;Q01844	EWSR1	0.451159	2.98893e-05		SLC25A45KO/WT	Q712K3	UBE2R2	-0.3626	8.71266e-06		SLC25A48KO/WT	P50583	NUDT2	-0.679048	2.83624e-05
SLC25A25KO/WT	O95163	ELP1	-0.437798	2.44514e-05		SLC25A44KO/WT	P12532	CKMT1A	-0.828236	3.02299e-05		SLC25A45KO/WT	B5MC35;B5MCA1;B5MD16;Q96G28	CFAP36	1.12811	8.80041e-06		SLC25A48KO/WT	J3QQY2;Q9UM00	TMCO1	0.767788	2.83641e-05
SLC25A25KO/WT	B5MCK8;P19440;P36268	GGT2;GGT1;GGT2	-1.08012	2.45675e-05		SLC25A44KO/WT	P54652	HSPA2	-0.439684	3.03053e-05		SLC25A45KO/WT	F6TLX2	GLOD4	0.448895	8.8133e-06		SLC25A48KO/WT	P33993	MCM7	-0.244474	2.85198e-05
SLC25A25KO/WT	P53597	SUCLG1	-0.531128	2.49169e-05		SLC25A44KO/WT	O75896	TUSC2	0.748661	3.03524e-05		SLC25A45KO/WT	E7EPN9;Q9Y520	PRRC2C	0.697202	8.84124e-06		SLC25A48KO/WT	C9JFE4;Q13098	GPS1	-0.142288	2.86708e-05
SLC25A25KO/WT	Q9NUD5	ZCCHC3	0.290145	2.51445e-05		SLC25A44KO/WT	Q9P1Y5	CAMSAP3	0.170119	3.04855e-05		SLC25A45KO/WT	P20618	PSMB1	0.499801	8.86408e-06		SLC25A48KO/WT	P49770	EIF2B2	0.413149	2.871e-05
SLC25A25KO/WT	Q96EY7	PTCD3	-0.14941	2.57037e-05		SLC25A44KO/WT	O00400	SLC33A1	0.855325	3.08313e-05		SLC25A45KO/WT	Q92820	GGH	-1.34164	8.87256e-06		SLC25A48KO/WT	A0A087X1K9	LYPLA1	0.334485	2.87833e-05
SLC25A25KO/WT	E9PMR4;K4DIA7;P48509	CD151	1.39549	2.57489e-05		SLC25A44KO/WT	Q8NEU8	APPL2	0.732952	3.08646e-05		SLC25A45KO/WT	Q8IWT6	LRRC8A	0.845894	8.88463e-06		SLC25A48KO/WT	Q96FJ2	DYNLL2	0.722731	2.8912e-05
SLC25A25KO/WT	O14744	PRMT5	-0.460648	2.57879e-05		SLC25A44KO/WT	I3L4S6;Q5MNZ6	WDR45B	-2.15163	3.08855e-05		SLC25A45KO/WT	A0A3B3ITT5;P47914	RPL29	2.57932	8.88538e-06		SLC25A48KO/WT	Q10567	AP1B1	0.209043	2.907e-05
SLC25A25KO/WT	Q8N556	AFAP1	0.256248	2.58931e-05		SLC25A44KO/WT	H0Y704;O15231	ZNF185	0.708754	3.08895e-05		SLC25A45KO/WT	Q92797	SYMPK	-0.153942	8.88573e-06		SLC25A48KO/WT	P13807	GYS1	-0.501767	2.90965e-05
SLC25A25KO/WT	Q9Y6X8	ZHX2	0.887266	2.60317e-05		SLC25A44KO/WT	E9PJ81;Q04323	UBXN1	0.822115	3.12514e-05		SLC25A45KO/WT	Q9Y2Q3	GSTK1	-0.295064	8.90237e-06		SLC25A48KO/WT	H3BRF9;Q96K21	ZFYVE19	0.53023	2.91061e-05
SLC25A25KO/WT	Q96E11	MRRF	-0.425092	2.60463e-05		SLC25A44KO/WT	P30044	PRDX5	-0.0828033	3.1363e-05		SLC25A45KO/WT	Q5JTZ9	AARS2	-0.144764	8.92491e-06		SLC25A48KO/WT	A0A0X1KG75;A0A590PXD8;Q53SF7	COBLL1	-1.60112	2.91064e-05
SLC25A25KO/WT	P48735	IDH2	0.381029	2.60977e-05		SLC25A44KO/WT	Q9Y2Z4	YARS2	0.428378	3.1363e-05		SLC25A45KO/WT	Q99575	POP1	0.620057	8.93425e-06		SLC25A48KO/WT	P49327	FASN	-0.114959	2.91258e-05
SLC25A25KO/WT	Q9NPF0	CD320	1.33791	2.61713e-05		SLC25A44KO/WT	P35268	RPL22	0.440722	3.14154e-05		SLC25A45KO/WT	P36957	DLST	0.414992	8.93447e-06		SLC25A48KO/WT	E9PP94;Q9Y6J9	TAF6L	-1.05085	2.91998e-05
SLC25A25KO/WT	A0A2R8Y4P4;A0A2R8Y7S2;A0A2R8YGG3;P51532;Q9HBD4	SMARCA4	0.475976	2.63318e-05		SLC25A44KO/WT	Q96T76	MMS19	-0.243462	3.14154e-05		SLC25A45KO/WT	P85037	FOXK1	-1.69801	8.95852e-06		SLC25A48KO/WT	Q15118	PDK1	1.28856	2.94017e-05
SLC25A25KO/WT	P13640	MT1G	-0.73096	2.64325e-05		SLC25A44KO/WT	E9PH64;Q9Y6M9	NDUFB9	0.460726	3.14604e-05		SLC25A45KO/WT	O75531	BANF1	0.375517	8.96144e-06		SLC25A48KO/WT	Q9Y277	VDAC3	0.285085	2.94933e-05
SLC25A25KO/WT	P56377	AP1S2	0.6892	2.64766e-05		SLC25A44KO/WT	Q13885	TUBB2A	-0.314986	3.18544e-05		SLC25A45KO/WT	P51572	BCAP31	1.01367	9.01543e-06		SLC25A48KO/WT	Q8TDD1	DDX54	-0.259864	2.95006e-05
SLC25A25KO/WT	H0YL72;P50213	IDH3A	-0.250002	2.65706e-05		SLC25A44KO/WT	F6Y5H0;P29558	RBMS1	0.420131	3.19984e-05		SLC25A45KO/WT	Q9H089	LSG1	0.276851	9.05795e-06		SLC25A48KO/WT	Q9NZD8	SPG21	-0.151622	2.95941e-05
SLC25A25KO/WT	Q9H2W6	MRPL46	-0.581277	2.66844e-05		SLC25A44KO/WT	P19174	PLCG1	0.333235	3.21085e-05		SLC25A45KO/WT	Q9Y3D8	AK6	0.749501	9.09275e-06		SLC25A48KO/WT	Q8N4Q1	CHCHD4	-0.789303	2.98273e-05
SLC25A25KO/WT	J3KR97;Q9BTW9	TBCD	-0.127984	2.69021e-05		SLC25A44KO/WT	A0A024RCQ8;A0A0G2JH76;A0A0G2JHB6;A0A0G2JIU6;A0A0G2JK02;A0A0G2JKR3;A0A0G2JLA3;A0A0G2JLK6;A0A0G2JLL3;A0A140T8X7;A0A140T9Y1;G8JLL2;Q9UMR5	PPT2;PPT2;PPT2;PPT2;PPT2;PPT2;;PPT2;;PPT2;PPT2;PPT2;PPT2	0.556413	3.22677e-05		SLC25A45KO/WT	J3KTN6;J3QLV8;J3QRB9;Q9Y5W9	SNX11	1.12164	9.11233e-06		SLC25A48KO/WT	P62851	RPS25	0.287471	2.98467e-05
SLC25A25KO/WT	Q5VWC4	PSMD4	0.149201	2.71705e-05		SLC25A44KO/WT	Q8NI27	THOC2	-0.284697	3.25197e-05		SLC25A45KO/WT	O15212	PFDN6	0.647541	9.16183e-06		SLC25A48KO/WT	P62979	RPS27A	0.60336	2.99886e-05
SLC25A25KO/WT	Q8NFV4	ABHD11	-1.24884	2.71996e-05		SLC25A44KO/WT	Q8WVX9	FAR1	-0.419824	3.30919e-05		SLC25A45KO/WT	Q8TBQ9	TMEM167A	-0.463952	9.16183e-06		SLC25A48KO/WT	B7Z5N5;K7EJX0;Q15796	SMAD2	0.633462	3.01043e-05
SLC25A25KO/WT	P08572	COL4A2	-0.77166	2.73505e-05		SLC25A44KO/WT	J3QQ67;Q07020	RPL18	0.239927	3.33772e-05		SLC25A45KO/WT	Q7RTV0	PHF5A	0.473008	9.17773e-06		SLC25A48KO/WT	Q7L5D6	GET4	0.484214	3.02347e-05
SLC25A25KO/WT	O00629	KPNA4	0.395036	2.75573e-05		SLC25A44KO/WT	F5GX19;F5H3Y3;F5H479;H0YFI1;Q6IAA8	LAMTOR1	0.766492	3.34892e-05		SLC25A45KO/WT	Q8IZL8	PELP1	0.319608	9.33942e-06		SLC25A48KO/WT	A0A087X2D8;O60271	SPAG9	-0.394031	3.04002e-05
SLC25A25KO/WT	P20618	PSMB1	-0.370308	2.78173e-05		SLC25A44KO/WT	Q9BR61	ACBD6	1.32986	3.34911e-05		SLC25A45KO/WT	Q9UKM9	RALY	0.603754	9.35733e-06		SLC25A48KO/WT	Q12841	FSTL1	-0.736818	3.07062e-05
SLC25A25KO/WT	Q96HN2	AHCYL2	0.151447	2.79304e-05		SLC25A44KO/WT	Q9H307	PNN	0.625924	3.34973e-05		SLC25A45KO/WT	P42696	RBM34	-0.373538	9.51848e-06		SLC25A48KO/WT	J3QRU1;P07947	YES1	-0.145771	3.0814e-05
SLC25A25KO/WT	A0A087WZJ6;A0A2R8Y6Y1;A0A2R8Y761;A0A2R8Y7R8;A0A2R8Y883;A0A2R8YCJ4;A0A2R8YCP1;A0A2R8YCX2;A0A2R8YGP2;Q5TBB1	RNASEH2B	0.490477	2.79395e-05		SLC25A44KO/WT	A0A5H1ZRP4;Q8WX92	NELFB	-0.342939	3.35085e-05		SLC25A45KO/WT	Q86V21	AACS	-0.0863089	9.63519e-06		SLC25A48KO/WT	P12532	CKMT1A	-0.733488	3.1106e-05
SLC25A25KO/WT	P00374	DHFR	0.200408	2.79584e-05		SLC25A44KO/WT	P35610	SOAT1	1.1021	3.35236e-05		SLC25A45KO/WT	Q9NUU7	DDX19A	0.531233	9.64139e-06		SLC25A48KO/WT	Q08170	SRSF4	-0.636659	3.15831e-05
SLC25A25KO/WT	Q8N201	INTS1	-0.378801	2.81215e-05		SLC25A44KO/WT	Q9UN86	G3BP2	0.318337	3.35622e-05		SLC25A45KO/WT	Q99653	CHP1	-0.150075	9.71303e-06		SLC25A48KO/WT	Q12996	CSTF3	0.425927	3.17533e-05
SLC25A25KO/WT	P14854	COX6B1	-0.429694	2.82023e-05		SLC25A44KO/WT	P62995	TRA2B	-0.41734	3.37155e-05		SLC25A45KO/WT	O43592	XPOT	-0.351738	9.72085e-06		SLC25A48KO/WT	Q9Y291	MRPS33	0.468415	3.17959e-05
SLC25A25KO/WT	P51580	TPMT	-0.352353	2.84888e-05		SLC25A44KO/WT	Q15599	SLC9A3R2	-0.721628	3.37307e-05		SLC25A45KO/WT	Q9Y3I1	FBXO7	-0.548552	9.84442e-06		SLC25A48KO/WT	O75934	BCAS2	-0.189598	3.1878e-05
SLC25A25KO/WT	A2A3R5	RPS6	0.293617	2.87231e-05		SLC25A44KO/WT	P12955	PEPD	-0.402876	3.3948e-05		SLC25A45KO/WT	F5GX19;F5H3Y3;F5H479;H0YFI1;Q6IAA8	LAMTOR1	0.631008	9.86833e-06		SLC25A48KO/WT	P37108	SRP14	-0.372735	3.18929e-05
SLC25A25KO/WT	P36542	ATP5F1C	-0.238399	2.88912e-05		SLC25A44KO/WT	Q9UNY4	TTF2	-0.383676	3.40615e-05		SLC25A45KO/WT	E9PNL0;E9PP40;E9PRP5;Q15048	LRRC14	-1.89394	9.90595e-06		SLC25A48KO/WT	P09874	PARP1	-0.166288	3.19345e-05
SLC25A25KO/WT	P11137	MAP2	0.85691	2.89501e-05		SLC25A44KO/WT	Q6DKI1	RPL7L1	-0.473453	3.42278e-05		SLC25A45KO/WT	O95376	ARIH2	0.489576	9.92647e-06		SLC25A48KO/WT	Q9HA64	FN3KRP	-0.83913	3.20634e-05
SLC25A25KO/WT	A0A3B3IRL5;C9J381;P20839	IMPDH1	-0.509091	2.9106e-05		SLC25A44KO/WT	Q5TEC6	H3-2	0.456513	3.45945e-05		SLC25A45KO/WT	P40227	CCT6A	0.558537	9.94058e-06		SLC25A48KO/WT	F6Y5H0;P29558	RBMS1	0.36167	3.22271e-05
SLC25A25KO/WT	P49916	LIG3	-0.115194	2.92511e-05		SLC25A44KO/WT	P36894	BMPR1A	0.228778	3.46384e-05		SLC25A45KO/WT	Q13263	TRIM28	-0.16017	1.00156e-05		SLC25A48KO/WT	H0YNK8;Q5J8M3	EMC4	0.588354	3.232e-05
SLC25A25KO/WT	Q9NYP9	MIS18A	-0.552436	2.92564e-05		SLC25A44KO/WT	Q13501	SQSTM1	1.24029	3.46469e-05		SLC25A45KO/WT	Q99543	DNAJC2	0.867589	1.00869e-05		SLC25A48KO/WT	Q01650	SLC7A5	0.819754	3.23919e-05
SLC25A25KO/WT	Q15118	PDK1	0.859517	2.9511e-05		SLC25A44KO/WT	P30153	PPP2R1A	0.266937	3.48772e-05		SLC25A45KO/WT	Q9NZL9	MAT2B	-0.238948	1.01438e-05		SLC25A48KO/WT	Q7L576	CYFIP1	-0.129395	3.23919e-05
SLC25A25KO/WT	O00487	PSMD14	-0.157537	2.96295e-05		SLC25A44KO/WT	P49916	LIG3	-0.190621	3.51589e-05		SLC25A45KO/WT	A0A087X1Z3;Q9UL46	PSME2	-0.193215	1.01852e-05		SLC25A48KO/WT	Q9P1U1	ACTR3B	-0.140685	3.24013e-05
SLC25A25KO/WT	Q05D32	CTDSPL2	0.586471	2.96717e-05		SLC25A44KO/WT	Q16739	UGCG	1.21031	3.51713e-05		SLC25A45KO/WT	F5GYK2;Q9NRL3	STRN4	0.488395	1.02072e-05		SLC25A48KO/WT	Q9UHN6	CEMIP2	0.597508	3.24939e-05
SLC25A25KO/WT	P15927	RPA2	-0.158264	2.98044e-05		SLC25A44KO/WT	B5ME97;E7EW69;E7EX04;Q9P0V9	SEPTIN10	-0.222662	3.5235e-05		SLC25A45KO/WT	P11234	RALB	-0.893639	1.02181e-05		SLC25A48KO/WT	P0DPB5	POLR1D	-1.96955	3.28128e-05
SLC25A25KO/WT	Q5VW32	BROX	-0.410282	2.98102e-05		SLC25A44KO/WT	I3L2C7;P57678	GEMIN4	-0.464093	3.59108e-05		SLC25A45KO/WT	P27449	ATP6V0C	2.95976	1.02282e-05		SLC25A48KO/WT	Q99523	SORT1	-0.501415	3.29369e-05
SLC25A25KO/WT	Q99661	KIF2C	-0.322242	3.01743e-05		SLC25A44KO/WT	Q96PU8	QKI	1.08787	3.59775e-05		SLC25A45KO/WT	Q96Q11	TRNT1	-0.403542	1.02402e-05		SLC25A48KO/WT	O76031	CLPX	-0.434998	3.33613e-05
SLC25A25KO/WT	Q9BSJ2	TUBGCP2	-0.223642	3.0232e-05		SLC25A44KO/WT	Q9P0I2	EMC3	0.608939	3.61661e-05		SLC25A45KO/WT	Q8N4V1	MMGT1	1.32463	1.03007e-05		SLC25A48KO/WT	P31942	HNRNPH3	-0.499551	3.34702e-05
SLC25A25KO/WT	Q92623	TTC9	1.73534	3.02587e-05		SLC25A44KO/WT	P10599	TXN	-1.39484	3.65096e-05		SLC25A45KO/WT	Q9Y5S2	CDC42BPB	-0.652719	1.03647e-05		SLC25A48KO/WT	Q8ND56	LSM14A	-0.28639	3.34973e-05
SLC25A25KO/WT	F6S8M0;H7C3P4;P15586	GNS	-0.363531	3.03163e-05		SLC25A44KO/WT	A0A1W2PR17;F2Z2I2;Q16875;Q5VX20;Q5W015	PFKFB3	1.66144	3.665e-05		SLC25A45KO/WT	P78310	CXADR	0.573043	1.0366e-05		SLC25A48KO/WT	A6NHR9	SMCHD1	-0.131781	3.37604e-05
SLC25A25KO/WT	Q9NRF8	CTPS2	0.276558	3.04002e-05		SLC25A44KO/WT	O15460	P4HA2	0.683515	3.6713e-05		SLC25A45KO/WT	A0A3F2YNY7;P08397	HMBS	0.474564	1.03855e-05		SLC25A48KO/WT	Q99735	MGST2	0.595193	3.39453e-05
SLC25A25KO/WT	O76031	CLPX	-0.465617	3.05864e-05		SLC25A44KO/WT	Q5T6H7;Q9NQW7	XPNPEP1	0.364517	3.69114e-05		SLC25A45KO/WT	H0Y8X4;O43598	DNPH1	0.609225	1.03906e-05		SLC25A48KO/WT	I3L295;J3KT75;J3QRD5;J3QS48;J3QW43;O75352	MPDU1	0.678472	3.4007e-05
SLC25A25KO/WT	Q8WUQ7	CACTIN	0.102151	3.06224e-05		SLC25A44KO/WT	O00461	GOLIM4	0.332039	3.69449e-05		SLC25A45KO/WT	Q13435	SF3B2	0.402933	1.04072e-05		SLC25A48KO/WT	P26599	PTBP1	0.385167	3.42886e-05
SLC25A25KO/WT	Q86XN8;S4R446	MEX3D	0.309318	3.07672e-05		SLC25A44KO/WT	E7ER77;Q7Z2K6	ERMP1	-0.559705	3.70133e-05		SLC25A45KO/WT	O60763	USO1	0.315812	1.04184e-05		SLC25A48KO/WT	Q96S66	CLCC1	0.415288	3.46699e-05
SLC25A25KO/WT	Q99961	SH3GL1	0.647325	3.0844e-05		SLC25A44KO/WT	Q9H269	VPS16	0.617645	3.75371e-05		SLC25A45KO/WT	A0A2R8YDE6;Q9UBN7	HDAC6	1.24303	1.04186e-05		SLC25A48KO/WT	Q8WUY8	NAT14	1.66756	3.52981e-05
SLC25A25KO/WT	P60709	ACTB	0.269324	3.0848e-05		SLC25A44KO/WT	G3XAI2;P07942	LAMB1	-0.357204	3.7604e-05		SLC25A45KO/WT	A0A286YFF7;A0A2C9F2P4;P50897	PPT1	0.410322	1.04281e-05		SLC25A48KO/WT	A0A2R8Y5P7;A0A2R8Y6I1;P49590	HARS2	0.641204	3.53015e-05
SLC25A25KO/WT	O00592	PODXL	-2.44577	3.08646e-05		SLC25A44KO/WT	Q9UJU6	DBNL	0.593696	3.81128e-05		SLC25A45KO/WT	P12956	XRCC6	-0.228454	1.04296e-05		SLC25A48KO/WT	B3KS98;O15372	EIF3H	-0.303866	3.60188e-05
SLC25A25KO/WT	Q9BST9	RTKN	-1.05775	3.09113e-05		SLC25A44KO/WT	Q8NEZ2	VPS37A	0.811104	3.81486e-05		SLC25A45KO/WT	F6Y5H0;P29558	RBMS1	0.592468	1.04702e-05		SLC25A48KO/WT	P68104	EEF1A1	0.334601	3.60336e-05
SLC25A25KO/WT	Q9Y2A7	NCKAP1	0.291101	3.14735e-05		SLC25A44KO/WT	Q13404	UBE2V1	0.607922	3.82324e-05		SLC25A45KO/WT	A0A2R8Y5A6;A0A2R8Y7E6;A0A2R8Y7P6;A0A2R8YDM9;A0A5F9ZHH4;A0A5F9ZHW5;A0A5F9ZHX3;A0A5F9ZI57;F8VQP2;H0YH87;Q99700;V9GY86	ATXN2	0.404233	1.05175e-05		SLC25A48KO/WT	Q8TEM1	NUP210	0.401827	3.61666e-05
SLC25A25KO/WT	Q86U90	YRDC	0.990318	3.19205e-05		SLC25A44KO/WT	A0A1W2PRV5;E7EQZ4;Q16637	SMN2;SMN1;SMN1	1.23165	3.84091e-05		SLC25A45KO/WT	P08670	VIM	-0.185446	1.05178e-05		SLC25A48KO/WT	Q9H0C8	ILKAP	-0.453799	3.62096e-05
SLC25A25KO/WT	P06132	UROD	-0.274574	3.21227e-05		SLC25A44KO/WT	K7EM91;O43291	SPINT2	-0.409855	3.85103e-05		SLC25A45KO/WT	A0A3B3IUB5;Q8TCT9	HM13	-0.172459	1.05536e-05		SLC25A48KO/WT	A0A3B3IU69;F8W717;O00423	EML1	-0.766693	3.62643e-05
SLC25A25KO/WT	A0A024R7E8;K7EMV4;K7EN05;K7EPC8;K7EQ44;P60002	ELOF1	-0.955966	3.22505e-05		SLC25A44KO/WT	P21964	COMT	0.279967	3.85103e-05		SLC25A45KO/WT	Q5T4K2;Q5T4K3;Q5T4K4;Q9NY26	SLC39A1	-0.700437	1.06619e-05		SLC25A48KO/WT	Q9UKS6	PACSIN3	-0.72531	3.64034e-05
SLC25A25KO/WT	Q9Y450	HBS1L	0.264604	3.22677e-05		SLC25A44KO/WT	J3KS05;P83916	CBX1	-1.08274	3.85215e-05		SLC25A45KO/WT	P30047	GCHFR	-0.183624	1.07023e-05		SLC25A48KO/WT	P56945	BCAR1	-0.173112	3.64136e-05
SLC25A25KO/WT	Q9Y399	MRPS2	-0.356553	3.232e-05		SLC25A44KO/WT	Q9NWT1	PAK1IP1	-0.823512	3.87284e-05		SLC25A45KO/WT	P36543	ATP6V1E1	0.515038	1.07176e-05		SLC25A48KO/WT	Q8NHP6;R4GMN1	MOSPD2	-0.455332	3.64591e-05
SLC25A25KO/WT	O00203	AP3B1	0.272221	3.24459e-05		SLC25A44KO/WT	Q99653	CHP1	-0.307538	3.87421e-05		SLC25A45KO/WT	E5RIA4;E7ETB3;Q9ULA0	DNPEP	0.681993	1.07561e-05		SLC25A48KO/WT	H0YCN4;Q9BTE7	DCUN1D5	-0.705451	3.665e-05
SLC25A25KO/WT	Q10570	CPSF1	-0.410399	3.24527e-05		SLC25A44KO/WT	Q9UNF0	PACSIN2	-0.512984	3.87421e-05		SLC25A45KO/WT	A0A087WTY9;Q9Y605	MRFAP1	-1.1155	1.08005e-05		SLC25A48KO/WT	P40937	RFC5	0.336398	3.69449e-05
SLC25A25KO/WT	Q7KZ85	SUPT6H	0.166271	3.26479e-05		SLC25A44KO/WT	A0A0C4DG89	DDX46	0.227385	3.88948e-05		SLC25A45KO/WT	Q9NY61	AATF	0.747084	1.08071e-05		SLC25A48KO/WT	P50750	CDK9	-0.551882	3.69646e-05
SLC25A25KO/WT	O95433	AHSA1	-0.206167	3.26875e-05		SLC25A44KO/WT	Q14999	CUL7	-1.00864	3.91004e-05		SLC25A45KO/WT	Q00765	REEP5	0.531162	1.08153e-05		SLC25A48KO/WT	O76024	WFS1	-0.545982	3.71478e-05
SLC25A25KO/WT	O60427	FADS1	0.592288	3.27213e-05		SLC25A44KO/WT	H0YKC9;H0YKR4;H0YLY3;H0YMY6;H0YN04;H0YNR6;Q9HA82	CERS4	-0.186842	3.91472e-05		SLC25A45KO/WT	P26012	ITGB8	2.08749	1.08469e-05		SLC25A48KO/WT	A0A0A0MT83;A0A0S2Z4K7;P26440	IVD	-0.535797	3.71714e-05
SLC25A25KO/WT	Q9NX20	MRPL16	-0.528769	3.27354e-05		SLC25A44KO/WT	Q9UNM6	PSMD13	0.197441	3.92009e-05		SLC25A45KO/WT	Q9Y617	PSAT1	-0.587821	1.08831e-05		SLC25A48KO/WT	P84022	SMAD3	1.53069	3.79121e-05
SLC25A25KO/WT	A0A087X1H5;Q15057	ACAP2	-0.53961	3.27924e-05		SLC25A44KO/WT	Q9UBM7	DHCR7	-0.222041	3.92022e-05		SLC25A45KO/WT	Q6P2E9	EDC4	0.436223	1.0908e-05		SLC25A48KO/WT	Q8WUD1	RAB2B	1.16051	3.81124e-05
SLC25A25KO/WT	Q9Y6H1	CHCHD2	-0.590262	3.29008e-05		SLC25A44KO/WT	A0A494C1L1;Q14739	LBR	-0.258296	3.9481e-05		SLC25A45KO/WT	Q9BVJ6	UTP14A	0.743694	1.09424e-05		SLC25A48KO/WT	Q53GQ0	HSD17B12	-0.467949	3.82753e-05
SLC25A25KO/WT	Q92734	TFG	0.364582	3.32713e-05		SLC25A44KO/WT	Q13637	RAB32	-0.799729	3.96522e-05		SLC25A45KO/WT	A0A087WVA1;P62341;Q6IAK0	SELENOT	-1.68063	1.09814e-05		SLC25A48KO/WT	P46060	RANGAP1	0.27757	3.83631e-05
SLC25A25KO/WT	O75157	TSC22D2	1.61065	3.33665e-05		SLC25A44KO/WT	A0A2R8Y7C0;P69905	HBA2;HBA1	4.41241	4.02947e-05		SLC25A45KO/WT	F8WJN3;Q16630	CPSF6	-0.21582	1.10207e-05		SLC25A48KO/WT	P20700	LMNB1	-0.27061	3.84608e-05
SLC25A25KO/WT	Q15011	HERPUD1	0.732777	3.33988e-05		SLC25A44KO/WT	Q96C90	PPP1R14B	2.08867	4.03503e-05		SLC25A45KO/WT	A0A494C1L1;Q14739	LBR	-0.231961	1.11372e-05		SLC25A48KO/WT	E9PKP7;P17480	UBTF	-0.179755	3.85674e-05
SLC25A25KO/WT	P12955	PEPD	-0.236473	3.38628e-05		SLC25A44KO/WT	Q06330	RBPJ	0.547428	4.05953e-05		SLC25A45KO/WT	C9J8T6;Q14061	COX17	1.26849	1.11619e-05		SLC25A48KO/WT	A0A087WW58;C9JAG1;Q9C0D9	SELENOI	2.09577	3.8644e-05
SLC25A25KO/WT	P61978	HNRNPK	0.112236	3.39154e-05		SLC25A44KO/WT	P27694	RPA1	-0.153127	4.06786e-05		SLC25A45KO/WT	K4DI93;Q13620	CUL4B	-0.312305	1.12058e-05		SLC25A48KO/WT	P55036	PSMD4	0.529622	3.87142e-05
SLC25A25KO/WT	A0A087WTV6;A0A087WZR9;Q96C36	PYCR2	-0.622096	3.41051e-05		SLC25A44KO/WT	F8W7C6	RPL10	-0.7612	4.0792e-05		SLC25A45KO/WT	P17980	PSMC3	0.327029	1.12496e-05		SLC25A48KO/WT	E9PLY5	MACF1	-1.53896	3.89471e-05
SLC25A25KO/WT	P24539	ATP5PB	-0.392098	3.43347e-05		SLC25A44KO/WT	P30533	LRPAP1	0.370227	4.09929e-05		SLC25A45KO/WT	Q9BT73	PSMG3	-0.986209	1.13629e-05		SLC25A48KO/WT	O60476	MAN1A2	-1.34633	3.9097e-05
SLC25A25KO/WT	A0A2U3U043;J3KSG1;J3QRK1;Q719H9	KCTD1	-0.29452	3.43471e-05		SLC25A44KO/WT	A0A3B3IU45;P33991	MCM4	-0.186121	4.12483e-05		SLC25A45KO/WT	P84090	ERH	0.491794	1.13816e-05		SLC25A48KO/WT	A0A0A0MRM8;A0A1Y0BRN3	MYO6	-2.30849	3.91211e-05
SLC25A25KO/WT	O96000	NDUFB10	-0.590331	3.46507e-05		SLC25A44KO/WT	B4DJV5;Q13610	PWP1	-1.28122	4.12927e-05		SLC25A45KO/WT	A0A087WTI3;A0A087WXF6;F5GXJ1;F5H5N1;O75251	NDUFS7	-0.436048	1.1399e-05		SLC25A48KO/WT	O75821	EIF3G	-0.363838	3.9158e-05
SLC25A25KO/WT	Q9UBD5	ORC3	-0.476745	3.53045e-05		SLC25A44KO/WT	Q14240	EIF4A2	-0.305159	4.1391e-05		SLC25A45KO/WT	B1AJQ6;Q86Y82	STX12	1.25325	1.14101e-05		SLC25A48KO/WT	A0A0A0MSV9;A0A0G2JH37;A0A0G2JKZ1;A2AB90;C9JA35;O15533;Q6P1N7	TAPBP	-0.652721	3.94183e-05
SLC25A25KO/WT	Q9UIJ7	AK3	-0.492816	3.56552e-05		SLC25A44KO/WT	A0A0A0MSH9;A0A494C1F7;Q86WJ1	CHD1L	0.44012	4.14192e-05		SLC25A45KO/WT	Q9Y4L1	HYOU1	0.2124	1.14831e-05		SLC25A48KO/WT	Q8IZ73	RPUSD2	-0.861641	3.98628e-05
SLC25A25KO/WT	Q9Y3C1	NOP16	-0.527817	3.57711e-05		SLC25A44KO/WT	A0A1C7CYX8;C9J6N5;C9JQ40;C9JW51;Q9H098	FAM107B	1.89471	4.16482e-05		SLC25A45KO/WT	Q9HC07	TMEM165	0.813204	1.15463e-05		SLC25A48KO/WT	Q14126	DSG2	-1.57205	3.98983e-05
SLC25A25KO/WT	P05091	ALDH2	0.205023	3.58409e-05		SLC25A44KO/WT	F8WEC0;Q9H3L0	MMADHC	-0.935522	4.19786e-05		SLC25A45KO/WT	Q9BY32	ITPA	0.88734	1.15691e-05		SLC25A48KO/WT	Q9BZX2	UCK2	0.647444	3.99553e-05
SLC25A25KO/WT	F8W1R7;G3V1V0;P60660	MYL6	0.50394	3.59264e-05		SLC25A44KO/WT	Q69YN2	CWF19L1	0.409853	4.1985e-05		SLC25A45KO/WT	A0A1W2PNR9;Q9Y5U9	IER3IP1	0.62207	1.16139e-05		SLC25A48KO/WT	Q96KP4	CNDP2	0.377551	4.03949e-05
SLC25A25KO/WT	Q14498	RBM39	-0.188153	3.62725e-05		SLC25A44KO/WT	A0A0A0MTG1;A0A0G2JIA5;A0A0G2JL52;A0A140T8Y0;A0A140TA35;A0A140TA36;A0A140TA40;A0A140TA45;B4E0K6;B7ZL25;Q5ST30	VARS2	-0.77192	4.19935e-05		SLC25A45KO/WT	A0A2R8Y595;A0A2R8YFL0;P49711	CTCF	0.681898	1.17628e-05		SLC25A48KO/WT	B5MC35;B5MCA1;B5MD16;Q96G28	CFAP36	0.965222	4.05346e-05
SLC25A25KO/WT	Q96A35	MRPL24	-0.743925	3.665e-05		SLC25A44KO/WT	Q9Y5L0	TNPO3	0.259729	4.21143e-05		SLC25A45KO/WT	Q96S52	PIGS	0.746067	1.17628e-05		SLC25A48KO/WT	O75362	ZNF217	1.16811	4.07547e-05
SLC25A25KO/WT	H0YG54;H0YGR4;Q9Y3B8	REXO2	0.444993	3.67477e-05		SLC25A44KO/WT	Q5BJF2	TMEM97	0.67491	4.21492e-05		SLC25A45KO/WT	P33176	KIF5B	0.236732	1.18963e-05		SLC25A48KO/WT	Q8ND24	RNF214	-0.75093	4.08391e-05
SLC25A25KO/WT	Q9BT67	NDFIP1	2.96998	3.70935e-05		SLC25A44KO/WT	B4DR80	STK24	0.297531	4.22405e-05		SLC25A45KO/WT	O15551	CLDN3	-0.780932	1.19599e-05		SLC25A48KO/WT	B5MDU6;Q9H6V9	LDAH	0.785952	4.08444e-05
SLC25A25KO/WT	P45877	PPIC	1.14278	3.71711e-05		SLC25A44KO/WT	A0A5F9ZHJ0	ACAT1	-1.85455	4.26376e-05		SLC25A45KO/WT	A0A5H1ZRP4;Q8WX92	NELFB	-0.310339	1.20335e-05		SLC25A48KO/WT	Q15059	BRD3	-0.0405909	4.10523e-05
SLC25A25KO/WT	F8VNT9;F8VV56;F8VWK8;F8W022;P08962	CD63	0.464257	3.71912e-05		SLC25A44KO/WT	Q29RF7	PDS5A	-0.0928865	4.28321e-05		SLC25A45KO/WT	Q12872	SFSWAP	0.340255	1.20335e-05		SLC25A48KO/WT	Q86V48	LUZP1	-0.708573	4.15144e-05
SLC25A25KO/WT	Q9Y2X3	NOP58	0.165435	3.74088e-05		SLC25A44KO/WT	J3KTN6;J3QLV8;J3QRB9;Q9Y5W9	SNX11	1.029	4.30787e-05		SLC25A45KO/WT	Q8NC56	LEMD2	-0.0459716	1.20447e-05		SLC25A48KO/WT	Q2TAA5	ALG11	0.690652	4.18019e-05
SLC25A25KO/WT	P04843	RPN1	0.146907	3.79751e-05		SLC25A44KO/WT	Q53RE8	ANKRD39	1.14314	4.31383e-05		SLC25A45KO/WT	Q13618	CUL3	-0.227816	1.21735e-05		SLC25A48KO/WT	P23634	ATP2B4	-1.72595	4.18097e-05
SLC25A25KO/WT	Q96BW5	PTER	-0.726948	3.80109e-05		SLC25A44KO/WT	C9JRL4	MDH1	-1.77722	4.31573e-05		SLC25A45KO/WT	Q9Y4E6	WDR7	0.965008	1.22382e-05		SLC25A48KO/WT	A0A3B3IUD2;Q9BUK6	MSTO1	-0.762055	4.19685e-05
SLC25A25KO/WT	F8VQX7;F8VUA7;Q9BZF1	OSBPL8	-0.541528	3.84078e-05		SLC25A44KO/WT	O75915	ARL6IP5	-0.490928	4.32706e-05		SLC25A45KO/WT	I3VM54;Q9Y2K7	KDM2A	1.14241	1.22548e-05		SLC25A48KO/WT	P48449	LSS	-0.654415	4.19743e-05
SLC25A25KO/WT	P29966	MARCKS	0.57457	3.84756e-05		SLC25A44KO/WT	J3KRA9;Q96Q15	SMG1	1.41661	4.33277e-05		SLC25A45KO/WT	Q5T6H7;Q9NQW7	XPNPEP1	0.428796	1.23865e-05		SLC25A48KO/WT	Q9UJC3	HOOK1	-0.655264	4.1985e-05
SLC25A25KO/WT	H7C4M4;Q9ULI3	HEG1	0.973812	3.8801e-05		SLC25A44KO/WT	Q9NS69	TOMM22	0.509546	4.39816e-05		SLC25A45KO/WT	Q8NFC6	BOD1L1	0.20839	1.24486e-05		SLC25A48KO/WT	Q9NPI6	DCP1A	0.5884	4.20179e-05
SLC25A25KO/WT	A0A3B3ISV9;F6QUN3;H0Y4B0;O43414	ERI3	-1.07996	3.9029e-05		SLC25A44KO/WT	P14174	MIF	-0.824756	4.40255e-05		SLC25A45KO/WT	A0A590UJ58;B0AZR9;P63092;Q5JWF2	GNAS	0.386539	1.25141e-05		SLC25A48KO/WT	E5RHX8;Q9NPA8	ENY2	-0.637997	4.20519e-05
SLC25A25KO/WT	Q9NTZ6	RBM12	0.141561	3.91435e-05		SLC25A44KO/WT	C9JF46	LIMS1	1.4481	4.40453e-05		SLC25A45KO/WT	G3V4K3;Q9H9C1	VIPAS39	-0.363439	1.25318e-05		SLC25A48KO/WT	Q9UNM6	PSMD13	0.22827	4.22047e-05
SLC25A25KO/WT	Q8N5N7	MRPL50	-0.192475	3.92265e-05		SLC25A44KO/WT	H0YAN8;O15013	ARHGEF10	-0.684231	4.41456e-05		SLC25A45KO/WT	P31323	PRKAR2B	-1.51629	1.28108e-05		SLC25A48KO/WT	A0A3B3ITH3;Q9P2X3	IMPACT	0.405373	4.22338e-05
SLC25A25KO/WT	C9JQS9;E7ENC1;E7ETT1;E7ETT4;E7EUY3;E7EX59;E9PDR0;E9PEC3;F8WBI9;P05166	PCCB	-0.556899	3.93695e-05		SLC25A44KO/WT	Q9Y6D6	ARFGEF1	-0.556711	4.42644e-05		SLC25A45KO/WT	Q8NEW0	SLC30A7	0.894241	1.30081e-05		SLC25A48KO/WT	Q29RF7	PDS5A	-0.223967	4.23852e-05
SLC25A25KO/WT	Q9H2P9	DPH5	-0.651685	3.97321e-05		SLC25A44KO/WT	Q08J23	NSUN2	0.559988	4.43119e-05		SLC25A45KO/WT	O14495	PLPP3	1.22581	1.31468e-05		SLC25A48KO/WT	Q9UBI1	COMMD3	-2.67696	4.24067e-05
SLC25A25KO/WT	Q8N163	CCAR2	0.114167	3.97798e-05		SLC25A44KO/WT	Q96SZ5	ADO	0.819817	4.43662e-05		SLC25A45KO/WT	E9PP94;Q9Y6J9	TAF6L	-1.24592	1.32838e-05		SLC25A48KO/WT	O75607	NPM3	0.505396	4.26018e-05
SLC25A25KO/WT	Q96JB5	CDK5RAP3	-0.359333	4.00474e-05		SLC25A44KO/WT	Q9Y4Y9	LSM5	1.62739	4.43891e-05		SLC25A45KO/WT	A0A0A0MRM9;Q14978	NOLC1	0.865705	1.34457e-05		SLC25A48KO/WT	O94822	LTN1	1.00062	4.2846e-05
SLC25A25KO/WT	P05204	HMGN2	0.324629	4.04334e-05		SLC25A44KO/WT	Q15717	ELAVL1	0.171006	4.45033e-05		SLC25A45KO/WT	P62913	RPL11	0.379841	1.34495e-05		SLC25A48KO/WT	Q562R1	ACTBL2	1.14258	4.28859e-05
SLC25A25KO/WT	Q53RE8	ANKRD39	0.0994713	4.04913e-05		SLC25A44KO/WT	E5RGS4;O60925	PFDN1	0.605026	4.45459e-05		SLC25A45KO/WT	I3L295;J3KT75;J3QRD5;J3QS48;J3QW43;O75352	MPDU1	0.939012	1.36297e-05		SLC25A48KO/WT	O95487	SEC24B	0.455365	4.2955e-05
SLC25A25KO/WT	Q68CZ2	TNS3	-0.362032	4.05819e-05		SLC25A44KO/WT	Q15019	SEPTIN2	-0.188488	4.45866e-05		SLC25A45KO/WT	P49321	NASP	-0.154654	1.36358e-05		SLC25A48KO/WT	Q92979	EMG1	0.453249	4.31947e-05
SLC25A25KO/WT	H0YKH6;Q5SZE1;Q5SZE2;Q5SZE3;Q5SZE4;Q96G23	CERS2	0.354754	4.10541e-05		SLC25A44KO/WT	Q9H488	POFUT1	1.38836	4.46314e-05		SLC25A45KO/WT	Q9C0E8	LNPK	-0.162103	1.36523e-05		SLC25A48KO/WT	P61019	RAB2A	-0.288882	4.35972e-05
SLC25A25KO/WT	Q9NX00	TMEM160	-0.380036	4.10709e-05		SLC25A44KO/WT	A0A087WXM6;A0A0A6YYL6;J3KRX5;J3QQT2;P18621	RPL17;RPL17-C18orf32;RPL17;RPL17;RPL17	0.67426	4.50603e-05		SLC25A45KO/WT	H0Y704;O15231	ZNF185	-0.296085	1.37116e-05		SLC25A48KO/WT	P49354	FNTA	-0.811879	4.36481e-05
SLC25A25KO/WT	Q02818	NUCB1	0.216544	4.11063e-05		SLC25A44KO/WT	P47224	RABIF	0.670381	4.53827e-05		SLC25A45KO/WT	Q9NSE4	IARS2	-0.23081	1.37693e-05		SLC25A48KO/WT	Q9BYN8	MRPS26	-0.604606	4.38508e-05
SLC25A25KO/WT	A6NHB5;A6NHN7;Q14202	ZMYM3	0.505579	4.11339e-05		SLC25A44KO/WT	A0A087WWS1;Q96FV9	THOC1	0.341025	4.55197e-05		SLC25A45KO/WT	Q8IXM3	MRPL41	-0.442947	1.38844e-05		SLC25A48KO/WT	Q96FQ6	S100A16	-2.72948	4.39369e-05
SLC25A25KO/WT	O75330	HMMR	-0.653402	4.12161e-05		SLC25A44KO/WT	P10809	HSPD1	-0.132809	4.56228e-05		SLC25A45KO/WT	O00116	AGPS	-0.419279	1.3946e-05		SLC25A48KO/WT	Q9BSJ2	TUBGCP2	-0.261067	4.45964e-05
SLC25A25KO/WT	Q9UNH7	SNX6	0.256471	4.12927e-05		SLC25A44KO/WT	A0A2R8Y7U1;A0A2R8YD45;A0A2R8YGD1;O14773	TPP1	-0.346907	4.56333e-05		SLC25A45KO/WT	P51665	PSMD7	0.327577	1.39789e-05		SLC25A48KO/WT	Q13423	NNT	-0.162451	4.46492e-05
SLC25A25KO/WT	A0A3B3ITT1;Q6IQ22	RAB12	0.296858	4.12945e-05		SLC25A44KO/WT	Q96KN1	LRATD2	0.825505	4.56699e-05		SLC25A45KO/WT	P35908	KRT2	-3.62494	1.40528e-05		SLC25A48KO/WT	Q14651	PLS1	-1.39205	4.46725e-05
SLC25A25KO/WT	P07108	DBI	-0.354391	4.14979e-05		SLC25A44KO/WT	Q9Y223	GNE	0.541503	4.57098e-05		SLC25A45KO/WT	B7Z5N5;K7EJX0;Q15796	SMAD2	1.5282	1.41992e-05		SLC25A48KO/WT	P52294	KPNA1	0.329274	4.46962e-05
SLC25A25KO/WT	P02794	FTH1	-0.345201	4.15127e-05		SLC25A44KO/WT	Q6FI81	CIAPIN1	0.652973	4.57476e-05		SLC25A45KO/WT	P38919	EIF4A3	-0.107839	1.42424e-05		SLC25A48KO/WT	B1AMS2;Q14141	SEPTIN6	-1.16661	4.49065e-05
SLC25A25KO/WT	A0A494C1L5	LRBA	-0.341714	4.16605e-05		SLC25A44KO/WT	H3BRB3;Q14807	KIF22	0.245418	4.58049e-05		SLC25A45KO/WT	C9JWG0	UGP2	-0.513669	1.42735e-05		SLC25A48KO/WT	H0Y714;Q96G21	IMP4	-0.0637111	4.49415e-05
SLC25A25KO/WT	O95831	AIFM1	-0.234018	4.18698e-05		SLC25A44KO/WT	P13667	PDIA4	0.210585	4.59143e-05		SLC25A45KO/WT	O00148	DDX39A	-0.253697	1.43474e-05		SLC25A48KO/WT	Q9NQ29	LUC7L	-0.346822	4.49919e-05
SLC25A25KO/WT	E7EX70;Q9GZS1	POLR1E	-0.341368	4.25714e-05		SLC25A44KO/WT	F5H4R6;F8VY35;H0YIV4;P55209	NAP1L1	0.423441	4.59838e-05		SLC25A45KO/WT	P31942	HNRNPH3	-0.575961	1.43924e-05		SLC25A48KO/WT	O75694	NUP155	0.180691	4.50993e-05
SLC25A25KO/WT	A0A1W2PRV5;E7EQZ4;Q16637	SMN2;SMN1;SMN1	0.355155	4.27475e-05		SLC25A44KO/WT	Q53H12	AGK	0.313251	4.61137e-05		SLC25A45KO/WT	P61019	RAB2A	-0.500825	1.4636e-05		SLC25A48KO/WT	A0A3B3IS55;O14639	ABLIM1	-0.509222	4.5361e-05
SLC25A25KO/WT	E9PM06;P35790	CHKA	-0.496469	4.29154e-05		SLC25A44KO/WT	C4AMC7;Q6VEQ5	WASH3P;WASH2P	0.503709	4.61163e-05		SLC25A45KO/WT	H7C170;O43709	BUD23	0.815432	1.47653e-05		SLC25A48KO/WT	P00367	GLUD1	-0.204195	4.54887e-05
SLC25A25KO/WT	Q6UX07	DHRS13	0.308497	4.31795e-05		SLC25A44KO/WT	Q49AR2	C5orf22	1.00272	4.62562e-05		SLC25A45KO/WT	P35232	PHB	0.246131	1.48246e-05		SLC25A48KO/WT	F8VQX7;F8VUA7;Q9BZF1	OSBPL8	-0.520804	4.56227e-05
SLC25A25KO/WT	Q9UGI8	TES	0.196233	4.34586e-05		SLC25A44KO/WT	P27824	CANX	-0.421036	4.71448e-05		SLC25A45KO/WT	F2Z2Y8;Q9H0E2	TOLLIP	-0.977537	1.49287e-05		SLC25A48KO/WT	P60983	GMFB	0.937605	4.57689e-05
SLC25A25KO/WT	Q13868	EXOSC2	-0.281754	4.37897e-05		SLC25A44KO/WT	Q99536	VAT1	0.441145	4.72117e-05		SLC25A45KO/WT	P17252	PRKCA	0.805937	1.49389e-05		SLC25A48KO/WT	A0A024RCQ8;A0A0G2JH76;A0A0G2JHB6;A0A0G2JIU6;A0A0G2JK02;A0A0G2JKR3;A0A0G2JLA3;A0A0G2JLK6;A0A0G2JLL3;A0A140T8X7;A0A140T9Y1;G8JLL2;Q9UMR5	PPT2;PPT2;PPT2;PPT2;PPT2;PPT2;;PPT2;;PPT2;PPT2;PPT2;PPT2	0.435853	4.58807e-05
SLC25A25KO/WT	O00429	DNM1L	0.216466	4.38169e-05		SLC25A44KO/WT	Q4VXZ8;Q9NUI1	DECR2	0.898511	4.74036e-05		SLC25A45KO/WT	X6RAY8	MRPL4	-0.622803	1.50133e-05		SLC25A48KO/WT	P46976	GYG1	0.603539	4.60621e-05
SLC25A25KO/WT	P09417	QDPR	-0.229158	4.45459e-05		SLC25A44KO/WT	Q9BVJ6	UTP14A	0.88625	4.76117e-05		SLC25A45KO/WT	Q9NPE3	NOP10	0.702156	1.50234e-05		SLC25A48KO/WT	Q9Y4E6	WDR7	-0.135904	4.6075e-05
SLC25A25KO/WT	A0A1B0GVI7;A0A2R8Y7G1;P35869	;AHR;AHR	-0.85104	4.45603e-05		SLC25A44KO/WT	Q09028	RBBP4	-0.348634	4.8275e-05		SLC25A45KO/WT	Q6IA86	ELP2	-0.336228	1.50442e-05		SLC25A48KO/WT	B7ZLQ5;P28370	SMARCA1	-0.236837	4.60961e-05
SLC25A25KO/WT	Q9BWS9	CHID1	0.42439	4.46683e-05		SLC25A44KO/WT	Q02790	FKBP4	-0.26006	4.85572e-05		SLC25A45KO/WT	A0A5F9ZHY7;Q8WY22	BRI3BP	0.752116	1.5166e-05		SLC25A48KO/WT	O00592	PODXL	-2.26722	4.62662e-05
SLC25A25KO/WT	P60520	GABARAPL2	0.856875	4.46833e-05		SLC25A44KO/WT	Q7Z3B4	NUP54	0.305964	4.89619e-05		SLC25A45KO/WT	P55010	EIF5	0.176935	1.51823e-05		SLC25A48KO/WT	Q9UJP4	KLHL21	1.20279	4.62921e-05
SLC25A25KO/WT	A6NFX8;Q9UKK9	NUDT5	-0.253502	4.4886e-05		SLC25A44KO/WT	O95793	STAU1	0.335666	4.92629e-05		SLC25A45KO/WT	Q3ZCM7	TUBB8	1.13329	1.52051e-05		SLC25A48KO/WT	P55735	SEC13	-0.23569	4.68377e-05
SLC25A25KO/WT	O60506	SYNCRIP	-0.252679	4.50668e-05		SLC25A44KO/WT	H0YMV8;Q71UM5	RPS27L	0.523203	4.9434e-05		SLC25A45KO/WT	Q3KRA9	ALKBH6	0.707462	1.52404e-05		SLC25A48KO/WT	M0QYA2;Q9NWS0	PIH1D1	-0.32446	4.69093e-05
SLC25A25KO/WT	P11182	DBT	-1.03431	4.53586e-05		SLC25A44KO/WT	Q9Y5A9	YTHDF2	0.666116	4.9553e-05		SLC25A45KO/WT	Q9H0S4	DDX47	0.482529	1.54597e-05		SLC25A48KO/WT	Q8TC12	RDH11	0.369579	4.71077e-05
SLC25A25KO/WT	P04818	TYMS	-0.268936	4.54042e-05		SLC25A44KO/WT	A0A2R8Y891;P08237	PFKM	-0.197676	4.98714e-05		SLC25A45KO/WT	Q9Y547	HSPB11	-1.21165	1.54858e-05		SLC25A48KO/WT	E7EVH7;F8W6L3;G3V2E7;G3V3H3;G3V5R9;G5E9S8;Q07866	;KLC1;KLC1;KLC1;KLC1;KLC1;KLC1	-0.301749	4.73033e-05
SLC25A25KO/WT	J3KN16;Q5VYK3	ECPAS	-0.265534	4.55357e-05		SLC25A44KO/WT	H7C487;Q9BXB5	OSBPL10	-2.39345	5.01544e-05		SLC25A45KO/WT	P62753	RPS6	0.462406	1.55889e-05		SLC25A48KO/WT	A6NGP5;Q9H910	JPT2	-0.650165	4.74608e-05
SLC25A25KO/WT	Q12996	CSTF3	-0.103915	4.56228e-05		SLC25A44KO/WT	E9PDI2;P40123	CAP2	-0.374196	5.0195e-05		SLC25A45KO/WT	Q13416	ORC2	-1.79066	1.56005e-05		SLC25A48KO/WT	H0Y6S7;Q6YI46	TMEM64	-0.660274	4.76323e-05
SLC25A25KO/WT	B7ZKQ9	SCARB1	0.474314	4.5623e-05		SLC25A44KO/WT	Q15102	PAFAH1B3	-0.328037	5.02891e-05		SLC25A45KO/WT	Q9BVC6	TMEM109	0.941873	1.56009e-05		SLC25A48KO/WT	P0DN76;Q01081	U2AF1L5;U2AF1	-0.529716	4.7871e-05
SLC25A25KO/WT	Q969V3	NCLN	0.190524	4.56382e-05		SLC25A44KO/WT	Q9UDY8	MALT1	0.59111	5.03241e-05		SLC25A45KO/WT	Q6NUK1	SLC25A24	-0.622069	1.58025e-05		SLC25A48KO/WT	Q7Z4V5	HDGFL2	-0.346049	4.79295e-05
SLC25A25KO/WT	P34932	HSPA4	-0.140054	4.59317e-05		SLC25A44KO/WT	A0A3B3IRN8;A0A3B3ITX0;P24311	COX7B	-0.595379	5.05386e-05		SLC25A45KO/WT	Q6PKG0	LARP1	0.538336	1.58619e-05		SLC25A48KO/WT	O43818	RRP9	-0.320258	4.81004e-05
SLC25A25KO/WT	A0A067XG54;Q8NB49	ATP11C	-0.885037	4.62644e-05		SLC25A44KO/WT	O95551	TDP2	0.55758	5.05975e-05		SLC25A45KO/WT	Q05D32	CTDSPL2	0.666589	1.61413e-05		SLC25A48KO/WT	Q0VF96	CGNL1	-0.94001	4.81004e-05
SLC25A25KO/WT	P49589	CARS1	0.245308	4.62987e-05		SLC25A44KO/WT	Q9UBK8	MTRR	-1.15181	5.05975e-05		SLC25A45KO/WT	O75717	WDHD1	-0.167947	1.61716e-05		SLC25A48KO/WT	Q8NBI6	XXYLT1	0.450813	4.81384e-05
SLC25A25KO/WT	P51687	SUOX	-1.01969	4.62987e-05		SLC25A44KO/WT	Q8TE77	SSH3	-0.556587	5.06444e-05		SLC25A45KO/WT	P14373	TRIM27	1.64936	1.61913e-05		SLC25A48KO/WT	Q9NWU1	OXSM	0.966749	4.8275e-05
SLC25A25KO/WT	A0A087X0N3;Q96MY1	NOL4L	1.50251	4.6335e-05		SLC25A44KO/WT	B4E3T4;Q93062	RBPMS	0.812354	5.07124e-05		SLC25A45KO/WT	Q13425	SNTB2	-0.162409	1.62282e-05		SLC25A48KO/WT	Q8N3U4	STAG2	-0.330936	4.83432e-05
SLC25A25KO/WT	Q8N4Q1	CHCHD4	-0.757268	4.63661e-05		SLC25A44KO/WT	Q9NVI7	ATAD3A	-0.0853312	5.13486e-05		SLC25A45KO/WT	A0A087WYS1;E7EUC7;Q16851	UGP2	0.377479	1.63198e-05		SLC25A48KO/WT	B4E0K5;Q16539	MAPK14	0.563098	4.91285e-05
SLC25A25KO/WT	Q9UBW8	COPS7A	-0.398028	4.66874e-05		SLC25A44KO/WT	Q9Y399	MRPS2	-0.77388	5.14459e-05		SLC25A45KO/WT	Q8NI27	THOC2	-0.260837	1.63686e-05		SLC25A48KO/WT	R4GN18	CD46	-0.787129	4.94636e-05
SLC25A25KO/WT	O15439	ABCC4	-0.313374	4.69904e-05		SLC25A44KO/WT	I3L0Q0;I3L2Q4;P62253	UBE2G1	0.930139	5.19774e-05		SLC25A45KO/WT	P23396	RPS3	0.223402	1.64119e-05		SLC25A48KO/WT	Q6NSJ5	LRRC8E	0.538768	4.95633e-05
SLC25A25KO/WT	F8VRH0	PCBP2	0.709261	4.73415e-05		SLC25A44KO/WT	Q9Y6Y0	IVNS1ABP	-0.920036	5.22823e-05		SLC25A45KO/WT	P51970	NDUFA8	-0.412842	1.64465e-05		SLC25A48KO/WT	P08754	GNAI3	-0.28904	4.96057e-05
SLC25A25KO/WT	O75915	ARL6IP5	-0.402586	4.76117e-05		SLC25A44KO/WT	J3KTA4;P17844	DDX5	0.283421	5.29689e-05		SLC25A45KO/WT	P22087	FBL	0.508372	1.67044e-05		SLC25A48KO/WT	Q8IY18	SMC5	0.622016	4.96057e-05
SLC25A25KO/WT	E9PB93;O15514	POLR2D	0.546104	4.82005e-05		SLC25A44KO/WT	A0A0A0MSV9;A0A0G2JH37;A0A0G2JKZ1;A2AB90;C9JA35;O15533;Q6P1N7	TAPBP	-0.606901	5.29763e-05		SLC25A45KO/WT	Q15293	RCN1	-0.408698	1.68395e-05		SLC25A48KO/WT	O43657	TSPAN6	-0.365778	4.96566e-05
SLC25A25KO/WT	P09960	LTA4H	-0.365924	4.82995e-05		SLC25A44KO/WT	I3VM54;Q9Y2K7	KDM2A	1.31129	5.3284e-05		SLC25A45KO/WT	O14745	SLC9A3R1	-0.32727	1.69567e-05		SLC25A48KO/WT	O43169	CYB5B	-0.802156	4.9925e-05
SLC25A25KO/WT	Q14677	CLINT1	0.131904	4.85157e-05		SLC25A44KO/WT	Q15435	PPP1R7	-0.124831	5.34024e-05		SLC25A45KO/WT	P29966	MARCKS	2.47876	1.69867e-05		SLC25A48KO/WT	Q13242	SRSF9	0.193304	5.01388e-05
SLC25A25KO/WT	P51570	GALK1	-0.388955	4.85159e-05		SLC25A44KO/WT	C9J384;Q9BQ75	CMSS1	0.180587	5.35356e-05		SLC25A45KO/WT	O15381	NVL	0.656424	1.71675e-05		SLC25A48KO/WT	I3L0R8;I3L1S8;Q9GZP9	DERL2	1.67062	5.01451e-05
SLC25A25KO/WT	Q969Z0	TBRG4	-0.457594	4.88085e-05		SLC25A44KO/WT	Q9UJP4	KLHL21	1.40364	5.35656e-05		SLC25A45KO/WT	M0QXZ8;Q6ZW31	SYDE1	1.42066	1.71684e-05		SLC25A48KO/WT	P05114	HMGN1	0.602781	5.09575e-05
SLC25A25KO/WT	F2Z2X4;Q9C0E2	XPO4	-0.373675	4.89196e-05		SLC25A44KO/WT	Q92615	LARP4B	1.02768	5.37807e-05		SLC25A45KO/WT	C9JIF9;P13798	APEH	-0.188218	1.72931e-05		SLC25A48KO/WT	J3KRA9;Q96Q15	SMG1	0.969329	5.15834e-05
SLC25A25KO/WT	O75531	BANF1	-0.461977	4.95948e-05		SLC25A44KO/WT	F5GX64;F5H5K3;H3BRR1;P38935	IGHMBP2	-1.41945	5.38323e-05		SLC25A45KO/WT	Q86UA6	RPAIN	1.04712	1.73256e-05		SLC25A48KO/WT	C9J2Y9;P30876	POLR2B	-0.172382	5.1701e-05
SLC25A25KO/WT	Q13443	ADAM9	0.48673	4.96088e-05		SLC25A44KO/WT	F8VUA2;Q9HD42	CHMP1A	0.463052	5.40616e-05		SLC25A45KO/WT	A0A087WWM4;F8WAN9;H0YLV5;H0YMB3;H0YNJ6;Q9P2T1	GMPR2	0.282456	1.73951e-05		SLC25A48KO/WT	P82979	SARNP	-0.496802	5.19398e-05
SLC25A25KO/WT	P11177	PDHB	-0.16091	4.96132e-05		SLC25A44KO/WT	P29084	GTF2E2	-0.2248	5.44257e-05		SLC25A45KO/WT	Q15398	DLGAP5	0.706494	1.74402e-05		SLC25A48KO/WT	A0A0C4DG62;F5GYV5;F8WCT1;H7BZV4;Q66PJ3	ARL6IP4	-0.586488	5.19908e-05
SLC25A25KO/WT	A6NHJ8;A6NND8;O95825	CRYZL1	0.412788	4.96617e-05		SLC25A44KO/WT	Q9H8K7	PAAT	10.6046	5.48395e-05		SLC25A45KO/WT	E7EPF5;E7ERP6;E9PEE2;O43639	NCK2	-0.585443	1.74924e-05		SLC25A48KO/WT	Q49AR2	C5orf22	0.782833	5.19962e-05
SLC25A25KO/WT	A0A087WVT6;A0A087X159;D6RAC5;P81877;Q9BWG4;Q9BWW4;U3KQ46	SSBP3;SSBP2;SSBP2;SSBP2;SSBP4;SSBP3;SSBP4	0.634553	4.9677e-05		SLC25A44KO/WT	D6RAR4;Q04756	HGFAC	2.61437	5.49702e-05		SLC25A45KO/WT	Q9H1E3	NUCKS1	1.22678	1.75665e-05		SLC25A48KO/WT	O00512	BCL9	-4.51065	5.22361e-05
SLC25A25KO/WT	Q08J23	NSUN2	0.16745	5.00416e-05		SLC25A44KO/WT	P18085	ARF4	-0.0673147	5.50874e-05		SLC25A45KO/WT	Q9NR45	NANS	-0.15897	1.75762e-05		SLC25A48KO/WT	G3XAG1;Q96ME7	ZNF512	-0.585572	5.22975e-05
SLC25A25KO/WT	Q96HW7	INTS4	-0.497003	5.0044e-05		SLC25A44KO/WT	P57729	RAB38	-0.606204	5.53927e-05		SLC25A45KO/WT	O60869	EDF1	0.494179	1.76478e-05		SLC25A48KO/WT	P27544	CERS1	0.561592	5.24019e-05
SLC25A25KO/WT	Q9NRG9	AAAS	-0.528884	5.01201e-05		SLC25A44KO/WT	Q9Y316	MEMO1	-0.42511	5.53927e-05		SLC25A45KO/WT	Q14254	FLOT2	-0.5654	1.76478e-05		SLC25A48KO/WT	Q8N5M9	JAGN1	-0.492831	5.26631e-05
SLC25A25KO/WT	P09211	GSTP1	-0.20025	5.0134e-05		SLC25A44KO/WT	P56182	RRP1	0.472927	5.55202e-05		SLC25A45KO/WT	P54886	ALDH18A1	-0.225073	1.77469e-05		SLC25A48KO/WT	F8VU39;J3KPG5;Q9UIF9	BAZ2A	-0.0439811	5.27424e-05
SLC25A25KO/WT	Q92541	RTF1	0.37621	5.04387e-05		SLC25A44KO/WT	Q96TA1	NIBAN2	-0.559738	5.55202e-05		SLC25A45KO/WT	Q13308	PTK7	-0.419891	1.78064e-05		SLC25A48KO/WT	A0A494BZV2;H0Y2S9;J3KSW8;Q6WCQ1	MPRIP	-0.388648	5.2991e-05
SLC25A25KO/WT	Q9NRA2	SLC17A5	0.816579	5.05277e-05		SLC25A44KO/WT	A0A3B3ITG6;A0A3B3IUB1;Q13144	EIF2B5	-0.398812	5.56381e-05		SLC25A45KO/WT	P35080	PFN2	0.629935	1.78111e-05		SLC25A48KO/WT	A0A087WTT6;P62273	RPS29	1.16057	5.32278e-05
SLC25A25KO/WT	O15067	PFAS	-0.239765	5.07095e-05		SLC25A44KO/WT	A0A1B0GTW1;A0A2R8YDH4;A0A3B3IRI3;A0A3B3ISZ5;A0A3B3ITE1;Q9UDY2	TJP2;;TJP2;TJP2;TJP2;TJP2	-0.423978	5.58316e-05		SLC25A45KO/WT	B1AL05;H0Y6Y8;Q8N983	MRPL43	0.381124	1.78165e-05		SLC25A48KO/WT	A0AVT1	UBA6	-0.3533	5.42586e-05
SLC25A25KO/WT	Q9Y295	DRG1	-0.160121	5.07899e-05		SLC25A44KO/WT	P61006	RAB8A	-0.548751	5.67203e-05		SLC25A45KO/WT	A0A087X0F1;Q9UK61	TASOR	-0.649241	1.78228e-05		SLC25A48KO/WT	P13804	ETFA	0.583413	5.46736e-05
SLC25A25KO/WT	P11940	PABPC1	0.142671	5.10549e-05		SLC25A44KO/WT	P25788	PSMA3	-0.204692	5.68131e-05		SLC25A45KO/WT	G3V0I5;P49821	NDUFV1	-0.612498	1.78603e-05		SLC25A48KO/WT	H3BR35;P15170	GSPT1	0.0947135	5.5181e-05
SLC25A25KO/WT	P53990	IST1	0.267059	5.10836e-05		SLC25A44KO/WT	A0A0B4J1S3;H3BLT4;O15392	BIRC5	1.60143	5.68506e-05		SLC25A45KO/WT	B4E3T4;Q93062	RBPMS	0.631167	1.78776e-05		SLC25A48KO/WT	P23527;P33778	HIST1H2BO;HIST1H2BB	-1.23215	5.5181e-05
SLC25A25KO/WT	P40818	USP8	1.13175	5.11586e-05		SLC25A44KO/WT	A0A2R8Y880;H3BUN0;I3L3Y2;Q7Z6E9	RBBP6	-0.491721	5.72269e-05		SLC25A45KO/WT	Q7L9L4	MOB1B	-0.202078	1.80407e-05		SLC25A48KO/WT	D6RAA5;E7EMZ9;E9PBC6;H0Y9C3;O95359;Q4VXL4;Q4VXL8	TACC2	-1.10576	5.5783e-05
SLC25A25KO/WT	Q00839	HNRNPU	0.182393	5.14468e-05		SLC25A44KO/WT	O95905	ECD	0.371593	5.72802e-05		SLC25A45KO/WT	Q10472	GALNT1	-0.528602	1.8233e-05		SLC25A48KO/WT	J3KN36;P69849;Q5JPE7	NOMO3;NOMO3;NOMO2	0.822672	5.5812e-05
SLC25A25KO/WT	Q15075	EEA1	0.244729	5.19725e-05		SLC25A44KO/WT	Q9NY12	GAR1	-0.381984	5.76324e-05		SLC25A45KO/WT	O00743	PPP6C	-0.313369	1.83164e-05		SLC25A48KO/WT	Q96A49	SYAP1	-0.740232	5.58742e-05
SLC25A25KO/WT	A0A087WU62;A0A087X2D5;A0A0G2JMS5;Q9BRJ2	MRPL45	-0.508559	5.19908e-05		SLC25A44KO/WT	O75150	RNF40	0.423505	5.79358e-05		SLC25A45KO/WT	Q9HD15	SRA1	-0.475901	1.83815e-05		SLC25A48KO/WT	O00622	CCN1	0.672222	5.60966e-05
SLC25A25KO/WT	P10155	RO60	-0.149259	5.19908e-05		SLC25A44KO/WT	Q9NS87	KIF15	0.896703	5.79396e-05		SLC25A45KO/WT	Q9Y2A7	NCKAP1	-0.230766	1.84419e-05		SLC25A48KO/WT	P98155	VLDLR	0.305442	5.61033e-05
SLC25A25KO/WT	Q96DV4	MRPL38	-0.381694	5.19908e-05		SLC25A44KO/WT	Q9UFC0	LRWD1	0.605529	5.81007e-05		SLC25A45KO/WT	P04350	TUBB4A	-1.17541	1.85005e-05		SLC25A48KO/WT	M0R1T5;O43633	CHMP2A	-0.55018	5.61973e-05
SLC25A25KO/WT	Q5T653	MRPL2	-0.306258	5.19929e-05		SLC25A44KO/WT	Q9NPA0	EMC7	0.878052	5.81295e-05		SLC25A45KO/WT	G3V1D4;Q9NUP9	LIN7C	-0.374428	1.86012e-05		SLC25A48KO/WT	Q15386	UBE3C	-0.79489	5.64552e-05
SLC25A25KO/WT	Q9Y2Z4	YARS2	-0.440457	5.22309e-05		SLC25A44KO/WT	H0Y6S7;Q6YI46	TMEM64	-0.784074	5.86397e-05		SLC25A45KO/WT	Q9Y570	PPME1	0.414369	1.86129e-05		SLC25A48KO/WT	P52272	HNRNPM	-0.493465	5.66268e-05
SLC25A25KO/WT	Q96Q11	TRNT1	-0.504777	5.22371e-05		SLC25A44KO/WT	F8VR14;H0YI72;Q7Z6G8;R4GN78	ANKS1B	0.887623	5.87086e-05		SLC25A45KO/WT	Q9H7P6	MVB12B	1.26479	1.87323e-05		SLC25A48KO/WT	D6RCD0;Q8NBQ5	HSD17B11	-0.147019	5.67069e-05
SLC25A25KO/WT	P78504	JAG1	2.84876	5.24019e-05		SLC25A44KO/WT	P61586	RHOA	-0.19926	5.92704e-05		SLC25A45KO/WT	Q9Y5T5	USP16	1.11453	1.87933e-05		SLC25A48KO/WT	Q96JB5	CDK5RAP3	-0.419246	5.68277e-05
SLC25A25KO/WT	P56545	CTBP2	-0.31163	5.25128e-05		SLC25A44KO/WT	Q9HCU5	PREB	0.15371	5.93911e-05		SLC25A45KO/WT	A0A0A0MSN9;P18615	NELFE	-0.660607	1.88117e-05		SLC25A48KO/WT	A0A2R8YE77;A0A2U3TZM1;A0A2U3TZM4;A0A2U3TZN6;O14936	CASK	-0.55213	5.76324e-05
SLC25A25KO/WT	F8WJN3;Q16630	CPSF6	-0.153115	5.28412e-05		SLC25A44KO/WT	Q96DV4	MRPL38	-0.402386	5.94482e-05		SLC25A45KO/WT	Q96FQ6	S100A16	-1.97618	1.88172e-05		SLC25A48KO/WT	F5GWH5;P61165	TMEM258	1.19144	5.78204e-05
SLC25A25KO/WT	O75688	PPM1B	-0.27011	5.28412e-05		SLC25A44KO/WT	A0A3B3IRT8;P43307	SSR1	-0.423653	5.94859e-05		SLC25A45KO/WT	P18124	RPL7	0.444741	1.88284e-05		SLC25A48KO/WT	F5H1S9;G8JLB3;Q9Y606	PUS1	-0.325605	5.81843e-05
SLC25A25KO/WT	Q6P9B9	INTS5	0.200383	5.28794e-05		SLC25A44KO/WT	Q9H2U1	DHX36	-0.274441	5.99895e-05		SLC25A45KO/WT	F8W8I6;P31483	TIA1	-0.175966	1.88354e-05		SLC25A48KO/WT	Q9H5X1	CIAO2A	0.69214	5.82022e-05
SLC25A25KO/WT	E9PMS6	LMO7	-0.215624	5.29671e-05		SLC25A44KO/WT	O60664	PLIN3	0.623293	6.02153e-05		SLC25A45KO/WT	E5RIP4;Q15043	SLC39A14	-0.381078	1.88907e-05		SLC25A48KO/WT	Q9Y673	ALG5	0.818041	5.90774e-05
SLC25A25KO/WT	Q99805	TM9SF2	0.272718	5.31092e-05		SLC25A44KO/WT	P00491	PNP	-0.492758	6.03709e-05		SLC25A45KO/WT	E9PJ81;Q04323	UBXN1	0.703153	1.8981e-05		SLC25A48KO/WT	Q92665	MRPS31	-0.381298	5.94623e-05
SLC25A25KO/WT	A0A087WUZ6;A0A0U1RR46;A0A0X1KG69;A0A2R8Y549;Q8NI35	PATJ	-0.605505	5.34313e-05		SLC25A44KO/WT	F8WA11;Q7Z460	CLASP1	0.424664	6.0673e-05		SLC25A45KO/WT	B9TX33;M0QZQ2;Q71SY5	MED25	1.89907	1.90758e-05		SLC25A48KO/WT	H0Y8X4;O43598	DNPH1	0.291512	5.96648e-05
SLC25A25KO/WT	Q9H583	HEATR1	-0.154466	5.39096e-05		SLC25A44KO/WT	K7ERE3;P13646	KRT13	1.32479	6.08021e-05		SLC25A45KO/WT	A0A5F9ZHJ0	ACAT1	-1.56318	1.91108e-05		SLC25A48KO/WT	O43678	NDUFA2	-0.323474	5.97291e-05
SLC25A25KO/WT	D6RJF2	PAIP1	0.828532	5.39894e-05		SLC25A44KO/WT	A0A087WYN9;Q7Z478	DHX29	0.221321	6.08424e-05		SLC25A45KO/WT	P40855	PEX19	0.834537	1.91912e-05		SLC25A48KO/WT	A0A0A0MTG1;A0A0G2JIA5;A0A0G2JL52;A0A140T8Y0;A0A140TA35;A0A140TA36;A0A140TA40;A0A140TA45;B4E0K6;B7ZL25;Q5ST30	VARS2	-0.576686	5.97719e-05
SLC25A25KO/WT	Q8NEW0	SLC30A7	-0.341285	5.44214e-05		SLC25A44KO/WT	Q9UMX0	UBQLN1	0.818447	6.12247e-05		SLC25A45KO/WT	F8WC89	SAC3D1	0.680674	1.921e-05		SLC25A48KO/WT	Q96C90	PPP1R14B	-1.56749	5.99611e-05
SLC25A25KO/WT	O75391	SPAG7	-0.470191	5.44257e-05		SLC25A44KO/WT	O43379	WDR62	1.07209	6.1315e-05		SLC25A45KO/WT	P07711	CTSL	-0.144381	1.92145e-05		SLC25A48KO/WT	Q9BR61	ACBD6	1.02744	6.00511e-05
SLC25A25KO/WT	Q86V21	AACS	0.395889	5.44947e-05		SLC25A44KO/WT	Q8N3R9	MPP5	-0.320943	6.16902e-05		SLC25A45KO/WT	O95197	RTN3	-0.313422	1.92845e-05		SLC25A48KO/WT	G5E9Q6	PFN2	-1.98712	6.01171e-05
SLC25A25KO/WT	H3BNQ5;H3BRW2;P49761	CLK3	-0.831083	5.47164e-05		SLC25A44KO/WT	P13498	CYBA	-1.69782	6.22974e-05		SLC25A45KO/WT	A0A1P0AYU5;Q9BWM7	SFXN3	-0.268927	1.9299e-05		SLC25A48KO/WT	Q86Y39	NDUFA11	-0.992029	6.02582e-05
SLC25A25KO/WT	A0A2R8Y595;A0A2R8YFL0;P49711	CTCF	-0.496693	5.48395e-05		SLC25A44KO/WT	A0A5F9UY30;A0A5H1ZRP2;O43493	TGOLN2	1.40824	6.23974e-05		SLC25A45KO/WT	Q9P1Y5	CAMSAP3	0.344327	1.9348e-05		SLC25A48KO/WT	P40818	USP8	-1.11549	6.04281e-05
SLC25A25KO/WT	B7Z6D5;Q96GQ7	DDX27	-0.326837	5.50215e-05		SLC25A44KO/WT	P23634	ATP2B4	-0.650026	6.24145e-05		SLC25A45KO/WT	H7BZJ3	PDIA3	0.591139	1.93858e-05		SLC25A48KO/WT	Q9UIG0	BAZ1B	-0.366364	6.06015e-05
SLC25A25KO/WT	P62306	SNRPF	-0.181009	5.50691e-05		SLC25A44KO/WT	P09486	SPARC	0.878145	6.29651e-05		SLC25A45KO/WT	A0A2R8Y6W5;A0A2R8Y7W8;Q16626	MEA1	1.0033	1.93909e-05		SLC25A48KO/WT	O75832	PSMD10	0.448982	6.06764e-05
SLC25A25KO/WT	A0A1B0GVL4;D6RFZ4;E7EUR8;P78312	FAM193A	2.44562	5.51186e-05		SLC25A44KO/WT	Q96R05	RBP7	-0.641945	6.30044e-05		SLC25A45KO/WT	Q14CX7	NAA25	0.46126	1.96554e-05		SLC25A48KO/WT	E7ET87;E7EVI4;O75410	TACC1	-0.253962	6.08503e-05
SLC25A25KO/WT	Q96GD0	PDXP	0.474051	5.56237e-05		SLC25A44KO/WT	Q14257	RCN2	0.519809	6.30642e-05		SLC25A45KO/WT	P16403	H1-2	3.47746	1.98098e-05		SLC25A48KO/WT	F8W1T6;Q15434	RBMS2	-1.38794	6.08551e-05
SLC25A25KO/WT	P15311	EZR	-0.141842	5.63277e-05		SLC25A44KO/WT	Q15907	RAB11B	-0.2247	6.3566e-05		SLC25A45KO/WT	P28074	PSMB5	-0.443902	2.00079e-05		SLC25A48KO/WT	O43929	ORC4	-0.380237	6.12668e-05
SLC25A25KO/WT	Q04864	REL	-1.12985	5.67706e-05		SLC25A44KO/WT	A0A286YFF7;A0A2C9F2P4;P50897	PPT1	0.497432	6.3643e-05		SLC25A45KO/WT	Q9HCN8	SDF2L1	0.384548	2.00416e-05		SLC25A48KO/WT	F8VU90;Q9NYL4	FKBP11	-0.509153	6.13019e-05
SLC25A25KO/WT	Q9BVA1	TUBB2B	1.33294	5.74938e-05		SLC25A44KO/WT	Q9BVA1	TUBB2B	-0.749439	6.40001e-05		SLC25A45KO/WT	Q6DD87	ZNF787	1.91312	2.02001e-05		SLC25A48KO/WT	A0A087WUL4;A0A087WX23	PEG10	-0.297739	6.1417e-05
SLC25A25KO/WT	A0A494C0G1;H0Y987;O95394	PGM3	0.226012	5.76353e-05		SLC25A44KO/WT	B7Z6D5;Q96GQ7	DDX27	-0.183269	6.41447e-05		SLC25A45KO/WT	O43242	PSMD3	-0.144499	2.02905e-05		SLC25A48KO/WT	P12004	PCNA	0.280009	6.1513e-05
SLC25A25KO/WT	E7ETU7;H0Y9G6;P09001	MRPL3	-0.690317	5.81007e-05		SLC25A44KO/WT	Q9UKL0	RCOR1	0.93379	6.43914e-05		SLC25A45KO/WT	O75764	TCEA3	-2.21681	2.0314e-05		SLC25A48KO/WT	P04040	CAT	-0.99702	6.18972e-05
SLC25A25KO/WT	Q9NZL9	MAT2B	-0.20508	5.81508e-05		SLC25A44KO/WT	E9PMS4;Q8IV36;X6R4D2	HID1	-2.411	6.46342e-05		SLC25A45KO/WT	O75643	SNRNP200	-0.0411047	2.05618e-05		SLC25A48KO/WT	A0A2R8Y4P4;A0A2R8Y7S2;A0A2R8YGG3;P51532;Q9HBD4	SMARCA4	-0.308529	6.19347e-05
SLC25A25KO/WT	C9IZG4;O60888	CUTA	-0.423415	5.81949e-05		SLC25A44KO/WT	C9IYN3;Q8WVV9;V9GYK2	HNRNPLL	0.466436	6.4642e-05		SLC25A45KO/WT	H3BV05;I3L1I3;Q8WV22	NSMCE1	-0.752525	2.05671e-05		SLC25A48KO/WT	Q9NPA0	EMC7	0.893518	6.22958e-05
SLC25A25KO/WT	Q8IVD9	NUDCD3	0.360803	5.83709e-05		SLC25A44KO/WT	Q00839	HNRNPU	0.221389	6.48215e-05		SLC25A45KO/WT	Q14699	RFTN1	0.809644	2.08179e-05		SLC25A48KO/WT	O14925	TIMM23	0.819845	6.25338e-05
SLC25A25KO/WT	E9PE82;P16219	ACADS	-0.998427	5.84717e-05		SLC25A44KO/WT	P47755	CAPZA2	0.293983	6.49814e-05		SLC25A45KO/WT	Q9H6R0	DHX33	0.728446	2.09048e-05		SLC25A48KO/WT	A0A2R8Y5P9;Q8TF72	SHROOM3	-0.368858	6.26731e-05
SLC25A25KO/WT	Q14683	SMC1A	0.238591	5.85827e-05		SLC25A44KO/WT	O76024	WFS1	-0.340904	6.51756e-05		SLC25A45KO/WT	E7EVG2;Q86U86	PBRM1	0.333487	2.09249e-05		SLC25A48KO/WT	Q9C0C9	UBE2O	0.331587	6.28668e-05
SLC25A25KO/WT	O95149	SNUPN	-0.958077	5.90774e-05		SLC25A44KO/WT	E5RI87;Q86XS8	RNF130	1.54707	6.52188e-05		SLC25A45KO/WT	P49336;Q9BWU1	CDK8;CDK19	0.791671	2.09806e-05		SLC25A48KO/WT	E7EX17;P23588	EIF4B	-0.478414	6.29774e-05
SLC25A25KO/WT	A0A3B3IS55;O14639	ABLIM1	-0.476225	5.92388e-05		SLC25A44KO/WT	Q13200	PSMD2	-0.146975	6.52188e-05		SLC25A45KO/WT	O14646	CHD1	0.69621	2.11283e-05		SLC25A48KO/WT	Q9Y6I9	TEX264	0.639272	6.29774e-05
SLC25A25KO/WT	H7C3G9;Q9UJ70	NAGK	0.432869	5.95596e-05		SLC25A44KO/WT	Q8N668	COMMD1	-0.315159	6.53906e-05		SLC25A45KO/WT	Q5T1S5;Q7Z6M1	RABEPK	0.686188	2.11801e-05		SLC25A48KO/WT	Q9HDC9	APMAP	0.387942	6.3227e-05
SLC25A25KO/WT	O96005	CLPTM1	0.247227	5.96752e-05		SLC25A44KO/WT	P20042	EIF2S2	0.19112	6.5574e-05		SLC25A45KO/WT	I3L367;I3L3T4;I3L4I4;I3NI44;J3KQU4;O75674	TOM1L1	-0.922981	2.12086e-05		SLC25A48KO/WT	P61599	NAA20	0.519431	6.32606e-05
SLC25A25KO/WT	Q9HBH0	RHOF	-0.650629	6.00321e-05		SLC25A44KO/WT	Q16513	PKN2	-0.247697	6.61643e-05		SLC25A45KO/WT	O14776	TCERG1	-0.162528	2.13078e-05		SLC25A48KO/WT	P17612	PRKACA	-2.4466	6.33779e-05
SLC25A25KO/WT	Q12907	LMAN2	0.18944	6.00511e-05		SLC25A44KO/WT	Q9BV86	NTMT1	-0.461405	6.61643e-05		SLC25A45KO/WT	Q9Y3S2	ZNF330	0.843565	2.13584e-05		SLC25A48KO/WT	Q9NP72	RAB18	0.337913	6.34121e-05
SLC25A25KO/WT	F5GYQ1;P61421	ATP6V0D1	0.30703	6.01318e-05		SLC25A44KO/WT	Q96D53	COQ8B	-0.70022	6.6186e-05		SLC25A45KO/WT	Q3LXA3	TKFC	-0.853074	2.14374e-05		SLC25A48KO/WT	Q9Y5N5	N6AMT1	-0.446283	6.34307e-05
SLC25A25KO/WT	Q9NVP2	ASF1B	-0.292795	6.02522e-05		SLC25A44KO/WT	P55010	EIF5	0.314116	6.62858e-05		SLC25A45KO/WT	Q14696	MESD	-0.255673	2.15019e-05		SLC25A48KO/WT	Q96GM5	SMARCD1	0.307746	6.35216e-05
SLC25A25KO/WT	P61962	DCAF7	0.362217	6.04746e-05		SLC25A44KO/WT	Q5JXI8	FHL1	-0.504549	6.65225e-05		SLC25A45KO/WT	P40429	RPL13A	0.264536	2.15024e-05		SLC25A48KO/WT	H0Y6V6;H0YHZ2;Q6UX01;Q8WVP7	LMBR1;LMBR1L;LMBR1L;LMBR1	-1.12688	6.36756e-05
SLC25A25KO/WT	Q9Y4C2	TCAF1	0.379214	6.06764e-05		SLC25A44KO/WT	Q9NTZ6	RBM12	0.347141	6.73094e-05		SLC25A45KO/WT	Q9UHN6	CEMIP2	0.349367	2.16209e-05		SLC25A48KO/WT	Q5T7U1;Q9Y5Q8	GTF3C5	-0.0679633	6.41409e-05
SLC25A25KO/WT	Q96FQ6	S100A16	-1.44065	6.07745e-05		SLC25A44KO/WT	Q9BRP8	PYM1	1.82129	6.75327e-05		SLC25A45KO/WT	A0A087WYC8;Q9BZI7	UPF3B	-0.224419	2.1699e-05		SLC25A48KO/WT	Q9NNW5	WDR6	-0.469181	6.43325e-05
SLC25A25KO/WT	F5H5D3;Q9BQE3	TUBA1C	-0.45304	6.13785e-05		SLC25A44KO/WT	J3QK89;Q8IWX8	CHERP	0.248208	6.75947e-05		SLC25A45KO/WT	A0A2R8Y4R7;A0A2R8Y6L6;O75648	TRMU	1.10046	2.17093e-05		SLC25A48KO/WT	Q8NHU6	TDRD7	0.329232	6.46349e-05
SLC25A25KO/WT	C9JB30;Q9UPY8	MAPRE3	0.974606	6.1462e-05		SLC25A44KO/WT	Q9BTY7	HGH1	0.474868	6.76072e-05		SLC25A45KO/WT	Q9NTX5	ECHDC1	-0.13861	2.25832e-05		SLC25A48KO/WT	Q7L1Q6	BZW1	0.327883	6.49686e-05
SLC25A25KO/WT	Q32P28	P3H1	0.203818	6.18419e-05		SLC25A44KO/WT	F5H658;Q14562	DHX8	0.767631	6.77277e-05		SLC25A45KO/WT	Q969H8	MYDGF	0.676427	2.26654e-05		SLC25A48KO/WT	Q99471	PFDN5	0.511052	6.54587e-05
SLC25A25KO/WT	Q9UGM6	WARS2	-0.347664	6.21046e-05		SLC25A44KO/WT	J3KRV4;P46734	MAP2K3	-0.996427	6.79079e-05		SLC25A45KO/WT	B0S8I6;Q14320	FAM50A	0.539658	2.27909e-05		SLC25A48KO/WT	P31327	CPS1	-1.63538	6.56441e-05
SLC25A25KO/WT	P47928	ID4	-1.1253	6.26297e-05		SLC25A44KO/WT	A0A0D9SF54	SPTAN1	-1.04562	6.79685e-05		SLC25A45KO/WT	Q9BV81	EMC6	0.597211	2.29785e-05		SLC25A48KO/WT	P61956	SUMO2	0.293936	6.57912e-05
SLC25A25KO/WT	Q969U7	PSMG2	-0.287563	6.26407e-05		SLC25A44KO/WT	Q969H8	MYDGF	0.535612	6.80838e-05		SLC25A45KO/WT	Q12851	MAP4K2	1.09359	2.30366e-05		SLC25A48KO/WT	Q5EBL8	PDZD11	-0.768742	6.61643e-05
SLC25A25KO/WT	E7ETC6;H0YA72;Q86YL7	PDPN	0.865862	6.29627e-05		SLC25A44KO/WT	Q96B49	TOMM6	1.57633	6.84174e-05		SLC25A45KO/WT	Q9BW60	ELOVL1	0.734465	2.31226e-05		SLC25A48KO/WT	Q8NFZ8	CADM4	0.680349	6.64162e-05
SLC25A25KO/WT	O43353	RIPK2	-0.347045	6.31004e-05		SLC25A44KO/WT	Q86SF2	GALNT7	-0.391983	6.84524e-05		SLC25A45KO/WT	B7Z4W8;D6REP5;E9PD09;Q96HH9	GRAMD2B	2.50167	2.34029e-05		SLC25A48KO/WT	P62136	PPP1CA	-0.728534	6.6705e-05
SLC25A25KO/WT	B7WPL0;Q9NVN3	RIC8B	1.10578	6.33436e-05		SLC25A44KO/WT	O60832	DKC1	0.216388	6.89291e-05		SLC25A45KO/WT	Q5VWC8	HACD4	-0.534272	2.34123e-05		SLC25A48KO/WT	O60232	ZNRD2	-0.59978	6.67341e-05
SLC25A25KO/WT	P26447	S100A4	-0.609081	6.35349e-05		SLC25A44KO/WT	C9J0A4;P57723	PCBP4	1.40749	6.90023e-05		SLC25A45KO/WT	Q6PI78	TMEM65	-0.255863	2.35564e-05		SLC25A48KO/WT	P62314	SNRPD1	-0.745339	6.68991e-05
SLC25A25KO/WT	A0A0C4DGH0;Q5ZPR3	CD276	0.982153	6.37386e-05		SLC25A44KO/WT	Q8WZ82	OVCA2	-0.39442	6.92607e-05		SLC25A45KO/WT	Q9BUT1	BDH2	-0.316426	2.35867e-05		SLC25A48KO/WT	B4E3L3;Q96RU2	USP28	-1.00263	6.70073e-05
SLC25A25KO/WT	Q9NPD3	EXOSC4	-0.259878	6.47379e-05		SLC25A44KO/WT	A0A087X0P4;A0A0A0MTI0;F8WA05;H0YKH1;H0YLF5;P40424	PBX1	0.579735	6.9498e-05		SLC25A45KO/WT	A0A590UJI5;B7ZLQ8;E5RFP2;Q17RY0	CPEB4	2.15425	2.36153e-05		SLC25A48KO/WT	E9PRG8	C11orf98	1.152	6.70188e-05
SLC25A25KO/WT	Q7Z4H3	HDDC2	-0.244409	6.4912e-05		SLC25A44KO/WT	P56537	EIF6	0.0815217	6.97635e-05		SLC25A45KO/WT	O00170	AIP	0.600192	2.36245e-05		SLC25A48KO/WT	P49247	RPIA	1.57059	6.74923e-05
SLC25A25KO/WT	Q96RS6	NUDCD1	0.235223	6.51356e-05		SLC25A44KO/WT	P07737	PFN1	-0.101976	7.00972e-05		SLC25A45KO/WT	G3V3Y1;Q8N8N7	;PTGR2	0.344137	2.37018e-05		SLC25A48KO/WT	P04406	GAPDH	0.37078	6.77169e-05
SLC25A25KO/WT	A0A1W2PR17;F2Z2I2;Q16875;Q5VX20;Q5W015	PFKFB3	1.37203	6.51508e-05		SLC25A44KO/WT	Q96IZ0	PAWR	-0.361574	7.01401e-05		SLC25A45KO/WT	Q7L7X3	TAOK1	0.871665	2.37501e-05		SLC25A48KO/WT	P49591;Q5T5C7	SARS1	0.216702	6.7731e-05
SLC25A25KO/WT	Q70UQ0	IKBIP	-0.312348	6.5263e-05		SLC25A44KO/WT	A0A3B3IRK5;Q9H2D1	;SLC25A32	0.82441	7.04234e-05		SLC25A45KO/WT	Q99715	COL12A1	-0.130957	2.37591e-05		SLC25A48KO/WT	C9J8T6;Q14061	COX17	0.946072	6.78335e-05
SLC25A25KO/WT	A0A087X117;A0A0G2JN29;Q15155	NOMO1	0.27964	6.54522e-05		SLC25A44KO/WT	P41134	ID1	-4.07862	7.09779e-05		SLC25A45KO/WT	E7EW59;F5H433	SALL2	1.28479	2.3811e-05		SLC25A48KO/WT	Q9HB07	C12orf10	-0.257647	6.80193e-05
SLC25A25KO/WT	Q5T280;R4GNG4	SPOUT1	-0.734521	6.55926e-05		SLC25A44KO/WT	Q8NBI6	XXYLT1	0.478641	7.1188e-05		SLC25A45KO/WT	Q5VTL8	PRPF38B	0.548026	2.3811e-05		SLC25A48KO/WT	P30153	PPP2R1A	0.341715	6.81748e-05
SLC25A25KO/WT	Q7Z3K3	POGZ	0.31336	6.5769e-05		SLC25A44KO/WT	E7EQ61;E7EWE1;Q9GZZ9	UBA5	0.622648	7.17557e-05		SLC25A45KO/WT	F8VQE1;Q9UHB6	LIMA1	1.43412	2.382e-05		SLC25A48KO/WT	P37235;P61601;P84074	HPCAL1;NCALD;HPCA	-0.774917	6.81748e-05
SLC25A25KO/WT	Q9UKM7	MAN1B1	0.587322	6.59133e-05		SLC25A44KO/WT	Q86U90	YRDC	3.03013	7.22087e-05		SLC25A45KO/WT	Q9UN86	G3BP2	0.333965	2.38943e-05		SLC25A48KO/WT	Q15599	SLC9A3R2	-0.828207	6.82074e-05
SLC25A25KO/WT	B4DFT4;K7EIV4;M0QZC4;M0QZP7;Q9NW81	DMAC2	-1.01674	6.59203e-05		SLC25A44KO/WT	M0QY43	MYH14	1.2449	7.24851e-05		SLC25A45KO/WT	P55265	ADAR	-0.0866083	2.39667e-05		SLC25A48KO/WT	P19338	NCL	-0.241494	6.82741e-05
SLC25A25KO/WT	Q8N335	GPD1L	-0.690621	6.59434e-05		SLC25A44KO/WT	A0A024RAC6	ELOA	0.787697	7.25978e-05		SLC25A45KO/WT	Q9ULC3	RAB23	0.597163	2.39851e-05		SLC25A48KO/WT	Q9P035	HACD3	0.315525	6.84997e-05
SLC25A25KO/WT	Q9UNQ0	ABCG2	2.55281	6.59984e-05		SLC25A44KO/WT	A0A087WUK2;O14979	HNRNPDL	-0.467138	7.26502e-05		SLC25A45KO/WT	A6PW57;Q99755	PIP5K1A	0.950383	2.39943e-05		SLC25A48KO/WT	P23528	CFL1	-0.492593	6.85489e-05
SLC25A25KO/WT	E7EPT4;P19404	NDUFV2	-0.31206	6.60475e-05		SLC25A44KO/WT	Q14258	TRIM25	-0.251821	7.27148e-05		SLC25A45KO/WT	H0YB09;H0YB62;Q7Z3D6	DGLUCY	-0.969105	2.40239e-05		SLC25A48KO/WT	Q6NUK1	SLC25A24	-0.286598	6.86056e-05
SLC25A25KO/WT	Q5VZK9	CARMIL1	0.599862	6.61168e-05		SLC25A44KO/WT	P56377	AP1S2	0.140232	7.29573e-05		SLC25A45KO/WT	A0A087WYS3	ZMYND8	0.653454	2.41038e-05		SLC25A48KO/WT	P78345	RPP38	-0.988738	6.89516e-05
SLC25A25KO/WT	Q9NXV2	KCTD5	0.577641	6.61935e-05		SLC25A44KO/WT	Q99471	PFDN5	0.719032	7.30692e-05		SLC25A45KO/WT	P84085	ARF5	-0.720144	2.42323e-05		SLC25A48KO/WT	Q5VW36	FOCAD	-0.147782	6.90442e-05
SLC25A25KO/WT	A0A0G2JPA8;A0A0J9YY65;C9JMH6;P08697	SERPINF2	0.515356	6.64516e-05		SLC25A44KO/WT	Q9BYG5	PARD6B	0.469138	7.31583e-05		SLC25A45KO/WT	Q9BRT2;V5IRT4	UQCC2	0.422763	2.4505e-05		SLC25A48KO/WT	Q9NX40	OCIAD1	0.180925	6.91813e-05
SLC25A25KO/WT	Q7Z2T5	TRMT1L	-0.586074	6.64516e-05		SLC25A44KO/WT	P42677	RPS27	0.726448	7.3876e-05		SLC25A45KO/WT	E9PB90;P52789	HK2	0.51021	2.45243e-05		SLC25A48KO/WT	E9PH64;Q9Y6M9	NDUFB9	0.594503	6.93054e-05
SLC25A25KO/WT	D6RAR4;Q04756	HGFAC	3.62485	6.68991e-05		SLC25A44KO/WT	Q16658	FSCN1	0.68924	7.3888e-05		SLC25A45KO/WT	M0QYZ2;M0R0N4;P53680;X6R390	AP2S1	-0.380022	2.46299e-05		SLC25A48KO/WT	P14866	HNRNPL	0.126046	6.96711e-05
SLC25A25KO/WT	Q9Y3Z3	SAMHD1	-0.329364	6.70036e-05		SLC25A44KO/WT	Q8N4Q1	CHCHD4	-0.786357	7.43015e-05		SLC25A45KO/WT	F8VU39;J3KPG5;Q9UIF9	BAZ2A	0.658181	2.48139e-05		SLC25A48KO/WT	P50990	CCT8	0.189963	6.9695e-05
SLC25A25KO/WT	Q9HCU5	PREB	-0.0291454	6.70669e-05		SLC25A44KO/WT	Q9BQA1	WDR77	-0.662469	7.447e-05		SLC25A45KO/WT	A0A0A0MS70;H0Y4G9;Q99836	MYD88	-0.234581	2.49121e-05		SLC25A48KO/WT	Q3ZCM7	TUBB8	0.713708	6.98671e-05
SLC25A25KO/WT	P09132	SRP19	0.44643	6.71783e-05		SLC25A44KO/WT	Q9UHG3	PCYOX1	-0.0254187	7.47075e-05		SLC25A45KO/WT	Q9BYT8	NLN	-0.069114	2.49233e-05		SLC25A48KO/WT	A0A3B3IRT8;P43307	SSR1	-0.500826	7.04075e-05
SLC25A25KO/WT	A0A2R8Y4R7;A0A2R8Y6L6;O75648	TRMU	-0.754208	6.7492e-05		SLC25A44KO/WT	Q8IWV7	UBR1	-0.393671	7.50627e-05		SLC25A45KO/WT	I3L0R8;I3L1S8;Q9GZP9	DERL2	1.5735	2.50185e-05		SLC25A48KO/WT	P18031	PTPN1	0.354626	7.06135e-05
SLC25A25KO/WT	P23142	FBLN1	0.726057	6.76733e-05		SLC25A44KO/WT	O75821	EIF3G	0.398936	7.50821e-05		SLC25A45KO/WT	Q6NVY1	HIBCH	-0.419621	2.5285e-05		SLC25A48KO/WT	Q8N490	PNKD	1.44945	7.08933e-05
SLC25A25KO/WT	J3KS22;Q7Z4W1	DCXR	-0.349402	6.79685e-05		SLC25A44KO/WT	P01023	A2M	3.28889	7.50925e-05		SLC25A45KO/WT	Q9BPU6	DPYSL5	-0.0903069	2.55077e-05		SLC25A48KO/WT	A0A3B3ISV4;Q8N0U8	VKORC1L1	1.26615	7.09529e-05
SLC25A25KO/WT	Q12788	TBL3	-0.184174	6.80588e-05		SLC25A44KO/WT	Q9BUP0	EFHD1	-0.246676	7.51188e-05		SLC25A45KO/WT	P67936	TPM4	0.677969	2.55681e-05		SLC25A48KO/WT	P04908;Q7L7L0	H2AC4;HIST3H2A	1.48238	7.11608e-05
SLC25A25KO/WT	P10412	H1-4	0.995562	6.85232e-05		SLC25A44KO/WT	B4E0T2;P50542	PEX5	0.554626	7.51573e-05		SLC25A45KO/WT	P61026	RAB10	-0.495815	2.55761e-05		SLC25A48KO/WT	P62424	RPL7A	0.367635	7.16716e-05
SLC25A25KO/WT	P55268	LAMB2	0.243143	6.88053e-05		SLC25A44KO/WT	Q7Z3T8	ZFYVE16	0.567539	7.53199e-05		SLC25A45KO/WT	P68104	EEF1A1	0.305204	2.57314e-05		SLC25A48KO/WT	P00747	PLG	0.435128	7.1675e-05
SLC25A25KO/WT	F5GYA2;P13051	UNG	-0.904077	6.88352e-05		SLC25A44KO/WT	Q05209	PTPN12	1.229	7.54438e-05		SLC25A45KO/WT	P51452	DUSP3	0.659248	2.58512e-05		SLC25A48KO/WT	A0A0C4DGH0;Q5ZPR3	CD276	0.883999	7.17471e-05
SLC25A25KO/WT	Q9H8S9	MOB1A	1.30314	6.90018e-05		SLC25A44KO/WT	Q8ND76	CCNY	-0.618339	7.59913e-05		SLC25A45KO/WT	Q8IWB7	WDFY1	-0.324512	2.59836e-05		SLC25A48KO/WT	A8MWD9;P62308	SNRPGP15;SNRPG	-0.737584	7.17473e-05
SLC25A25KO/WT	P57772	EEFSEC	-0.190461	6.91453e-05		SLC25A44KO/WT	E7EX17;P23588	EIF4B	0.969746	7.69401e-05		SLC25A45KO/WT	Q15118	PDK1	1.31686	2.5993e-05		SLC25A48KO/WT	Q9P2I0	CPSF2	-0.0222398	7.18545e-05
SLC25A25KO/WT	P14927	UQCRB	-0.379776	6.93054e-05		SLC25A44KO/WT	P26038	MSN	-0.201587	7.70081e-05		SLC25A45KO/WT	O60749	SNX2	-0.318171	2.60079e-05		SLC25A48KO/WT	O43681	ASNA1	0.366076	7.21505e-05
SLC25A25KO/WT	Q12888	TP53BP1	0.593545	6.96711e-05		SLC25A44KO/WT	M0R2A0;Q5UCC4	EMC10	0.922302	7.70543e-05		SLC25A45KO/WT	P46060	RANGAP1	0.350514	2.60924e-05		SLC25A48KO/WT	P51398	DAP3	0.350024	7.26032e-05
SLC25A25KO/WT	Q9H1I8	ASCC2	-0.310658	6.96995e-05		SLC25A44KO/WT	Q92797	SYMPK	-0.123909	7.72321e-05		SLC25A45KO/WT	P63220;Q8WVC2	RPS21	0.616576	2.6121e-05		SLC25A48KO/WT	O75489	NDUFS3	-0.255979	7.35518e-05
SLC25A25KO/WT	Q99584	S100A13	-0.643276	7.03153e-05		SLC25A44KO/WT	Q9UBX3	SLC25A10	-0.197263	7.73389e-05		SLC25A45KO/WT	I3L0E3	hCG_1984214	1.23164	2.61713e-05		SLC25A48KO/WT	Q9BZE4	GTPBP4	0.329691	7.40659e-05
SLC25A25KO/WT	P82663	MRPS25	-0.498467	7.08423e-05		SLC25A44KO/WT	Q8NBN7	RDH13	0.551937	7.73626e-05		SLC25A45KO/WT	Q9UNY4	TTF2	-0.391192	2.61713e-05		SLC25A48KO/WT	P35908	KRT2	-2.75654	7.41878e-05
SLC25A25KO/WT	Q9BYD6	MRPL1	-0.302852	7.16956e-05		SLC25A44KO/WT	P49750	YLPM1	1.19185	7.79546e-05		SLC25A45KO/WT	O60476	MAN1A2	-0.882349	2.62547e-05		SLC25A48KO/WT	Q8N183	NDUFAF2	-0.158558	7.42424e-05
SLC25A25KO/WT	Q96GK7	FAHD2A	-0.291823	7.18905e-05		SLC25A44KO/WT	P20290	BTF3	0.777369	7.82832e-05		SLC25A45KO/WT	B5ME97;E7EW69;E7EX04;Q9P0V9	SEPTIN10	0.429409	2.63526e-05		SLC25A48KO/WT	Q9BVP2	GNL3	-0.508317	7.44182e-05
SLC25A25KO/WT	O43143	DHX15	-0.142748	7.19648e-05		SLC25A44KO/WT	O00764	PDXK	-0.42493	7.84554e-05		SLC25A45KO/WT	P49916	LIG3	-0.0729804	2.63588e-05		SLC25A48KO/WT	P55263	ADK	-0.405291	7.47153e-05
SLC25A25KO/WT	Q7Z7F7	MRPL55	-0.864045	7.20059e-05		SLC25A44KO/WT	P60520	GABARAPL2	0.748578	7.8746e-05		SLC25A45KO/WT	Q15477	SKIV2L	0.900695	2.67062e-05		SLC25A48KO/WT	Q9H307	PNN	-0.542088	7.47212e-05
SLC25A25KO/WT	Q8TD16	BICD2	0.290764	7.2604e-05		SLC25A44KO/WT	P31327	CPS1	-1.02771	7.89703e-05		SLC25A45KO/WT	A0A0U1RRM1;Q8WXI9	GATAD2B	0.943743	2.67795e-05		SLC25A48KO/WT	Q93096	PTP4A1	1.38956	7.50061e-05
SLC25A25KO/WT	O60547	GMDS	-0.610184	7.29308e-05		SLC25A44KO/WT	Q9Y6I4	USP3	1.30964	7.91369e-05		SLC25A45KO/WT	P03973	SLPI	2.20079	2.68376e-05		SLC25A48KO/WT	Q12792	TWF1	-0.309701	7.51661e-05
SLC25A25KO/WT	P21796	VDAC1	-0.0833604	7.30603e-05		SLC25A44KO/WT	A6NEM2	HCFC1	2.26615	7.94992e-05		SLC25A45KO/WT	Q07954	LRP1	-0.676243	2.68502e-05		SLC25A48KO/WT	Q8N2K0	ABHD12	0.671491	7.54438e-05
SLC25A25KO/WT	O95751	LDOC1	0.684135	7.32114e-05		SLC25A44KO/WT	Q9Y6X8	ZHX2	1.00112	8.0072e-05		SLC25A45KO/WT	I3L2C7;P57678	GEMIN4	-0.366788	2.68602e-05		SLC25A48KO/WT	Q9NVV0	TMEM38B	1.52648	7.55183e-05
SLC25A25KO/WT	Q92783	STAM	0.265096	7.33e-05		SLC25A44KO/WT	P36405	ARL3	-0.595073	8.0231e-05		SLC25A45KO/WT	P07108	DBI	-0.316069	2.68735e-05		SLC25A48KO/WT	Q8IYB8	SUPV3L1	-0.357591	7.59986e-05
SLC25A25KO/WT	Q15126	PMVK	-0.492616	7.33847e-05		SLC25A44KO/WT	F5GYA2;P13051	UNG	1.03988	8.02617e-05		SLC25A45KO/WT	P62714	PPP2CB	0.775988	2.68909e-05		SLC25A48KO/WT	P07195	LDHB	0.252542	7.60914e-05
SLC25A25KO/WT	Q96R05	RBP7	-0.392914	7.34794e-05		SLC25A44KO/WT	Q7L576	CYFIP1	-0.185126	8.03411e-05		SLC25A45KO/WT	Q9UNZ2	NSFL1C	-0.241949	2.69046e-05		SLC25A48KO/WT	O94952;Q4G104	FBXO21	1.16272	7.62348e-05
SLC25A25KO/WT	Q8NCW5	NAXE	0.162729	7.38722e-05		SLC25A44KO/WT	P11171	EPB41	0.485021	8.05983e-05		SLC25A45KO/WT	P51580	TPMT	-0.355534	2.7011e-05		SLC25A48KO/WT	P53350	PLK1	0.286018	7.62845e-05
SLC25A25KO/WT	Q9Y248	GINS2	-0.533368	7.40463e-05		SLC25A44KO/WT	G5EA30;Q92879	CELF1	0.492369	8.10955e-05		SLC25A45KO/WT	O95298	NDUFC2	-1.2583	2.71833e-05		SLC25A48KO/WT	P10606	COX5B	0.722748	7.66934e-05
SLC25A25KO/WT	O75792	RNASEH2A	0.471769	7.43015e-05		SLC25A44KO/WT	Q8WVK2	SNRNP27	1.06962	8.14196e-05		SLC25A45KO/WT	Q96BM9	ARL8A	0.911884	2.72849e-05		SLC25A48KO/WT	O60341	KDM1A	0.331323	7.68127e-05
SLC25A25KO/WT	P38435	GGCX	-0.452397	7.43287e-05		SLC25A44KO/WT	Q92930	RAB8B	-0.272761	8.14511e-05		SLC25A45KO/WT	A0A087WVQ6;Q00610	CLTC	-0.229519	2.74527e-05		SLC25A48KO/WT	C9JRD2;C9JXB9;P25686	DNAJB2	-0.418414	7.68913e-05
SLC25A25KO/WT	Q9NP61	ARFGAP3	-0.443723	7.53189e-05		SLC25A44KO/WT	P63261	ACTG1	1.58607	8.20217e-05		SLC25A45KO/WT	Q9BRJ7	NUDT16L1	-1.00633	2.7489e-05		SLC25A48KO/WT	Q9Y6X8	ZHX2	0.828203	7.7584e-05
SLC25A25KO/WT	O94952;Q4G104	FBXO21	-0.174653	7.57728e-05		SLC25A44KO/WT	C9JJU7;Q9NSI2	FAM207A	1.68563	8.22248e-05		SLC25A45KO/WT	Q13217	DNAJC3	0.427592	2.74934e-05		SLC25A48KO/WT	Q9NR31	SAR1A	-0.465053	7.85347e-05
SLC25A25KO/WT	Q96NB2	SFXN2	-1.19913	7.58034e-05		SLC25A44KO/WT	A6NG10;K7EIJ0;K7EMC9;K7ENL2;Q969T9	WBP2	-0.313892	8.38185e-05		SLC25A45KO/WT	Q96F86	EDC3	0.999596	2.76788e-05		SLC25A48KO/WT	A0A087X117;A0A0G2JN29;Q15155	NOMO1	0.362432	7.85855e-05
SLC25A25KO/WT	Q02252	ALDH6A1	-0.204657	7.61553e-05		SLC25A44KO/WT	Q5TAQ9;V9GY54	DCAF8	-0.185717	8.38185e-05		SLC25A45KO/WT	Q14966	ZNF638	-0.0760219	2.7782e-05		SLC25A48KO/WT	Q02818	NUCB1	-0.260509	7.85864e-05
SLC25A25KO/WT	F5H1S9;G8JLB3;Q9Y606	PUS1	-0.67101	7.6176e-05		SLC25A44KO/WT	Q13472	TOP3A	1.16347	8.43133e-05		SLC25A45KO/WT	D6REA0;O75879	GATB	0.540288	2.81332e-05		SLC25A48KO/WT	Q92598	HSPH1	-0.061289	7.90014e-05
SLC25A25KO/WT	P53602	MVD	0.73671	7.63396e-05		SLC25A44KO/WT	Q86Y39	NDUFA11	-0.853516	8.43735e-05		SLC25A45KO/WT	Q92522	H1FX	-0.214734	2.81404e-05		SLC25A48KO/WT	Q9BXK5	BCL2L13	-0.411827	7.96507e-05
SLC25A25KO/WT	D6RDG3	BTF3	1.13363	7.66853e-05		SLC25A44KO/WT	Q00765	REEP5	0.643945	8.47752e-05		SLC25A45KO/WT	Q9UHQ9	CYB5R1	0.422974	2.8299e-05		SLC25A48KO/WT	Q9H981	ACTR8	0.557496	7.97749e-05
SLC25A25KO/WT	Q6UN15	FIP1L1	0.628828	7.66853e-05		SLC25A44KO/WT	Q9Y450	HBS1L	0.258251	8.48169e-05		SLC25A45KO/WT	Q9H845	ACAD9	-0.285604	2.83374e-05		SLC25A48KO/WT	Q96N67	DOCK7	-0.196901	7.97934e-05
SLC25A25KO/WT	Q9NXD2	MTMR10	-0.460534	7.66853e-05		SLC25A44KO/WT	Q9Y314	NOSIP	0.631335	8.49199e-05		SLC25A45KO/WT	Q8TDN6	BRIX1	-1.64011	2.87668e-05		SLC25A48KO/WT	C9J2Q4	SEPTIN2	-1.24985	8.02789e-05
SLC25A25KO/WT	E7ERK9;Q9UI10	EIF2B4	-0.40383	7.67571e-05		SLC25A44KO/WT	Q6PKG0	LARP1	0.480405	8.50779e-05		SLC25A45KO/WT	P04066	FUCA1	-0.987347	2.88249e-05		SLC25A48KO/WT	Q9BZE9	ASPSCR1	0.330375	8.11913e-05
SLC25A25KO/WT	Q13472	TOP3A	0.296507	7.70148e-05		SLC25A44KO/WT	Q9UGR2	ZC3H7B	1.13509	8.50779e-05		SLC25A45KO/WT	O14657	TOR1B	-0.193743	2.88813e-05		SLC25A48KO/WT	O95169	NDUFB8	-0.37764	8.17455e-05
SLC25A25KO/WT	O43264	ZW10	-0.188024	7.77962e-05		SLC25A44KO/WT	Q9NX46	ADPRHL2	0.278734	8.51656e-05		SLC25A45KO/WT	A0A494C169;E9PHT6;Q9NVE7	PANK4	-0.654258	2.89629e-05		SLC25A48KO/WT	Q5SW79	CEP170	0.0243098	8.18605e-05
SLC25A25KO/WT	F8VRD8;F8VXI1;Q9UI09	NDUFA12	-0.88974	7.81744e-05		SLC25A44KO/WT	P13995	MTHFD2	0.833057	8.5256e-05		SLC25A45KO/WT	A0A494C1N0;P26885	FKBP2	0.593593	2.90752e-05		SLC25A48KO/WT	Q8ND76	CCNY	-0.936303	8.20217e-05
SLC25A25KO/WT	P25325	MPST	-0.294834	7.85647e-05		SLC25A44KO/WT	P49591;Q5T5C7	SARS1	-0.360926	8.57541e-05		SLC25A45KO/WT	A0A0A0MTL5;Q13309	SKP2	-1.33572	2.91998e-05		SLC25A48KO/WT	A0A0B4J2C2;F8WF49;Q9Y2H0	DLGAP4	-0.621191	8.21787e-05
SLC25A25KO/WT	P26012	ITGB8	0.810788	7.89368e-05		SLC25A44KO/WT	Q9NSK0	KLC4	0.35845	8.587e-05		SLC25A45KO/WT	P0C7T5	ATXN1L	-0.510009	2.92361e-05		SLC25A48KO/WT	P42224	STAT1	0.148019	8.2366e-05
SLC25A25KO/WT	Q9Y584	TIMM22	-0.303755	7.921e-05		SLC25A44KO/WT	Q9P0K7	RAI14	0.405944	8.60011e-05		SLC25A45KO/WT	A0A087WU53;Q9H0U3	MAGT1	-0.37059	2.92511e-05		SLC25A48KO/WT	B8ZZG1;Q9NZW5	MPP6	1.20219	8.26918e-05
SLC25A25KO/WT	A0A0B4J2A0;Q9UHJ6	;SHPK	-0.663511	7.96682e-05		SLC25A44KO/WT	Q68E01	INTS3	-0.341547	8.64832e-05		SLC25A45KO/WT	P84077	ARF1	-0.352311	2.93627e-05		SLC25A48KO/WT	O95218	ZRANB2	-1.38535	8.36992e-05
SLC25A25KO/WT	O75764	TCEA3	-1.29251	8.01202e-05		SLC25A44KO/WT	P51003	PAPOLA	0.29544	8.69919e-05		SLC25A45KO/WT	Q03701	CEBPZ	-0.173031	2.95878e-05		SLC25A48KO/WT	Q14011	CIRBP	-1.35151	8.42725e-05
SLC25A25KO/WT	A0A2U3TZV8;Q4KWH8	PLCH1	0.595621	8.0231e-05		SLC25A44KO/WT	Q9NXG2	THUMPD1	-0.592006	8.75201e-05		SLC25A45KO/WT	B1AKZ5;Q15121	PEA15	1.35115	2.97382e-05		SLC25A48KO/WT	B3KVZ3;Q9H3R5	CENPH	-0.577275	8.43969e-05
SLC25A25KO/WT	Q6P1N9	TATDN1	-0.448092	8.02876e-05		SLC25A44KO/WT	Q13045	FLII	0.423414	8.75599e-05		SLC25A45KO/WT	J3QQ67;Q07020	RPL18	0.299262	2.98985e-05		SLC25A48KO/WT	P20020	ATP2B1	-0.223501	8.46335e-05
SLC25A25KO/WT	A6NGP5;Q9H910	JPT2	1.92226	8.03411e-05		SLC25A44KO/WT	P52732	KIF11	0.0293892	8.85294e-05		SLC25A45KO/WT	Q15691	MAPRE1	0.622525	2.99109e-05		SLC25A48KO/WT	Q9Y5L0	TNPO3	0.390045	8.52215e-05
SLC25A25KO/WT	A0A0U1RRB6;J3QT38;Q9Y2D4	EXOC6B	0.527352	8.17455e-05		SLC25A44KO/WT	Q9UBC2	EPS15L1	0.476392	8.91424e-05		SLC25A45KO/WT	Q9BYC9	MRPL20	2.08323	2.99131e-05		SLC25A48KO/WT	O95834	EML2	0.161163	8.53598e-05
SLC25A25KO/WT	Q96H55	MYO19	-0.776914	8.1835e-05		SLC25A44KO/WT	Q96FX7	TRMT61A	0.376358	8.92475e-05		SLC25A45KO/WT	M0QZM1	HNRNPM	-1.3717	3.00316e-05		SLC25A48KO/WT	A5YKK6	CNOT1	0.219275	8.53724e-05
SLC25A25KO/WT	Q9Y3T9	NOC2L	-0.135042	8.22396e-05		SLC25A44KO/WT	P11279	LAMP1	-0.455406	8.93683e-05		SLC25A45KO/WT	P21796	VDAC1	0.429564	3.00316e-05		SLC25A48KO/WT	Q6RW13	AGTRAP	-0.865435	8.558e-05
SLC25A25KO/WT	Q13151	HNRNPA0	0.385568	8.22763e-05		SLC25A44KO/WT	A0A3B3ITW3;P28288	ABCD3	-0.0851807	8.95451e-05		SLC25A45KO/WT	P12270	TPR	-0.128402	3.01103e-05		SLC25A48KO/WT	J3QQ67;Q07020	RPL18	0.295228	8.58909e-05
SLC25A25KO/WT	P49458	SRP9	0.129876	8.28033e-05		SLC25A44KO/WT	C9J5X1;P08069	IGF1R	1.30155	8.98538e-05		SLC25A45KO/WT	P35268	RPL22	0.584444	3.03145e-05		SLC25A48KO/WT	Q9P2J5	LARS1	-0.21458	8.59968e-05
SLC25A25KO/WT	P11234	RALB	-0.826474	8.28927e-05		SLC25A44KO/WT	P16403	H1-2	4.10751	9.02138e-05		SLC25A45KO/WT	O15144	ARPC2	-0.258484	3.03968e-05		SLC25A48KO/WT	Q9H2P9	DPH5	-0.914912	8.60117e-05
SLC25A25KO/WT	E7ESD5;E9PLN6;F2Z2Y1;O95677	EYA4	0.783946	8.38087e-05		SLC25A44KO/WT	Q02535	ID3	-0.756592	9.02138e-05		SLC25A45KO/WT	Q9NXH9	TRMT1	0.660981	3.04059e-05		SLC25A48KO/WT	Q9BTT0	ANP32E	-0.226649	8.63477e-05
SLC25A25KO/WT	Q15050	RRS1	0.273404	8.44135e-05		SLC25A44KO/WT	B5MDU6;Q9H6V9	LDAH	1.33334	9.03134e-05		SLC25A45KO/WT	Q92692	NECTIN2	0.320769	3.04873e-05		SLC25A48KO/WT	P08621	SNRNP70	0.155566	8.64437e-05
SLC25A25KO/WT	O95486	SEC24A	0.391859	8.48568e-05		SLC25A44KO/WT	Q9UHA4	LAMTOR3	-0.829894	9.06297e-05		SLC25A45KO/WT	O95167;Q6FGG4;S4R3I5	NDUFA3	-2.06863	3.06037e-05		SLC25A48KO/WT	Q99733	NAP1L4	-0.176017	8.7366e-05
SLC25A25KO/WT	Q8IYB8	SUPV3L1	-0.325632	8.52479e-05		SLC25A44KO/WT	P56962	STX17	0.470275	9.08893e-05		SLC25A45KO/WT	Q9H5Q4	TFB2M	1.01669	3.07491e-05		SLC25A48KO/WT	Q96F86	EDC3	0.593423	8.74574e-05
SLC25A25KO/WT	P56192	MARS1	-0.14008	8.52516e-05		SLC25A44KO/WT	P30047	GCHFR	0.427942	9.13902e-05		SLC25A45KO/WT	P36578	RPL4	0.651365	3.09248e-05		SLC25A48KO/WT	P85037	FOXK1	-1.15269	8.75341e-05
SLC25A25KO/WT	Q9BV20	MRI1	-0.599876	8.52516e-05		SLC25A44KO/WT	O43399	TPD52L2	0.619896	9.18754e-05		SLC25A45KO/WT	Q9HCE7	SMURF1	-1.12343	3.10626e-05		SLC25A48KO/WT	Q8N999	C12orf29	-0.527779	8.77821e-05
SLC25A25KO/WT	Q14692	BMS1	-0.456822	8.59575e-05		SLC25A44KO/WT	G3V150;O94766	B3GAT3	0.687573	9.19737e-05		SLC25A45KO/WT	Q6ZRY4	RBPMS2	1.50427	3.12514e-05		SLC25A48KO/WT	E9PG46;Q2M2I8	AAK1	0.201073	8.77841e-05
SLC25A25KO/WT	P08243	ASNS	-0.149879	8.59968e-05		SLC25A44KO/WT	O75643	SNRNP200	-0.0270313	9.20509e-05		SLC25A45KO/WT	O75844	ZMPSTE24	0.485212	3.13841e-05		SLC25A48KO/WT	O95298	NDUFC2	-1.02382	8.79452e-05
SLC25A25KO/WT	C9JXM3;F8WDC7;F8WF50;Q5HYI8	RABL3	-0.399218	8.62591e-05		SLC25A44KO/WT	Q9NPH2	ISYNA1	0.241352	9.20509e-05		SLC25A45KO/WT	Q9H330	TMEM245	0.152129	3.14472e-05		SLC25A48KO/WT	O15091	PRORP	-0.854255	8.80852e-05
SLC25A25KO/WT	Q8IX12	CCAR1	-0.107241	8.69723e-05		SLC25A44KO/WT	P62312	LSM6	-0.285172	9.2289e-05		SLC25A45KO/WT	P61006	RAB8A	-0.82126	3.18742e-05		SLC25A48KO/WT	Q16531	DDB1	-0.222872	8.80852e-05
SLC25A25KO/WT	O75438	NDUFB1	-0.732706	8.75799e-05		SLC25A44KO/WT	Q32Q12	NME1-NME2	-0.347391	9.23742e-05		SLC25A45KO/WT	O95628	CNOT4	1.2619	3.1925e-05		SLC25A48KO/WT	K7ENI6;K7ERE1;Q8N2U0	TMEM256-PLSCR3;TMEM256-PLSCR3;TMEM256	0.44072	8.89716e-05
SLC25A25KO/WT	B7Z8V7;Q4G0N4	NADK2	-0.311133	8.77431e-05		SLC25A44KO/WT	Q8TBZ8	ZNF564	-0.0331045	9.24836e-05		SLC25A45KO/WT	P53701	HCCS	0.454122	3.19455e-05		SLC25A48KO/WT	Q9H4I9	SMDT1	-1.94859	8.92075e-05
SLC25A25KO/WT	Q9H4I9	SMDT1	-1.30572	8.87756e-05		SLC25A44KO/WT	Q8N1F7	NUP93	0.238781	9.25184e-05		SLC25A45KO/WT	P30260	CDC27	0.448209	3.19976e-05		SLC25A48KO/WT	P22626	HNRNPA2B1	-0.394686	8.92538e-05
SLC25A25KO/WT	G5EA31;P53992	SEC24C	-0.137506	8.94251e-05		SLC25A44KO/WT	P40425	PBX2	0.283577	9.25664e-05		SLC25A45KO/WT	Q9BST9	RTKN	1.641	3.21025e-05		SLC25A48KO/WT	O95352	ATG7	0.56264	8.9731e-05
SLC25A25KO/WT	G5E994;Q5VW38	GPR107	1.21619	8.97532e-05		SLC25A44KO/WT	A0A0A0MSW4;P48739	PITPNB	0.440668	9.28771e-05		SLC25A45KO/WT	P29218	IMPA1	0.607073	3.21085e-05		SLC25A48KO/WT	O60427	FADS1	-0.521121	8.98675e-05
SLC25A25KO/WT	P07384	CAPN1	-0.355554	9.05392e-05		SLC25A44KO/WT	P62879	GNB2	-0.323256	9.33103e-05		SLC25A45KO/WT	A0A2R8YFA9;O94851	MICAL2	0.53015	3.21584e-05		SLC25A48KO/WT	A0A286YF22;O43175	PHGDH	0.623714	9.00539e-05
SLC25A25KO/WT	Q8NC60	NOA1	-0.259015	9.12755e-05		SLC25A44KO/WT	A0A087WTZ8;E5RFJ1;E5RHW9;E5RIM1;H0YB96;Q96MF7	NSMCE2	-0.654449	9.34304e-05		SLC25A45KO/WT	Q9Y3C8	UFC1	0.524371	3.21863e-05		SLC25A48KO/WT	Q8WYP5	AHCTF1	-0.220863	9.0203e-05
SLC25A25KO/WT	A0A2R8Y478;A6NNI4;G8JLH6;P21926	CD9	-0.508331	9.16592e-05		SLC25A44KO/WT	Q969E2	SCAMP4	-0.253464	9.35951e-05		SLC25A45KO/WT	Q6P4A8	PLBD1	-1.22928	3.22102e-05		SLC25A48KO/WT	A0A5F9YFS9	SPCS1	0.832912	9.03052e-05
SLC25A25KO/WT	Q7Z7H5	TMED4	0.561829	9.21306e-05		SLC25A44KO/WT	A0A1P0AYU5;Q9BWM7	SFXN3	-0.508032	9.40225e-05		SLC25A45KO/WT	Q9UN37	VPS4A	0.299795	3.23024e-05		SLC25A48KO/WT	Q92696	RABGGTA	0.261729	9.04752e-05
SLC25A25KO/WT	Q9P287	BCCIP	-0.45079	9.25492e-05		SLC25A44KO/WT	P48449	LSS	-0.455632	9.40481e-05		SLC25A45KO/WT	A0A1W2PPG1;A0A1W2PPG5;A0A1W2PPP5;A0A1W2PPW8;A0A1W2PQ06;A0A1W2PQ77;A0A1W2PQM3;A0A1W2PR02;A0A1W2PR23;A0A1W2PRC2;A0A1W2PRP7;A0A1W2PRV0;A0A1W2PS81;A0A1X7SBU8;E7EQ34;I3L1K7;I3L4Z6;I3NI02;O14653	GOSR2;GOSR2;GOSR2;GOSR2;GOSR2;GOSR2;GOSR2;GOSR2;GOSR2;GOSR2;GOSR2;GOSR2;GOSR2;GOSR2;;GOSR2;GOSR2;GOSR2;GOSR2	0.893401	3.25975e-05		SLC25A48KO/WT	P35232	PHB	0.171222	9.07695e-05
SLC25A25KO/WT	P00558	PGK1	0.178615	9.33835e-05		SLC25A44KO/WT	P49427	CDC34	-0.177149	9.42611e-05		SLC25A45KO/WT	A0A140T9T7;Q03518	TAP1	1.06647	3.26244e-05		SLC25A48KO/WT	O60264	SMARCA5	-0.0466068	9.13006e-05
SLC25A25KO/WT	Q15024	EXOSC7	-0.351968	9.3419e-05		SLC25A44KO/WT	Q9P0V3	SH3BP4	0.524862	9.48126e-05		SLC25A45KO/WT	P13640	MT1G	-1.17002	3.26391e-05		SLC25A48KO/WT	Q9UNK0	STX8	-1.07983	9.20509e-05
SLC25A25KO/WT	Q9NUG6	PDRG1	0.942256	9.43277e-05		SLC25A44KO/WT	Q9BTZ2	DHRS4	-0.322339	9.48253e-05		SLC25A45KO/WT	Q86UE4	MTDH	0.825441	3.29009e-05		SLC25A48KO/WT	Q9H936	SLC25A22	-0.430704	9.20909e-05
SLC25A25KO/WT	P00846	MT-ATP6	-0.723414	9.51043e-05		SLC25A44KO/WT	Q96R06	SPAG5	0.700817	9.51651e-05		SLC25A45KO/WT	Q9BWH2	FUNDC2	-0.344228	3.29976e-05		SLC25A48KO/WT	P45954	ACADSB	0.233105	9.20938e-05
SLC25A25KO/WT	Q14980	NUMA1	-0.227444	9.51651e-05		SLC25A44KO/WT	Q96S66	CLCC1	0.471631	9.60823e-05		SLC25A45KO/WT	Q8N6R0	EEF1AKNMT	0.893141	3.30532e-05		SLC25A48KO/WT	A0A0A6YYI3;A0A0B4J1V8;Q9NQ55	PPAN-P2RY11;PPAN-P2RY11;PPAN	0.328054	9.2272e-05
SLC25A25KO/WT	Q96Q42	ALS2	1.93336	9.52124e-05		SLC25A44KO/WT	P61106	RAB14	-0.270116	9.65847e-05		SLC25A45KO/WT	Q86VP6	CAND1	0.331286	3.33198e-05		SLC25A48KO/WT	E9PQ61;O75152	ZC3H11A	-0.377178	9.23619e-05
SLC25A25KO/WT	H7C2Q8;Q99848	EBNA1BP2	0.180374	9.54581e-05		SLC25A44KO/WT	A0A087X2H1;Q9ULT8	HECTD1	0.385911	9.66403e-05		SLC25A45KO/WT	H3BRF9;Q96K21	ZFYVE19	0.816825	3.33856e-05		SLC25A48KO/WT	P13861	PRKAR2A	-0.226655	9.26765e-05
SLC25A25KO/WT	Q6PL24	TMED8	0.429331	9.56389e-05		SLC25A44KO/WT	C9J2G7;C9JCG1;C9JRS3;C9JTC5;E7EN86;E9PJF2;E9PLN4;E9PLS7;E9PMY8;E9PPB0;E9PS81;P52747	ZNF143	0.97518	9.70796e-05		SLC25A45KO/WT	P23381	WARS1	0.390034	3.33898e-05		SLC25A48KO/WT	Q8NFF5	FLAD1	-0.580588	9.30757e-05
SLC25A25KO/WT	C9JRZ6;Q9NX63	CHCHD3	0.307453	9.56449e-05		SLC25A44KO/WT	Q86XI2	NCAPG2	-0.475513	9.71104e-05		SLC25A45KO/WT	Q9ULZ3	PYCARD	-1.30124	3.34588e-05		SLC25A48KO/WT	P10768	ESD	0.454188	9.38524e-05
SLC25A25KO/WT	Q6Y7W6	GIGYF2	-0.382519	9.58412e-05		SLC25A44KO/WT	P61201	COPS2	-0.375988	9.76463e-05		SLC25A45KO/WT	F5H5A3;Q8IVH8	MAP4K3	-0.0790493	3.37078e-05		SLC25A48KO/WT	Q13451	FKBP5	-0.341778	9.42603e-05
SLC25A25KO/WT	P54652	HSPA2	0.378885	9.62546e-05		SLC25A44KO/WT	B5MCK8;P19440;P36268	GGT2;GGT1;GGT2	-0.685521	9.87916e-05		SLC25A45KO/WT	A0A087WTZ8;E5RFJ1;E5RHW9;E5RIM1;H0YB96;Q96MF7	NSMCE2	-0.670308	3.37453e-05		SLC25A48KO/WT	Q92575	UBXN4	-0.842079	9.47389e-05
SLC25A25KO/WT	F5H702;Q96GC5	MRPL48	-0.57875	9.66466e-05		SLC25A44KO/WT	P62191	PSMC1	0.366865	9.88083e-05		SLC25A45KO/WT	Q9H0L4	CSTF2T	0.864628	3.37453e-05		SLC25A48KO/WT	B4DR12;K7EIM7;O60291	MGRN1	0.818578	9.51146e-05
SLC25A25KO/WT	Q8ND76	CCNY	-1.33986	9.67675e-05		SLC25A44KO/WT	A0A2R8Y4Z8;M0QYB4;M0QZR0;Q9Y3X0	CCDC9	1.67682	9.92698e-05		SLC25A45KO/WT	P29692	EEF1D	0.493385	3.39955e-05		SLC25A48KO/WT	P00403	MT-CO2	-0.254631	9.51468e-05
SLC25A25KO/WT	A0A1W2PPG1;A0A1W2PPG5;A0A1W2PPP5;A0A1W2PPW8;A0A1W2PQ06;A0A1W2PQ77;A0A1W2PQM3;A0A1W2PR02;A0A1W2PR23;A0A1W2PRC2;A0A1W2PRP7;A0A1W2PRV0;A0A1W2PS81;A0A1X7SBU8;E7EQ34;I3L1K7;I3L4Z6;I3NI02;O14653	GOSR2;GOSR2;GOSR2;GOSR2;GOSR2;GOSR2;GOSR2;GOSR2;GOSR2;GOSR2;GOSR2;GOSR2;GOSR2;GOSR2;;GOSR2;GOSR2;GOSR2;GOSR2	0.917945	9.68628e-05		SLC25A44KO/WT	P06576	ATP5F1B	-0.150664	9.93396e-05		SLC25A45KO/WT	Q96AY3	FKBP10	0.345408	3.4251e-05		SLC25A48KO/WT	Q86WX3	RPS19BP1	-1.53949	9.61725e-05
SLC25A25KO/WT	O95777	LSM8	-0.242334	9.70796e-05		SLC25A44KO/WT	Q9HA77	CARS2	-0.270868	9.93898e-05		SLC25A45KO/WT	Q9Y316	MEMO1	-0.420477	3.44712e-05		SLC25A48KO/WT	P30154	PPP2R1B	0.1772	9.62012e-05
SLC25A25KO/WT	Q9NUJ1	ABHD10	-0.12275	9.73339e-05		SLC25A44KO/WT	P52735	VAV2	0.918168	9.97545e-05		SLC25A45KO/WT	F5GX64;F5H5K3;H3BRR1;P38935	IGHMBP2	-1.37148	3.44942e-05		SLC25A48KO/WT	G5E977;Q6XQN6	NAPRT	0.592495	9.62119e-05
SLC25A25KO/WT	Q8IY18	SMC5	-0.221265	9.91976e-05		SLC25A44KO/WT	Q9P013	CWC15	1.27462	0.000100138		SLC25A45KO/WT	Q9BQG0	MYBBP1A	0.228182	3.4607e-05		SLC25A48KO/WT	A6PW57;Q99755	PIP5K1A	1.11401	9.73163e-05
SLC25A25KO/WT	G3V1D4;Q9NUP9	LIN7C	0.208633	9.96296e-05		SLC25A44KO/WT	B8ZZF6;C9J173;E7ENF2;E7ET59;E7EUX4;P49441	INPP1	-0.613616	0.000100606		SLC25A45KO/WT	Q9BTL3	RAMAC	2.35455	3.47363e-05		SLC25A48KO/WT	Q9P258	RCC2	-0.112527	9.75628e-05
SLC25A25KO/WT	P63172	DYNLT1	-0.237969	0.000100216		SLC25A44KO/WT	Q6IA86	ELP2	-0.196511	0.000101355		SLC25A45KO/WT	P49354	FNTA	-0.884836	3.47956e-05		SLC25A48KO/WT	O60927	PPP1R11	-0.201563	9.80824e-05
SLC25A25KO/WT	Q9NYU2	UGGT1	0.191095	0.000101662		SLC25A44KO/WT	C9J8T6;Q14061	COX17	1.48522	0.000101994		SLC25A45KO/WT	Q8N5K1	CISD2	0.527672	3.49289e-05		SLC25A48KO/WT	Q9UFC0	LRWD1	0.510292	9.92221e-05
SLC25A25KO/WT	Q9BVK6	TMED9	0.148615	0.000101968		SLC25A44KO/WT	J3KN66	TOR1AIP1	1.24675	0.000102163		SLC25A45KO/WT	A0A0A6YYC7;H3BTR0;Q96JP5	ZFP91-CNTF;ZFP91-CNTF;ZFP91	1.30043	3.49301e-05		SLC25A48KO/WT	A0A0A0MRR7;P09234	SNRPC	-0.456994	9.92551e-05
SLC25A25KO/WT	O15397	IPO8	-0.322656	0.000102655		SLC25A44KO/WT	P15529	CD46	-0.0746166	0.000103578		SLC25A45KO/WT	Q9UJ83	HACL1	1.27593	3.50421e-05		SLC25A48KO/WT	P60059	SEC61G	1.27265	9.9676e-05
SLC25A25KO/WT	E9PC41;Q01638	IL1RL1	0.260227	0.000102788		SLC25A44KO/WT	P23511	NFYA	1.45584	0.00010408		SLC25A45KO/WT	O43765	SGTA	0.324036	3.52027e-05		SLC25A48KO/WT	Q6SZW1	SARM1	0.672089	9.97944e-05
SLC25A25KO/WT	Q6WKZ4	RAB11FIP1	0.62428	0.000103011		SLC25A44KO/WT	J3QQW9;Q15022	SUZ12	0.500834	0.000104475		SLC25A45KO/WT	A0A0A0MS54;P22694	PRKACB	-0.245228	3.52981e-05		SLC25A48KO/WT	P62995	TRA2B	-0.349947	0.000101003
SLC25A25KO/WT	E7ESL0;J3KQY1;Q9NWU5	MRPL22	-0.54801	0.000103598		SLC25A44KO/WT	K7EIP7;K7ENM8;K7ERW0;Q9BWQ6	YIPF2	1.94687	0.000104475		SLC25A45KO/WT	P55212	CASP6	-0.881302	3.55263e-05		SLC25A48KO/WT	Q8N1G2	CMTR1	-0.472259	0.000101743
SLC25A25KO/WT	P49755	TMED10	0.313655	0.000104183		SLC25A44KO/WT	Q1KMD3	HNRNPUL2	-0.0766719	0.000104581		SLC25A45KO/WT	J3QQZ9;Q9NVS9	PNPO	-0.687481	3.55569e-05		SLC25A48KO/WT	Q8IYU8	MICU2	-0.740763	0.000101955
SLC25A25KO/WT	Q86WV7;Q96MW1	CCDC43	0.802086	0.000104384		SLC25A44KO/WT	O95834	EML2	0.306948	0.000106137		SLC25A45KO/WT	P13797	PLS3	-0.138484	3.56551e-05		SLC25A48KO/WT	O43396	TXNL1	-0.219092	0.000101994
SLC25A25KO/WT	Q9NZZ3	CHMP5	0.399764	0.000104461		SLC25A44KO/WT	A0A0G2JJL1;A0A140T9L0	WDR46	2.60171	0.000106334		SLC25A45KO/WT	A8MT40;Q8NCN5	PDPR	0.659171	3.58178e-05		SLC25A48KO/WT	P62266	RPS23	0.38027	0.000102163
SLC25A25KO/WT	P62753	RPS6	0.265725	0.000104565		SLC25A44KO/WT	J3QQY2;Q9UM00	TMCO1	0.614105	0.000106484		SLC25A45KO/WT	Q15386	UBE3C	-0.242212	3.58409e-05		SLC25A48KO/WT	Q04724;Q04727	TLE1;TLE4	-1.15478	0.000102329
SLC25A25KO/WT	E7ENY0;E7EV99;P35611	ADD1	0.485926	0.000105562		SLC25A44KO/WT	P50443	SLC26A2	0.0768744	0.000106755		SLC25A45KO/WT	P63261	ACTG1	1.47905	3.61612e-05		SLC25A48KO/WT	C9JG87;Q9NYK5	MRPL39	0.669599	0.000102491
SLC25A25KO/WT	O43657	TSPAN6	0.830957	0.000105871		SLC25A44KO/WT	Q15398	DLGAP5	0.554092	0.000106778		SLC25A45KO/WT	Q9Y673	ALG5	0.751631	3.62304e-05		SLC25A48KO/WT	Q92804	TAF15	-0.310512	0.000102938
SLC25A25KO/WT	Q9UBL3	ASH2L	0.409622	0.000106043		SLC25A44KO/WT	Q92791	P3H4	-0.612346	0.000107256		SLC25A45KO/WT	H0Y448;Q8WZ74	CTTNBP2	-0.935837	3.63239e-05		SLC25A48KO/WT	P62330	ARF6	-0.358346	0.000103254
SLC25A25KO/WT	Q9NXF1	TEX10	-0.243547	0.000106755		SLC25A44KO/WT	Q13243	SRSF5	0.254804	0.000107539		SLC25A45KO/WT	H3BMF1;H3BUT5;Q8N9A8	CNEP1R1	0.749465	3.64764e-05		SLC25A48KO/WT	Q6DKJ4	NXN	-0.300413	0.000103297
SLC25A25KO/WT	Q9H9F9	ACTR5	-0.449288	0.000108185		SLC25A44KO/WT	P62829	RPL23	0.350104	0.000108518		SLC25A45KO/WT	Q9UJX2	CDC23	-0.451771	3.6713e-05		SLC25A48KO/WT	Q6P1N9	TATDN1	-0.477481	0.000103503
SLC25A25KO/WT	P56385	ATP5ME	-0.235197	0.000108446		SLC25A44KO/WT	P11387	TOP1	0.177344	0.000108762		SLC25A45KO/WT	Q5T8V1;Q8N4J0	CARNMT1	-0.636347	3.67477e-05		SLC25A48KO/WT	Q96SL4	GPX7	0.587183	0.000103632
SLC25A25KO/WT	Q3LXA3	TKFC	-0.500828	0.00010911		SLC25A44KO/WT	P40227	CCT6A	0.390623	0.000108772		SLC25A45KO/WT	A2A274;Q99798	ACO2	0.38973	3.68893e-05		SLC25A48KO/WT	P46100	ATRX	0.963034	0.000103815
SLC25A25KO/WT	Q9Y512	SAMM50	-0.198111	0.000109818		SLC25A44KO/WT	A0A0A0MS54;P22694	PRKACB	-0.205221	0.00010918		SLC25A45KO/WT	Q9NZD8	SPG21	0.174322	3.70936e-05		SLC25A48KO/WT	Q96A65	EXOC4	-0.57577	0.000103977
SLC25A25KO/WT	P18085	ARF4	0.231356	0.00011062		SLC25A44KO/WT	P41208	CETN2	-0.847771	0.00010919		SLC25A45KO/WT	Q14126	DSG2	-1.51067	3.71799e-05		SLC25A48KO/WT	O75157	TSC22D2	-1.34454	0.000104182
SLC25A25KO/WT	Q14247	CTTN	0.308849	0.000110644		SLC25A44KO/WT	Q9UIG0	BAZ1B	-0.0806495	0.000109567		SLC25A45KO/WT	I3L1H3;Q99732	LITAF	1.36742	3.72063e-05		SLC25A48KO/WT	I3L4N6;Q9UP95	SLC12A4	0.102596	0.000104639
SLC25A25KO/WT	A0A087WT64;Q07820	MCL1	0.610153	0.000111124		SLC25A44KO/WT	A0A3B3IUC4;P06280	GLA	-1.97862	0.000109957		SLC25A45KO/WT	P49588	AARS1	0.188563	3.72063e-05		SLC25A48KO/WT	E5RFF9;Q9BRT9	GINS4	-0.695545	0.000104648
SLC25A25KO/WT	Q99459	CDC5L	0.341531	0.000111588		SLC25A44KO/WT	P06213	INSR	1.55271	0.000110111		SLC25A45KO/WT	A0A3B3IS71;P06400	RB1	-0.391908	3.74078e-05		SLC25A48KO/WT	Q9H0S4	DDX47	0.406101	0.000105371
SLC25A25KO/WT	Q5IJ48	CRB2	0.761302	0.000112479		SLC25A44KO/WT	A8K878;P55145	MANF	0.520131	0.000110508		SLC25A45KO/WT	Q71RC2	LARP4	0.21711	3.7462e-05		SLC25A48KO/WT	C9IYN3;Q8WVV9;V9GYK2	HNRNPLL	0.300261	0.000105708
SLC25A25KO/WT	E9PLP0	CARS1	0.115558	0.000113337		SLC25A44KO/WT	Q15046	KARS1	-0.161017	0.000110644		SLC25A45KO/WT	Q9H061	TMEM126A	0.935398	3.75499e-05		SLC25A48KO/WT	E9PCW1	GOSR1	-0.243993	0.000105884
SLC25A25KO/WT	P05114	HMGN1	0.521341	0.000113617		SLC25A44KO/WT	D6RFM5;P31040	SDHA	-0.244402	0.000110988		SLC25A45KO/WT	E5RGS9;Q9NRG0	CHRAC1	0.648744	3.77434e-05		SLC25A48KO/WT	P63010	AP2B1	0.24904	0.00010591
SLC25A25KO/WT	F2Z2X0;H0Y6J0;O00746;Q4TT34	NME4	-0.610745	0.00011362		SLC25A44KO/WT	G3V325	ATP5MF-PTCD1	-0.329273	0.000111078		SLC25A45KO/WT	Q9Y5X3	SNX5	-0.152411	3.77446e-05		SLC25A48KO/WT	P56134	ATP5MF	0.867952	0.000106369
SLC25A25KO/WT	P23381	WARS1	-0.187059	0.00011402		SLC25A44KO/WT	K7ELG9;Q3MHD2	LSM12	0.317958	0.00011112		SLC25A45KO/WT	Q9UDY8	MALT1	1.299	3.79128e-05		SLC25A48KO/WT	P10412	H1-4	1.94657	0.000106445
SLC25A25KO/WT	P09104	ENO2	0.629837	0.000116259		SLC25A44KO/WT	A0A1W2PPF5;A0A1W2PR09;A0A1W2PR27;A0A1W2PRL5;A0A1W2PRM0;A0A1W2PRQ7;F5GYH1;Q8NC96	NECAP1	1.52973	0.000111253		SLC25A45KO/WT	O15067	PFAS	0.358521	3.79738e-05		SLC25A48KO/WT	O15431	SLC31A1	1.23617	0.000106565
SLC25A25KO/WT	P35080	PFN2	-0.175331	0.000117157		SLC25A44KO/WT	Q7Z7N9	TMEM179B	0.793469	0.00011152		SLC25A45KO/WT	Q9UFW8	CGGBP1	0.665381	3.81103e-05		SLC25A48KO/WT	Q13363	CTBP1	0.200087	0.000106621
SLC25A25KO/WT	Q15276	RABEP1	-0.38043	0.000117252		SLC25A44KO/WT	Q9NRR5	UBQLN4	0.597286	0.000111624		SLC25A45KO/WT	Q9C0H2	TTYH3	-1.02287	3.81248e-05		SLC25A48KO/WT	Q9HA65	TBC1D17	-0.879152	0.000106683
SLC25A25KO/WT	Q9UKD2	MRTO4	-0.137009	0.000117454		SLC25A44KO/WT	J3KS22;Q7Z4W1	DCXR	-0.23174	0.000112224		SLC25A45KO/WT	P30520	ADSS2	0.313133	3.82279e-05		SLC25A48KO/WT	A0A087WUC6;E9PI68;Q15005	SPCS2	0.441164	0.000106778
SLC25A25KO/WT	P40222	TXLNA	0.351377	0.000117852		SLC25A44KO/WT	Q15021	NCAPD2	-0.0373163	0.000112588		SLC25A45KO/WT	E9PLK3;P55786	NPEPPS	0.280091	3.83113e-05		SLC25A48KO/WT	Q9NQE9	HINT3	0.37253	0.000107324
SLC25A25KO/WT	P55263	ADK	-0.532405	0.000118356		SLC25A44KO/WT	Q96ST2	IWS1	0.646006	0.000113547		SLC25A45KO/WT	Q96A65	EXOC4	-0.277838	3.83465e-05		SLC25A48KO/WT	Q9Y5T5	USP16	0.619413	0.000107704
SLC25A25KO/WT	P63313	TMSB10	0.346253	0.000119399		SLC25A44KO/WT	P82914	MRPS15	0.0103461	0.000113917		SLC25A45KO/WT	Q13131	PRKAA1	0.474783	3.85093e-05		SLC25A48KO/WT	Q99536	VAT1	0.316781	0.000107955
SLC25A25KO/WT	E7EVA0;P27816	MAP4	-0.585032	0.000119604		SLC25A44KO/WT	O00567	NOP56	0.357029	0.000114404		SLC25A45KO/WT	Q13867	BLMH	-1.61188	3.85093e-05		SLC25A48KO/WT	A0A1B0GUL2;Q6DHV5	CC2D2B	-1.52695	0.000108066
SLC25A25KO/WT	P82912	MRPS11	-0.403276	0.00012014		SLC25A44KO/WT	Q8TDQ7	GNPDA2	0.378701	0.000114925		SLC25A45KO/WT	B7ZC83;E9PNL2;Q9UNH6	SNX7	-1.07571	3.87721e-05		SLC25A48KO/WT	O14745	SLC9A3R1	-0.344504	0.00010829
SLC25A25KO/WT	Q8IYQ7	THNSL1	0.647368	0.000120349		SLC25A44KO/WT	A0A2R8Y5J0;A0A2R8YFK9;A0A2U3TZM0	CHD4	-0.172894	0.000115318		SLC25A45KO/WT	C9JA08;Q96D46	NMD3	0.322148	3.89471e-05		SLC25A48KO/WT	Q9H9Z2	LIN28A	1.84026	0.000108838
SLC25A25KO/WT	Q7L2E3	DHX30	0.0564629	0.00012141		SLC25A44KO/WT	P17152	TMEM11	-1.17409	0.000115499		SLC25A45KO/WT	Q6UWE0	LRSAM1	-0.4151	3.90032e-05		SLC25A48KO/WT	Q86V21	AACS	0.434325	0.000109038
SLC25A25KO/WT	Q9UFN0	NIPSNAP3A	-1.25802	0.00012204		SLC25A44KO/WT	Q96GM5	SMARCD1	0.582176	0.000115517		SLC25A45KO/WT	P11177	PDHB	0.359013	3.9158e-05		SLC25A48KO/WT	P53004	BLVRA	-0.423281	0.000109312
SLC25A25KO/WT	P62277	RPS13	0.165961	0.000122526		SLC25A44KO/WT	E9PHY5	EPB41L2	0.170062	0.000116414		SLC25A45KO/WT	Q9Y5J9	TIMM8B	0.699284	3.92343e-05		SLC25A48KO/WT	Q13467	FZD5	1.52628	0.000110032
SLC25A25KO/WT	Q96QD9	FYTTD1	0.610594	0.000123039		SLC25A44KO/WT	Q13595	TRA2A	0.41356	0.00011681		SLC25A45KO/WT	A0A2R8YF87;F5H6Y0;H3BMM5;Q96AX1	VPS33A;VPS33A;;VPS33A	-1.40533	3.95177e-05		SLC25A48KO/WT	Q9NXG2	THUMPD1	-0.415941	0.000110168
SLC25A25KO/WT	A0A3B3IU69;F8W717;O00423	EML1	-0.231207	0.000123072		SLC25A44KO/WT	B7Z645	SYNCRIP	2.20859	0.000117359		SLC25A45KO/WT	H7BYY1	TPM1	0.497079	3.96197e-05		SLC25A48KO/WT	P49207	RPL34	-0.621687	0.000110391
SLC25A25KO/WT	Q9BXY0	MAK16	-0.266863	0.00012325		SLC25A44KO/WT	Q9BY44	EIF2A	0.332396	0.000117826		SLC25A45KO/WT	Q9H694	BICC1	1.97682	3.9682e-05		SLC25A48KO/WT	P24752	ACAT1	0.189402	0.000110478
SLC25A25KO/WT	O95168	NDUFB4	-0.829191	0.000123579		SLC25A44KO/WT	Q9Y2T2	AP3M1	0.402885	0.000118444		SLC25A45KO/WT	Q5JWT2;Q9ULK4	MED23	0.611461	3.97321e-05		SLC25A48KO/WT	O95295	SNAPIN	0.564002	0.000110508
SLC25A25KO/WT	Q9NWU1	OXSM	-0.838011	0.000124724		SLC25A44KO/WT	P49755	TMED10	-0.361657	0.000118489		SLC25A45KO/WT	Q9NRN7	AASDHPPT	0.454722	3.97355e-05		SLC25A48KO/WT	A0A087WWP4;A0A499FJY3;Q96T37	RBM15	-0.323725	0.000110667
SLC25A25KO/WT	O00330	PDHX	-0.238006	0.000124775		SLC25A44KO/WT	F5H669;Q8N684	CPSF7	0.294114	0.000118971		SLC25A45KO/WT	Q06587	RING1	0.310001	3.98968e-05		SLC25A48KO/WT	A0A0C4DFQ3;F8W6Y9;P17026;Q7Z7L9;Q86T29;Q9NYW8	ZSCAN2;ZSCAN2;ZNF22;ZSCAN2;ZNF605;RBAK	1.35764	0.000110907
SLC25A25KO/WT	O60678	PRMT3	-0.752395	0.0001256		SLC25A44KO/WT	Q9HCS7	XAB2	-0.172837	0.00011968		SLC25A45KO/WT	Q5SNT2	TMEM201	1.69199	4.00474e-05		SLC25A48KO/WT	P43304	GPD2	-0.297828	0.000110996
SLC25A25KO/WT	A0A2R8YFH5;Q15437	SEC23B	-0.0743154	0.000126326		SLC25A44KO/WT	P17655	CAPN2	-0.371857	0.000119944		SLC25A45KO/WT	P09661	SNRPA1	-0.361312	4.03301e-05		SLC25A48KO/WT	Q9H074	PAIP1	-0.34079	0.000111078
SLC25A25KO/WT	A0A0D9SG77;A0A1B0GVL3;Q05086	UBE3A	0.356356	0.000126734		SLC25A44KO/WT	P19388	POLR2E	0.186161	0.000120141		SLC25A45KO/WT	Q92499	DDX1	0.200619	4.05939e-05		SLC25A48KO/WT	Q8NBN7	RDH13	0.577537	0.00011112
SLC25A25KO/WT	Q9GZX9	TWSG1	-1.00696	0.000128422		SLC25A44KO/WT	P23284	PPIB	0.158643	0.000120343		SLC25A45KO/WT	A0A2R8Y5Q7;A0A2R8YD71;F8W1P7;P49281	SLC11A2	0.716445	4.06173e-05		SLC25A48KO/WT	P61254	RPL26	0.418611	0.000111573
SLC25A25KO/WT	P08621	SNRNP70	-0.210714	0.000128623		SLC25A44KO/WT	O00592	PODXL	-1.66477	0.000120412		SLC25A45KO/WT	Q15654	TRIP6	0.355189	4.06508e-05		SLC25A48KO/WT	Q9NP58	ABCB6	0.445922	0.000111807
SLC25A25KO/WT	B4DUC8;Q13126	MTAP	-0.29316	0.000128636		SLC25A44KO/WT	P48651	PTDSS1	-0.609765	0.000121258		SLC25A45KO/WT	A6NG10;K7EIJ0;K7EMC9;K7ENL2;Q969T9	WBP2	-0.475164	4.0836e-05		SLC25A48KO/WT	Q96FX7	TRMT61A	0.43186	0.000112569
SLC25A25KO/WT	Q8N8A6	DDX51	-0.883474	0.000128795		SLC25A44KO/WT	P37108	SRP14	-0.270942	0.00012137		SLC25A45KO/WT	E9PL57	NEDD8-MDP1	0.621418	4.09806e-05		SLC25A48KO/WT	P49006	MARCKSL1	0.63083	0.000112588
SLC25A25KO/WT	A0A087WT20;Q9NV06	DCAF13	-0.147372	0.000128815		SLC25A44KO/WT	A0A0C4DG62;F5GYV5;F8WCT1;H7BZV4;Q66PJ3	ARL6IP4	0.631395	0.000121583		SLC25A45KO/WT	P00492	HPRT1	0.439097	4.11082e-05		SLC25A48KO/WT	Q9NZE8	MRPL35	-0.431413	0.000112622
SLC25A25KO/WT	F5GWI4;P00813	ADA	-1.24529	0.000129047		SLC25A44KO/WT	Q6PJT7	ZC3H14	0.917402	0.000122079		SLC25A45KO/WT	P50148	GNAQ	0.393981	4.11339e-05		SLC25A48KO/WT	O94826	TOMM70	0.265745	0.000112984
SLC25A25KO/WT	O95758	PTBP3	-0.900255	0.00012924		SLC25A44KO/WT	Q86VS8	HOOK3	0.527787	0.000122352		SLC25A45KO/WT	F8W543	NAP1L1	1.56937	4.11505e-05		SLC25A48KO/WT	P12235	SLC25A4	-0.608017	0.000113362
SLC25A25KO/WT	A0A1W2PS05;A8MYT4;Q8NEB9	PIK3C3	-0.269551	0.000129466		SLC25A44KO/WT	Q99985	SEMA3C	-0.434007	0.000122752		SLC25A45KO/WT	A0A0A0MQU0;Q9BV38;U3KQC1	WDR18	-0.0848771	4.12033e-05		SLC25A48KO/WT	A0A3B3ITX4;E9PN17;O75964	;ATP5MG;ATP5MG	0.301545	0.000113392
SLC25A25KO/WT	O14974	PPP1R12A	0.232341	0.000129662		SLC25A44KO/WT	A0A0A0MRM9;Q14978	NOLC1	1.16456	0.000122825		SLC25A45KO/WT	H0YC35;P10909	CLU	-0.471529	4.12038e-05		SLC25A48KO/WT	Q92747	ARPC1A	0.532634	0.000113488
SLC25A25KO/WT	P60604	UBE2G2	-0.325503	0.000130283		SLC25A44KO/WT	A0A2R8Y5A6;A0A2R8Y7E6;A0A2R8Y7P6;A0A2R8YDM9;A0A5F9ZHH4;A0A5F9ZHW5;A0A5F9ZHX3;A0A5F9ZI57;F8VQP2;H0YH87;Q99700;V9GY86	ATXN2	0.853841	0.000123216		SLC25A45KO/WT	P53597	SUCLG1	0.813493	4.12161e-05		SLC25A48KO/WT	Q92930	RAB8B	-0.405077	0.00011387
SLC25A25KO/WT	A0A087WZX2;O95139	NDUFB6	-0.295138	0.000130792		SLC25A44KO/WT	Q14008	CKAP5	0.232123	0.000123237		SLC25A45KO/WT	E9PEP6;O14786;Q5JWQ6	NRP1	0.714752	4.12927e-05		SLC25A48KO/WT	Q8NBJ5	COLGALT1	0.160343	0.000113912
SLC25A25KO/WT	P08240	SRPRA	-0.407679	0.000131034		SLC25A44KO/WT	Q6NZY4	ZCCHC8	0.13782	0.00012498		SLC25A45KO/WT	Q9BU76	MMTAG2	-2.66735	4.1391e-05		SLC25A48KO/WT	O43390	HNRNPR	0.22278	0.00011393
SLC25A25KO/WT	Q9BV86	NTMT1	-0.261342	0.000132876		SLC25A44KO/WT	Q96RN5	MED15	0.631831	0.000125453		SLC25A45KO/WT	A0A0A0MQW0;A0A0A0MR39;Q9P2K5	MYEF2	-0.415212	4.13912e-05		SLC25A48KO/WT	P62318	SNRPD3	-0.792277	0.00011431
SLC25A25KO/WT	P28072	PSMB6	-0.241745	0.000134098		SLC25A44KO/WT	O75822	EIF3J	0.406246	0.000126971		SLC25A45KO/WT	Q96R06	SPAG5	0.636142	4.13912e-05		SLC25A48KO/WT	Q7L266	ASRGL1	0.43133	0.000114431
SLC25A25KO/WT	C9K0C3;Q6UWP7	LCLAT1	-0.322725	0.000134154		SLC25A44KO/WT	Q9BSC4	NOL10	0.841832	0.000127275		SLC25A45KO/WT	Q9NP72	RAB18	0.315156	4.14676e-05		SLC25A48KO/WT	L0R6Q1	SLC35A4	-0.796181	0.000115527
SLC25A25KO/WT	Q15113	PCOLCE	1.31529	0.000134182		SLC25A44KO/WT	F5H5X2;Q6NS38;S4R3T5	ALKBH2	-1.82697	0.000127798		SLC25A45KO/WT	Q8IU81	IRF2BP1	0.667828	4.14979e-05		SLC25A48KO/WT	O43809	NUDT21	0.201013	0.000116259
SLC25A25KO/WT	Q8ND56	LSM14A	0.336415	0.000135944		SLC25A44KO/WT	Q99584	S100A13	-1.27481	0.000128202		SLC25A45KO/WT	Q5RKV6	EXOSC6	0.386648	4.25946e-05		SLC25A48KO/WT	F5GXX5;P61803	DAD1	0.215775	0.000116697
SLC25A25KO/WT	Q7Z7K6	CENPV	0.204373	0.000137552		SLC25A44KO/WT	A0A087WTI3;A0A087WXF6;F5GXJ1;F5H5N1;O75251	NDUFS7	-0.571082	0.000128505		SLC25A45KO/WT	P54709	ATP1B3	-0.144311	4.29257e-05		SLC25A48KO/WT	P14625	HSP90B1	0.239599	0.000117027
SLC25A25KO/WT	B1AXG1;B4DG22;B7ZB17;P51812	RPS6KA3	-0.182054	0.000138384		SLC25A44KO/WT	A0A0A0MQX8;C9JP00;Q9NR56	MBNL1	0.531644	0.000128658		SLC25A45KO/WT	P82673	MRPS35	-0.988987	4.30408e-05		SLC25A48KO/WT	Q96HQ2	CDKN2AIPNL	0.398024	0.000117072
SLC25A25KO/WT	Q7L7X3	TAOK1	-0.49332	0.000138815		SLC25A44KO/WT	Q15006	EMC2	0.289703	0.000128769		SLC25A45KO/WT	Q9NQ50	MRPL40	0.649944	4.31025e-05		SLC25A48KO/WT	Q6DD87	ZNF787	1.17836	0.000117591
SLC25A25KO/WT	Q5VY09	IER5	-0.206389	0.000138898		SLC25A44KO/WT	P26012	ITGB8	1.03727	0.000128866		SLC25A45KO/WT	Q9NS86	LANCL2	0.358109	4.32364e-05		SLC25A48KO/WT	Q96A35	MRPL24	0.286682	0.000117891
SLC25A25KO/WT	P52907	CAPZA1	0.15597	0.000139337		SLC25A44KO/WT	E9PKG1;Q99873	PRMT1	-0.254703	0.000128946		SLC25A45KO/WT	P02462	COL4A1	0.792741	4.34706e-05		SLC25A48KO/WT	Q12974	PTP4A2	0.742698	0.00011833
SLC25A25KO/WT	A0A087WUT6;O60841	EIF5B	-0.190175	0.000141479		SLC25A44KO/WT	O14617	AP3D1	-0.163241	0.000129096		SLC25A45KO/WT	Q7L1W4	LRRC8D	1.95727	4.38751e-05		SLC25A48KO/WT	Q96HC4	PDLIM5	0.152818	0.000119071
SLC25A25KO/WT	P05186	ALPL	-0.489562	0.000141666		SLC25A44KO/WT	P63173	RPL38	-1.02287	0.000129165		SLC25A45KO/WT	Q5T0N5;S4R347	FNBP1L	-0.186193	4.39369e-05		SLC25A48KO/WT	E9PB90;P52789	HK2	0.475495	0.00011999
SLC25A25KO/WT	Q06587	RING1	0.299562	0.000144168		SLC25A44KO/WT	A0A087WZ50;Q8TCT7	SPPL2B	-0.875025	0.000129301		SLC25A45KO/WT	Q9Y5L0	TNPO3	0.206878	4.40237e-05		SLC25A48KO/WT	Q99661	KIF2C	-0.500944	0.000120765
SLC25A25KO/WT	Q8NBJ4	GOLM1	0.770307	0.000145517		SLC25A44KO/WT	Q9H2J4	PDCL3	0.340289	0.00012937		SLC25A45KO/WT	Q9ULX6	AKAP8L	0.607913	4.40453e-05		SLC25A48KO/WT	A0A087WVM4;B7ZM99;Q6UB35	MTHFD1L	0.301894	0.000121023
SLC25A25KO/WT	O43776	NARS1	-0.0906945	0.000145518		SLC25A44KO/WT	Q9HAV7	GRPEL1	0.375797	0.000129481		SLC25A45KO/WT	P49748	ACADVL	-0.319415	4.45364e-05		SLC25A48KO/WT	P27695	APEX1	-0.186056	0.000121736
SLC25A25KO/WT	P98179	RBM3	-0.303449	0.000145579		SLC25A44KO/WT	P60604	UBE2G2	0.339123	0.000130121		SLC25A45KO/WT	P56537	EIF6	0.291328	4.45461e-05		SLC25A48KO/WT	P35573	AGL	-0.434644	0.000122142
SLC25A25KO/WT	O95857	TSPAN13	0.204549	0.000145617		SLC25A44KO/WT	Q9P032	NDUFAF4	0.83551	0.000131253		SLC25A45KO/WT	P18085	ARF4	-0.581136	4.46725e-05		SLC25A48KO/WT	Q9UBQ5	EIF3K	0.283592	0.000123073
SLC25A25KO/WT	Q92504	SLC39A7	-0.441739	0.000145629		SLC25A44KO/WT	Q8IY18	SMC5	0.961632	0.000132286		SLC25A45KO/WT	Q13643	FHL3	0.260801	4.46909e-05		SLC25A48KO/WT	A2IDA3;P29372	MPG	-0.379788	0.000123783
SLC25A25KO/WT	Q9H9B4	SFXN1	-0.0625985	0.000146413		SLC25A44KO/WT	Q9BT67	NDFIP1	1.06596	0.000132505		SLC25A45KO/WT	Q9Y6G9	DYNC1LI1	-0.200974	4.50347e-05		SLC25A48KO/WT	P15529	CD46	-0.223899	0.000123783
SLC25A25KO/WT	Q9H936	SLC25A22	-0.254905	0.000146971		SLC25A44KO/WT	A0A087WVP1;Q14517	FAT1	0.825177	0.000132746		SLC25A45KO/WT	F8VQX6;H0YI09;Q9H8H3	METTL7A	-1.03567	4.50562e-05		SLC25A48KO/WT	P09455	RBP1	0.406197	0.000124245
SLC25A25KO/WT	Q9NV96	TMEM30A	0.395909	0.000147282		SLC25A44KO/WT	Q9C0H2	TTYH3	-0.746183	0.000133604		SLC25A45KO/WT	P52209	PGD	-0.172518	4.51177e-05		SLC25A48KO/WT	Q9BSV6	TSEN34	-0.391993	0.000124653
SLC25A25KO/WT	Q04837	SSBP1	-0.18553	0.000147474		SLC25A44KO/WT	L0R819	ASDURF	-0.778961	0.000134042		SLC25A45KO/WT	Q86U44	METTL3	-0.250492	4.52359e-05		SLC25A48KO/WT	Q6NXE6	ARMC6	-0.57802	0.000124797
SLC25A25KO/WT	Q15120	PDK3	1.10092	0.000147592		SLC25A44KO/WT	P35637	FUS	0.772143	0.000134042		SLC25A45KO/WT	Q8WWV3	RTN4IP1	-0.700734	4.5699e-05		SLC25A48KO/WT	Q14554	PDIA5	0.31905	0.000125031
SLC25A25KO/WT	A0A494C157;A0A494C1E9;P19838	NFKB1	-1.31107	0.000148384		SLC25A44KO/WT	Q9HB71	CACYBP	-0.0861082	0.000136426		SLC25A45KO/WT	Q9BR76	CORO1B	-0.22296	4.60725e-05		SLC25A48KO/WT	Q96S52	PIGS	0.965832	0.000125662
SLC25A25KO/WT	P02795	MT2A	-0.702616	0.000150109		SLC25A44KO/WT	Q9NQR4	NIT2	-0.504612	0.000136443		SLC25A45KO/WT	Q9Y394	DHRS7	-0.984717	4.6082e-05		SLC25A48KO/WT	Q9NR45	NANS	-0.184038	0.000126452
SLC25A25KO/WT	A0A590UJK3;Q14BN4	SLMAP	-0.341001	0.000151493		SLC25A44KO/WT	B1AJQ6;Q86Y82	STX12	0.8585	0.000136692		SLC25A45KO/WT	G5EA31;P53992	SEC24C	0.435509	4.61137e-05		SLC25A48KO/WT	Q9NQ39	RPS10P5	-1.35302	0.000127766
SLC25A25KO/WT	B7Z2Y2;Q14746	COG2	-0.0970595	0.000152049		SLC25A44KO/WT	P55769	SNU13	0.29666	0.000136741		SLC25A45KO/WT	P53582	METAP1	0.351079	4.61621e-05		SLC25A48KO/WT	A0A286YFF8;Q7Z3U7	MON2	-0.376121	0.000127894
SLC25A25KO/WT	Q92979	EMG1	-0.357308	0.000152336		SLC25A44KO/WT	O14925	TIMM23	0.554806	0.000136858		SLC25A45KO/WT	F6S8M0;H7C3P4;P15586	GNS	-0.228204	4.6278e-05		SLC25A48KO/WT	F8WEC0;Q9H3L0	MMADHC	-0.881963	0.000128635
SLC25A25KO/WT	Q6AWC2	WWC2	0.615764	0.000152339		SLC25A44KO/WT	A0A0U1RQX8;A0A1B0GW38;P22681	CBL	0.23139	0.000137636		SLC25A45KO/WT	Q96GW9	MARS2	1.29516	4.64056e-05		SLC25A48KO/WT	Q02750	MAP2K1	0.390705	0.000129393
SLC25A25KO/WT	H3BR35;P15170	GSPT1	-0.0876608	0.000152524		SLC25A44KO/WT	Q66LE6	PPP2R2D	0.402305	0.000138048		SLC25A45KO/WT	Q02790	FKBP4	-0.162683	4.67678e-05		SLC25A48KO/WT	A2A3R5	RPS6	-0.339412	0.000129918
SLC25A25KO/WT	O00161	SNAP23	0.421106	0.000154152		SLC25A44KO/WT	Q9Y570	PPME1	0.217753	0.000138173		SLC25A45KO/WT	P26599	PTBP1	0.403385	4.68505e-05		SLC25A48KO/WT	P42167	TMPO	0.416401	0.000130025
SLC25A25KO/WT	O00567	NOP56	0.136786	0.000154152		SLC25A44KO/WT	Q9UBW8	COPS7A	-0.390955	0.000138295		SLC25A45KO/WT	Q8N488	RYBP	0.96973	4.70349e-05		SLC25A48KO/WT	Q8IWB7	WDFY1	-0.18378	0.000131521
SLC25A25KO/WT	A0A087X211;Q8TCG1	CIP2A	0.298668	0.000154558		SLC25A44KO/WT	D6RFI3;D6RGY8;E7EQR8;Q9GZM5	YIPF3	2.03004	0.000138519		SLC25A45KO/WT	Q5MIZ7	PPP4R3B	-1.01896	4.70501e-05		SLC25A48KO/WT	P24666	ACP1	0.391494	0.000131559
SLC25A25KO/WT	E9PMJ2;G3V179;J3KP39;Q9BPY3	FAM118B	-1.23578	0.000154615		SLC25A44KO/WT	A0A0C4DFM1;Q92544	TM9SF4	-0.33571	0.000138541		SLC25A45KO/WT	J3QLN8;Q96GD4	AURKB	-0.237623	4.71261e-05		SLC25A48KO/WT	Q5TG40;Q9NPF5	DMAP1	-0.633692	0.000132665
SLC25A25KO/WT	A0A1B0GVT8;H0YD36;P54098	POLG	-0.582065	0.000154666		SLC25A44KO/WT	E9PM67;Q9NQS7	INCENP	1.09543	0.000138568		SLC25A45KO/WT	C9J2Y9;P30876	POLR2B	-0.0998792	4.71287e-05		SLC25A48KO/WT	A0A5F9UY30;A0A5H1ZRP2;O43493	TGOLN2	1.07599	0.000132894
SLC25A25KO/WT	O15371	EIF3D	-0.150829	0.000155348		SLC25A44KO/WT	O75937	DNAJC8	-0.0453647	0.000138843		SLC25A45KO/WT	D6RJI5;H0Y9D6;Q9UBV7	B4GALT7	-2.20716	4.71586e-05		SLC25A48KO/WT	Q86YM6;Q86YM7	HOMER1	-0.821527	0.000134205
SLC25A25KO/WT	A0A087WTT6;P62273	RPS29	-0.212484	0.000155929		SLC25A44KO/WT	Q13907	IDI1	0.271791	0.000138991		SLC25A45KO/WT	Q13045	FLII	-0.0850219	4.73555e-05		SLC25A48KO/WT	P61247	RPS3A	0.205337	0.000134284
SLC25A25KO/WT	E9PN19;O00214	LGALS8	-0.57653	0.00015603		SLC25A44KO/WT	P13726	F3	1.63163	0.000138999		SLC25A45KO/WT	P49247	RPIA	1.63596	4.79068e-05		SLC25A48KO/WT	P51149	RAB7A	-0.161514	0.000134706
SLC25A25KO/WT	Q9NQ29	LUC7L	-0.301972	0.000156227		SLC25A44KO/WT	P26196	DDX6	-0.131083	0.000139978		SLC25A45KO/WT	Q14C86	GAPVD1	0.365935	4.81004e-05		SLC25A48KO/WT	Q6WKZ4	RAB11FIP1	-0.362835	0.000136131
SLC25A25KO/WT	P25788	PSMA3	-0.194443	0.000156349		SLC25A44KO/WT	P51149	RAB7A	-0.0990864	0.000140265		SLC25A45KO/WT	O75475	PSIP1	-0.112029	4.81384e-05		SLC25A48KO/WT	Q9H4L7	SMARCAD1	0.172895	0.000136659
SLC25A25KO/WT	P09110	ACAA1	-0.19657	0.000156861		SLC25A44KO/WT	Q8IYT2	CMTR2	-0.448383	0.000140265		SLC25A45KO/WT	Q07021	C1QBP	-0.264742	4.81629e-05		SLC25A48KO/WT	A0A3B3IU45;P33991	MCM4	-0.262049	0.000137004
SLC25A25KO/WT	H3BT44;Q9H2V7	SPNS1	0.224458	0.000159181		SLC25A44KO/WT	Q9UBT2	UBA2	-0.0456056	0.000140265		SLC25A45KO/WT	P42695	NCAPD3	-0.156254	4.82685e-05		SLC25A48KO/WT	Q9UMX0	UBQLN1	-0.518436	0.000137779
SLC25A25KO/WT	G3V2G7;G3V3Z0;G3V499;P49768	PSEN1	0.64363	0.000159347		SLC25A44KO/WT	Q5JWT2;Q9ULK4	MED23	0.402513	0.000140729		SLC25A45KO/WT	A0A499FJN5;P22830	FECH	1.68309	4.83731e-05		SLC25A48KO/WT	Q8WUN7	UBTD2	-0.347181	0.000138346
SLC25A25KO/WT	G8JLD3;Q8IUD2;X6RLX0	ERC1	-0.403901	0.00016014		SLC25A44KO/WT	Q9UFW8	CGGBP1	0.768261	0.000140847		SLC25A45KO/WT	Q9Y314	NOSIP	-0.329905	4.83812e-05		SLC25A48KO/WT	H0YD48;H0YE97;H0YEY8	PICALM	-0.00435764	0.000138372
SLC25A25KO/WT	A0A0A0MTG1;A0A0G2JIA5;A0A0G2JL52;A0A140T8Y0;A0A140TA35;A0A140TA36;A0A140TA40;A0A140TA45;B4E0K6;B7ZL25;Q5ST30	VARS2	-0.986511	0.000160304		SLC25A44KO/WT	P29144	TPP2	-0.104957	0.000140868		SLC25A45KO/WT	S4R3H4	ACIN1	0.422564	4.84528e-05		SLC25A48KO/WT	Q2TAA2	IAH1	1.05713	0.000139264
SLC25A25KO/WT	Q9Y376	CAB39	-0.0845286	0.000161372		SLC25A44KO/WT	Q9NYY8	FASTKD2	0.574734	0.000141065		SLC25A45KO/WT	Q9BV57	ADI1	-0.197204	4.85555e-05		SLC25A48KO/WT	Q9UHA4	LAMTOR3	-0.488959	0.000140076
SLC25A25KO/WT	Q8IZ83	ALDH16A1	-1.16075	0.000162185		SLC25A44KO/WT	Q96GK7	FAHD2A	0.796444	0.000141292		SLC25A45KO/WT	E7EQU1;E7ES08;E9PES6;O15347	HMGB3	-0.195459	4.85732e-05		SLC25A48KO/WT	E9PHY5	EPB41L2	-0.202051	0.000140868
SLC25A25KO/WT	O75381	PEX14	-0.200182	0.000162919		SLC25A44KO/WT	P07108	DBI	-0.270487	0.000141437		SLC25A45KO/WT	Q9P0I2	EMC3	0.83674	4.93618e-05		SLC25A48KO/WT	O60508	CDC40	-0.282908	0.000140944
SLC25A25KO/WT	O75695	RP2	-0.577125	0.000163155		SLC25A44KO/WT	Q6UN15	FIP1L1	0.605017	0.000142222		SLC25A45KO/WT	P47813	EIF1AX	0.523825	4.94539e-05		SLC25A48KO/WT	A0A0C4DGP0;E7EU35;Q9UKF7	PITPNC1	-0.983208	0.000141877
SLC25A25KO/WT	F8VQX6;H0YI09;Q9H8H3	METTL7A	-1.96711	0.00016332		SLC25A44KO/WT	Q5MIZ7	PPP4R3B	-0.645412	0.000142507		SLC25A45KO/WT	A0A0C4DFY5;A8MXZ4;Q9NQ84	GPRC5C	1.12984	4.96088e-05		SLC25A48KO/WT	Q9Y3D0	CIAO2B	-0.320084	0.000142198
SLC25A25KO/WT	J3QLS3;Q9Y2R9	MRPS7	-0.445934	0.00016347		SLC25A44KO/WT	P23921	RRM1	-0.322747	0.000142801		SLC25A45KO/WT	Q9Y291	MRPS33	0.355284	4.97737e-05		SLC25A48KO/WT	O60216	RAD21	-0.342244	0.00014256
SLC25A25KO/WT	C9JJ19;P82930	MRPS34	-0.392342	0.000163624		SLC25A44KO/WT	Q8TEQ6	GEMIN5	-0.183242	0.000142923		SLC25A45KO/WT	O43676	NDUFB3	-0.570365	4.98151e-05		SLC25A48KO/WT	Q9H773	DCTPP1	0.297398	0.00014257
SLC25A25KO/WT	H0YA93;Q86UW6	N4BP2	2.79141	0.000164424		SLC25A44KO/WT	Q05D32	CTDSPL2	1.14967	0.000143529		SLC25A45KO/WT	Q14258	TRIM25	-0.187203	4.98395e-05		SLC25A48KO/WT	Q969E2	SCAMP4	-0.273307	0.000142831
SLC25A25KO/WT	E7EM64;Q7L5N1	COPS6	-0.138859	0.00016543		SLC25A44KO/WT	P18669	PGAM1	-0.226037	0.000143921		SLC25A45KO/WT	Q04446	GBE1	0.632804	5.01506e-05		SLC25A48KO/WT	P11413	G6PD	-0.284651	0.00014303
SLC25A25KO/WT	Q92506	HSD17B8	-0.358124	0.000165876		SLC25A44KO/WT	Q9C0C9	UBE2O	0.349594	0.000146118		SLC25A45KO/WT	Q9H0C8	ILKAP	-0.395733	5.04422e-05		SLC25A48KO/WT	P62195	PSMC5	-0.398069	0.000144496
SLC25A25KO/WT	P98175	RBM10	0.194403	0.000166397		SLC25A44KO/WT	Q9H425	C1orf198	1.38248	0.000146918		SLC25A45KO/WT	P09651	HNRNPA1	-0.770736	5.08674e-05		SLC25A48KO/WT	P62191	PSMC1	0.309431	0.000144624
SLC25A25KO/WT	Q9UPN7	PPP6R1	0.520979	0.000166625		SLC25A44KO/WT	P48147	PREP	0.301401	0.000147282		SLC25A45KO/WT	Q96RE7	NACC1	-1.135	5.10022e-05		SLC25A48KO/WT	A0A494C164;P52630	STAT2	-0.295381	0.000144903
SLC25A25KO/WT	Q12841	FSTL1	0.554396	0.00016684		SLC25A44KO/WT	E9PEP7;P08048;P17010	ZFX;ZFY;ZFX	0.611077	0.000147332		SLC25A45KO/WT	F8VVA7;P61923	COPZ1	0.692506	5.10407e-05		SLC25A48KO/WT	Q6P4A8	PLBD1	1.14467	0.00014531
SLC25A25KO/WT	O43824	GTPBP6	-0.251325	0.000167649		SLC25A44KO/WT	Q86W56	PARG	0.739654	0.000147861		SLC25A45KO/WT	B4E0K5;Q16539	MAPK14	0.401521	5.10569e-05		SLC25A48KO/WT	P23511	NFYA	0.759761	0.000147499
SLC25A25KO/WT	Q9NW64	RBM22	0.306649	0.000167946		SLC25A44KO/WT	P27449	ATP6V0C	2.6211	0.000148493		SLC25A45KO/WT	Q9P0V3	SH3BP4	0.32143	5.11771e-05		SLC25A48KO/WT	P07686	HEXB	0.688308	0.000147656
SLC25A25KO/WT	Q7Z7H8	MRPL10	-0.5397	0.000168864		SLC25A44KO/WT	Q99714	HSD17B10	-0.106709	0.000148971		SLC25A45KO/WT	M0QXB4;O14579	COPE	-0.506029	5.13675e-05		SLC25A48KO/WT	P21964	COMT	0.700955	0.00014795
SLC25A25KO/WT	A8MXQ1;A8MZH8;P53801	PTTG1IP	0.682176	0.00016966		SLC25A44KO/WT	Q96HS1	PGAM5	0.316576	0.000149219		SLC25A45KO/WT	C9IZG4;O60888	CUTA	0.59947	5.13704e-05		SLC25A48KO/WT	P08727	KRT19	0.910758	0.000148161
SLC25A25KO/WT	Q96AG4	LRRC59	-0.220647	0.000170476		SLC25A44KO/WT	Q8ND30	PPFIBP2	1.85319	0.000150617		SLC25A45KO/WT	Q01628	IFITM3	-0.40917	5.19929e-05		SLC25A48KO/WT	Q8IWE2	FAM114A1	-0.641045	0.000148256
SLC25A25KO/WT	E7EPN9;Q9Y520	PRRC2C	0.676512	0.000171072		SLC25A44KO/WT	Q96I25	RBM17	0.492794	0.000150617		SLC25A45KO/WT	P26373	RPL13	0.650704	5.20233e-05		SLC25A48KO/WT	Q969E8	TSR2	-0.323923	0.000148706
SLC25A25KO/WT	Q9NPF4	OSGEP	-0.203686	0.000171094		SLC25A44KO/WT	O00170	AIP	0.593634	0.000151047		SLC25A45KO/WT	Q9Y2L1	DIS3	0.000466991	5.24476e-05		SLC25A48KO/WT	Q9H6T3	RPAP3	-0.369953	0.000148706
SLC25A25KO/WT	A0A0R4J2F6;Q12894	IFRD2	-0.480111	0.000172022		SLC25A44KO/WT	H7BXZ6;Q8IXI2	RHOT1	-0.493718	0.000151169		SLC25A45KO/WT	O14908	GIPC1	-0.165876	5.25421e-05		SLC25A48KO/WT	Q6UXH1	CRELD2	0.244664	0.000149013
SLC25A25KO/WT	Q8TCY9	URGCP	-0.458691	0.000172107		SLC25A44KO/WT	P50395	GDI2	-0.168182	0.000151176		SLC25A45KO/WT	Q13523	PRPF4B	-0.264112	5.25734e-05		SLC25A48KO/WT	Q9BPW8	NIPSNAP1	-0.226446	0.000149131
SLC25A25KO/WT	E9PMQ3;E9PNY1;E9PQ47;E9PQA5;H0YCU8;O95159	ZFPL1	-0.172389	0.000174811		SLC25A44KO/WT	Q5JTJ3	COA6	-0.379338	0.000151994		SLC25A45KO/WT	P60602	ROMO1	0.461696	5.2783e-05		SLC25A48KO/WT	Q9H6R4	NOL6	0.330478	0.000149353
SLC25A25KO/WT	P29279	CCN2	3.28328	0.000175528		SLC25A44KO/WT	Q9Y672;S4R350	ALG6	-0.276955	0.000152668		SLC25A45KO/WT	Q8NFH4	NUP37	0.25624	5.29126e-05		SLC25A48KO/WT	P61026	RAB10	-0.290596	0.000149424
SLC25A25KO/WT	Q13885	TUBB2A	0.356919	0.000175825		SLC25A44KO/WT	Q9BQB4	SOST	0.952306	0.000152946		SLC25A45KO/WT	B4DF77;Q6VY07	PACS1	-0.591032	5.29671e-05		SLC25A48KO/WT	A6NCE7;H3BTL1;Q9GZQ8;Q9H492	MAP1LC3B2;MAP1LC3B;MAP1LC3B;MAP1LC3A	-0.225478	0.000150141
SLC25A25KO/WT	Q9UBB9	TFIP11	-0.417051	0.000176215		SLC25A44KO/WT	P53355	DAPK1	0.777611	0.000153202		SLC25A45KO/WT	O75691	UTP20	0.396167	5.31399e-05		SLC25A48KO/WT	B9TX33;M0QZQ2;Q71SY5	MED25	1.25977	0.000150691
SLC25A25KO/WT	O14578	CIT	0.257584	0.000176729		SLC25A44KO/WT	P67809	YBX1	0.205412	0.000154004		SLC25A45KO/WT	Q96A49	SYAP1	-0.36421	5.31427e-05		SLC25A48KO/WT	H7C1G6;Q7Z3C6	ATG9A	-1.0189	0.000151147
SLC25A25KO/WT	P28360	MSX1	-0.601729	0.000176986		SLC25A44KO/WT	D6RB01;Q9Y6X4	FAM169A	1.92073	0.000154615		SLC25A45KO/WT	B1AH87;P30536	TSPO	-1.15983	5.31912e-05		SLC25A48KO/WT	M0R050;Q9NQT4	EXOSC5	0.773428	0.000151946
SLC25A25KO/WT	Q9Y5P6	GMPPB	0.226528	0.00017747		SLC25A44KO/WT	Q15651	HMGN3	7.67162	0.000157835		SLC25A45KO/WT	Q9BQ67	GRWD1	0.608771	5.37014e-05		SLC25A48KO/WT	Q9H4A4	RNPEP	-0.283167	0.000151946
SLC25A25KO/WT	P46777	RPL5	-0.174452	0.000177979		SLC25A44KO/WT	A0A087WTT6;P62273	RPS29	1.1423	0.000158509		SLC25A45KO/WT	O15226	NKRF	0.364617	5.40813e-05		SLC25A48KO/WT	P19525	EIF2AK2	-0.236844	0.000152049
SLC25A25KO/WT	Q14444	CAPRIN1	0.180256	0.000180406		SLC25A44KO/WT	Q6Y1H2	HACD2	1.04926	0.000158701		SLC25A45KO/WT	E9PSG0;O75052	NOS1AP	-3.41658	5.44774e-05		SLC25A48KO/WT	Q9NXL9	MCM9	0.560801	0.000152946
SLC25A25KO/WT	Q16777;Q6FI13	HIST2H2AC;HIST2H2AA3	2.38201	0.000180808		SLC25A44KO/WT	Q9UBB6	NCDN	0.432877	0.000158969		SLC25A45KO/WT	P19174	PLCG1	0.324064	5.44947e-05		SLC25A48KO/WT	Q6F5E8	CARMIL2	1.88954	0.000153529
SLC25A25KO/WT	Q9Y6D5	ARFGEF2	-0.345669	0.00018104		SLC25A44KO/WT	P61956	SUMO2	0.552443	0.000159515		SLC25A45KO/WT	Q96AE4	FUBP1	0.409065	5.45112e-05		SLC25A48KO/WT	A0A087WTD7;A0A087WY36;A8MYJ1;Q12802	AKAP13	-0.321932	0.000153611
SLC25A25KO/WT	B7Z9I1;P11310;Q5T4U5	ACADM	-0.302402	0.000182295		SLC25A44KO/WT	Q8IV38	ANKMY2	0.355809	0.000159596		SLC25A45KO/WT	A0A0D9SFL2;M0QYH2;Q96T60	PNKP	0.308567	5.4563e-05		SLC25A48KO/WT	Q14166	TTLL12	-0.286422	0.000153876
SLC25A25KO/WT	A0A499FIZ0;Q9H7D7	WDR26	0.540691	0.000183403		SLC25A44KO/WT	M0QXZ8;Q6ZW31	SYDE1	1.27036	0.000159704		SLC25A45KO/WT	Q9Y5N5	N6AMT1	-0.512584	5.4563e-05		SLC25A48KO/WT	Q9H9A5	CNOT10	0.554951	0.000154027
SLC25A25KO/WT	P19388	POLR2E	0.226753	0.000183439		SLC25A44KO/WT	I3L1P8;Q02978	SLC25A11	-0.142745	0.000160441		SLC25A45KO/WT	Q9UHA4	LAMTOR3	-0.746675	5.45785e-05		SLC25A48KO/WT	P51659	HSD17B4	-0.254912	0.000154111
SLC25A25KO/WT	A0A5F9UK94;H0Y360;Q01433	AMPD2	0.186611	0.000183891		SLC25A44KO/WT	O00487	PSMD14	0.367801	0.000160469		SLC25A45KO/WT	O15355	PPM1G	0.306815	5.46677e-05		SLC25A48KO/WT	O75438	NDUFB1	-0.69315	0.000155505
SLC25A25KO/WT	Q92747	ARPC1A	0.508762	0.000185575		SLC25A44KO/WT	P13010	XRCC5	-0.0774243	0.000160791		SLC25A45KO/WT	E9PQ61;O75152	ZC3H11A	0.500632	5.46903e-05		SLC25A48KO/WT	A0A2R8YFA9;O94851	MICAL2	0.332421	0.000155595
SLC25A25KO/WT	A0A087WXM8;P50895	BCAM	-0.609007	0.000186094		SLC25A44KO/WT	P61081	UBE2M	0.253657	0.000161003		SLC25A45KO/WT	P13667	PDIA4	0.223158	5.53944e-05		SLC25A48KO/WT	A0A1W2PPZ5;P23193	TCEA1	-0.324112	0.000156288
SLC25A25KO/WT	Q9H8V3	ECT2	-0.330581	0.000186398		SLC25A44KO/WT	P55884	EIF3B	-0.199689	0.00016172		SLC25A45KO/WT	Q8NBU5	ATAD1	0.835589	5.5777e-05		SLC25A48KO/WT	Q68CZ2	TNS3	-0.194943	0.000156346
SLC25A25KO/WT	P04731	MT1A	-0.596751	0.000186428		SLC25A44KO/WT	A0A3F2YNY6;O75400	PRPF40A	-0.106967	0.000162114		SLC25A45KO/WT	P52272	HNRNPM	-0.412405	5.58657e-05		SLC25A48KO/WT	D6RCM8;O95379	TNFAIP8	-0.662887	0.000156676
SLC25A25KO/WT	A0A0U1RQQ9;F8VSC5;Q6P3W7	SCYL2	0.107322	0.000187857		SLC25A44KO/WT	P24468	NR2F2	-0.282677	0.000162297		SLC25A45KO/WT	P61599	NAA20	0.799392	5.58657e-05		SLC25A48KO/WT	A0A0A0MQU0;Q9BV38;U3KQC1	WDR18	-0.319598	0.00015708
SLC25A25KO/WT	Q14699	RFTN1	-0.0879069	0.000189575		SLC25A44KO/WT	F8WD26	LMO7	0.481868	0.000162448		SLC25A45KO/WT	Q9H3K2	GHITM	-0.109292	5.59406e-05		SLC25A48KO/WT	B7Z8V7;Q4G0N4	NADK2	0.386955	0.000157338
SLC25A25KO/WT	E7EMP6;Q96FZ2	HMCES	-0.372649	0.000190336		SLC25A44KO/WT	Q9Y4L1	HYOU1	0.149932	0.000163033		SLC25A45KO/WT	Q96TC7	RMDN3	0.522397	5.59684e-05		SLC25A48KO/WT	Q9Y535	POLR3H	1.11044	0.000159381
SLC25A25KO/WT	Q969X5	ERGIC1	0.234774	0.000190396		SLC25A44KO/WT	Q9Y448;V9GY01	KNSTRN	0.448616	0.000164		SLC25A45KO/WT	Q14999	CUL7	-0.607429	5.65675e-05		SLC25A48KO/WT	A0A1B0GTC3;A0A1B0GVH5;Q9C0B1	FTO	-0.252795	0.000159663
SLC25A25KO/WT	K7ELC2;K7EQJ5;P62841	RPS15	-0.13408	0.000192365		SLC25A44KO/WT	O95747	OXSR1	-0.341422	0.000165642		SLC25A45KO/WT	P62249	RPS16	-0.410684	5.66557e-05		SLC25A48KO/WT	Q9BVC6	TMEM109	0.728377	0.000159704
SLC25A25KO/WT	P45954	ACADSB	-0.58185	0.000192701		SLC25A44KO/WT	Q96GA7	SDSL	0.336917	0.000167094		SLC25A45KO/WT	E7EMS2;G3V3D1;G3V3E8;J3KMY5;P61916	NPC2	-0.374545	5.67155e-05		SLC25A48KO/WT	A0A2R8Y5A6;A0A2R8Y7E6;A0A2R8Y7P6;A0A2R8YDM9;A0A5F9ZHH4;A0A5F9ZHW5;A0A5F9ZHX3;A0A5F9ZI57;F8VQP2;H0YH87;Q99700;V9GY86	ATXN2	0.334866	0.000159797
SLC25A25KO/WT	Q96EK6	GNPNAT1	-0.0876762	0.000193526		SLC25A44KO/WT	O75438	NDUFB1	-0.782896	0.000167182		SLC25A45KO/WT	Q9NVM6	DNAJC17	0.469736	5.69004e-05		SLC25A48KO/WT	E9PKC0;Q6IQ23	PLEKHA7	-0.570474	0.000160376
SLC25A25KO/WT	B8ZZD4;Q86VP1	TAX1BP1	0.912748	0.000194201		SLC25A44KO/WT	Q9H9Y6	POLR1B	0.327132	0.000167349		SLC25A45KO/WT	P78504	JAG1	1.57663	5.70761e-05		SLC25A48KO/WT	Q5JY65;Q9BZJ0	CRNKL1	-0.588193	0.000160446
SLC25A25KO/WT	A0A494C164;P52630	STAT2	-0.403927	0.000195413		SLC25A44KO/WT	Q9Y3E1	HDGFL3	-0.0235528	0.000168017		SLC25A45KO/WT	P57740	NUP107	-0.23285	5.74903e-05		SLC25A48KO/WT	F6TLX2	GLOD4	0.282751	0.000161465
SLC25A25KO/WT	O60831	PRAF2	0.3851	0.000197419		SLC25A44KO/WT	A0A0A0MRL7;A0A5F9ZHZ6;P55210	CASP7	-0.410412	0.000168507		SLC25A45KO/WT	P15531	NME1	-0.461532	5.81885e-05		SLC25A48KO/WT	M0QXB4;O14579	COPE	-0.429017	0.000161806
SLC25A25KO/WT	Q9NQ48	LZTFL1	-1.12768	0.00019772		SLC25A44KO/WT	Q5SQI0	ATAT1	1.5185	0.000168593		SLC25A45KO/WT	H0Y8C3;Q9NZJ7	MTCH1	0.737442	5.84452e-05		SLC25A48KO/WT	C9JAX1;Q16595	FXN	0.567173	0.000162203
SLC25A25KO/WT	P29353	SHC1	-0.525624	0.000197786		SLC25A44KO/WT	Q13867	BLMH	-1.41055	0.000168721		SLC25A45KO/WT	Q9Y2T7	YBX2	-0.727829	5.8656e-05		SLC25A48KO/WT	Q9BX68	HINT2	0.564685	0.00016247
SLC25A25KO/WT	Q5JRA6	MIA3	0.381254	0.000198042		SLC25A44KO/WT	K7EIE8;O95983	MBD3	2.07253	0.000168741		SLC25A45KO/WT	B7ZL14;Q96RU3	FNBP1	-0.398547	5.90774e-05		SLC25A48KO/WT	G5EA09	SDCBP	-0.424778	0.000162939
SLC25A25KO/WT	Q9C0D5	TANC1	0.529634	0.000199099		SLC25A44KO/WT	A0A0A0MTJ9;A0A0R4J2G3;Q6PIU2	NCEH1	0.398517	0.000168834		SLC25A45KO/WT	Q5T9A4	ATAD3B	0.659349	5.90774e-05		SLC25A48KO/WT	O14980	XPO1	-0.330993	0.000163495
SLC25A25KO/WT	Q14696	MESD	0.347065	0.000199733		SLC25A44KO/WT	P52758	RIDA	-0.380332	0.000168854		SLC25A45KO/WT	Q13451	FKBP5	-0.35443	6.03637e-05		SLC25A48KO/WT	Q86W42	THOC6	-0.0261813	0.00016508
SLC25A25KO/WT	P27635;X1WI28	RPL10	-0.266352	0.000199928		SLC25A44KO/WT	Q5JTH9	RRP12	-0.142088	0.000169325		SLC25A45KO/WT	Q5TEC6	H3-2	0.422846	6.06764e-05		SLC25A48KO/WT	Q9HB66	MKKS	0.660431	0.000165593
SLC25A25KO/WT	Q9BTC0	DIDO1	0.291044	0.000200138		SLC25A44KO/WT	Q8IXM6	NRM	-0.469348	0.00016946		SLC25A45KO/WT	Q9Y4C2	TCAF1	-0.299965	6.07168e-05		SLC25A48KO/WT	A0A087WT20;Q9NV06	DCAF13	0.31398	0.000167478
SLC25A25KO/WT	P50995	ANXA11	-0.125874	0.000200327		SLC25A44KO/WT	A0A1B0GVT8;H0YD36;P54098	POLG	0.422667	0.000169918		SLC25A45KO/WT	P61011	SRP54	0.311114	6.08924e-05		SLC25A48KO/WT	F5GYA2;P13051	UNG	1.09285	0.000167566
SLC25A25KO/WT	A6ZKI3	RTL8C	1.25889	0.000201663		SLC25A44KO/WT	Q96I24	FUBP3	0.390056	0.000170281		SLC25A45KO/WT	Q13043	STK4	0.931932	6.10017e-05		SLC25A48KO/WT	P04004	VTN	1.24936	0.000169325
SLC25A25KO/WT	H3BT22;Q9Y5N6	ORC6	1.07821	0.000201689		SLC25A44KO/WT	E7EQI7;Q12768	WASHC5	-0.351915	0.000171868		SLC25A45KO/WT	B4DDD6	DBNL	-1.53937	6.10687e-05		SLC25A48KO/WT	F8VXI9;F8WAK2;Q14161	GIT2	-1.29401	0.00016942
SLC25A25KO/WT	G8JLB6;P31943	HNRNPH1	-0.0656016	0.000202137		SLC25A44KO/WT	Q04837	SSBP1	-0.208189	0.000171951		SLC25A45KO/WT	Q5JW54;Q9H410	DSN1	-0.768812	6.14889e-05		SLC25A48KO/WT	J3QL56;O75880	SCO1	0.166672	0.00016942
SLC25A25KO/WT	Q92973	TNPO1	0.0525789	0.000202539		SLC25A44KO/WT	Q9H8H0	NOL11	-0.131601	0.000171951		SLC25A45KO/WT	Q9H3F6	KCTD10	-0.971976	6.15189e-05		SLC25A48KO/WT	Q9H4K7	MTG2	0.463695	0.000169818
SLC25A25KO/WT	H0Y784;Q9UHG0	DCDC2	-1.43788	0.00020473		SLC25A44KO/WT	Q9HC07	TMEM165	0.756709	0.000172794		SLC25A45KO/WT	Q9Y5B9	SUPT16H	-0.135635	6.19276e-05		SLC25A48KO/WT	A0A0G2JLX3;A0A0G2JMG8;A0A0G2JPQ2	NLRP2	0.639413	0.000169837
SLC25A25KO/WT	A0A3B3ITG6;A0A3B3IUB1;Q13144	EIF2B5	-0.294029	0.000206725		SLC25A44KO/WT	F5GXC5;H3BUJ1;Q8TB96	ITFG1	-0.56905	0.000173339		SLC25A45KO/WT	Q9Y2X3	NOP58	0.193136	6.21267e-05		SLC25A48KO/WT	Q9H3K2	GHITM	-0.312335	0.000170174
SLC25A25KO/WT	O94776	MTA2	-0.141595	0.000206725		SLC25A44KO/WT	Q8TAA9	VANGL1	1.07343	0.000173397		SLC25A45KO/WT	B5MC96;F6TR53;Q53T59	HS1BP3	-0.723648	6.2242e-05		SLC25A48KO/WT	A0A590UJ58;B0AZR9;P63092;Q5JWF2	GNAS	0.563637	0.000170181
SLC25A25KO/WT	Q9ULC3	RAB23	0.232793	0.000208102		SLC25A44KO/WT	P55263	ADK	-0.720719	0.000173875		SLC25A45KO/WT	Q9Y2Z4	YARS2	0.620855	6.24145e-05		SLC25A48KO/WT	Q8WZA0	LZIC	-0.415764	0.000170496
SLC25A25KO/WT	Q8WWQ0	PHIP	0.448322	0.000208252		SLC25A44KO/WT	I3L2J8;Q9UPN4	CEP131	0.682297	0.000173967		SLC25A45KO/WT	Q13472	TOP3A	0.561974	6.25889e-05		SLC25A48KO/WT	O75688	PPM1B	0.398709	0.000173012
SLC25A25KO/WT	P61088	UBE2N	0.0619087	0.000208317		SLC25A44KO/WT	B9ZVT1;Q8IXT5	RBM12B	-0.111775	0.000175874		SLC25A45KO/WT	Q13467	FZD5	1.8655	6.26731e-05		SLC25A48KO/WT	P27449	ATP6V0C	2.04862	0.000173162
SLC25A25KO/WT	Q12965	MYO1E	-0.675044	0.000210541		SLC25A44KO/WT	H3BRF9;Q96K21	ZFYVE19	0.381346	0.000176773		SLC25A45KO/WT	M0R2A0;Q5UCC4	EMC10	1.06228	6.30642e-05		SLC25A48KO/WT	Q13443	ADAM9	-0.395837	0.000176059
SLC25A25KO/WT	O60934	NBN	-0.71523	0.000210996		SLC25A44KO/WT	A0A140TA86;Q5XKP0	MICOS13	0.418039	0.000176856		SLC25A45KO/WT	Q06124	PTPN11	0.106094	6.32187e-05		SLC25A48KO/WT	P50991	CCT4	0.281507	0.000177022
SLC25A25KO/WT	O60493	SNX3	0.403837	0.000212129		SLC25A44KO/WT	P46779	RPL28	0.0753709	0.000176965		SLC25A45KO/WT	Q01804	OTUD4	0.7265	6.35036e-05		SLC25A48KO/WT	P10809	HSPD1	-0.29772	0.000178834
SLC25A25KO/WT	P23246	SFPQ	0.147899	0.000214588		SLC25A44KO/WT	P49792	RANBP2	0.188039	0.000177239		SLC25A45KO/WT	A0A087WSW9;A0A087WSY9;A0A182DWI3;E9PIR7;F8W809;Q16881	TXNRD1	-0.336347	6.35216e-05		SLC25A48KO/WT	Q14257	RCN2	-0.58015	0.000178875
SLC25A25KO/WT	C9J5H8	NCDN	0.491009	0.000215985		SLC25A44KO/WT	P25490	YY1	-0.474257	0.00017743		SLC25A45KO/WT	Q9Y3F4	STRAP	0.225314	6.37092e-05		SLC25A48KO/WT	F5GZ90;Q9NZJ0	DTL	1.24332	0.000179091
SLC25A25KO/WT	Q9BUF5	TUBB6	0.181563	0.000216276		SLC25A44KO/WT	A0A0A6YYA0;Q9Y3B3	TMED7-TICAM2;TMED7	-0.438799	0.000178082		SLC25A45KO/WT	Q08209	PPP3CA	-0.178801	6.39469e-05		SLC25A48KO/WT	O00170	AIP	0.256021	0.000179237
SLC25A25KO/WT	O00139	KIF2A	0.218072	0.000216596		SLC25A44KO/WT	Q16656	NRF1	0.30265	0.000178174		SLC25A45KO/WT	A0A087WUC6;E9PI68;Q15005	SPCS2	0.541093	6.39765e-05		SLC25A48KO/WT	Q5RKV6	EXOSC6	0.296048	0.00017968
SLC25A25KO/WT	A0A0C4DGB5;B7Z574;E7EVY3;E9PCH5;P20810	CAST	-0.408432	0.0002177		SLC25A44KO/WT	Q9NQG5	RPRD1B	0.489957	0.000179319		SLC25A45KO/WT	A0A087WTM1;Q9Y6N7	ROBO1	1.15658	6.40217e-05		SLC25A48KO/WT	Q9GZQ3	COMMD5	0.256012	0.00018013
SLC25A25KO/WT	Q9NXH9	TRMT1	-0.28966	0.000218099		SLC25A44KO/WT	H7C2U8;Q9H0X4	FAM234A	-0.37607	0.000181767		SLC25A45KO/WT	B0QZ18;F2Z2V0;Q99829	CPNE1	-0.627344	6.43914e-05		SLC25A48KO/WT	B4DFN3;Q13563	PKD2	-1.05228	0.000180618
SLC25A25KO/WT	Q9BQ70	TCF25	0.556899	0.000219092		SLC25A44KO/WT	A0A0U1RQM0;H0YMA4;Q15004	;PCLAF;PCLAF	1.21279	0.000181966		SLC25A45KO/WT	Q9NX62	IMPAD1	-0.112278	6.4715e-05		SLC25A48KO/WT	A0A0A0MTC2;D6RA37;D6RDV0;D6RIY7;Q13454	TUSC3	-0.493766	0.000181226
SLC25A25KO/WT	O60568	PLOD3	0.184919	0.000219095		SLC25A44KO/WT	Q6UW63	POGLUT2	0.433528	0.000182248		SLC25A45KO/WT	Q99735	MGST2	-0.168401	6.49677e-05		SLC25A48KO/WT	M0R226;Q9BQ48	MRPL34	0.479961	0.000181251
SLC25A25KO/WT	A0A3B3IRK5;Q9H2D1	;SLC25A32	-0.465296	0.000219117		SLC25A44KO/WT	J3KPP4;O95232	LUC7L3	-0.52683	0.000182659		SLC25A45KO/WT	Q9UMS4	PRPF19	0.242015	6.50101e-05		SLC25A48KO/WT	P23921	RRM1	-0.30885	0.000182943
SLC25A25KO/WT	O15254	ACOX3	-0.390015	0.000219454		SLC25A44KO/WT	P05114	HMGN1	2.82969	0.000183054		SLC25A45KO/WT	A0A087WT20;Q9NV06	DCAF13	0.352693	6.50973e-05		SLC25A48KO/WT	E9PLN8;F8W9H0;I3L3B4;Q9BQB6	;VKORC1;;VKORC1	1.47193	0.00018314
SLC25A25KO/WT	P00747	PLG	0.446884	0.000219774		SLC25A44KO/WT	Q96MX6	WDR92	-0.408448	0.000183097		SLC25A45KO/WT	Q9NXL9	MCM9	-0.131473	6.51508e-05		SLC25A48KO/WT	Q14684	RRP1B	-0.285888	0.000185748
SLC25A25KO/WT	P84103	SRSF3	-0.331885	0.000220117		SLC25A44KO/WT	A0A2R8Y5A0;A0A2R8YD58;A0A2R8YF43;E7EU96;P68400	CSNK2A1	-0.133306	0.000184235		SLC25A45KO/WT	Q00535	CDK5	-0.142347	6.55686e-05		SLC25A48KO/WT	Q15691	MAPRE1	0.475492	0.000186917
SLC25A25KO/WT	A0A0A0MSW4;P48739	PITPNB	-0.0820502	0.000221122		SLC25A44KO/WT	H3BQV3;Q96MW5	COG8	1.81858	0.000184528		SLC25A45KO/WT	A0A5F9ZI21;Q92974;V9GYM8	ARHGEF2	-0.741131	6.57862e-05		SLC25A48KO/WT	A0A0A0MRJ0;Q5VT25	CDC42BPA	-0.523714	0.000187082
SLC25A25KO/WT	P42025	ACTR1B	-0.0948195	0.000222527		SLC25A44KO/WT	Q8N6R0	EEF1AKNMT	0.530593	0.000185806		SLC25A45KO/WT	Q9UDW1	UQCR10	-0.521985	6.5851e-05		SLC25A48KO/WT	P12081	HARS1	0.105785	0.000187812
SLC25A25KO/WT	Q9BZK7	TBL1XR1	-0.753461	0.00022294		SLC25A44KO/WT	A3KMH1	VWA8	-0.202424	0.000187276		SLC25A45KO/WT	E9PI08;E9PKA7;Q9Y256	RCE1	-0.194901	6.5896e-05		SLC25A48KO/WT	P47224	RABIF	0.517982	0.000187812
SLC25A25KO/WT	B1AMX7;B1AMX8;Q12933	TRAF2	-0.692785	0.000226127		SLC25A44KO/WT	O75083	WDR1	0.392691	0.000187276		SLC25A45KO/WT	B4DJS2;Q9BY49	PECR	-1.13803	6.63509e-05		SLC25A48KO/WT	H0YA93;Q86UW6	N4BP2	2.17895	0.00018948
SLC25A25KO/WT	Q5T1V6	DDX59	-2.94737	0.000226845		SLC25A44KO/WT	Q9H8S9	MOB1A	1.14454	0.000187839		SLC25A45KO/WT	Q9NPF4	OSGEP	0.584721	6.70161e-05		SLC25A48KO/WT	A0A3B3IRK5;Q9H2D1	;SLC25A32	0.846996	0.000190999
SLC25A25KO/WT	A8MXB7;Q9Y343	SNX24	0.971703	0.000226932		SLC25A44KO/WT	R4GN18	CD46	-0.930163	0.000188151		SLC25A45KO/WT	Q08170	SRSF4	-0.237203	6.70515e-05		SLC25A48KO/WT	P35268	RPL22	0.535641	0.000191685
SLC25A25KO/WT	Q9NZ45	CISD1	-0.554697	0.000227434		SLC25A44KO/WT	E7EM64;Q7L5N1	COPS6	-0.437509	0.000188254		SLC25A45KO/WT	P07099	EPHX1	-0.139191	6.73094e-05		SLC25A48KO/WT	E7ER77;Q7Z2K6	ERMP1	-0.332706	0.000192884
SLC25A25KO/WT	A0A2R8YFA9;O94851	MICAL2	1.50994	0.000228915		SLC25A44KO/WT	Q86UE4	MTDH	0.6951	0.000188374		SLC25A45KO/WT	B1AMW1;H0YDI1;P19256	CD58	-0.913388	6.73442e-05		SLC25A48KO/WT	Q9H857	NT5DC2	-0.742296	0.000193757
SLC25A25KO/WT	P17152	TMEM11	-1.40634	0.000229735		SLC25A44KO/WT	Q7LGC8	CHST3	1.16367	0.000188702		SLC25A45KO/WT	P60520	GABARAPL2	0.883838	6.73674e-05		SLC25A48KO/WT	O75718	CRTAP	0.162245	0.000194251
SLC25A25KO/WT	P51805;Q9UIW2	PLXNA3;PLXNA1	1.50593	0.000232482		SLC25A44KO/WT	Q9UMS4	PRPF19	0.119285	0.000190286		SLC25A45KO/WT	P00167	CYB5A	-0.629016	6.74469e-05		SLC25A48KO/WT	Q12765	SCRN1	-0.290908	0.000194284
SLC25A25KO/WT	Q86W50	METTL16	-0.368503	0.00023327		SLC25A44KO/WT	P05198	EIF2S1	-0.148727	0.000190497		SLC25A45KO/WT	A0A0A0MTI6;Q9NYP7	ELOVL5	-1.28284	6.78131e-05		SLC25A48KO/WT	Q92922	SMARCC1	-0.268665	0.00019456
SLC25A25KO/WT	Q96SL4	GPX7	0.473493	0.000234508		SLC25A44KO/WT	O96013	PAK4	0.336267	0.0001917		SLC25A45KO/WT	P78527	PRKDC	-0.0528862	6.81554e-05		SLC25A48KO/WT	O75531	BANF1	0.221003	0.000194977
SLC25A25KO/WT	E9PJL7;E9PRA8;E9PS12;P02511	CRYAB	-1.42431	0.000235154		SLC25A44KO/WT	O95674	CDS2	0.558769	0.000192315		SLC25A45KO/WT	P31930	UQCRC1	0.256929	6.89974e-05		SLC25A48KO/WT	P62699	YPEL5	0.927985	0.000197733
SLC25A25KO/WT	D6RF35;P02774	GC	0.893591	0.00023599		SLC25A44KO/WT	Q8IY37	DHX37	0.811013	0.000192585		SLC25A45KO/WT	P54136	RARS1	-0.0628924	6.90391e-05		SLC25A48KO/WT	Q9UHQ9	CYB5R1	0.297098	0.000198814
SLC25A25KO/WT	Q9NR12	PDLIM7	0.233815	0.000240736		SLC25A44KO/WT	O14646	CHD1	0.533875	0.000192884		SLC25A45KO/WT	K7ENI6;K7ERE1;Q8N2U0	TMEM256-PLSCR3;TMEM256-PLSCR3;TMEM256	0.627459	6.92607e-05		SLC25A48KO/WT	Q96JM3	CHAMP1	-0.509045	0.000199997
SLC25A25KO/WT	Q9BVC3	DSCC1	-0.145053	0.000241559		SLC25A44KO/WT	P14649	MYL6B	-0.606994	0.000193757		SLC25A45KO/WT	F5GXC5;H3BUJ1;Q8TB96	ITFG1	-1.22647	6.94408e-05		SLC25A48KO/WT	Q9Y2Y0	ARL2BP	-0.307255	0.000200046
SLC25A25KO/WT	P62701	RPS4X	-0.0933767	0.000241852		SLC25A44KO/WT	Q9NRX1	PNO1	0.801331	0.000194018		SLC25A45KO/WT	L0R819	ASDURF	-0.82503	6.95519e-05		SLC25A48KO/WT	A0A0B4J1S3;H3BLT4;O15392	BIRC5	1.28745	0.000200753
SLC25A25KO/WT	Q86VW0	SESTD1	1.77957	0.000242337		SLC25A44KO/WT	Q8TDN6	BRIX1	-0.955849	0.000195667		SLC25A45KO/WT	P23246	SFPQ	-0.190356	6.95567e-05		SLC25A48KO/WT	Q9P032	NDUFAF4	0.728131	0.000200912
SLC25A25KO/WT	Q9NVD7	PARVA	0.118442	0.000242564		SLC25A44KO/WT	P61599	NAA20	0.846227	0.000196575		SLC25A45KO/WT	H7BXY6;Q8NG11	TSPAN14	0.406597	6.96295e-05		SLC25A48KO/WT	P10155	RO60	-0.142281	0.000200933
SLC25A25KO/WT	A0A590UJA9;C9JCW7;C9JE12;Q9BVT8	TMUB1	0.843804	0.000242716		SLC25A44KO/WT	A6NHX0	CASTOR2	0.789077	0.000197211		SLC25A45KO/WT	F6TB26;Q5SZR4;Q9Y2W6	TDRKH	-0.615416	6.97635e-05		SLC25A48KO/WT	Q9H444	CHMP4B	-0.450905	0.000201729
SLC25A25KO/WT	Q7Z417	NUFIP2	0.646486	0.000244937		SLC25A44KO/WT	A0A2U3U043;J3KSG1;J3QRK1;Q719H9	KCTD1	1.41686	0.000197501		SLC25A45KO/WT	E5RJN7;E7EPX0;E7EVI1;E7EVJ4;Q9NUL3	STAU2	-0.165038	6.98189e-05		SLC25A48KO/WT	E7ESK6;E9PBI9;P34741	SDC2	-0.421968	0.000202539
SLC25A25KO/WT	E9PD50;Q92540	SMG7	0.579637	0.000245576		SLC25A44KO/WT	E7ETM8;E7EUA0;H7BXY5;Q0ZGT2	NEXN	1.24573	0.00020113		SLC25A45KO/WT	Q8N5C6	SRBD1	-0.348128	6.99233e-05		SLC25A48KO/WT	M0R117;Q02543	RPL18A	0.258292	0.00020318
SLC25A25KO/WT	Q15904	ATP6AP1	0.545934	0.000247139		SLC25A44KO/WT	Q9HBK9	AS3MT	0.677479	0.00020113		SLC25A45KO/WT	Q9H269	VPS16	0.790462	7.0127e-05		SLC25A48KO/WT	G8JLD3;Q8IUD2;X6RLX0	ERC1	-0.627482	0.000203679
SLC25A25KO/WT	O43293	DAPK3	0.330811	0.000247243		SLC25A44KO/WT	D6REX3;O94979	SEC31A	-0.124282	0.000201729		SLC25A45KO/WT	E9PHI4;O94901	SUN1	0.583713	7.01584e-05		SLC25A48KO/WT	P11586	MTHFD1	0.200843	0.000205968
SLC25A25KO/WT	O75340	PDCD6	-0.61303	0.000248663		SLC25A44KO/WT	A0A087WZM2;D6REQ6;D6RHI9;O00584	RNASET2	0.682669	0.000201992		SLC25A45KO/WT	P52735	VAV2	1.66141	7.02499e-05		SLC25A48KO/WT	Q66K74	MAP1S	-0.209554	0.000206821
SLC25A25KO/WT	L0R6Q1	SLC35A4	-0.598089	0.000249055		SLC25A44KO/WT	P03915	MT-ND5	-0.656187	0.000202137		SLC25A45KO/WT	Q00688	FKBP3	-0.352084	7.02986e-05		SLC25A48KO/WT	Q8NFH5	NUP35	-0.643395	0.000207749
SLC25A25KO/WT	C9JNE2;Q9Y530	OARD1	-0.518475	0.000251863		SLC25A44KO/WT	Q8N8A6	DDX51	0.607947	0.000203343		SLC25A45KO/WT	Q6QNY1	BLOC1S2	0.954922	7.04397e-05		SLC25A48KO/WT	Q96M27	PRRC1	-0.196794	0.000208699
SLC25A25KO/WT	Q8N5M1	ATPAF2	-0.520691	0.000252145		SLC25A44KO/WT	A0A087WZJ6;A0A2R8Y6Y1;A0A2R8Y761;A0A2R8Y7R8;A0A2R8Y883;A0A2R8YCJ4;A0A2R8YCP1;A0A2R8YCX2;A0A2R8YGP2;Q5TBB1	RNASEH2B	-0.284821	0.000204096		SLC25A45KO/WT	H7C5R8;Q460N5	PARP14	-1.06137	7.04575e-05		SLC25A48KO/WT	O95433	AHSA1	-0.255247	0.000209809
SLC25A25KO/WT	O75477	ERLIN1	-0.193024	0.000252777		SLC25A44KO/WT	O75688	PPM1B	0.24022	0.000204296		SLC25A45KO/WT	P07902	GALT	-0.0851394	7.10499e-05		SLC25A48KO/WT	P11441;Q5HY81	UBL4A	0.359327	0.000209937
SLC25A25KO/WT	E9PDU6	CNN3	1.28896	0.000253138		SLC25A44KO/WT	A0A0D9SGE8;Q8IWS0	PHF6	0.814841	0.000204763		SLC25A45KO/WT	A0A1W2PRS1;A0A1W2PS43;Q14108	SCARB2	-0.38215	7.11773e-05		SLC25A48KO/WT	P53582	METAP1	0.256512	0.000210148
SLC25A25KO/WT	Q8TF05	PPP4R1	0.147703	0.000253726		SLC25A44KO/WT	P56134	ATP5MF	0.609974	0.000205019		SLC25A45KO/WT	Q7Z6K5	ARPIN	-0.748449	7.14422e-05		SLC25A48KO/WT	Q9UJS0	SLC25A13	-0.15386	0.000212129
SLC25A25KO/WT	P61586	RHOA	-0.240606	0.000254454		SLC25A44KO/WT	P52292	KPNA2	0.268439	0.000205092		SLC25A45KO/WT	O75694	NUP155	0.254363	7.1737e-05		SLC25A48KO/WT	P49356	FNTB	-0.687288	0.000214505
SLC25A25KO/WT	A0A087X0X0;A0A087X255;C9J453;O15344	MID1	0.472563	0.000255029		SLC25A44KO/WT	G3V1S7;M0QXH4;M0R2V0;Q92839	HAS1	-0.566933	0.000205624		SLC25A45KO/WT	O00622	CCN1	0.688608	7.18945e-05		SLC25A48KO/WT	Q8NEZ2	VPS37A	0.560139	0.000214568
SLC25A25KO/WT	Q8N490	PNKD	0.522194	0.000257573		SLC25A44KO/WT	Q9UIJ7	AK3	-0.319386	0.00020579		SLC25A45KO/WT	O75477	ERLIN1	-0.148056	7.22937e-05		SLC25A48KO/WT	A0A0C4DGA6;Q14527	HLTF	-0.218692	0.000214792
SLC25A25KO/WT	Q8N138	ORMDL3	-0.431246	0.000257805		SLC25A44KO/WT	Q12769	NUP160	-0.137623	0.000206073		SLC25A45KO/WT	E7EUL6;Q03112	MECOM	1.20283	7.23019e-05		SLC25A48KO/WT	O94888	UBXN7	-0.376042	0.000214945
SLC25A25KO/WT	P27348	YWHAQ	0.192395	0.000258036		SLC25A44KO/WT	C9JG87;Q9NYK5	MRPL39	0.475761	0.000206191		SLC25A45KO/WT	P50395	GDI2	-0.203871	7.26032e-05		SLC25A48KO/WT	Q70UQ0	IKBIP	-0.256464	0.000215364
SLC25A25KO/WT	E9PB90;P52789	HK2	0.187061	0.000259194		SLC25A44KO/WT	P30049	ATP5F1D	-0.337589	0.000206379		SLC25A45KO/WT	Q14566	MCM6	-0.0386016	7.27719e-05		SLC25A48KO/WT	O60518	RANBP6	-0.488434	0.000215488
SLC25A25KO/WT	F8VU39;J3KPG5;Q9UIF9	BAZ2A	0.574261	0.000259589		SLC25A44KO/WT	Q13162	PRDX4	-0.383244	0.000206725		SLC25A45KO/WT	E9PIB2;G3V1A6;P57764	GSDMD	-0.493778	7.29308e-05		SLC25A48KO/WT	Q96RE7	NACC1	-0.92099	0.000216484
SLC25A25KO/WT	Q9Y3B7	MRPL11	-0.629698	0.000260429		SLC25A44KO/WT	Q86UY8	NT5DC3	0.692013	0.000206961		SLC25A45KO/WT	P46821	MAP1B	0.410485	7.29944e-05		SLC25A48KO/WT	Q9BUQ8	DDX23	-0.0398622	0.000218126
SLC25A25KO/WT	F8VRJ2	NAP1L1	1.40316	0.000261097		SLC25A44KO/WT	D6R956;P09936	UCHL1	-0.506211	0.000207491		SLC25A45KO/WT	O00161	SNAP23	-0.345096	7.33315e-05		SLC25A48KO/WT	Q86UE4	MTDH	-0.210839	0.000218801
SLC25A25KO/WT	P09874	PARP1	-0.156884	0.000263511		SLC25A44KO/WT	Q8WWY3	PRPF31	0.419948	0.000208707		SLC25A45KO/WT	P63173	RPL38	-1.02248	7.33315e-05		SLC25A48KO/WT	A0A087WT64;Q07820	MCL1	1.07529	0.000219959
SLC25A25KO/WT	Q9H974	QTRT2	0.0733304	0.000264076		SLC25A44KO/WT	Q9BSD7	NTPCR	0.438687	0.000209288		SLC25A45KO/WT	P62495	ETF1	0.257986	7.43696e-05		SLC25A48KO/WT	Q9H467	CUEDC2	-2.61813	0.000223261
SLC25A25KO/WT	Q8NBI6	XXYLT1	0.155618	0.000266104		SLC25A44KO/WT	P07902	GALT	0.58468	0.000209474		SLC25A45KO/WT	P55795	HNRNPH2	0.182809	7.44552e-05		SLC25A48KO/WT	F5H669;Q8N684	CPSF7	0.0707346	0.000223787
SLC25A25KO/WT	O43913	ORC5	-0.273325	0.00026616		SLC25A44KO/WT	Q9Y587	AP4S1	-0.438774	0.000210541		SLC25A45KO/WT	Q99943	AGPAT1	0.83734	7.44552e-05		SLC25A48KO/WT	Q9Y6Y8	SEC23IP	-0.131815	0.000223905
SLC25A25KO/WT	A0A1W2PPI7;O75382	TRIM3	-0.925966	0.000267013		SLC25A44KO/WT	Q9BVV7	TIMM21	-0.872752	0.000210549		SLC25A45KO/WT	Q92620	DHX38	-0.202831	7.46079e-05		SLC25A48KO/WT	P11233	RALA	-0.304061	0.000226043
SLC25A25KO/WT	Q06203	PPAT	-0.0947847	0.000267411		SLC25A44KO/WT	A0A087WXL6;Q9H270	VPS11	-0.485078	0.000211553		SLC25A45KO/WT	Q8IV38	ANKMY2	-0.204336	7.48068e-05		SLC25A48KO/WT	P09110	ACAA1	0.355861	0.000226552
SLC25A25KO/WT	Q96EC8	YIPF6	0.395203	0.000269137		SLC25A44KO/WT	Q96QC0	PPP1R10	1.11069	0.000212059		SLC25A45KO/WT	O43663	PRC1	-0.252955	7.48343e-05		SLC25A48KO/WT	Q9BUJ2	HNRNPUL1	0.122118	0.000227073
SLC25A25KO/WT	Q5VT52	RPRD2	-0.396109	0.00026998		SLC25A44KO/WT	Q9NS86	LANCL2	0.483138	0.000214647		SLC25A45KO/WT	Q96HW7	INTS4	-0.0541916	7.56968e-05		SLC25A48KO/WT	K7EIY6;Q9BV68	RNF126	0.759846	0.000228331
SLC25A25KO/WT	P26038	MSN	-0.192379	0.00027008		SLC25A44KO/WT	P30825	SLC7A1	-0.704386	0.000214745		SLC25A45KO/WT	Q9BYG5	PARD6B	-0.156551	7.58034e-05		SLC25A48KO/WT	Q15398	DLGAP5	-0.77531	0.00022985
SLC25A25KO/WT	A0A0A0MS59;A0A0C4DFX4;Q6ZRS2	SRCAP;;SRCAP	0.0879893	0.00027188		SLC25A44KO/WT	G5EA31;P53992	SEC24C	0.237203	0.000214811		SLC25A45KO/WT	P47224	RABIF	0.465102	7.658e-05		SLC25A48KO/WT	Q01970	PLCB3	-0.648382	0.000230116
SLC25A25KO/WT	Q9Y4Y9	LSM5	-0.151928	0.000272103		SLC25A44KO/WT	C9JVY5;Q9Y2D5	PALM2AKAP2;AKAP2	0.913023	0.000214903		SLC25A45KO/WT	A0A5F9ZH29;O75419	CDC45	-0.767642	7.66606e-05		SLC25A48KO/WT	K7EP06;O43148	RNMT	0.199791	0.000230259
SLC25A25KO/WT	J3QQ67;Q07020	RPL18	-0.13792	0.000273012		SLC25A44KO/WT	P54577	YARS1	-0.0784674	0.000214941		SLC25A45KO/WT	Q92896	GLG1	-0.129363	7.76349e-05		SLC25A48KO/WT	Q9NVI1	FANCI	-0.161231	0.000230827
SLC25A25KO/WT	Q9UL15	BAG5	-0.0888291	0.000276046		SLC25A44KO/WT	O60825	PFKFB2	-0.593484	0.000215122		SLC25A45KO/WT	Q9NVD7	PARVA	-0.213892	7.77396e-05		SLC25A48KO/WT	Q99595	TIMM17A	0.192879	0.000231341
SLC25A25KO/WT	Q06546	GABPA	-0.301845	0.000277406		SLC25A44KO/WT	E9PHV5;P28290	ITPRID2	0.342671	0.000215836		SLC25A45KO/WT	G5EA30;Q92879	CELF1	0.607885	7.80323e-05		SLC25A48KO/WT	P35610	SOAT1	0.459776	0.000232366
SLC25A25KO/WT	A0A087X020;Q9Y3A5	SBDS	-0.203336	0.000277482		SLC25A44KO/WT	P57740	NUP107	-0.147132	0.000216076		SLC25A45KO/WT	Q5JTJ3	COA6	0.348429	7.80682e-05		SLC25A48KO/WT	A0A494C169;E9PHT6;Q9NVE7	PANK4	-0.66648	0.000232965
SLC25A25KO/WT	Q9Y294	ASF1A	-0.333109	0.000277594		SLC25A44KO/WT	E9PMG1;Q96D71	REPS1	0.292361	0.000217543		SLC25A45KO/WT	Q8TDZ2	MICAL1	0.95838	7.87618e-05		SLC25A48KO/WT	P20618	PSMB1	0.245815	0.000233469
SLC25A25KO/WT	O95400	CD2BP2	0.36555	0.000278693		SLC25A44KO/WT	A0A3B3ITT1;Q6IQ22	RAB12	0.587071	0.000217918		SLC25A45KO/WT	Q96EH3	MALSU1	0.832871	7.93844e-05		SLC25A48KO/WT	A0A0C4DFL7;Q16850	CYP51A1	-0.0812034	0.000234469
SLC25A25KO/WT	P09496	CLTA	-0.17402	0.000279735		SLC25A44KO/WT	C9IYD3;C9IZD0;C9J670;C9JA49;C9JPY2;C9JQC9;Q9NW15	ANO10	0.675118	0.000218051		SLC25A45KO/WT	O60220	TIMM8A	0.636046	7.94546e-05		SLC25A48KO/WT	F8VXU5;Q9UBQ0	VPS29	0.243648	0.000234689
SLC25A25KO/WT	Q8NEU8	APPL2	0.127802	0.000281382		SLC25A44KO/WT	Q9Y3C1	NOP16	0.800895	0.000218152		SLC25A45KO/WT	Q7Z7H5	TMED4	0.625794	7.94992e-05		SLC25A48KO/WT	A0A0G2JNZ2;A0A0G2JPP5;Q14160	SCRIB	-0.381846	0.000235762
SLC25A25KO/WT	B4DKA4;Q9H9T3	ELP3	-0.404984	0.000282919		SLC25A44KO/WT	Q02809	PLOD1	-0.190327	0.00021821		SLC25A45KO/WT	Q6P2Q9	PRPF8	-0.0303149	7.98911e-05		SLC25A48KO/WT	A0A494C0K5;A0A494C0W0;O95453	PARN	0.456999	0.000237531
SLC25A25KO/WT	P11766	ADH5	-0.209509	0.000283013		SLC25A44KO/WT	F8WDZ3;Q96FZ5	CMTM7	2.1942	0.000218395		SLC25A45KO/WT	B5MDU6;Q9H6V9	LDAH	1.17181	8.05561e-05		SLC25A48KO/WT	O75340	PDCD6	-0.78	0.000237531
SLC25A25KO/WT	E7EQ69;Q9GZZ1	NAA50	-0.20523	0.0002869		SLC25A44KO/WT	Q14676	MDC1	2.1516	0.000218395		SLC25A45KO/WT	C9J813	CALD1	2.01045	8.07962e-05		SLC25A48KO/WT	Q9Y3Z3	SAMHD1	0.531036	0.000237531
SLC25A25KO/WT	O95602	POLR1A	0.333536	0.00028763		SLC25A44KO/WT	O15031	PLXNB2	-0.108476	0.000219383		SLC25A45KO/WT	A8MTY9;A8MY26;O14972	VPS26C	0.187164	8.12e-05		SLC25A48KO/WT	Q13409	DYNC1I2	-0.500129	0.000238059
SLC25A25KO/WT	A0A2R8Y811;P62263	RPS14	0.227937	0.000290041		SLC25A44KO/WT	Q15067	ACOX1	-0.675213	0.000220304		SLC25A45KO/WT	C9JXM3;F8WDC7;F8WF50;Q5HYI8	RABL3	-0.227152	8.14511e-05		SLC25A48KO/WT	P52895	AKR1C2	-1.39125	0.000238934
SLC25A25KO/WT	Q8NE71	ABCF1	0.134548	0.00029452		SLC25A44KO/WT	A0A1B0GUX9;P05165	PCCA	-0.813607	0.00022274		SLC25A45KO/WT	Q9UJC3	HOOK1	-0.590729	8.16153e-05		SLC25A48KO/WT	B1ALK7;E7EUY6	ARHGEF7	-0.24698	0.000240305
SLC25A25KO/WT	Q96EE3	SEH1L	-0.188767	0.0002947		SLC25A44KO/WT	P23470	PTPRG	0.704953	0.00022329		SLC25A45KO/WT	P25205	MCM3	-0.140506	8.16733e-05		SLC25A48KO/WT	Q8TDN6	BRIX1	-1.21721	0.000240928
SLC25A25KO/WT	P26358	DNMT1	-0.035486	0.000294774		SLC25A44KO/WT	Q5SW79	CEP170	0.848414	0.000224289		SLC25A45KO/WT	O75394	MRPL33	0.620868	8.1739e-05		SLC25A48KO/WT	Q9UKM9	RALY	0.488825	0.000241198
SLC25A25KO/WT	Q9H8H0	NOL11	-0.193245	0.000294774		SLC25A44KO/WT	Q9BW19	KIFC1	0.788458	0.000224696		SLC25A45KO/WT	Q96P70	IPO9	-0.163219	8.17447e-05		SLC25A48KO/WT	O00203	AP3B1	0.240441	0.000241676
SLC25A25KO/WT	P54725	RAD23A	0.205109	0.000296063		SLC25A44KO/WT	O00233	PSMD9	0.248488	0.000225029		SLC25A45KO/WT	Q8TBM8	DNAJB14	1.02299	8.20686e-05		SLC25A48KO/WT	Q86XI2	NCAPG2	-0.612521	0.000241893
SLC25A25KO/WT	P52272	HNRNPM	0.404634	0.000296135		SLC25A44KO/WT	P51911	CNN1	1.15787	0.000225207		SLC25A45KO/WT	Q14678	KANK1	0.887236	8.27804e-05		SLC25A48KO/WT	O60568	PLOD3	0.228637	0.000242061
SLC25A25KO/WT	O75937	DNAJC8	-0.205728	0.000296903		SLC25A44KO/WT	Q8WUY1	THEM6	-0.31847	0.000225323		SLC25A45KO/WT	Q63ZY3	KANK2	-0.641312	8.30768e-05		SLC25A48KO/WT	A0A1W2PPI7;O75382	TRIM3	0.147971	0.000243906
SLC25A25KO/WT	Q00535	CDK5	0.184532	0.000296934		SLC25A44KO/WT	Q96JM3	CHAMP1	0.458737	0.000225814		SLC25A45KO/WT	O43715	TRIAP1	1.38185	8.3928e-05		SLC25A48KO/WT	A0A087WTZ8;E5RFJ1;E5RHW9;E5RIM1;H0YB96;Q96MF7	NSMCE2	-0.697061	0.000246793
SLC25A25KO/WT	Q9BQ95	ECSIT	-0.284328	0.000297091		SLC25A44KO/WT	K7ELC2;K7EQJ5;P62841	RPS15	0.301768	0.000226167		SLC25A45KO/WT	B1AXG1;B4DG22;B7ZB17;P51812	RPS6KA3	-0.18474	8.44312e-05		SLC25A48KO/WT	Q9UBU9	NXF1	-0.106089	0.000246809
SLC25A25KO/WT	Q8WZ82	OVCA2	-0.497332	0.000298075		SLC25A44KO/WT	Q9UK59	DBR1	-0.519031	0.000226437		SLC25A45KO/WT	P62191	PSMC1	0.403087	8.47753e-05		SLC25A48KO/WT	Q92604	LPGAT1	1.17494	0.000248355
SLC25A25KO/WT	A0A5K1VW28;H0YH69;Q86U68;Q9HBU6	ETNK1	-0.236374	0.000299703		SLC25A44KO/WT	A0A0D9SG77;A0A1B0GVL3;Q05086	UBE3A	0.38952	0.000227367		SLC25A45KO/WT	P05186	ALPL	-0.980047	8.49141e-05		SLC25A48KO/WT	A0A494C108;Q8N9T8	KRI1	-0.362505	0.000250307
SLC25A25KO/WT	F8VUB4;F8VV52;Q9NZN8	CNOT2	0.392299	0.000300933		SLC25A44KO/WT	H0YL72;P50213	IDH3A	-0.164481	0.00022789		SLC25A45KO/WT	Q8ND56	LSM14A	-0.175722	8.50779e-05		SLC25A48KO/WT	P16401	H1-5	0.853918	0.000250585
SLC25A25KO/WT	P24468	NR2F2	-0.2016	0.0003023		SLC25A44KO/WT	Q8TCJ2	STT3B	-0.186557	0.000228078		SLC25A45KO/WT	A0A087X0W7;Q86TX2	ACOT2;ACOT1	0.359075	8.62746e-05		SLC25A48KO/WT	Q13643	FHL3	-0.759615	0.000252082
SLC25A25KO/WT	Q9UKS6	PACSIN3	-0.364888	0.000302414		SLC25A44KO/WT	Q96HQ2	CDKN2AIPNL	0.739994	0.000228331		SLC25A45KO/WT	Q16513	PKN2	-0.418173	8.63477e-05		SLC25A48KO/WT	Q06587	RING1	0.493134	0.000253257
SLC25A25KO/WT	A0A0A0MTC1;A0A0A0MTR7;Q63HN8	RNF213	-0.62074	0.000302671		SLC25A44KO/WT	A0A087X0W8;Q04206;Q2TAM5	RELA	0.393959	0.000229189		SLC25A45KO/WT	Q99747	NAPG	0.549652	8.63858e-05		SLC25A48KO/WT	H0YKC9;H0YKR4;H0YLY3;H0YMY6;H0YN04;H0YNR6;Q9HA82	CERS4	-0.0901067	0.000254199
SLC25A25KO/WT	A6NJD9;A8MVT4;A8MYK1;Q16540	MRPL23	-0.235021	0.000303062		SLC25A44KO/WT	P46063	RECQL	-0.306419	0.000229199		SLC25A45KO/WT	Q13442	PDAP1	0.600259	8.74215e-05		SLC25A48KO/WT	Q14678	KANK1	1.15315	0.000255797
SLC25A25KO/WT	Q15233	NONO	0.207375	0.000303181		SLC25A44KO/WT	C9J148;Q96S94	CCNL2	0.393483	0.00023021		SLC25A45KO/WT	A0A087WZM2;D6REQ6;D6RHI9;O00584	RNASET2	-0.451941	8.75783e-05		SLC25A48KO/WT	P63261	ACTG1	1.24927	0.000256338
SLC25A25KO/WT	Q9UJP4	KLHL21	0.564895	0.000303673		SLC25A44KO/WT	Q6UX07	DHRS13	0.147139	0.000230689		SLC25A45KO/WT	O15397	IPO8	-0.173299	8.78725e-05		SLC25A48KO/WT	P21291	CSRP1	0.0239977	0.000256857
SLC25A25KO/WT	B7Z4G8;F5GZ08;K7EMN4;P51693;S4R3U6	APLP1	3.01918	0.000304097		SLC25A44KO/WT	A0A0C4DFL8;F5GX28	KDM4B	1.12341	0.000232711		SLC25A45KO/WT	Q8N2K0	ABHD12	-0.192716	8.80684e-05		SLC25A48KO/WT	Q9UKU7	ACAD8	0.741359	0.000257307
SLC25A25KO/WT	C9JYQ9;H0Y8C2;Q6P5R6	RPL22L1	-0.151164	0.000304629		SLC25A44KO/WT	A0A087WWR8;Q8IWU6	SULF1	-0.11888	0.000233719		SLC25A45KO/WT	A0A087WTK0;A0A087WVC6;Q12913	PTPRJ	1.65787	8.82503e-05		SLC25A48KO/WT	E9PH05;F8W7Q4;Q96A26	FAM162A	-0.93391	0.000258612
SLC25A25KO/WT	E9PN81;Q8TDP1	RNASEH2C	0.697794	0.000305779		SLC25A44KO/WT	Q9C005	DPY30	3.67466	0.000233848		SLC25A45KO/WT	Q9NVR2	INTS10	-0.609246	8.83626e-05		SLC25A48KO/WT	P84090	ERH	0.36625	0.000258803
SLC25A25KO/WT	M0R226;Q9BQ48	MRPL34	-0.634273	0.000306333		SLC25A44KO/WT	P51687	SUOX	-0.822794	0.000235002		SLC25A45KO/WT	A8MXB7;Q9Y343	SNX24	0.780911	8.87756e-05		SLC25A48KO/WT	D6RBJ9;P32321	DCTD	1.26058	0.000258914
SLC25A25KO/WT	B7ZC83;E9PNL2;Q9UNH6	SNX7	-0.382257	0.000307559		SLC25A44KO/WT	Q6ZVM7	TOM1L2	0.55904	0.000236147		SLC25A45KO/WT	O15446	CD3EAP	1.69332	8.95317e-05		SLC25A48KO/WT	P10515	DLAT	0.411549	0.000259279
SLC25A25KO/WT	P00352	ALDH1A1	-6.50333	0.000307796		SLC25A44KO/WT	Q9BZE9	ASPSCR1	0.317102	0.000236387		SLC25A45KO/WT	Q8TAA9	VANGL1	1.06397	8.96008e-05		SLC25A48KO/WT	Q9NR28	DIABLO	0.319382	0.000259589
SLC25A25KO/WT	C9J7K9;O15162	PLSCR1	-0.945937	0.000308256		SLC25A44KO/WT	Q12996	CSTF3	0.308759	0.000236566		SLC25A45KO/WT	A0A0M3HER2	CENPV	2.04724	8.99634e-05		SLC25A48KO/WT	Q7Z406	MYH14	0.454535	0.000259699
SLC25A25KO/WT	Q9Y2W1	THRAP3	0.29832	0.000309455		SLC25A44KO/WT	P35613	BSG	0.186989	0.000237672		SLC25A45KO/WT	O75934	BCAS2	0.0999802	9.00539e-05		SLC25A48KO/WT	B4DJV5;Q13610	PWP1	-1.06739	0.000260797
SLC25A25KO/WT	O95456	PSMG1	0.387964	0.000309672		SLC25A44KO/WT	P11441;Q5HY81	UBL4A	0.579734	0.000238272		SLC25A45KO/WT	P62979	RPS27A	0.995424	9.01681e-05		SLC25A48KO/WT	D6RFE8;E7EM50;E7EWV1;Q5H8A4	PIGG	0.452887	0.000261255
SLC25A25KO/WT	Q6NZY4	ZCCHC8	-0.189955	0.000310713		SLC25A44KO/WT	A0A1B0GTB0;A0A1B0GTU8;A0A1B0GUT7;A0A1B0GVC7;A0A1B0GVW0;B7Z413;O75787	ATP6AP2	0.752309	0.000239399		SLC25A45KO/WT	Q9NXD2	MTMR10	1.2322	9.02401e-05		SLC25A48KO/WT	Q5T6H7;Q9NQW7	XPNPEP1	0.081739	0.000261607
SLC25A25KO/WT	Q5T9L3	WLS	-0.195647	0.0003125		SLC25A44KO/WT	A0A0A0MS51;A0A0A0MT01;P06396	GSN	-0.676543	0.000239713		SLC25A45KO/WT	P35219	CA8	0.387038	9.04588e-05		SLC25A48KO/WT	Q9ULC4	MCTS1	-0.390041	0.000262311
SLC25A25KO/WT	J3QQZ9;Q9NVS9	PNPO	-0.563261	0.000313508		SLC25A44KO/WT	E7EUU4;E7EX73;E9PGM1;Q04637	EIF4G1	0.158663	0.00023988		SLC25A45KO/WT	Q9UNW1	MINPP1	-0.926971	9.05392e-05		SLC25A48KO/WT	K7ELL7	PRKCSH	0.231056	0.00026253
SLC25A25KO/WT	Q13123	IK	0.449473	0.000314642		SLC25A44KO/WT	O75489	NDUFS3	-0.135884	0.00023988		SLC25A45KO/WT	A0A1B0GTW1;A0A2R8YDH4;A0A3B3IRI3;A0A3B3ISZ5;A0A3B3ITE1;Q9UDY2	TJP2;;TJP2;TJP2;TJP2;TJP2	-0.165545	9.22449e-05		SLC25A48KO/WT	P10644	PRKAR1A	-0.150915	0.000262745
SLC25A25KO/WT	Q9Y5K6	CD2AP	-0.274923	0.000314657		SLC25A44KO/WT	P15880	RPS2	0.194947	0.000239927		SLC25A45KO/WT	P05386	RPLP1	0.6983	9.25761e-05		SLC25A48KO/WT	E9PIT3;P00734	F2	-0.737813	0.000263212
SLC25A25KO/WT	Q04446	GBE1	-0.762561	0.000315298		SLC25A44KO/WT	A0A2R8YDM2;A0A2R8YE78;C9JMB8;O60313	OPA1	-0.123939	0.000242561		SLC25A45KO/WT	Q8IYB8	SUPV3L1	0.647283	9.26617e-05		SLC25A48KO/WT	O14578	CIT	-0.363779	0.000264007
SLC25A25KO/WT	P48444	ARCN1	0.104735	0.000319669		SLC25A44KO/WT	P09972	ALDOC	1.44945	0.000242704		SLC25A45KO/WT	P35580	MYH10	0.183248	9.2695e-05		SLC25A48KO/WT	Q96EK4	THAP11	-0.972394	0.000264172
SLC25A25KO/WT	Q15417	CNN3	1.04563	0.000321344		SLC25A44KO/WT	Q9Y263	PLAA	-0.149307	0.00024317		SLC25A45KO/WT	Q8N2Z9	CENPS	-0.453439	9.2979e-05		SLC25A48KO/WT	P62072	TIMM10	0.647319	0.000266299
SLC25A25KO/WT	P02765	AHSG	0.37423	0.000321903		SLC25A44KO/WT	Q16270	IGFBP7	-0.369609	0.000243542		SLC25A45KO/WT	Q6P1M0	SLC27A4	0.764797	9.39262e-05		SLC25A48KO/WT	O15294	OGT	0.37379	0.000267626
SLC25A25KO/WT	A0A1B0GU86;C9JMV9;Q03154	ACY1;ABHD14A-ACY1;ACY1	-0.072236	0.000321964		SLC25A44KO/WT	P49247	RPIA	1.99119	0.000244364		SLC25A45KO/WT	J3QRV5;Q6P1M3	LLGL2	-1.20792	9.44904e-05		SLC25A48KO/WT	Q15771	RAB30	-0.602695	0.000268229
SLC25A25KO/WT	Q8IYS2	KIAA2013	0.148758	0.000321964		SLC25A44KO/WT	O15143	ARPC1B	-0.193282	0.000244462		SLC25A45KO/WT	O15270	SPTLC2	-0.222275	9.48126e-05		SLC25A48KO/WT	Q14697	GANAB	0.341535	0.000268683
SLC25A25KO/WT	P45974	USP5	-0.104471	0.000322168		SLC25A44KO/WT	Q9HAU5	UPF2	-0.345803	0.000244467		SLC25A45KO/WT	P50991	CCT4	0.364163	9.50971e-05		SLC25A48KO/WT	Q03701	CEBPZ	-0.296514	0.000269031
SLC25A25KO/WT	Q69YN4	VIRMA	0.589708	0.00032344		SLC25A44KO/WT	I3L1Y8;I3L3I6;I3L3Z0;I3L543;Q9HBL8	NMRAL1	-0.275166	0.000244711		SLC25A45KO/WT	P62072	TIMM10	1.0876	9.55475e-05		SLC25A48KO/WT	P49368	CCT3	0.201767	0.000270247
SLC25A25KO/WT	A0A2R8Y5Q8;Q15813	TBCE	-0.406874	0.00032575		SLC25A44KO/WT	Q9Y294	ASF1A	-0.00945349	0.000244718		SLC25A45KO/WT	D6RFI3;D6RGY8;E7EQR8;Q9GZM5	YIPF3	1.18785	9.56204e-05		SLC25A48KO/WT	Q15035	TRAM2	-0.631079	0.00027169
SLC25A25KO/WT	Q6ICB0	DESI1	0.730154	0.000327382		SLC25A44KO/WT	P17858	PFKL	-0.273681	0.000246502		SLC25A45KO/WT	H3BMM9;H3BTC0;H3BV80;Q15287	RNPS1	-0.118134	9.56389e-05		SLC25A48KO/WT	O14880;Q5VV89	MGST3	-1.91716	0.000272018
SLC25A25KO/WT	O43290	SART1	0.672113	0.000329933		SLC25A44KO/WT	Q8WUM4	PDCD6IP	0.103999	0.00024711		SLC25A45KO/WT	Q8WUY8	NAT14	2.5421	9.61941e-05		SLC25A48KO/WT	F5H4V9;Q16342	PDCD2	0.665584	0.000274132
SLC25A25KO/WT	O15091	PRORP	-0.841982	0.0003304		SLC25A44KO/WT	B1AMX7;B1AMX8;Q12933	TRAF2	1.13431	0.000247341		SLC25A45KO/WT	O95999	BCL10	0.904483	9.69715e-05		SLC25A48KO/WT	Q969V3	NCLN	0.557398	0.000274278
SLC25A25KO/WT	Q15819	UBE2V2	0.210462	0.000332167		SLC25A44KO/WT	Q03013	GSTM4	1.96241	0.000247703		SLC25A45KO/WT	Q9BX68	HINT2	0.46722	9.75126e-05		SLC25A48KO/WT	Q8NEU8	APPL2	0.448529	0.000275047
SLC25A25KO/WT	O75150	RNF40	0.261745	0.000332208		SLC25A44KO/WT	C9JU34;Q92766	RREB1	1.15377	0.000247975		SLC25A45KO/WT	P13726	F3	1.93238	9.85348e-05		SLC25A48KO/WT	Q9Y4Z0;V9GZ56	LSM4	0.31096	0.000275239
SLC25A25KO/WT	Q15771	RAB30	-0.308173	0.000332359		SLC25A44KO/WT	Q92610	ZNF592	0.689197	0.000248442		SLC25A45KO/WT	Q15393	SF3B3	-0.043834	9.93768e-05		SLC25A48KO/WT	Q15008	PSMD6	-0.361736	0.000276046
SLC25A25KO/WT	B4DR80	STK24	0.161203	0.000335764		SLC25A44KO/WT	P46527	CDKN1B	0.907906	0.000248612		SLC25A45KO/WT	Q9UJX3	ANAPC7	0.306146	9.94403e-05		SLC25A48KO/WT	O75165	DNAJC13	0.688278	0.000277004
SLC25A25KO/WT	J3KSQ6;P63272	SUPT4H1	-0.344206	0.000335803		SLC25A44KO/WT	P20340	RAB6A	-0.12679	0.000250741		SLC25A45KO/WT	H0YL72;P50213	IDH3A	0.293956	0.000100233		SLC25A48KO/WT	Q14152	EIF3A	-0.204006	0.000277604
SLC25A25KO/WT	Q96S59	RANBP9	0.372075	0.000336046		SLC25A44KO/WT	B5MDE0;Q96AA3	RFT1	0.263875	0.000251141		SLC25A45KO/WT	P62834	RAP1A	0.710024	0.000100536		SLC25A48KO/WT	O00487	PSMD14	0.307834	0.000280133
SLC25A25KO/WT	P82932	MRPS6	-0.357984	0.000336202		SLC25A44KO/WT	P57772	EEFSEC	-0.271561	0.000252473		SLC25A45KO/WT	E9PKG6;P80303	NUCB2	-0.528612	0.000100614		SLC25A48KO/WT	P16402	H1-3	0.708093	0.000280187
SLC25A25KO/WT	Q9UIA9	XPO7	-0.102523	0.000337993		SLC25A44KO/WT	Q9NPI6	DCP1A	1.41391	0.000252493		SLC25A45KO/WT	Q8WU90	ZC3H15	0.312111	0.000101201		SLC25A48KO/WT	P25398	RPS12	0.438885	0.000280801
SLC25A25KO/WT	P42677	RPS27	0.338159	0.000338238		SLC25A44KO/WT	Q9UJX2	CDC23	-0.465446	0.000252761		SLC25A45KO/WT	A6NHB5;A6NHN7;Q14202	ZMYM3	-0.510585	0.000101505		SLC25A48KO/WT	E7EM64;Q7L5N1	COPS6	-0.250994	0.000283083
SLC25A25KO/WT	Q9NUQ3	TXLNG	0.211686	0.000338238		SLC25A44KO/WT	Q8IY95	TMEM192	-0.216325	0.000252773		SLC25A45KO/WT	Q9NP92	MRPS30	0.589181	0.000101915		SLC25A48KO/WT	H7BXY6;Q8NG11	TSPAN14	0.777314	0.000285165
SLC25A25KO/WT	Q7Z5L9	IRF2BP2	0.211364	0.000338603		SLC25A44KO/WT	E9PDU6	CNN3	-1.35515	0.000253257		SLC25A45KO/WT	A0A2R8Y5A0;A0A2R8YD58;A0A2R8YF43;E7EU96;P68400	CSNK2A1	-0.324448	0.000102327		SLC25A48KO/WT	J3QKW1;M0R0P9;P31751	AKT2	-1.06469	0.000287694
SLC25A25KO/WT	A0A0A0MT59;Q15014	MORF4L2	-1.39456	0.000338808		SLC25A44KO/WT	O75362	ZNF217	1.84311	0.000253768		SLC25A45KO/WT	A0A087WWP4;A0A499FJY3;Q96T37	RBM15	-0.219823	0.000102463		SLC25A48KO/WT	Q14254	FLOT2	-0.378879	0.000289222
SLC25A25KO/WT	Q5T8V1;Q8N4J0	CARNMT1	-0.423018	0.000338815		SLC25A44KO/WT	Q9UBS4	DNAJB11	0.168373	0.000254888		SLC25A45KO/WT	Q32P28	P3H1	-0.148827	0.000102911		SLC25A48KO/WT	Q15717	ELAVL1	0.233078	0.000289505
SLC25A25KO/WT	O43615	TIMM44	-0.224027	0.00034108		SLC25A44KO/WT	C9JVE2;Q96GG9	DCUN1D1	-0.365201	0.000255804		SLC25A45KO/WT	A0A0D9SFP2;E9PF18;Q16836	HADH	-0.476149	0.000103549		SLC25A48KO/WT	P81605	DCD	-3.10131	0.000289658
SLC25A25KO/WT	P68104	EEF1A1	0.274098	0.000348044		SLC25A44KO/WT	M0QZJ3;Q6NY19	KANK3	-1.46882	0.000256067		SLC25A45KO/WT	Q9UNK0	STX8	-0.511376	0.000103919		SLC25A48KO/WT	B7ZC83;E9PNL2;Q9UNH6	SNX7	-1.46385	0.000289814
SLC25A25KO/WT	Q9UQE7	SMC3	0.141444	0.000349311		SLC25A44KO/WT	O14776	TCERG1	-0.0985203	0.000257064		SLC25A45KO/WT	A6NGS0;B1AMF0;D6RD90;Q8N2K1	UBE2J2	-0.591186	0.000104119		SLC25A48KO/WT	Q99615	DNAJC7	0.215303	0.000290821
SLC25A25KO/WT	P17612	PRKACA	-0.970432	0.000351093		SLC25A44KO/WT	Q9UJV9	DDX41	0.334369	0.000258091		SLC25A45KO/WT	O43488	AKR7A2	-0.00286448	0.000104152		SLC25A48KO/WT	P57740	NUP107	-0.17028	0.000291239
SLC25A25KO/WT	F8VW96;Q16527	CSRP2	0.273644	0.000351891		SLC25A44KO/WT	E5RHX8;Q9NPA8	ENY2	-1.06146	0.000259394		SLC25A45KO/WT	P03886	MT-ND1	1.88984	0.00010516		SLC25A48KO/WT	A0A590UJK3;Q14BN4	SLMAP	-0.703102	0.000292112
SLC25A25KO/WT	P11172	UMPS	-0.114221	0.000353759		SLC25A44KO/WT	Q15050	RRS1	0.625539	0.000259589		SLC25A45KO/WT	Q14997	PSME4	0.0650303	0.000105357		SLC25A48KO/WT	F8WA11;Q7Z460	CLASP1	0.265693	0.000293537
SLC25A25KO/WT	P62906	RPL10A	-0.275268	0.000355307		SLC25A44KO/WT	Q9NX14	NDUFB11	-0.23224	0.000260896		SLC25A45KO/WT	P11586	MTHFD1	0.224277	0.000105367		SLC25A48KO/WT	P27986	PIK3R1	-0.336366	0.000293663
SLC25A25KO/WT	Q9NWT1	PAK1IP1	-0.401767	0.000357727		SLC25A44KO/WT	Q9BVI4	NOC4L	-0.177805	0.000262439		SLC25A45KO/WT	O43379	WDR62	1.60962	0.000105395		SLC25A48KO/WT	E9PL71	EEF1D	1.50295	0.000294481
SLC25A25KO/WT	Q7L9L4	MOB1B	0.166857	0.000359055		SLC25A44KO/WT	H0Y368;O60762;Q5QPK2	DPM1	-0.119867	0.000262458		SLC25A45KO/WT	Q8TBB5	KLHDC4	2.18358	0.0001055		SLC25A48KO/WT	P10599	TXN	-0.90119	0.000294968
SLC25A25KO/WT	H0YBS1;H0YC12;J3KNV5;Q75QN2	INTS8	-0.261502	0.000359148		SLC25A44KO/WT	Q9P035	HACD3	0.156856	0.000262543		SLC25A45KO/WT	Q86UY8	NT5DC3	0.691257	0.000105627		SLC25A48KO/WT	P54920	NAPA	-0.181496	0.000295089
SLC25A25KO/WT	D6RFE8;E7EM50;E7EWV1;Q5H8A4	PIGG	0.619789	0.000361318		SLC25A44KO/WT	O60476	MAN1A2	-1.13516	0.000263987		SLC25A45KO/WT	Q9H4L7	SMARCAD1	0.274051	0.000105871		SLC25A48KO/WT	O94927	HAUS5	0.142903	0.000295372
SLC25A25KO/WT	P49790	NUP153	-0.251018	0.00036236		SLC25A44KO/WT	A0A0A0MQU0;Q9BV38;U3KQC1	WDR18	-0.270358	0.000264348		SLC25A45KO/WT	Q06830	PRDX1	0.268511	0.00010762		SLC25A48KO/WT	G3V353;G3V3X6;G3V4H5;G3V4P2;Q9H7H0	METTL17	-0.515991	0.000295623
SLC25A25KO/WT	Q9UIG0	BAZ1B	0.0661385	0.000363132		SLC25A44KO/WT	O60343	TBC1D4	0.226418	0.000266252		SLC25A45KO/WT	Q9NY12	GAR1	-0.573421	0.000107663		SLC25A48KO/WT	P20339	RAB5A	-0.527762	0.000298067
SLC25A25KO/WT	Q96QU8	XPO6	0.712134	0.000364481		SLC25A44KO/WT	O15260;Q5T8U5	SURF4	0.408726	0.000266294		SLC25A45KO/WT	O43896	KIF1C	0.848234	0.000107669		SLC25A48KO/WT	P46527	CDKN1B	0.617787	0.000300888
SLC25A25KO/WT	Q8WUA4	GTF3C2	-0.241201	0.000365483		SLC25A44KO/WT	P14927	UQCRB	-0.344229	0.000268699		SLC25A45KO/WT	Q9Y3B7	MRPL11	0.354826	0.000108177		SLC25A48KO/WT	P29353	SHC1	-0.303501	0.000300933
SLC25A25KO/WT	P22033	MMUT	-0.268864	0.000366099		SLC25A44KO/WT	Q15012	LAPTM4A	1.20998	0.000269572		SLC25A45KO/WT	Q9P0L0	VAPA	0.307551	0.000108327		SLC25A48KO/WT	C9J406	IMMT	-0.938741	0.000302073
SLC25A25KO/WT	P46100	ATRX	0.876077	0.000366217		SLC25A44KO/WT	J3QTA6;Q9BRQ6	CHCHD6	0.513528	0.000270116		SLC25A45KO/WT	E7EM64;Q7L5N1	COPS6	-0.209872	0.000108518		SLC25A48KO/WT	E5RGS4;O60925	PFDN1	0.456386	0.000304058
SLC25A25KO/WT	P48426	PIP4K2A	0.201485	0.000367681		SLC25A44KO/WT	Q9Y277	VDAC3	-0.291304	0.000270325		SLC25A45KO/WT	A0A087WSV4;A0A087WTP8;A0A087X0Z1;A0A0D9SFU9;A6NIR3;J3KQL4;Q5VTM2;Q5VUJ5;Q5VW22;Q8TF27;Q96P64	AGAP4;AGAP4;AGAP4;AGAP5;AGAP5;AGAP5;AGAP9;AGAP7P;AGAP6;AGAP11;AGAP4	-0.0696791	0.000109125		SLC25A48KO/WT	Q9ULH0	KIDINS220	-0.39337	0.000304097
SLC25A25KO/WT	B5MCA4;P16422	EPCAM	-3.69371	0.000369289		SLC25A44KO/WT	Q9UK45	LSM7	0.749824	0.00027094		SLC25A45KO/WT	A0A5F9ZHR7;P11117	ACP2	0.616397	0.000109312		SLC25A48KO/WT	P49736	MCM2	0.212045	0.000305272
SLC25A25KO/WT	J3QTA6;Q9BRQ6	CHCHD6	0.653334	0.000379271		SLC25A44KO/WT	A0A3B3IS71;P06400	RB1	0.334704	0.000271051		SLC25A45KO/WT	P62987	UBA52	0.381615	0.000109467		SLC25A48KO/WT	Q9UKL0	RCOR1	0.446247	0.00030528
SLC25A25KO/WT	Q9HB66	MKKS	-0.198545	0.00037936		SLC25A44KO/WT	F8WAJ0;Q9H8H2	DDX31	0.261249	0.000271064		SLC25A45KO/WT	Q8TF46	DIS3L	0.721557	0.000109904		SLC25A48KO/WT	A0A0A0MRT6;B6VEX4;Q8IZP0	ABI1	-0.271719	0.000306965
SLC25A25KO/WT	O60763	USO1	-0.121875	0.000379841		SLC25A44KO/WT	O75131	CPNE3	-0.221826	0.000271719		SLC25A45KO/WT	A0A1B0GVL4;D6RFZ4;E7EUR8;P78312	FAM193A	-1.80355	0.000110032		SLC25A48KO/WT	Q9HB75	PIDD1	-1.73623	0.000311289
SLC25A25KO/WT	P08579	SNRPB2	-0.207149	0.000380914		SLC25A44KO/WT	G3V4M4;H0YJF3;Q13686	ALKBH1	1.45422	0.000271895		SLC25A45KO/WT	A0A494C164;P52630	STAT2	-0.202107	0.00011096		SLC25A48KO/WT	P62942	FKBP1A	0.243232	0.000312304
SLC25A25KO/WT	Q6P4A7	SFXN4	-0.68389	0.000382273		SLC25A44KO/WT	Q8NCH0	CHST14	0.626773	0.000273093		SLC25A45KO/WT	Q2TAA2	IAH1	1.092	0.000111164		SLC25A48KO/WT	A0A0A6YYC7;H3BTR0;Q96JP5	ZFP91-CNTF;ZFP91-CNTF;ZFP91	0.764508	0.00031262
SLC25A25KO/WT	Q86X76	NIT1	-0.182845	0.000383088		SLC25A44KO/WT	O95831	AIFM1	-0.26699	0.000273528		SLC25A45KO/WT	Q9NPI6	DCP1A	0.729326	0.000111167		SLC25A48KO/WT	A0A0D9SF54	SPTAN1	-1.15894	0.000313543
SLC25A25KO/WT	P04035	HMGCR	1.49269	0.000383932		SLC25A44KO/WT	Q9BU02	THTPA	-0.87441	0.000273546		SLC25A45KO/WT	C9JG41;Q9NQX7	ITM2C	-0.100085	0.000111499		SLC25A48KO/WT	A0A087WZX2;O95139	NDUFB6	-0.25209	0.000314516
SLC25A25KO/WT	C9JZR2;O60716	CTNND1	0.325714	0.00038816		SLC25A44KO/WT	Q8IV08	PLD3	0.396867	0.000273634		SLC25A45KO/WT	Q9ULC4	MCTS1	-0.391334	0.000111667		SLC25A48KO/WT	O94875	SORBS2	0.603554	0.000314962
SLC25A25KO/WT	P15529	CD46	0.70104	0.000388814		SLC25A44KO/WT	O60547	GMDS	-0.653744	0.000273858		SLC25A45KO/WT	Q9UI36	DACH1	0.445882	0.00011178		SLC25A48KO/WT	A0A087X0D9;B4DEN4;B8ZZ56;C9J1R6;E7EV05;E9PFU9;F8WEE4;Q8WV99	ZFAND2B	0.505569	0.000316134
[truncated: 3,595 more rows]

## Sheet: 2.GO enriched KOvsWT
TermID	Name	Value	LogSize	Frequency	Uniqueness	Dispensability	Representative	Comparison		TermID	Name	Value	LogSize	Frequency	Uniqueness	Dispensability	Representative	Comparison		TermID	Name	Value	LogSize	Frequency	Uniqueness	Dispensability	Representative	Comparison
[truncated: 115 more rows]
