# Supplementary material for: Specific SLC25 carriers regulate mitochondrial protein synthesis
Source: Sci Adv. 2026 Feb 25;12(9):eaeb0049. doi: 10.1126/sciadv.aeb0049 (PMC12935053; doi:10.1126/sciadv.aeb0049)
Supplement: Supplementary file 2 — Tables S1 to S4 [file sciadv.aeb0049_tables_s1_to_s4.zip › Supplementary Tables/Supplementary Table 4.xlsx]

## Sheet: Tab descriptions
	Lipid levels in cells and isolated mitochondria from control (WT), SLC25A25-/-, SLC25A44-/-, SLC25A45-/- and SLC25A48-/- cells.
	1. Lipids detected in whole-cell fractions and isolated mitochodnria from WT, SLC25A44KO, SLC25A45KO and SLC25A48KO cal51 cell lines.

## Sheet: 1.Lipidomics
Group	WT-total cell	WT-total cell	WT-total cell	WT-total cell	WT-total cell	44KO-total cell	44KO-total cell	44KO-total cell	44KO-total cell	44KO-total cell	45KO-total cell	45KO-total cell	45KO-total cell	45KO-total cell	45KO-total cell	48KO-total cell	48KO-total cell	48KO-total cell	48KO-total cell	48KO-total cell	WT-mitochondrial	WT-mitochondrial	WT-mitochondrial	WT-mitochondrial	WT-mitochondrial	44KO-mitochondrial	44KO-mitochondrial	44KO-mitochondrial	44KO-mitochondrial	44KO-mitochondrial	45KO-mitochondrial	45KO-mitochondrial	45KO-mitochondrial	45KO-mitochondrial	45KO-mitochondrial	48KO-mitochondrial	48KO-mitochondrial	48KO-mitochondrial	48KO-mitochondrial	48KO-mitochondrial
AC(10:0)	2887	2221	2052	2853	1318	6403	1884	2176	2926	1919	3816	4586	1855	2601	4126	6747	3541	2450	1941	2674	2876	2794	6392	2838	1010	1819	2908	1795	611	2453	3175	2301	4486	2571	3483	2653	2708	1372	1086	3099
AC(13:0)	640	1138	1310	1259	1749	5467	2150	2014	1605	1036	637	3943	1449	918	1398	5069	2161	1251	1042	2280	2510	2053	3409	316	2003	1879	1115	2044	2805	1304	1117	1972	1725	2214	2274	1648	3516	2664	1533	714
AC(14:0)	20895	13439	25554	22100	13032	173668	59715	33685	45281	16553	21964	109849	49875	45205	50993	114219	64250	37661	23819	56283	51894	52231	72011	29204	37515	26204	29289	27847	44094	22090	52860	47874	69433	71387	67874	34131	30755	49098	24644	23802
AC(16:0)	25735	24345	33668	22098	18183	100930	32585	20446	31424	13772	29631	136848	52503	50688	70693	86454	45476	25023	14773	36839	75001	79493	92601	44513	61805	19003	19661	21358	30583	16244	77729	80030	111749	117917	95548	35901	24524	45577	30073	28607
AC(16:1)	5821	9856	12307	11946	3477	77579	31254	15018	26551	7403	4686	28689	13032	12779	11620	77218	35870	15676	15190	39158	23023	25949	34654	13840	14058	20563	25448	26061	43020	23070	13142	14936	18116	20703	19414	11024	9953	21228	10300	11471
AC(18:0)	18332	15109	22065	12446	10776	35800	12413	7166	14047	7631	12060	43535	17879	25440	23900	19437	17602	12865	15325	14125	23013	19618	26154	8742	22327	10971	8430	10473	13461	7852	23406	26299	38303	29515	30011	14940	9060	20017	11245	8401
AC(18:1)	28043	32633	54015	25229	13180	116489	49188	26167	55214	16622	12273	105625	26110	37121	34327	132678	61929	32804	23438	75846	48019	38516	50701	19727	21742	20698	25669	21905	30086	15999	23836	29326	35185	36724	30504	15043	12018	25663	13287	11909
CE(16:0)	32517	11851	29701	29611	18528	163271	48185	34775	97751	38403	156903	289289	211412	204486	242259	107271	48481	24295	18733	56359	56426	18408	45164	3031	11872	375983	251309	230127	454833	346534	138121	80094	88238	213883	95193	152494	122851	196231	84112	121469
CE(16:1)	25558	30124	21685	3867	26291	349416	94509	61225	134739	20135	71997	267368	141100	152832	293990	204554	159621	58012	40238	151125	13916	21677	21704	15473	7747	425064	552045	454725	869349	589406	82147	61952	99170	174489	50363	208383	167547	392581	115385	111534
CE(17:0)	0	1362	2914	2649	0	12321	2836	0	2731	0	0	12587	13142	702	18109	4103	2719	1362	0	2814	0	0	0	0	0	6355	17449	16280	21627	20110	0	4120	0	4122	0	2719	0	9059	4324	2744
CE(17:1)	0	0	3054	0	0	6879	6130	2292	4582	0	1542	2288	3049	0	6101	19147	6116	6108	0	10706	0	0	0	0	0	19078	27526	9696	44973	33654	0	0	1525	3052	1524	1524	3809	22197	7571	1524
CE(18:0)	0	2153	2801	0	0	13106	544	0	5448	0	11365	87790	49862	54605	72289	22476	1711	0	0	0	0	0	0	1081	0	33601	42391	37556	102378	40180	11898	10709	21333	38208	18612	6769	12920	19934	3891	3074
CE(18:1)	461506	374147	489806	433179	330292	3056345	1091604	733909	1432976	637206	1646193	4230898	3101580	2945733	4106223	2392112	1498764	387554	352129	1232390	494752	318471	417582	172515	173802	3381291	3825501	3465987	4249975	3434863	1317345	1117690	1552710	2736274	1173546	1449799	1436663	2742958	1144957	993851
CE(18:2)	68726	76351	46316	108863	70338	1093328	282798	166876	453511	179876	200745	703575	419965	492809	670199	593594	295161	124251	126520	382643	115923	47940	56264	10039	39395	1490368	1593943	1420526	2495866	1360145	146105	141657	186532	311433	139001	546067	568560	992004	429631	483956
CE(18:3)	11269	7239	11169	10408	3998	65547	20646	4798	31379	17552	14390	102476	39182	29477	75769	34243	23791	25585	0	31265	5592	9451	15298	3214	1582	169766	154592	175132	239818	158206	3131	16845	19755	17617	7983	84091	56758	137246	43034	63205
CE(20:1)	5385	13767	27381	2773	20041	145142	30521	11156	33784	23851	72859	259503	216077	183478	318685	85697	26616	12097	3283	36276	8549	0	17007	3288	7814	78693	72376	40307	146765	123344	64565	47875	80232	153720	68071	7592	31827	66101	13810	14585
CE(20:2)	100261	57830	113030	112229	108989	617355	220543	136565	203856	97682	228523	800583	622759	423568	693986	394722	320029	112636	69541	290359	103143	32816	122784	43255	36047	332995	484822	339052	572370	380836	282670	226066	255797	446697	197755	176103	202260	346390	146072	147524
CE(20:3)	64169	89021	59951	60609	58452	412969	153412	88717	118945	98631	155615	344354	194726	210350	277796	218211	187781	99361	55111	149734	56720	16736	31340	3920	28647	164281	215508	157259	322532	176238	90049	53108	80683	45547	51642	117374	88117	151957	58028	59584
CE(20:4)	116771	130126	157735	204738	102789	1228633	438562	270882	447996	218412	282480	924009	541205	585487	993006	875827	507793	297245	100671	526106	83534	55373	112161	13284	37539	2155457	2201654	1761432	3230832	2144571	112730	108748	122850	210992	111385	759178	741957	1765368	577211	583085
CE(20:5)	94820	50349	113261	98831	61808	321850	108077	79359	179855	88675	191369	383027	224280	254164	382862	262164	222560	88721	77678	139649	24915	16867	27799	5152	1723	338698	321784	323730	549774	283213	29184	37789	78147	140033	17196	153758	178808	289357	111832	161103
CE(22:4)	132526	125851	160378	161516	159300	573188	159142	138716	170320	148883	232342	385381	352499	343409	378096	335749	167604	98303	102442	152940	56604	28152	35364	6112	14531	121566	152242	108941	211181	117503	29810	32015	47110	87440	52784	73823	59186	136212	36839	63947
CE(22:5)	666720	505145	702009	712468	542592	1859446	697314	470385	633886	433545	1464153	3454511	2762489	2384787	4084777	1458357	1026690	519189	309900	935701	266192	12644	80944	28821	48302	727031	749256	539220	1041491	636383	183103	213982	244716	413444	267060	254237	346303	639861	255063	331126
CE(22:6)	1065806	906416	1428644	1306125	987972	3229228	1157512	798493	1421408	738605	1354031	4503084	2676174	2555227	4107727	1888884	1090136	566951	367908	1151439	611500	191899	369150	216980	212439	4201489	3895117	3686214	6378553	3957004	567490	438269	557885	971337	435902	1757120	1355510	2787720	1193735	1356959
CE(24:4)	65483	59113	98669	102080	61815	287688	89969	53455	80198	60830	79002	213889	136923	132050	234213	178473	61336	41096	39458	112156	60921	10124	79032	3369	24406	122357	134832	100371	177279	133229	19074	56331	21876	57494	29530	68183	32566	100423	27806	27053
CE(24:5)	403953	268159	397906	344186	235355	877934	338312	180282	318665	173857	346894	781281	614444	474334	761068	291728	213831	98648	59456	206989	177908	30542	77870	25892	29422	149815	192608	173448	253450	151986	46400	57234	55699	79992	46190	44418	38600	100818	40346	56848
CE(24:6)	669835	579952	752421	657735	563662	1482620	485106	289045	501739	257077	643300	1729411	1457106	1264558	1809531	509773	386776	241144	134062	345048	415683	94509	221931	89870	86763	324218	390855	268316	594364	342163	295459	242773	294214	499285	301794	132591	136236	213250	97656	139530
Cer(d16:1/16:0)	113	632	4091	946	5310	22720	2168	1558	4393	0	624	9324	5651	9420	9193	7133	2478	0	0	2445	14309	30323	27419	21145	20022	30467	29539	36004	44573	22098	16082	31083	32018	21521	21569	12722	16792	33362	14733	14026
Cer(d16:1/18:0)	3891	560	1204	524	6574	12726	3031	5579	6585	3984	7864	20851	8227	12397	16063	14859	1382	1300	0	2485	25576	30842	29664	16947	21208	29746	18138	27223	41486	28995	19336	25042	30772	35547	44490	15730	10563	28285	16413	9416
Cer(d16:1/20:0)	833	2719	209	2750	415	416	2529	846	414	205	428	5046	4245	5673	831	0	2110	421	1689	67	2727	6904	1699	2122	3784	1883	7602	9490	9354	5733	5989	6274	6116	6562	7600	5040	3164	5084	5413	1460
Cer(d16:1/22:0)	16187	10524	23827	4007	7024	37701	20358	9952	2303	3999	15025	30765	4662	14496	15101	0	9338	3459	4688	9262	19776	19149	21982	12765	13346	45726	53761	37773	54513	45146	20285	14537	49417	43089	12848	22702	18289	35372	32072	21588
Cer(d16:1/23:0)	0	616	1220	0	2837	4876	4247	4886	3672	3663	1216	3064	1674	1832	3666	0	7934	0	0	1218	0	0	5491	0	0	11030	17762	11026	7341	13471	0	3662	1216	6123	4275	6696	6107	5504	8557	0
Cer(d16:1/24:0)	37319	20656	28243	17075	25514	52700	14113	28225	31174	6532	20707	60677	44539	47754	36603	43206	28917	22314	16350	34777	33268	32247	52504	38866	62239	57038	78234	70358	95944	105221	95836	134114	109564	104048	89703	40383	64188	86361	39028	64076
Cer(d16:1/24:1)	11678	4099	8658	6348	3708	75221	36914	9352	29617	12235	10492	39591	25521	24669	46523	41820	27439	8724	2956	21396	18646	26319	23299	12700	23362	107026	150321	85518	155914	79360	28394	29777	33653	54797	35533	86770	38591	118621	69836	74824
Cer(d17:1/16:0)	13946	6822	15568	5996	2336	32652	11607	18159	19301	7412	10703	25889	17910	19718	15459	19371	14548	7801	5613	4478	50401	58693	58461	36453	46843	46047	63919	61664	81872	76924	42904	28860	43491	37090	25031	37504	34828	44014	50796	36064
Cer(d17:1/18:0)	3860	0	0	811	401	7536	1827	813	1821	0	2858	7744	3052	825	1213	1411	2428	815	0	0	5711	6933	8351	3666	5696	14911	7135	8959	15506	7941	9955	11631	18775	16703	10789	9755	8388	14483	5933	4867
Cer(d17:1/22:0)	3658	1217	5510	4259	2444	15884	9163	9762	16427	6686	4881	23225	15224	15257	18344	11599	9793	9743	4882	5503	6744	4260	10406	1845	0	37845	39700	47636	46993	37318	10971	9755	6128	7973	20149	11759	17105	19538	1832	10414
Cer(d17:1/24:0)	34166	22305	17310	44298	16734	22455	41262	10330	27172	18721	25488	84275	57163	27555	49040	20090	45501	13309	12458	24915	33323	36085	63623	24056	57328	98257	85151	67307	116592	95931	85367	118918	139708	157215	131595	61265	82221	109161	43295	50919
Cer(d17:1/24:1)	13429	0	33771	9145	8504	50093	27533	46587	27595	17788	18312	45264	33741	37274	32303	57526	47033	28013	20969	33038	23849	26924	12874	17110	25627	102661	80571	133750	122955	121266	42581	47007	56153	69753	42103	94305	61308	122895	81199	82638
Cer(d18:1/14:0)	19844	21552	29790	7852	2828	139101	42140	31154	54908	26120	9438	69820	23251	40810	46273	69807	66818	29708	17536	54354	121512	112263	131108	63588	95833	275554	291017	284001	389857	263669	141188	156459	211288	241000	182120	241958	180189	376034	215790	198273
Cer(d18:1/16:0)	429688	330023	424418	381798	289496	1705938	703677	495906	828764	417665	403456	1185525	781611	758039	876822	977080	651774	360838	278919	631266	1559046	1637443	1837027	1104957	1583985	3011317	3277621	2658097	3476794	2778281	1267601	1487946	1700729	1951802	1524513	2112138	2047799	2994889	1820532	1715085
Cer(d18:1/18:0)	138821	82075	122836	96711	87572	383368	190539	140312	264523	139477	178000	516149	334674	281011	357010	207250	159232	95851	70549	142131	386563	349344	412383	229115	308278	657860	683009	637545	811127	601763	606113	678419	852513	1035290	705419	444968	420157	793796	411524	377428
Cer(d18:1/19:0)	0	0	6010	0	0	2413	10812	10228	10821	10917	0	24307	10279	3038	26240	1186	23599	1210	4717	3059	6118	2378	7846	0	7312	8565	27706	17073	37540	19351	7284	19255	11462	11575	4897	15818	7875	23536	13239	15054
Cer(d18:1/20:0)	39947	38456	79262	41034	28527	124996	34684	32327	47670	25506	38876	123431	86752	71871	79032	58481	49828	18479	12130	46287	89147	87562	110476	46338	100168	173286	171447	164160	226211	212655	78560	65654	153667	129125	119710	128188	118756	174445	98924	69850
Cer(d18:1/21:0)	0	0	5475	1215	0	2422	6693	0	3642	1216	0	3662	0	10364	10386	9750	7918	0	1218	601	3048	961	0	0	0	4882	20133	15229	17661	7916	0	0	2429	0	1217	4871	12179	9728	12810	0
Cer(d18:1/22:0)	281006	256293	303330	276379	252532	461739	271223	171167	311371	144403	228857	627759	414042	402254	518828	277383	202835	73271	122125	156178	448452	308362	472759	252204	302857	899485	882361	782077	1255347	877261	405744	466584	659107	662710	574715	398645	451227	800239	424208	376240
Cer(d18:1/23:0)	51666	61750	87909	74796	72348	114925	79443	24097	97800	24708	42233	153740	120600	113696	130403	85403	48827	39333	34933	67567	101570	56851	99757	36133	78115	244272	241759	252281	262567	259546	130027	99020	112726	174594	139417	208759	163140	241300	149034	111394
Cer(d18:1/24:0)	1243102	1025133	1314808	989626	718538	1724937	478211	447138	1032193	522313	828742	2272679	1622783	1389583	1332041	1202675	827517	541846	293805	860849	1619490	1403244	2156191	966645	1597272	2088130	2174183	2284836	3430564	2274478	2821130	3159552	3800086	4106810	3053239	1991905	1690774	2873547	1496754	1486007
Cer(d18:1/24:1)	912423	631241	832061	750163	614571	3246317	1765217	1040335	1839076	951628	624989	1940085	1105689	1142217	1117590	1619617	1583058	965733	690459	1259602	1572233	1327563	1635833	940893	1379095	4414960	4411031	3940676	5605352	3735004	1240474	1555097	1905187	2271829	1414309	2789530	2886560	4517889	2354717	2744179
Cer(d18:1/26:0)	39145	63615	34928	70961	56773	91620	45751	28203	38639	19798	98873	152173	112206	73503	129080	116365	100828	76887	41438	98997	114951	94061	135526	62838	115954	168979	120637	152673	219646	162480	265609	219366	358008	336803	279717	141888	126934	209099	158475	96392
Cer(d18:2/16:0)	96657	58322	131561	71560	37626	262886	100581	46408	126095	38544	33084	152751	79685	94760	101668	171043	106481	42868	29859	86172	600288	644118	626818	375859	551950	360425	375699	363183	461610	407114	191806	242795	250274	302848	245933	313485	265904	429222	343333	270237
Cer(d18:2/18:0)	30125	19843	32108	21799	23775	112129	49693	30562	33933	21152	30771	95461	40664	53854	60024	48328	37682	15641	17952	26425	147108	184452	184289	117858	140347	108419	134114	102258	190985	97287	147647	213025	258866	263673	200094	109777	97768	192389	105437	87934
Cer(d18:2/20:0)	17655	8623	15854	15534	7122	29191	11148	9764	16767	9919	8973	35972	13037	11154	31651	4954	11772	7740	2164	8053	42264	45841	41576	45729	36047	28250	45898	26060	46226	22626	31040	32282	26647	39571	31035	23179	22081	30728	20041	22712
Cer(d18:2/22:0)	69477	37569	57625	43099	59137	127274	62968	37651	54933	36684	78296	121615	67135	61884	82087	57375	49556	30071	20496	28816	132800	106543	105929	62670	108250	148285	149377	129203	219264	158040	92597	111637	136369	219242	126514	124807	104105	131149	98463	101588
Cer(d18:2/23:0)	11229	11233	9229	13699	8006	26418	9223	6117	12441	1218	14769	31879	12922	14776	21159	17859	12386	1225	4944	6789	29898	27782	14784	10285	24651	59811	60492	43241	72708	55408	26608	11778	30226	41466	28983	48633	30393	44546	31384	36638
Cer(d18:2/24:0)	194132	186431	272769	159797	138423	336942	149739	103517	175875	92627	121846	447770	225955	223963	257810	255702	239149	126721	65590	194778	721598	520309	608403	319158	585114	554595	501547	493082	697725	468378	623680	795586	938768	1230504	811512	548564	477958	820468	453922	483908
Cer(d18:2/24:1)	208861	125308	274904	153589	114717	867930	492090	300533	417888	247497	142490	367421	267323	195886	219943	590444	457404	256279	176865	401498	347444	395568	324232	262409	400725	943468	942455	857384	1343322	972717	383341	4182	453860	475131	443707	948702	741781	1278644	861283	952226
Cer(d19:1/24:0)	20942	17055	6204	11739	4666	8454	0	16380	1552	0	5515	35827	19897	6122	22352	6156	14614	3831	7721	13098	31818	20277	10797	1552	25110	20753	15145	13785	41285	13826	28066	10793	58779	26221	12926	20302	36256	35582	19305	21027
Cer(d19:1/24:1)	10243	16895	6977	1350	4069	17757	2708	2716	4759	1425	1425	20006	10282	1414	12593	5438	10016	2716	6913	3535	0	13322	0	4068	1995	20025	31424	16816	37699	17845	1432	5750	16594	15994	4715	10895	21397	26589	10895	8278
Cer(d20:1/24:0)	14479	8600	4225	18194	13362	9719	6230	11851	5754	9469	29170	16466	14181	15327	18071	14077	8706	10204	4889	10595	17498	12231	34733	20485	16480	21935	27126	33953	28604	31287	34216	47530	35849	45050	63674	43991	15862	29952	11235	11025
Cer(m18:0/24:0)	3343	4110	0	0	0	0	0	0	0	0	49	20684	6547	831	4831	0	2496	0	0	2504	53829	53867	83113	25718	43357	28039	4931	18061	22162	4964	56644	71321	97981	118046	84216	831	10708	20627	11531	8293
Cer(m18:0/24:1)	1472	1435	0	0	0	10772	3462	0	0	0	0	5438	2311	0	1352	0	0	5808	0	1399	13655	26306	23947	15867	22079	19589	25094	9516	22714	21951	8312	22053	35512	42959	26544	23221	7656	20521	5985	3753
Cer(m18:1/18:0)	16141	1237	6203	4971	4631	14168	0	1854	3128	2171	4031	10339	7818	7467	614	1234	3416	1855	0	0	27919	20727	19587	17808	20278	9812	8720	7098	20759	5047	17162	24685	29965	17887	20916	938	5638	8173	2499	0
Cer(m18:1/20:0)	14008	14625	31637	11191	6555	8170	0	3406	10850	0	7060	27488	16792	5284	17634	3430	8097	0	0	0	16231	8000	16141	9458	24475	3435	4577	1140	11256	1141	18566	7456	17274	6959	4006	0	8611	8648	5958	3458
Cer(m18:1/22:0)	46146	26133	28187	33639	24955	0	14167	3340	5626	1992	0	41388	24636	8768	10615	1314	3322	7991	8667	10845	36571	30102	51132	40877	35935	5290	2602	20615	13794	4656	16895	25116	25492	35003	35351	13432	12033	23708	5913	13249
Cer(m18:1/24:0)	30358	23613	37696	35686	21995	32431	4566	6044	12328	0	5395	33772	15693	6858	18789	15061	4645	0	5843	8369	99820	84896	91971	38688	93116	20951	12048	12940	31275	18013	71154	67552	93107	135066	72121	21323	13749	31600	11219	14223
Cer(m18:1/24:1)	34003	24296	31264	15997	26427	35805	30204	19142	17196	0	8131	17871	5300	17628	7453	19254	34111	19081	3358	7297	43807	50279	73662	46505	35640	43949	35969	71976	47994	64684	16620	29081	16014	26701	22541	35564	32291	58414	30712	37650
Deoxycholic_acid	11695	9698	13421	13956	14035	10572	11078	12293	12218	11493	8613	13489	12918	9726	11052	10461	19063	12623	13642	17110	8712	13712	10165	10542	9536	8068	10522	10749	8700	11984	10576	16509	13127	14397	11858	9678	16006	10042	12577	11718
DG(16:0_16:0)	199179	177471	197231	141102	98159	228477	181137	136183	196975	110073	202875	323244	241740	154578	151839	194411	219216	128431	148722	150769	1053467	951486	1104617	825860	1112696	1226436	1118155	1115187	1459309	1006595	1205207	1424177	1544924	2040139	1273443	1229632	1077012	1570966	1164446	990271
DG(16:0_16:1)	78067	103302	127423	79997	78689	161094	102607	91809	137175	88909	113068	183205	125245	98511	105029	107138	170209	85893	89795	108236	250964	311751	258798	195757	215134	372590	384657	428126	531034	387110	557069	568766	608369	791980	514403	524810	458665	775190	478567	443133
DG(16:0_18:1)	367516	329603	397969	260511	262478	675754	361874	311519	470275	225063	336592	843119	399533	390778	428710	388895	577579	208544	283368	368408	1156251	1049520	1081894	564562	1103635	1170583	1247206	1175424	1830534	1184394	2609925	2978731	3291621	4021978	3061915	1564212	1567087	2438416	1550181	1415307
DG(16:0_18:2)	65003	48811	66617	47239	67187	87783	57868	45037	61389	42938	55246	100928	72770	61733	63702	82924	73526	49595	71788	54675	171694	190944	231584	139317	166334	197579	190928	192408	228545	209959	200502	242271	253182	309207	259621	261225	212849	325468	236566	232262
DG(16:0_20:4)	46147	23012	29955	24656	23447	67452	33097	33632	61226	30870	44893	99738	62406	74923	61192	45914	47165	20250	6822	28733	43700	33675	22122	22776	24387	62373	68497	56190	81637	82252	114600	78709	113510	132912	106068	82306	73222	127240	100893	72331
DG(16:0_22:5)	11447	10043	15090	9301	8739	24205	18690	12151	18920	12700	18066	52259	39020	31627	35717	30884	21387	4965	4907	15896	53433	39576	56460	31149	40890	70568	59392	75597	74088	47876	67075	72648	85101	115785	74838	81257	78076	124558	72491	75789
DG(16:0_22:6)	15404	11804	19913	12488	3945	17051	19160	14587	22118	10420	14322	57262	29222	19341	24132	11230	18937	634	8423	8889	38639	29248	33658	11393	22814	47393	52499	45447	66706	34719	64948	58902	81644	100117	83613	64337	40515	99339	61512	49324
DG(16:1_18:1)	152768	105635	144692	116300	111506	285037	208893	163960	221065	159667	119323	240734	133881	146338	133811	241103	244166	151250	152378	206780	409374	500161	509379	307344	428312	833786	850830	764832	1066590	745271	626754	648072	724994	828032	712203	935335	892567	1597480	997331	848378
DG(17:0_18:1)	37240	26569	19332	11825	15428	38204	29568	28179	28311	8854	48155	41400	27922	18802	27489	11867	25944	7289	6631	14935	39849	56970	28526	52424	17824	26450	37009	34889	59528	28662	78173	62225	65147	75783	42579	42241	35735	56845	46259	43204
DG(17:1_18:1)	9173	6418	17106	9426	5889	24780	19840	16948	26698	7025	9335	22242	23290	13446	15080	23006	19200	20093	11038	17016	39574	35607	62259	28037	17589	45869	44576	38005	59464	52206	61380	77818	72403	73685	59373	64183	56532	93683	68734	74502
DG(18:0_18:1)	106954	93233	111485	98183	91078	142712	50063	72266	115157	44589	99224	223641	217094	95736	100451	87583	162100	75230	36243	124928	462859	368098	375194	280524	435423	213000	262123	247254	272213	204022	638971	732925	983800	1058569	833292	348093	273636	544541	230972	285136
DG(18:0_18:2)	29294	33155	17304	16398	17785	33864	18908	16096	40012	28572	40055	46508	43518	43585	25864	26307	18122	8806	4190	32480	80298	103846	105514	91222	134255	101116	65219	84779	56014	67934	211403	177283	172761	262203	218904	112805	80624	130918	59801	81353
DG(18:0_20:4)	297021	224913	332810	260827	198111	355313	182644	125780	405756	195742	397259	565176	504171	522145	397006	251140	385691	80226	37565	299324	232835	262038	273757	157340	217698	308847	252550	254316	473617	264073	868017	826117	1017708	1339087	911465	395066	373139	609569	386001	295705
DG(18:0_22:6)	28377	46160	27554	24647	41884	45322	38079	31452	36967	14157	35702	98356	68203	45645	36736	30912	40103	17800	20421	12775	90648	52854	43882	50168	90787	70924	68298	88084	112785	79172	164967	185586	188853	286538	212034	75928	108450	127749	79842	96998
DG(18:1_18:1)	934005	543556	851160	679005	599538	1341694	881446	614579	972482	586519	683279	1199564	716695	775011	781012	1097431	1228216	656504	534170	967708	2533507	2616955	2514513	1685830	2286911	2763222	2973221	2590601	3397956	2551847	4424367	4883250	5719692	5708454	5045526	2746082	3117286	5550160	3146511	3478926
DG(18:1_18:2)	92433	66095	77403	81692	39208	133712	95230	65691	129431	70506	69107	108984	115711	82189	89558	138143	134818	96582	89197	96197	421510	437677	514650	288908	324710	388761	311490	358814	548546	405361	380361	363707	469926	527892	425562	460204	412448	745609	444132	429198
DG(18:1_18:3)	2554	8014	5663	2138	1895	3281	2893	3791	3592	203	3335	8219	5698	2249	3284	4148	7905	2029	5631	1892	8461	24946	26402	11770	10516	22154	19482	14772	27974	23737	16672	13659	29301	34405	21968	26434	29388	47042	27445	26951
DG(18:1_20:3)	60458	37757	42806	38223	41776	68294	47774	38671	63849	27973	52616	138443	87797	66615	73089	60887	32491	25549	25482	65996	242890	335063	320334	163470	246584	211017	281761	287225	338324	260045	602900	694278	723481	871020	612778	298746	312940	549497	289686	258980
DG(18:1_20:4)	49566	43731	50955	44420	43158	76117	52281	21207	70159	36385	55883	103430	75905	78482	76831	50898	78535	26083	22841	61891	73967	86962	77161	32470	50354	128517	118025	131937	160194	121359	179181	159492	153794	220780	150625	149172	130492	224131	144717	168169
DG(18:1_22:5)	7848	10291	11575	9491	1734	17251	12668	10469	12853	6607	14491	17061	22245	4241	11555	18067	19747	6173	5994	7415	14458	33524	17542	6700	14848	30634	58651	34828	52629	54340	46303	30488	51676	58499	23485	85739	63603	92252	32120	48275
DG(18:1_22:6)	19050	14566	9941	8762	9416	22314	14230	8387	15480	7930	8977	19440	17119	11219	9148	8327	17921	6504	2506	8964	29075	29321	42401	18438	25438	65575	80658	63526	71469	47588	42840	43085	44931	49413	73173	59933	54503	78658	38365	51421
DG(18:2_18:2)	9691	10144	6444	11218	8971	11185	14319	7502	15351	8965	7407	8376	8254	9729	7630	9511	16129	5816	4674	10943	74393	77467	98323	49000	47463	18032	20896	11703	31705	19378	23350	28404	32679	24663	17767	23688	21435	32904	26780	21538
dhCer(d18:0/24:0)	6862	5312	0	2335	1531	0	4615	0	0	0	775	10888	1505	1563	6757	0	0	0	0	6186	60465	36902	109743	23965	21647	5408	11686	32184	27636	12360	30829	18617	33400	51147	51120	11782	10036	10828	0	16881
dhCer(d18:0/24:1)	0	0	2727	0	4785	5726	1291	1358	0	0	0	3399	5499	696	3441	0	4075	0	0	0	22683	30211	24634	28179	34860	23738	33605	13666	50354	28563	4789	10253	15067	36373	19810	5016	16267	25398	14211	9168
GM3(d18:1/16:0)	139223	107784	151264	105518	86295	3278831	1156604	728261	1859838	600674	265343	525245	323605	354007	349927	1909362	1589590	883494	582576	1163643	297709	200881	229827	217022	329147	2534522	2189025	2419744	3310126	2557379	958044	1007783	1301463	818240	1020403	2978438	2517872	3961312	2457092	2363922
GM3(d18:1/18:0)	65294	56332	76229	52210	34030	1214933	414427	309812	739920	278607	243606	436723	284089	299345	283924	748422	609042	294080	246238	508142	137911	89202	119963	79493	147441	778715	606286	615370	858480	734578	769947	903361	1111246	752035	834151	881764	773049	1057519	692306	651207
GM3(d18:1/20:0)	19651	33389	33597	8434	12791	207130	70233	37713	155761	50194	34801	51844	45685	41470	60217	120063	91061	47525	35693	77390	40018	12442	28106	20760	27051	142039	107330	123302	161094	136653	84662	96454	138857	113431	114650	159388	130520	225743	111953	112508
GM3(d18:1/22:0)	64897	62507	58782	37200	36785	787162	211443	128672	464131	141871	133021	278991	180451	187660	177542	350738	275580	150151	103797	264747	113120	70268	109976	80679	100742	474896	387911	396675	650154	472335	422900	449796	528447	378250	523841	494699	522980	715719	428690	378537
GM3(d18:1/24:0)	125435	108742	145307	82412	58429	1409931	387992	303565	884177	247517	264689	556503	340480	344490	430600	928641	625945	341287	266988	643281	277518	166332	277956	206906	291751	847715	711649	694040	1079857	787992	1087373	1099245	1493056	1137634	1236988	1248543	1023173	1521536	955275	914571
GM3(d18:1/24:1)	197661	171272	247590	130026	99611	5409194	1858517	1148585	3116756	1013524	318708	684672	347713	457289	393090	3259076	2520486	1380470	927641	2001940	365244	236173	270294	261546	368304	4414332	3763902	4138229	5596988	4493731	894281	1182838	1240326	850577	1103040	5122403	4450097	6773333	4295625	3748919
GM3(d18:2/24:1)	31707	32324	50777	27246	23504	800316	395963	207055	490910	184113	51008	114169	60894	75565	63297	595934	514798	281058	172761	413573	51712	44113	36447	53529	54168	427972	363455	428971	531920	505479	86363	127605	105737	61622	107353	582342	556810	661388	575603	555232
Hex2Cer(d18:1/16:0)	368873	263861	403621	284715	280470	207119	97877	80324	144394	48050	235046	753210	409907	498750	473171	522361	430583	236557	173915	338356	693663	612285	677943	420771	703037	377909	430206	386576	491390	357272	1309592	1376696	1974075	2050766	1617934	734335	719044	1150909	673402	639174
Hex2Cer(d18:1/18:0)	122921	107648	165313	106910	117356	81769	21564	15440	54449	7554	167634	503645	275616	250014	311173	180504	145598	78383	62763	127929	375600	288154	405434	220318	323492	109569	94371	105207	140135	93539	1041760	1084887	1455339	1552508	1127208	227658	199362	356383	189188	183327
Hex2Cer(d18:1/20:0)	51148	30515	53314	57677	36672	4642	7685	239	2389	2571	31801	61792	33125	45839	53096	28230	23576	16875	4266	20128	63084	51671	69114	34207	50190	13658	15413	5783	11004	3501	110576	108609	141826	124971	105950	35765	15306	47723	26948	26394
Hex2Cer(d18:1/22:0)	292039	272884	344135	263223	232228	57527	27892	17490	38963	16379	174992	376214	277431	297691	371367	133507	121824	64823	40445	112411	429530	385981	552704	272539	366395	74567	81682	92132	93133	78175	528544	689499	736401	839688	651077	172822	193714	277725	144379	126920
Hex2Cer(d18:1/24:0)	878345	838785	1045351	698708	518133	220586	69082	44448	119504	46014	543963	1240889	961465	773566	839714	545005	446120	247300	185404	428542	2273171	1958310	2597676	1345420	1785410	249495	232982	207547	320449	282179	2633963	2935736	3791066	4123970	3241271	688425	619436	962733	540481	563977
Hex2Cer(d18:1/24:1)	788815	567954	821247	513190	522227	386227	219649	170880	270128	140168	389707	861837	621768	594132	668344	978368	820200	490177	367766	670200	942530	805374	865629	542647	830486	816887	804186	672017	912962	755580	1015284	1237230	1367365	1549434	1251572	1435892	1265348	2058608	1273037	1154561
Hex2Cer(d18:2/24:1)	32877	23361	31013	13480	25930	17805	6704	8348	5487	4486	13260	28005	10826	21044	12675	45621	40633	27043	8977	27391	47887	33514	22719	16613	42983	36088	23763	27388	46651	34080	27535	35111	40960	52040	29505	59947	54302	113133	59657	48658
Hex3Cer(d18:1/16:0)	42465	30996	33930	16780	18746	5378	0	974	3150	0	117491	166391	119673	105471	111350	3154	1467	0	970	716	57335	45554	55540	50170	51672	9757	13615	8294	16225	8774	465478	511774	658675	526816	533524	3170	5920	11453	3419	4895
Hex3Cer(d18:1/18:0)	18589	19151	34373	7856	14546	7558	1	310	2491	0	115307	164484	122853	128457	147043	0	1880	0	0	0	41131	42563	41348	23637	25554	4098	2219	1553	2527	1258	562515	560447	587851	562673	473027	4747	3448	6318	2510	3128
Hex3Cer(d18:1/20:0)	1384	8210	6241	3361	1661	1068	0	0	0	0	10286	18525	8895	16117	11559	1869	0	0	0	0	7181	7140	4085	4376	7768	0	0	0	0	0	44254	35088	41060	35703	45517	0	0	1132	0	0
Hex3Cer(d18:1/22:0)	29988	15852	21926	12359	15261	0	0	0	0	0	64329	98065	72914	63966	60694	0	0	0	903	906	37747	37617	44912	21040	52812	657	0	0	436	438	248711	261769	359433	317314	271606	2223	915	13505	0	0
Hex3Cer(d18:1/24:0)	170121	154619	176643	102642	69565	8331	2349	4705	14819	0	484898	660802	602444	465637	544103	1202	4175	0	0	4771	332738	323203	457093	279818	381410	15424	21366	5992	10060	5811	2117644	2057869	2422311	2057520	2294551	14899	27467	30221	17954	11844
Hex3Cer(d18:1/24:1)	123581	96780	118288	59520	53264	33678	8405	2207	14126	1133	283653	417997	276275	295928	288800	4708	12854	2262	7891	11303	133388	109105	133413	87896	112220	12391	14983	16489	19303	15324	1001589	1133672	1316074	1038217	1033357	16058	13265	30140	9927	17248
HexCer(d16:1/18:0)	4106	4710	5991	6293	4389	27151	10063	1893	11955	3478	20808	33936	37431	33821	34377	16738	20486	8813	2517	8524	12578	4396	5678	1559	7881	2507	11983	5627	4418	4361	68542	64000	104744	101881	66295	25629	12629	17664	13885	4709
HexCer(d16:1/24:0)	12131	12684	11538	2304	5189	19593	4045	8664	27144	4604	5190	46173	24359	6373	19077	8675	20795	21359	6921	12120	16171	15588	22033	6360	13281	0	24883	9816	31222	12108	82207	92467	143065	137776	83921	42683	12115	40985	22494	28847
HexCer(d18:1/16:0)	1195588	875394	1316505	827695	853059	4426742	2568588	1286323	2761644	1183028	1735914	4755517	3094692	3311293	3224728	3741331	3688489	1802670	1222272	2380725	1885523	1706843	1717446	1057884	1603601	2899411	3118169	2825072	3523793	3034073	6637725	6608076	7247122	8305723	6725192	5087634	4813345	6662336	4499391	5015290
HexCer(d18:1/18:0)	197208	123502	160568	168385	116402	721348	388559	227652	374627	180913	559773	1530198	998201	1018768	1093465	606130	454577	293648	200614	435845	379780	307387	425528	195874	286045	446107	449479	443804	626262	432481	2441902	2699254	3149844	3647255	2609011	778961	702975	1040569	679440	649588
HexCer(d18:1/20:0)	75195	64570	96806	47670	54443	161586	70310	43076	82809	33308	84059	304515	195131	176385	239297	126099	99911	50494	40344	88052	61906	50617	85853	41466	51553	83273	86533	82902	112380	70949	295287	365055	405618	542860	342000	151374	111191	233190	129854	116156
HexCer(d18:1/22:0)	764552	650073	933083	791659	616826	1307729	639487	491372	968485	391424	1164446	3124452	2107369	1584145	2204645	1016547	977793	472059	404374	780885	780597	809214	1112780	442208	739842	822361	840391	827776	1250366	996381	3385855	3692462	4288899	4952821	3879681	1552210	1410245	2343342	1073761	1300880
HexCer(d18:1/24:0)	1509489	1196306	1624496	1537620	1243672	3067807	1312826	993249	1600701	664307	2584610	6717808	4314917	3778584	4961739	2544005	2086654	1080859	784162	2056327	2746967	2256831	2946875	1461361	2207291	1887311	2079755	2015228	2945954	2179675	10744105	11849417	13183182	17655070	13687836	4192600	3331467	4881011	2815104	3018478
HexCer(d18:1/24:1)	1998509	1363784	2274066	1416571	1299549	9133393	4325990	2997856	4964948	2459318	2382548	7241403	4489963	4655134	4550235	7108166	6353227	3729884	2324672	5480637	1919404	1293327	1711515	909336	1439803	7197736	7642280	7095268	9988355	7506430	6477627	6602578	7822911	8896907	6799606	11344881	9094893	13214784	8909350	9670181
HexCer(d18:2/18:0)	11267	14580	26849	15253	11521	88151	36628	21935	53033	6378	31665	150374	53153	47508	82322	57856	81773	24053	19443	39945	28848	36576	28917	17154	19437	42681	50327	44147	76955	43573	238999	216204	321575	362100	227434	96563	64246	128901	83713	67238
HexCer(d18:2/22:0)	17864	15666	32094	20204	20141	65629	35613	14938	38917	21546	31038	108108	44976	66332	57508	47623	48965	29852	26198	33019	25633	18066	20472	12993	25474	40353	43271	32837	45663	31043	86982	89398	110640	141168	121635	47313	47380	81112	47135	60708
HexCer(d18:2/24:0)	87392	69721	178512	92328	85296	258188	106522	88230	126999	66767	129077	448165	215014	213342	258630	247082	230372	120405	91727	151507	166056	150230	187459	127683	153136	163785	197663	132715	223061	140369	571908	810200	784298	981434	724805	324594	287276	528565	264169	218437
LPC(14:0)_(ab)	34286	27985	32603	44856	37060	84315	17608	14481	25489	14634	25332	89719	71723	80663	78011	92817	40414	27178	12292	34770	55934	65964	70623	34208	41458	76313	66789	66178	103881	71478	91632	82717	133085	132524	120398	83145	61363	138191	71422	66152
LPC(15:0)_(ab)	18232	14021	12816	21838	17472	51770	18884	10094	18096	10743	11401	43913	31200	31299	38137	54426	28433	15236	12653	19815	8228	13976	11081	9154	6520	14571	16899	17408	28498	19882	15582	15231	22103	23763	21882	23986	20604	36546	22208	26057
LPC(15:MHDA)_[sn1]_/_LPC(17:0)_[sn2]	9717	2986	6875	10803	8613	17510	2993	1975	4227	2987	7011	13660	13523	18846	20348	11917	4316	5019	2848	4497	2848	4450	2955	2707	3110	2479	1526	3295	4875	524	2317	4361	12931	11956	7556	3494	1873	5004	1578	1479
LPC(15:MHDA)_[sn1]_[104_sn1]	38994	27298	45604	38825	34585	87509	27240	12967	30323	12096	26296	104783	47769	57236	67435	50866	30447	23152	14979	24690	22772	26443	24796	9022	21265	12612	8262	10455	16547	12548	28886	28795	62289	48717	40926	13525	15323	29827	21296	14694
LPC(15:MHDA)_[sn2]	1024	1334	3291	2740	2018	9280	2622	2184	1762	1533	223	8917	5129	7359	8153	9002	4918	2374	1129	4379	2173	2208	6328	2122	3701	4545	4436	4289	8571	5645	3322	2102	5125	5827	4860	6265	7140	4378	7163	1423
LPC(16:0)_(ab)	853845	682996	955546	979482	764219	1940359	586568	313669	658060	338236	523725	1974861	1345455	1422375	1544405	1385074	686992	482758	334784	587805	683761	589662	637235	287937	457187	655790	659107	618559	920867	577565	829251	925090	2273053	1251616	1081555	727991	670191	1219744	686566	690138
LPC(16:1)_(ab)	150518	84050	110532	151170	99425	496296	130187	81852	167668	83332	77288	296494	197934	216525	241758	513068	267614	151592	86755	235613	234411	299188	360974	140120	163613	868969	815914	816317	1200077	771615	263913	288830	365853	402120	372258	643824	604646	1100699	642935	613799
LPC(17:0)_[sn1]	21836	12601	21717	29942	22257	50514	14587	10129	25433	9985	17969	62298	37665	36337	52490	35988	19664	13194	8908	10535	11493	9378	7700	3403	7146	3773	4173	7332	6131	4078	11882	14641	34159	18040	18101	3911	6186	12302	8849	3191
LPC(17:1)_(a)_[sn1]_[104_sn1]	11386	4697	10351	12728	5977	24526	8739	3068	11726	3894	6690	26938	16122	18369	18208	29443	11005	6391	5626	6680	3328	4455	3005	3333	2292	6483	4876	5313	7639	4348	7290	8593	15053	7603	9033	3212	4437	7407	9234	4491
LPC(17:1)_(abc)	10804	7884	12420	13865	10968	38459	8483	3178	10315	8380	8279	35066	21056	25134	22417	37137	16006	6682	8906	14622	10894	10990	12999	3678	4486	24452	18671	18371	28273	17993	15862	14721	19651	23755	17877	18169	14184	34850	16783	17592
LPC(18:0)_(ab)	729155	582020	841758	836008	653649	1839034	624165	362398	638516	323768	490052	1786727	1254569	1207294	1359678	1021880	622719	445184	309522	470151	418408	261062	285731	158819	234259	107711	104062	101478	170855	96168	435055	460322	1010908	645150	548424	153853	127477	274890	147460	158036
LPC(18:1)_(ab)	491645	359825	522275	566874	413773	1346862	442513	244982	512035	244105	341919	1184252	817725	864233	968235	1242833	619413	380112	268303	539631	558464	636782	712081	298223	371123	1067453	1098675	1031932	1528805	975526	697419	740142	1067155	1041581	961693	851755	800968	1462147	880220	814107
LPC(18:2)_(ab)	33728	27540	27732	36111	29432	106318	27289	18719	40940	20683	21781	81569	55645	66462	64185	120267	53339	38401	23792	51258	40187	77418	53688	23195	30877	102581	86959	78578	122580	88059	33441	41199	131617	59208	53388	69656	64344	118315	70662	71932
LPC(19:0)_(a)_[sn1]_[104_sn1]	21186	13714	20900	22670	13758	67462	21742	9959	21104	8377	11009	45921	32497	36956	49964	47008	21642	13119	12155	17167	64367	49944	55793	27577	48199	47430	42188	46455	53658	40602	42038	51882	176905	64688	58575	42194	41316	70679	37117	46719
LPC(19:0)_(abc)	30338	16126	18560	25742	16172	74593	22179	10758	32163	11346	15472	55070	35287	42298	48377	58159	26366	22579	11934	26136	55680	48479	52868	34762	53891	48601	48368	38991	68126	37006	46812	45124	173568	59359	63333	40392	39267	70465	41244	56174
LPC(20:0)_(ab)	10741	8470	13052	12373	11011	30235	11242	5585	10455	5776	8144	32972	18192	17373	17145	11863	9553	4126	5399	5766	9375	7698	9063	4518	5164	2744	2045	4680	4045	2824	16307	11294	21153	17855	13955	3411	2559	6709	4135	4467
LPC(20:1)_(ab)	29233	17866	27549	30750	19885	51038	18413	8347	19298	8960	16584	62028	41187	38836	45692	40157	21731	12903	8358	18821	28765	26746	36546	14417	22298	26299	23535	26449	33049	26999	39491	42424	61266	58898	53783	18764	20195	39973	21961	24155
LPC(20:2)_(ab)	11631	8049	15399	20776	8164	28444	10825	8488	11245	6185	5301	30507	26489	21153	28999	32272	20415	12105	9031	11494	16260	26483	23564	12385	12258	33931	32217	27795	47225	26931	28519	22475	40028	37329	37712	23270	25434	40932	22333	22745
LPC(20:3)(104)	27821	22091	29557	37870	24935	93375	30234	12162	29755	16413	20890	85272	51868	56444	71852	104383	36840	23890	26296	36621	10651	8409	13339	2812	5949	9648	7457	9500	15773	10966	5600	9117	18829	12432	11629	8021	5876	15523	8378	9593
LPC(20:3)_(ab)	23714	19067	37947	42324	28243	96484	31136	16671	38751	19802	20293	89824	49968	66643	74258	101835	47471	30155	20526	47473	30281	37699	45949	18796	27543	39321	42697	39037	65314	46003	37908	26934	51544	53155	45021	32775	26167	62116	35946	23299
LPC(20:4)_(ab)	61485	58317	74506	87564	56861	240717	61108	44442	91789	42839	41315	169404	128064	140529	174728	278972	108764	78881	53495	106413	32178	20404	27299	10641	14848	45068	44315	43290	68060	35987	20111	21794	40488	28236	20890	36509	29317	70967	41346	37009
LPC(20:5)_(ab)	4493	5901	5467	6711	6701	21319	5555	1269	8972	3302	3601	20543	12095	19184	19386	25603	11230	6472	7619	9413	1835	3457	1567	893	518	1306	1124	1980	3482	1650	2000	2962	5114	3741	3607	1115	1043	2024	1951	443
LPC(22:1)_(ab)	5656	1526	6112	4611	2936	10120	4648	2113	2517	1526	3435	14780	6665	8108	8629	8015	2515	1349	1077	1701	7089	8436	7537	5169	5167	7173	3966	6359	8332	5168	7518	8453	10205	12878	8593	4172	6920	8980	7122	4288
LPC(22:4)_(ab)	13535	2935	8296	12760	3107	26811	10803	4466	12513	5166	4525	21213	17509	14586	19594	31161	14439	10404	7628	14870	2945	3942	9278	3296	2994	14311	20285	13046	17714	24368	4739	5265	7753	9848	7045	19451	14868	32288	15164	21907
LPC(22:5)_(abc)	40048	30128	49074	54443	35762	137884	50324	26138	57311	28706	38934	117689	97538	85537	111076	184389	78221	46808	31204	60869	10185	7034	8554	2862	6887	32855	33121	25280	49205	24966	8688	19536	21117	25326	17548	30991	32133	47783	30177	28335
LPC(22:5)_(n3)_[sn1]_[104_sn1]	31624	21383	38132	41944	29247	125011	37194	16390	41918	23795	22377	96054	70835	69849	89234	146518	53010	34175	29020	50263	4718	1499	2161	397	195	1699	1503	1960	1705	1297	1193	395	5371	2102	3909	3404	1247	5164	5217	2098
LPC(22:6)_(ab)	44392	38640	50015	66391	47601	180492	53114	24713	63127	26599	39793	119591	92814	114050	119912	196193	77093	56983	30849	65030	20522	15618	18626	5920	6800	47626	39777	40108	56763	47808	10074	15268	21242	27667	19594	29607	33406	53195	33669	26491
LPC(24:0)_(ab)	3667	268	2983	277	270	2712	814	1085	971	1071	941	11007	3880	4199	5157	138	945	0	0	807	11408	11406	12108	5730	10504	535	3123	800	3742	4076	26091	25400	29697	33410	28017	4538	1084	3788	1821	667
LPC(26:0)_(ab)	0	2579	587	1163	1681	3625	0	0	0	288	0	12952	6042	2279	5480	0	1120	852	352	0	18840	17093	19476	10059	20439	2259	3697	1135	9802	1640	54703	55555	54614	63718	58979	580	1725	5483	3773	580
LPC(O-16:0)	277684	172659	267206	227661	209956	235081	75986	38459	87708	47023	123708	483657	309632	290090	315468	223124	133253	82057	60895	109793	574341	592633	690004	343657	506443	180177	189545	178575	256985	177080	1115624	1090711	1598299	1671676	1411126	302064	281123	551237	307823	255267
LPC(O-18:0)	47076	32331	47766	39040	36733	47805	12856	7595	18708	5629	34970	118741	63076	64794	71574	30051	19716	14829	12224	15530	286546	273306	307844	171454	272383	29167	35300	31798	48657	27111	832707	863508	1247215	1212306	1041938	47545	49271	85141	51931	41501
LPC(O-18:1)	85852	61719	89231	81554	68097	117554	43793	21831	45989	26432	37017	155660	91549	99573	90822	114448	63933	40063	26580	51909	129271	142511	182246	67177	111306	83669	86136	88333	126114	84113	203083	208180	290883	276272	243713	91640	89932	157524	91393	84750
LPC(O-20:0)	18383	13676	18023	17994	16360	38927	15932	9181	14019	6366	10927	39779	24855	22559	25440	24804	16639	7881	8107	9801	35942	27059	32522	14685	26871	24154	23829	23228	36522	20164	54212	55068	81494	77329	64627	30303	29982	49754	30060	27371
LPC(O-20:1)	3434	945	2369	3489	1052	4283	1064	337	682	452	675	4129	2434	1714	2372	2300	1894	654	773	1814	8714	8202	10614	5654	6974	6031	3945	5765	5621	4728	11180	11145	18388	14713	14255	3963	4934	10160	6631	3168
LPC(O-22:0)	25038	20259	30197	23229	19739	67254	16940	12657	22053	11317	23594	67866	32220	35446	52265	33407	31037	11102	8381	17621	30671	18678	30741	17859	20713	23377	29234	29817	37824	22992	60187	59235	87905	72903	62567	34427	27296	58587	26864	26192
LPC(O-24:0)	698	1220	9543	3315	4282	11917	2431	1441	2648	953	5023	12417	7066	5988	12180	2844	8323	1411	462	940	1895	3369	4591	462	3405	10197	6810	5737	13930	5647	24569	24584	39820	37440	34352	10495	11444	22600	7048	3825
LPC(P-16:0)	32228	20730	42378	31514	27388	63559	20514	12724	30520	10084	22671	71921	50569	53890	62466	61473	42464	23108	14276	29877	47515	50874	53994	19837	32244	45308	41149	36670	58312	41966	99075	97165	140664	145575	119679	56320	49081	112967	62090	56029
LPC(P-18:0)	10997	7393	12494	10557	10945	37889	10063	5547	10682	3566	10429	35580	19782	21671	21744	23722	14442	10507	6070	13948	36007	37521	44649	23747	36584	25732	26020	27217	39166	29878	106181	101008	132143	153075	124949	43669	37491	70922	38068	33645
LPC(P-18:1)	10076	6325	12085	11805	6896	29327	11367	5312	14312	6416	4900	22079	20687	14303	13215	29052	22242	10359	11188	15718	13980	17445	18619	9666	8644	39243	36083	37726	49750	33756	28756	31479	38179	45966	39539	47640	45010	84070	55095	51914
LPC(P-20:0)	2756	2738	3325	3639	2850	10370	3277	1624	3794	1152	2108	9039	6749	4756	5261	7657	4746	3679	1662	4898	7550	6888	9654	3274	5395	9677	8297	12643	17506	11868	20436	19423	22752	23575	18220	15499	12514	23538	13688	11095
LPE(16:0)_(ab)	17774	14826	23441	17502	8957	42199	13575	7864	13384	5955	13672	32162	24088	23090	26819	25969	14281	10355	5318	9074	15759	9678	8162	5092	7954	17474	18360	18455	20044	22649	23729	24658	26935	34685	28637	22473	14484	27053	16064	14858
LPE(18:0)_(ab)	67932	56199	69325	62683	48360	97332	29708	17517	35890	21672	42291	142657	78076	88668	90693	65316	36281	20764	17912	21525	61127	44182	50453	33694	46654	28804	25648	34018	44599	32528	101396	100527	133735	120586	113316	33506	30143	53886	33256	27782
LPE(18:1)_(ab)	77109	41191	68216	75828	52120	193356	52711	42057	62425	42549	45758	146828	97208	98518	96700	171241	73723	61569	27432	77989	98950	123046	120098	58063	73199	158666	159720	140043	204311	140666	115173	118472	152169	168267	141959	126558	127741	198490	116123	121976
LPE(20:4)_(ab)	32133	20115	44895	41517	17661	124847	32677	26370	31102	24123	16376	55008	37239	33746	41690	95760	33504	43347	24824	39915	24203	27204	40772	14237	22689	27898	18831	26198	40052	30471	31230	26907	40545	45781	26391	22931	24586	43169	31932	25795
LPE(22:6)_(ab)	12202	7326	21009	17551	6751	66377	15556	14120	20281	7639	11981	33896	18630	23259	21755	35979	18550	13124	6635	18269	19447	33400	40049	15034	19191	29130	31827	32014	64311	32169	31334	28384	33441	43335	35798	35200	26834	47786	25386	29529
LPE(P-16:0)	27333	19712	22555	18013	16912	39893	11865	6957	12173	4190	15484	44137	22767	26252	28503	26015	16747	6593	5910	10596	19423	31056	21336	12641	24486	18465	12016	16493	22898	14382	39948	40767	62951	53220	48203	19847	18202	31540	23754	26064
LPE(P-18:0)	12123	6398	11546	11176	5793	12111	3624	2301	5925	2837	9050	29911	16541	13518	13530	8666	6046	3375	3364	4789	16930	22113	17711	8830	14041	11922	10471	11125	13970	10802	31614	38955	48025	49853	37669	11585	10907	20658	12556	12437
LPE(P-18:1)	6192	6714	9148	7233	5706	21885	5042	4634	5235	3562	3609	17893	7511	7110	6228	13067	6164	4217	3683	5670	3826	5101	5303	1132	4466	8151	7852	9251	9225	9226	3362	8203	8383	8842	7901	8401	7303	9793	8673	8378
LPE(P-20:0)	5319	1637	5859	3831	3490	13010	5068	5272	6017	3355	2878	9180	6929	6374	6524	11063	10798	4710	1697	5005	18276	13552	16382	6373	16818	41024	51922	38818	66134	37183	33211	41461	52808	66547	44890	46271	42303	95708	38302	36763
LPI(18:0)	1811	702	2245	300	401	1923	2022	195	1254	0	161	717	606	1318	299	405	2218	9	0	812	4367	1016	1623	2419	2843	3250	1313	4705	3558	4068	14852	15979	20153	7641	9346	13826	9598	19135	5675	9467
LPI(18:1)_(ab)	1973	689	3163	0	1479	2343	227	0	1570	0	0	674	692	498	1178	0	2768	582	0	3380	8257	6534	3480	4535	11858	11256	7370	9776	10979	9866	14728	12485	14548	6428	7963	11525	8812	15332	8993	9180
PA(34:1)	94565	113018	93316	56348	59715	141522	64151	37770	129997	38578	104830	202421	108525	103556	103445	127870	113004	47448	42995	95762	159727	141618	154095	132522	169255	148710	107687	112334	118535	91478	282716	348478	372729	287794	314623	197516	206381	349834	162601	191617
PA(36:2)	34385	56527	32694	12182	21828	59804	17350	19785	52681	18681	39068	80094	31360	26432	34121	49797	41607	34248	11730	52197	95069	55565	80668	47890	86936	74694	59845	64826	80019	58223	134940	144988	189994	128217	148989	111872	108990	198148	103073	98832
PA(36:3)	7202	19639	8748	6237	5622	11510	4054	2177	16529	4670	21210	23247	12825	7746	11129	28954	16628	3102	4338	7769	39058	32694	37162	19926	19204	21007	30245	27608	40086	31899	32141	36756	73991	52113	52364	40900	52170	75501	43689	32314
PC(14:0_16:0)	13107006	8819952	14425358	11046075	9208586	55824628	18750000	9688582	21120088	8658201	11373219	55784064	24643298	24692106	25293828	39788692	30402724	14301758	9787250	19089152	28662822	24453878	28200290	13598457	22694552	59952828	61906560	53073432	93479720	53705908	82741896	96099368	129968112	137012064	102071464	78420616	63912348	143699056	66748620	65411300
PC(14:0_20:4)	402510	324695	434921	392469	306794	732960	287852	153074	309207	135816	230830	993239	519450	589215	685083	535997	437918	220942	164683	333883	539648	534835	584981	235419	419537	1495130	1555164	1527576	2313087	1398163	639701	730301	978228	1020534	825805	1395900	1231143	2926435	1495485	1232742
PC(14:0_22:6)	172238	102288	194116	192373	134255	216623	93204	46414	108372	36945	121912	421966	274260	296074	299880	172068	140281	69749	48304	109263	152947	191627	178828	72323	131789	372698	368004	325151	601412	335473	292314	364519	463712	473783	421228	402133	352497	833498	404156	369366
PC(15:0_20:3)	145640	132177	142503	95524	108775	254691	145790	68469	107823	61503	50723	314156	145815	171691	192943	199804	174318	83216	50905	129114	157071	141214	79427	91731	111591	185348	201842	159908	168329	125687	200678	238671	291199	292890	291943	206373	158487	219466	219724	193411
PC(15:0_20:4)	132583	120636	154969	133583	107813	471662	191255	93546	165447	83189	96697	467556	247816	261963	267328	358211	317690	124101	98902	192351	129004	116325	103784	71963	94735	306700	282486	255094	478751	269751	176239	194485	253138	341406	218167	405618	314551	773050	385002	288592
PC(15:0_22:6)	24146	38176	44702	37544	24316	58176	38588	12678	26672	10591	20349	93907	47757	47028	70059	52412	42358	36292	11849	24001	22629	29252	14400	15404	19026	37211	66319	53232	77990	42754	19115	21970	37423	44518	16276	73163	66145	95546	45631	61527
PC(15:MHDA_18:1)	660773	384024	753679	566752	462339	2433675	998221	538514	1116745	435267	379990	1462435	827601	903379	937702	2076892	1826651	726149	568127	1121436	1179263	1201417	1284638	705654	1124633	2263467	2258286	2173623	3129349	2136374	2071985	2187980	2950694	3069741	2403217	2752313	2511927	4606210	2585961	2438757
PC(15:MHDA_18:2)	2058260	1133431	2307107	1750254	1190106	9005240	2614021	1150598	3336205	956094	992847	5562819	2629337	2751180	3620651	5960025	5057474	1733207	1117949	3033800	3650616	3134032	3879832	1666289	3004640	7378267	6696035	6754346	9568707	6441424	5498246	5728356	8114194	8208238	7009710	7741675	6372977	12058442	6518469	6304065
PC(15:MHDA_20:4)	106436	69856	190584	153487	82640	479254	163014	8034	163819	38657	57234	434507	181720	223032	296170	334152	243321	70606	59997	123797	304965	231266	302076	137905	275518	335093	243691	256523	483286	309120	410016	422245	530023	719106	553173	234764	366427	608853	194317	219939
PC(15:MHDA_22:6)	38541	28910	71982	79124	48916	12134	25211	3224	25949	31464	18946	84208	44927	55286	49730	44262	96315	10942	13246	11487	70600	26135	51873	18154	37243	61610	90235	17056	103178	57932	77068	90419	45954	67864	51637	74633	67358	77891	103379	108781
PC(16:0_16:0)	13794676	8856195	15090113	9981493	9150140	119472792	42163184	20401522	50980004	19134538	11443453	47878212	21699268	22862662	24411154	61231112	53208240	23239944	15606791	30642378	29995330	23809178	33138608	15088869	23723050	91781480	96185728	90684200	126161984	87589600	64265684	75880096	96208448	98849760	76653952	107511304	94651248	184019648	86987784	86743176
PC(16:0_18:0)	989739	694244	1160063	797972	679490	3687611	1535281	1086049	1862971	865020	982136	3087434	1731012	1649900	1933858	2403309	2058538	1063025	794835	1389406	1472636	1234557	1817161	839500	1251675	1590366	1475026	1448044	2022302	1330607	4882587	5399101	7184772	8204642	5646480	1790061	1661218	3027049	1395520	1326790
PC(16:0_18:1)	99265480	64669624	112951360	83539328	68502592	278833920	128944624	60901824	141658944	50755840	62566600	262407872	142655712	153139616	149153616	226266960	195105072	83643568	59156284	120220504	156117648	145383936	147957248	78788304	127592160	229935280	230608512	230577216	273886272	215720016	296333088	296770432	325330912	336762880	313899616	262883200	238983712	322285440	254030064	231244816
PC(16:0_18:2)	66748204	44402160	72229800	55574432	44358236	219406640	89643384	43409960	96759984	35520120	29676146	129440816	67870784	70718752	75794752	167125520	135873760	59783164	41035872	84961104	119046216	125762384	138335472	60131452	96311152	261879904	265859728	262724176	309394240	266022432	180895056	201899808	254205200	264561056	227857200	268481536	255464848	332803808	275202528	252941328
PC(16:0_18:3)_(ab)	2843199	1866603	2967358	2308224	1923537	7767864	2653509	1333169	3058020	1215297	1432425	6399935	3033883	3342877	3441044	5804042	4717429	2124763	1434247	2782626	6422946	7270592	7609877	3214717	5380155	15194301	15253057	15079847	24052572	15014632	9643232	10710511	15999635	16311399	13402421	16180980	13740366	30370730	15551135	13326691
PC(16:0_20:3)_(ab)	7221058	4600670	7863966	5843946	4710653	18561326	6042334	2928543	8226067	2444832	3637777	19933130	9057379	9802544	10632226	12634026	10054458	4027175	2747100	6355843	14259505	14675620	15931503	6941980	12072531	17023376	16997188	16544831	23507856	16921914	19886804	21891998	27730528	28652784	24471670	16503294	14431211	26993252	15365909	13904449
PC(16:0_20:4)	16275639	11005259	19174754	16073054	11620217	37756952	14893569	7439345	15405689	6276587	10759042	40302464	23731478	26946404	27761024	22750118	22145608	9453845	5892445	11709511	11599141	9552234	9551480	4040945	7146609	12280403	11946551	12222684	16182850	10631016	13358414	14590450	19309026	19296514	16220764	12484183	11720104	19115910	12536350	11980536
PC(16:0_20:5)	759089	619463	897919	762876	626184	1544463	678457	369913	737923	267499	665165	2867058	1522305	1514232	1703166	1172620	887510	417276	282621	619236	626837	587080	538433	222302	387468	1222430	1113571	1029631	1724593	1095854	1247207	1310202	2029165	1988122	1501200	1074495	929259	2228177	1064625	1012841
PC(16:0_22:6)	2847660	2102726	3417991	2775405	2120569	7264932	2601595	1291488	3017307	1086373	2275928	9433700	4343357	5076907	5189497	4440760	3413810	1409101	1059905	1985809	3598857	2793400	3034051	1369376	2309649	6375697	6304986	6211429	9134682	5872467	5362564	5752692	7687756	8396034	6724378	5790291	5641601	10056839	5696045	5345713
PC(16:1_18:2)	898201	600878	1034219	857333	693360	4198977	1635440	829542	1732841	774591	502678	1582571	910901	1074028	1073698	3199939	2659442	1222642	905484	1754554	1799813	2025656	2286538	1029697	1625147	10868004	10483484	10075115	15909993	9587222	2051049	2379899	3355725	3380688	2809055	9944358	9044454	19722650	9442869	8439699
PC(16:1_20:4)	760227	552200	966792	839758	542259	2640613	943650	513718	1096758	457902	509106	1723576	1028715	1056046	1402359	1895944	1547510	817650	521620	1009309	569470	577125	614625	283757	393778	2767341	2436703	2537168	3963281	2457373	781749	830012	1203334	1244117	1008629	2278970	2157557	4501660	2368393	1953056
PC(16:1_22:6)	291821	226016	261084	262876	241795	722261	300075	172206	318830	145466	164346	612085	275678	350365	339024	491596	390835	227565	135285	264585	371692	367430	392629	161829	267825	2086512	1992414	1888195	3039610	1982252	474415	547975	635972	670110	569670	1535653	1507285	3190100	1607880	1312920
PC(17:0_18:1)	1292034	1077753	1424768	1381550	1009971	2649104	1363338	833727	1515324	728845	1176575	3423281	2148875	2432281	2397952	2302295	2187442	1116036	840200	1471368	1328981	1148819	1248570	812576	1118996	1369191	1492859	1269839	1709221	1186926	2700768	2873897	3356161	3365961	2952230	1912751	1618789	2438584	1784317	1763227
PC(17:0_18:2)	1718140	1296841	1953965	1355731	1080904	4470380	1765315	820141	2271866	678215	927903	5605207	2380136	2725091	2755814	3420935	2830859	1078419	929457	1839944	2469066	2400550	2588863	1138637	1827948	3613618	3949720	3639990	4886999	3559300	4992539	5981929	7020558	7613154	6233501	4177651	3559942	6564761	4271543	3645483
PC(17:0_20:4)	199757	175300	248912	174571	179744	672130	260254	78494	276416	91251	116656	842835	346651	490843	589185	454698	440288	113629	109787	242295	252674	193665	201688	98082	192207	124145	167342	121126	180835	176062	104032	287601	188531	387193	215284	124703	87461	191042	158360	104366
PC(17:0_22:6)	50560	34647	17526	12782	17432	135205	57489	28345	42812	23615	45863	157060	60999	103715	100368	83828	69441	35965	17119	49866	54379	42553	21650	7910	27471	51880	38498	65648	55127	39376	74746	79791	93593	93254	112087	18495	15122	32973	47132	13042
PC(17:1_18:2)	505152	327071	610341	460934	347068	1336376	555127	260144	514424	219115	299646	1393777	658225	704756	766028	1096109	899848	427567	302386	562997	750842	796759	864502	369953	566665	1609112	1681481	1522509	2254098	1440083	1348626	1420862	1956762	2074645	1614336	1684271	1483320	2865561	1793640	1614981
PC(18:0_18:1)	10082103	7189169	11157269	8781073	7390234	19578120	8815499	5193305	9153415	4382859	8176392	29406800	14725201	16017671	16120745	13280227	12004738	6299147	4631002	7917483	12817747	11673838	12395101	7333188	10615865	10240411	9954837	9680964	14369920	9128408	41722320	43928904	63006212	65164328	49255624	10882783	9907500	20390650	10232064	9602010
PC(18:0_18:2)	49099160	32347424	54875856	42721708	32845394	153742384	62707436	29745480	70264656	24599514	27775406	123037760	63784596	69870208	71136240	115760024	96064064	42012228	28057366	61331640	93476176	96722960	97658704	48080708	81066608	139490192	145102000	137718864	192154272	132427672	164857664	174907984	227881520	231781008	208545728	131795424	124507576	224856656	134406672	122414296
PC(18:0_20:3)	1101401	886439	1248011	932533	885855	1864570	920846	487647	1066513	459318	948287	3000788	1691194	1773712	1812661	1522187	1351022	809220	521443	876287	1431578	1428302	1436882	903901	1312974	1308974	1498495	1318196	2100085	1324250	2184778	2560884	3201600	3321793	2682450	1437491	1218005	2372641	1384066	1338486
PC(18:0_20:4)	3854311	2635348	4172694	3601945	2794142	11578702	4620240	2365883	5056301	2131074	3618344	13604859	7487706	8425831	9516220	7663234	6554429	3240422	2036889	4038746	3418952	2562524	2441251	1289817	2188192	2464945	2498821	2457898	3428590	2509140	4304356	4701081	5650855	6197770	5196173	2260843	2119713	3776358	2230613	2059072
PC(18:0_22:4)	214618	136404	286090	201625	184310	367608	194024	72213	192341	60654	191580	662505	349989	364796	398147	302081	304674	133388	115813	210447	357723	321469	311303	198348	292734	316496	378601	351019	442740	323101	599317	734749	952735	1115555	809451	357414	265287	577233	335745	317951
PC(18:0_22:5)_(n3)/PC(20:1_20:4)	872325	651438	1062320	817813	673605	1991021	866326	558410	1076262	455125	856391	2660105	1706438	1837005	1867769	1580758	1397399	808414	546436	1116965	689666	649702	628254	346555	537248	1099737	1123978	1177583	1476948	1196545	1207542	1363288	1637816	1719644	1494614	1031522	899216	1642676	1029481	977401
PC(18:0_22:5)_(n6)	104352	77817	89529	91516	59085	157895	78293	35652	87854	31113	49359	169388	93063	101973	108494	100104	111385	61228	40895	72953	108161	96862	77045	44977	57887	117812	126452	104817	147569	99191	106730	147046	178140	156612	134686	101884	85195	166442	119621	77329
PC(18:0_22:6)	1093260	682648	1144025	921739	704661	2585501	1096033	564489	1330238	476200	968731	4013688	2049205	2420487	2423482	1754910	1493264	623708	441844	1000575	1211358	986427	917947	481857	851445	1393909	1277679	1142852	1672344	1223983	1916825	1938641	2337054	2612128	2273911	1090417	980279	1635377	1148986	961520
PC(18:1_18:2)	3483546	2243279	4076321	3305295	2531596	11769937	4554748	2495609	4686273	2130500	2308429	8784421	4885026	5090912	5930042	8010888	6911148	3141292	2387183	4449241	5416006	5917723	6220957	2989948	4788376	14259336	14200593	13574509	20069478	13407546	9685050	10978397	14543923	14371882	12988272	13286105	12023889	22682214	12724395	12021622
PC(18:1_20:3)	2357117	1452025	2552712	2198991	1508272	8663844	3062632	1383848	3469693	1225176	1585835	7654035	3628531	3991134	4194123	5403603	4601265	2002219	1325251	2950690	3274295	3353578	3782841	1700950	2635607	6768843	6940136	6818074	9189560	6661046	5118238	5514738	7052659	7112716	6271585	6150720	6000516	10353900	5884687	5816072
PC(18:1_22:6)_(ab)	3430403	2319230	3586850	2909524	2314285	7018295	2851841	1399408	3151135	1200988	2253204	9211674	4792379	5252062	5709818	4176800	3600368	1517436	1127777	2181275	3603897	3238444	3777121	1685273	2691146	8216953	8155106	7897317	11198048	7741522	5520833	5634764	7757107	8014417	6728008	6355971	5839416	10285166	6490095	5775789
PC(18:2_18:2)	565104	448080	687024	627967	399565	2011271	596298	305322	758552	265287	413872	1947834	914708	929107	1029944	1424148	1017725	402068	292975	616679	898580	1045026	1143338	490282	874681	3401005	3182856	3263899	5417768	3374662	1611865	1886586	2521263	2640465	2217476	2951944	2993305	6368545	2731888	2659245
PC_19:0_19:0	30563326	20087792	29266558	30923978	20848776	89651256	24832068	15870574	45391120	17965582	16079423	61540400	38421040	36508180	53807264	61878496	37454916	17771464	14137361	38377688	87827232	100318264	134564272	64320484	97464880	82586936	81831456	76089600	108927704	80497552	60345076	80649936	93970024	99207312	94249392	76334856	69119752	108640576	57080364	57784036
PC(20:0_20:4)	41960	24064	54573	33804	19218	66966	30656	28993	50325	15192	41444	76327	59214	66438	51079	67846	48469	22103	27670	43684	29319	19739	22274	7572	11905	23508	53948	29341	28721	27427	79270	80073	132122	140808	89498	27188	782	33694	29688	27462
PC(28:0)	1430087	1006084	1555199	1280787	1091952	2167336	855979	467435	926449	424648	1215542	4763722	2433050	2717420	2655549	2153683	1627490	776856	600946	1094601	3019567	3102556	3524987	1820953	2772299	4076364	4011771	4067322	6025307	3961463	7332436	8034714	11159714	12210833	9436647	4979925	4434580	9208243	4719195	4615358
PC(31:0)_(ab)	3082253	2121828	3355202	2346218	2019567	13583554	6493214	3323829	7049108	2719093	2435109	8837859	4555966	5143734	4964467	10598044	9965875	4902179	3350029	6365431	4659114	4169996	4418427	2339033	3792429	7674318	8154461	8272331	10355869	7571555	9247918	9730502	12454306	12370598	10322500	11719148	10963866	16705414	11435611	10477276
PC(32:1)	98792192	65554384	111013288	82487776	66511668	319505952	131250576	62166224	140934000	49693728	54307832	279639552	131027896	141138960	146021568	263332336	203812816	85595184	61357484	122953368	203029008	218463552	232310416	100851136	178248560	301470304	307843904	301332704	350363744	306999456	397025760	412001504	455089088	460673376	437068128	334776032	310244352	405199424	329491264	311903584
PC(32:2)	8146938	5347064	8450532	7307842	5637858	36173812	14297174	7685600	15190470	6559977	3911862	14984078	8006173	8668736	9070911	29948526	23174520	10968065	8410817	15202647	19147428	23809276	24796858	11654639	17694056	104333856	104575296	93008496	158796176	99645416	26931428	30593544	41442020	43062780	35246352	94457312	81168048	176876912	91865728	83631456
PC(33:0)_(ab)	1098738	695959	1215907	940828	698930	4474365	2163121	1148094	2417856	958491	767196	2890353	1640918	1742412	1989173	3797617	3173440	1544042	1059812	2237986	2039548	1827298	2050177	1106680	1696234	3269733	3255420	3097150	4028847	3100701	3521103	3856475	4717081	4809747	4276681	4495954	4025563	6294191	4009138	3909992
PC(33:1)	7044354	4712044	7325762	5761041	4888291	23098938	8633653	4613453	10758607	4028679	4460046	20124288	10072623	10795719	11679314	18098262	14631522	6712319	5013556	9696212	10067580	9421551	10390027	4935541	8601284	16464592	16178986	14845157	23549480	15555845	22328426	25575134	35226596	34023392	28951126	20166438	16853260	33836320	19690692	18275682
PC(33:2)	1652469	1158036	1935835	1535814	1262081	6899424	2449052	1183332	2530578	1001757	877051	4282553	2111638	2280305	2328834	5031827	4043513	1785897	1284601	2398610	2525383	2560109	2954756	1203197	2180553	8133874	8430353	8006266	12519528	7754839	5233124	5659194	8146753	8478882	6864505	9700894	7811371	17867278	8896549	8099450
PC(34:3)_(abc)	3745380	2417981	3839080	3083097	2519610	11847370	4206865	2106579	4679998	1948159	1852483	7644815	3777136	4158665	4281676	8762809	7094242	3182282	2263437	4468424	7991687	9045493	9626730	4093497	6838960	25605022	25272080	24621730	39462232	24100424	11474642	12865354	18922184	19233486	15711693	25633304	22459860	49362872	24445218	21390420
PC(34:5)	31029	15580	40778	37575	18493	64242	29000	12973	27055	8667	30916	107788	69288	72137	82340	52021	44523	15908	13292	16618	40617	58812	41832	14008	36691	78671	79595	93494	111242	89338	95740	110402	128517	176434	101068	93548	82226	130908	100072	78803
PC(35:1)_(ab)	2228978	1626383	2481267	2182311	1751709	5470899	2536401	1561965	2940803	1271060	1821702	5619589	3280478	3673878	3586031	4624633	4226670	2016920	1565523	2855200	3047225	2717048	2896020	1625804	2483090	4027099	4119651	3849993	5311439	3762033	5659664	5855423	7470441	7698040	6340833	4895759	4220444	7511460	4716660	4375520
PC(35:2)_(ab)	4020842	2606853	4513667	3339588	2522173	13903540	4562327	2101721	5812915	1716914	2171015	11862446	5422058	6021419	6814250	9866427	8322206	3117764	2136898	5099247	6607609	6010947	6945081	2966894	5229178	11125829	10938887	10710434	14889333	10311506	11425290	12697615	16151991	16964902	14073168	12217933	10200473	18873768	11128873	10451056
PC(35:3)_(abc)	684259	483168	802652	580595	463418	1660929	681343	355015	631627	295225	357181	1784276	807870	921648	975676	1372753	1121738	537269	372078	699328	949860	1029618	1084927	499466	734709	1804309	1910194	1769874	2591705	1709802	1723782	1730741	2447387	2558090	2091117	1944480	1733239	3146756	2082608	1840904
PC(36:2)_(ab)	49568976	32411080	55203148	42755820	32944432	154191600	63097652	29858562	70834032	24674874	27789268	123090216	63807840	69912248	71726240	116602640	96539744	42453424	28307628	61825136	94363992	97243888	98527912	48108768	81391416	140052256	145868800	137860528	192430864	132788824	165534064	174949616	228014432	232375776	209108352	132281592	124671576	225163984	134895232	122395672
PC(36:3)_(abc)	13077359	8558232	14413071	11021210	8799436	35987132	12875731	6680481	15546999	5704074	7342195	33824232	16859788	17935370	19680954	24224990	19930090	8917304	6263111	12902458	22599510	23605184	24924968	11440206	19273444	35613296	35865508	34603912	49432928	35472116	34594504	37496372	48407068	49307720	43011672	34197012	30749686	57446764	32690982	29913112
PC(36:4)_(ab)	18110236	12825669	21414304	17737204	13161295	42869308	16839660	8509359	17795492	7160967	11817858	44846012	25900662	29306446	30469550	26155520	24940622	10943256	6918788	13767415	14537835	12401198	12526783	5600764	9365385	19054672	18449178	18742790	26624454	17693102	17249948	19041128	24951860	24707062	21049152	18656282	17714848	30480928	18703062	17196868
PC(36:5)_(ab)	1439290	1070921	1738110	1633728	1079320	4283113	1626912	865921	1844200	709907	1078910	4287373	2418198	2484113	2942529	2998256	2410672	1174430	816498	1592798	1092331	1073067	1101267	488417	704480	3915892	3475491	3626312	5688425	3519835	1744508	1890164	2894134	2819288	2326025	3320671	3132944	6429800	3323274	2831952
PC(36:6)_(ab)	108895	53457	105715	102588	66896	195268	81213	41065	93614	38771	79824	251932	149589	150937	190093	156954	113067	71053	44697	96396	74491	70849	75337	24508	59602	191763	221694	203914	300023	181908	143409	183531	205813	231751	166714	219651	192536	427517	199507	186334
PC(37:4)_(ab)	326700	252396	405700	298343	297405	1068245	340931	119849	418310	155293	215865	1118240	443026	703627	790755	686393	671817	187965	146076	399973	537916	431392	516582	240640	463739	519377	598092	421062	738402	569522	610378	764984	786206	1068855	659606	481386	463078	961712	526440	402416
PC(38:2)	2429605	1766659	2825079	2187478	1795966	4812637	2291371	1421674	2590247	1177231	1580033	6116286	2814259	3001801	2973357	3543452	3197321	1629813	1227999	2027591	3850792	4097382	4186444	2238923	3462057	4647047	4936887	4637800	6754498	4286264	8127936	9079178	12284963	13424396	10293257	4150405	3944918	7073403	4278488	4055872
PC(38:4)_(abc)	4604730	2802707	4902377	4103586	2828593	11893627	4649595	2149153	5334530	1923629	2751560	11983004	5940815	6575743	6931558	8225780	7138743	3168277	2149484	4563726	6871666	7270246	7698604	3672179	5805724	10351866	10981648	10174594	13853188	10285235	9326502	10200307	12895077	13272647	11489002	9687950	9217026	15511638	9522207	9111970
PC(38:5)_(ab)	7266101	5293096	8274557	7208626	5474811	20418720	8698269	4640241	9662734	4237003	5712771	20786694	11831597	12278379	14013030	13687380	12976641	6365489	4443723	7829019	5624977	4320088	4630914	2251494	3458335	10813274	10920201	10610428	14480270	10856081	8632119	9262314	12151941	12365927	10083789	9942815	9638341	15718626	9773788	8983088
PC(38:6)_(ab)	821109	620965	967989	943909	596929	2861027	972677	474464	1056235	426713	745925	3087633	1544863	1627588	1855689	1833733	1678779	723176	493997	973428	654175	499728	531323	231358	385147	1978232	1892307	2012776	3255946	1869962	1576855	1590832	2362104	2537242	1970563	2425653	2026528	4432353	2146497	2124290
PC(38:6)_[+OH]	2785425	2062469	3343491	2714428	2093647	7135280	2552819	1259346	2944360	1071483	2176454	9270530	4216766	4977156	5033644	4364429	3282031	1369820	1035181	1953118	3532577	2778057	2993133	1366186	2296970	6236227	6163817	6105182	8890274	5717611	5270112	5613068	7521301	8240817	6575831	5650691	5511974	9802310	5566786	5293226
PC(39:6)_(ab)	227121	148523	172831	157104	175308	335923	203811	101056	212351	88044	122749	614725	274188	359366	411716	423456	378689	148975	87407	209760	260342	207587	158387	85654	162425	346708	401435	368239	258021	312554	370880	360471	443375	561828	493712	339567	336147	387063	358179	370675
PC(40:4)_(ab)	393149	274802	469806	336459	290336	585248	269073	160225	309243	148904	300311	920233	507810	509868	586882	528171	443791	167242	177320	309762	553394	510370	441960	271074	435842	432712	508372	367217	660614	442575	892460	1055076	1454209	1664739	1186823	523909	412806	889014	439510	443839
PC(40:5)_(ab)	1055591	824336	1243263	1026565	794282	2378911	1072849	612429	1266634	546470	994514	3109013	1943952	2151602	2154840	1928008	1683344	957160	615152	1240028	1007429	893595	765142	456274	696735	1486519	1476053	1456354	1986726	1532889	1566743	1754965	2116461	2243733	1847248	1336671	1168904	2080050	1365308	1206577
PC(40:7)_(abc)	174189	156156	238281	180893	106288	602134	193648	88770	197325	92876	145649	595359	353291	358389	340422	359408	280822	153015	118386	128910	154790	146962	134349	80206	113388	544429	455900	536099	733514	487713	224797	293910	402078	401259	376801	667433	523449	1120253	533095	435284
PC(40:8)	268331	153709	273730	233595	165124	486205	163959	82113	186209	85076	179928	683686	423221	381343	500726	309385	245271	120711	83164	156165	252428	184371	213671	94782	139518	646170	676313	606538	917568	635664	253335	362112	441407	460672	353625	543779	547805	1122861	628095	494026
PC(O-16:0/16:0)	2531898	1624742	2530424	1784796	1623551	9330489	4696647	2841137	5473309	2472655	1894692	6375992	3746978	3573611	3666145	5947063	4942453	2775549	2022686	3771956	10783509	11472599	14411794	7682476	10697680	16614042	17278412	15155625	20295408	15599188	25020074	28915942	34261424	37824640	29477904	17581980	16002007	27048448	14624465	14525829
PC(O-16:0/20:3)	316450	97402	297650	139182	146518	724221	482353	208887	400929	119382	165723	1008552	360099	501691	484394	514357	681879	233314	125599	276626	451850	711955	791183	210782	446256	1451937	1394405	1209040	2054917	1363798	900570	1655405	1859770	1837437	1501135	1227794	1041903	2228675	1328337	1499702
PC(O-16:0/20:4)	2018919	1488312	2254234	1962966	1448655	4787269	1850608	855746	1993745	772262	1332182	5491247	2807438	3346953	3350141	3323327	2708076	1195985	933454	1588433	3987873	4210688	4514610	1981726	3506799	4910051	4828377	4813295	5977022	4326986	7198263	8558252	10465012	10955944	9895820	4940022	4011844	7529087	4315901	4324947
PC(O-16:0/22:6)	963501	513946	1020956	731253	530418	3413208	967949	342895	1335970	303655	500813	3310926	1423122	1505691	1748846	2130065	1528660	475511	264236	855033	4511985	4634999	5688685	2355954	4015818	6957695	6880353	6441372	8863755	6396938	7022597	7410207	9691662	10772753	8310556	6270940	5623431	9580265	5516039	5043143
PC(O-18:0/18:1)	1722401	1007875	1625657	1193327	1034892	1652752	807638	429541	774276	370965	1588036	6533398	3144166	2959539	2936984	1169631	1078984	574676	358236	760585	6225957	5999919	6517693	3759415	5990476	2608969	2792885	2650603	3708918	2473943	21450788	20977988	30274952	32211814	24751550	3081859	3054070	5634362	2929472	2778764
PC(O-18:0/18:2)	740847	529103	776107	518971	523658	1179080	541297	329657	635343	279101	516073	2095784	916818	1119272	999705	901404	794638	439231	285260	515236	2423371	2464062	2700180	1403459	2068488	1951614	1964743	1865002	2675460	1773683	5035165	5609765	7275205	8332300	6211305	1833174	1636759	3532564	1823135	1574704
PC(O-18:0/20:4)	230784	177633	291723	249353	186262	385934	168568	74739	168133	81762	227832	963734	446618	402404	523616	267909	249414	146557	102529	102289	605360	769656	665592	308259	481081	382766	272460	319044	452567	271724	1565080	1697615	2589091	2702841	2094237	287983	250762	618483	202886	305166
PC(O-18:0/22:6)	46664	47771	78426	38793	24725	354972	154375	69727	118494	98130	87570	453480	166415	207352	196557	446689	370875	205879	177911	320368	138960	114316	161654	68512	170106	1022849	1032658	1060769	1671226	945305	1151172	1223576	1941552	1903995	1507326	1661101	1273350	3215062	1544900	1570732
PC(O-18:1/18:1)	1207271	814646	1333049	978041	903324	2870901	1323012	765984	1414368	590602	814829	2732587	1504404	1590188	1506958	1790343	1695082	839052	662832	1081537	3295446	3656868	3983637	2169477	3285136	3832274	3948744	3843559	5316587	3405962	6158709	6519346	9107593	9020192	7248589	2910524	2868308	5348196	2829924	2935989
PC(O-18:1/18:2)	107944	102900	93985	39448	108184	350266	225498	63930	243547	45232	90456	347983	172987	168630	192336	208204	243258	74432	53949	233653	458496	580752	551975	302841	499594	530506	444798	543094	514342	533149	328764	482794	488390	706939	535413	341040	286901	420318	227195	363604
PC(O-32:1)	14572445	7872894	14492125	10395443	8444083	40233116	12327510	5979055	16201642	4955945	9086966	47468780	21328336	23945070	24072868	27521654	21946932	8224358	5943927	13151955	58133940	64278064	69163736	32930814	57088076	52571740	52752976	48108244	70556640	48762200	116782000	134562336	167506784	181875088	155242944	50713180	44782496	81959008	46372540	43182520
PC(O-32:2)	717919	450381	694729	453323	474389	1368932	625087	294194	679139	240499	362195	1575429	803730	850752	881809	1213865	992865	374138	300518	559098	2293034	2633584	2808138	1270467	2120166	2457577	2700517	2458007	3418916	2344858	4257919	4544205	5467805	6260369	5070082	2525605	2210996	4145874	2390101	2330402
PC(O-34:1)	11895456	8541198	12733876	10241936	8671325	37347984	15951837	9555806	17510640	7300697	10799829	41668324	20653136	22166274	20839082	23138542	20323238	10679396	7695877	13784983	39377908	40683000	38617716	22995682	34868004	44200852	43571152	42590732	66032520	44457588	93370648	104540888	132149144	148276048	121841328	42326984	38060056	68009272	37891308	38154236
PC(O-34:2)	3387911	2311612	3708189	2696529	2196917	11826639	4822709	2122206	5297040	1832337	1965045	8160274	3955648	4272427	4265637	7021880	6155949	2812279	1923542	3845850	9953275	12032770	12426887	5930905	9720296	17287806	16610431	16707015	21996750	16962968	16158334	17670450	21244378	22114738	19489280	13800924	12581013	20638892	12947351	12069362
PC(O-34:4)	39613	21618	48439	22840	25839	227379	80772	30353	98477	23950	35344	97380	62076	57926	80354	135628	104394	50842	24827	72404	100606	103504	127151	58653	103901	350253	315897	310426	498242	301312	187780	199565	157339	288569	213533	312993	269783	492190	303660	230327
PC(O-36:0)	84522	37372	64940	53441	48985	158914	54832	54944	77447	39503	64788	235491	142089	107612	145306	115885	70630	34506	13608	60101	418378	410318	569443	264901	377674	202931	210898	188659	280656	178101	1416938	1330245	1743332	1970534	1664839	260645	207246	408980	212592	186223
PC(O-36:2)_(ab)	2106509	1563625	2390873	1749155	1611959	4789559	2216956	1236922	2365347	999040	1515742	5559778	2716134	2964037	2763635	3243480	2814694	1498961	1109866	1890942	6603996	7144589	7651751	4182793	6166502	6834779	6784763	6724940	9524885	6195778	13123796	14137947	19115790	20494088	15746599	5911486	5344363	10730795	5490095	5353438
PC(O-36:3)_(ab)	512697	303945	617088	231087	294823	1313126	687194	283803	722775	267391	377579	1581170	556134	634967	827745	767564	1041925	293958	314070	450125	1725917	2273539	2225149	1056876	1881560	2107143	2080047	1907740	2760282	1697105	2316165	2850860	3288240	3521696	3123872	1980779	1679561	2764210	1686084	1951510
PC(O-36:5)	276971	133544	329034	274178	180169	497964	181737	74128	129133	73418	204646	803566	469613	466015	490237	373028	281767	95630	71779	197803	469123	516758	547943	206323	364109	341763	310074	416501	460488	373683	1541651	1519015	2126944	2255497	1858997	396449	334319	626171	366087	388984
PC(O-38:5)	2488114	1640532	2829946	2182882	1632285	6561547	2451960	1256996	3076615	1000898	1449419	6190247	3239482	3616774	4030431	5078322	4730504	1930520	1386492	2564609	4627899	4960400	4832870	2321127	3609875	7197735	6632680	6417931	9309035	6540912	7445733	8041753	9739662	10215072	9345665	6698285	6392252	10412064	6448261	6099419
PC(O-40:5)	238381	165668	286944	248816	96832	388954	142137	79123	179995	18844	129280	674758	339452	274679	258222	264505	133698	71506	85423	61947	613928	496643	470132	374245	370481	703802	424778	588030	827688	368049	1361569	1589215	2402000	2572914	1720042	568492	506920	606970	399373	409239
PC(O-40:7)	479250	259853	490403	349891	277932	1908714	574911	276533	774743	199559	289215	1250341	532329	597242	703395	1195365	889393	332511	214202	618054	1329668	1551048	1812792	707018	1322747	4105306	4026857	3946696	5424143	3823960	2395865	2285319	2988615	3218724	2640410	3279550	2883666	5160867	3065091	2711456
PC(P-16:0/14:0)	920464	648782	945190	646808	660502	2819609	1439445	751906	1470929	590022	966279	3262290	1803513	1765944	1696087	2897948	2563952	1292577	992889	1662888	2254725	2259087	2362937	1404365	2019085	3241294	3226640	3152731	4150245	3174685	6764948	6805882	8840664	9561314	7406975	4627222	4561119	7318581	4472979	4188972
PC(P-16:0/16:0)	1576575	1080348	1777331	1239984	1047738	7449483	3458324	1967886	4010763	1786183	1744449	5425189	3270361	3253699	3134682	6675481	5658551	3028254	2135000	4152186	4238409	3919355	4922132	2612894	3909752	8767343	8885032	8201956	10759674	7764203	10903450	11689689	14236102	15866394	12793227	12115338	10741538	18633186	10168773	10130883
PC(P-16:0/16:1)	4042739	2309867	4033209	3144799	2437860	16091296	5754357	2791730	6754905	2348815	2647678	14613488	6632818	7064445	7661063	14465188	11712421	4689492	3181611	7254757	13388319	14070998	15705588	7074858	12501464	20594424	20782856	20158108	29031902	19836064	28441392	31526026	39188100	41426168	34287484	24692758	22849938	43373332	23607830	21670032
PC(P-16:0/18:0)	188786	93511	199946	158722	137383	507031	249173	126471	188541	118411	236568	756472	406294	425237	399227	449287	428171	187265	129702	270981	524090	573444	623592	381219	581409	527865	626726	552431	818810	602466	1856264	2049093	2960711	2862091	2202705	900843	607384	1103357	647080	623147
PC(P-16:0/18:1)	1919646	1374414	2174870	1675335	1433168	5377533	2743725	1514014	2920235	1341093	2210249	7363763	4204734	4022098	4254741	5118634	4382772	2329915	1809098	3167867	4701760	5232827	5193808	3151531	4563344	6465675	6435720	6096888	8305990	5791317	12325469	13067609	17233476	17494326	14806795	7736380	7129131	12177041	7349336	7202773
PC(P-16:0/18:2)	636686	370894	539977	481831	329765	4659867	1818296	799199	2143368	755748	362846	1869297	997319	956435	999711	3847373	2979262	1173675	820922	1974899	2593414	2733015	3271014	1413357	2692683	7672573	7444721	7171917	10101511	7060717	3388892	3694703	5205924	6103613	4188886	7319883	6494554	11439978	7250570	6505190
PC(P-16:0/18:3)	123305	60609	135892	79674	67545	343023	171656	78740	136323	50940	47834	224920	128590	90859	116403	306202	285987	100946	100350	152962	302893	360660	391401	131644	207673	597176	650032	559388	888997	648610	440187	521801	639458	707691	607900	682301	644402	1157818	741053	647074
PC(P-16:0/20:4)	1584997	1045072	1761396	1486437	1030419	5077288	1755819	790784	2118807	702825	922212	5012874	2447641	2723600	3098893	4288929	3417790	1395530	939115	1976078	2473059	2542390	2829717	1246178	2026826	5363787	5232436	5110624	6912175	5084844	4462666	4929373	5902809	6702146	5626512	6265878	5392352	9703475	5817301	5118622
PC(P-16:0/20:5)	182518	124125	208199	137624	125816	358936	136890	63994	155144	55800	164622	801568	364684	369387	422952	366827	270157	115896	85926	171661	270989	227860	299631	112279	185783	342256	385283	321020	525149	313052	901242	1046572	1204652	1324453	1100934	415542	422220	725565	448722	390891
PC(P-16:0/22:6)	448254	300587	529158	420097	315007	1449209	520707	281936	640610	245378	331152	1522752	703223	849564	884113	1095296	786981	298661	276605	498285	1127355	1384644	1447440	674659	1078723	3799030	3861172	3647999	5256106	3752959	2643347	2674764	3815070	3722313	3085280	4112258	3771368	7227923	3802244	3464931
PC(P-17:0/20:4)_(ab)	80963	37133	113285	90801	48877	289335	138187	61632	147200	54155	76662	271549	132979	155426	154129	234675	255891	125263	78711	151782	148285	160647	159043	75796	109802	311766	326504	332694	400548	375925	243951	215198	329757	268299	244662	404643	258652	581247	342051	305832
PC(P-18:0/18:2)	678506	461298	690787	541800	462272	1799176	990307	523640	962586	445202	530762	1950392	1024902	1081056	1041771	1551094	1509125	805409	636859	1053760	1970405	2305831	2196066	1145730	1715392	2799714	2951386	2653992	3989701	2777193	4358738	4995583	6312371	6773927	5366717	3063897	2723800	5417085	3119126	2827493
PC(P-18:0/20:4)	2519276	1619346	166543	2316065	94691	469007	2625901	112603	262879	1215737	16919	192093	164075	199841	4036902	451010	516522	2190076	274708	3020669	241442	270593	4928238	172231	3890381	1295133	1255057	1235759	1662699	1113391	263988	459622	207447	361189	422532	1671157	1607414	2072756	2167229	1604324
PC(P-18:0/22:5)	450204	125848	153763	392745	93473	481978	203079	93618	163685	58905	123158	1306698	677784	318200	788392	371906	474695	214203	210557	364323	847277	1139313	1232462	668379	811492	1286846	1164764	1300102	1849839	983733	1418325	1610681	2392896	2294123	4043295	1717962	1412597	3090095	1631567	1573178
PC(P-18:0/22:6)	2269528	656426	2329616	1330407	1217226	6576570	3108052	939887	3740700	658957	927542	5321862	2981555	3388875	3485937	5321892	4879965	1614620	974008	2928338	4519513	4793898	3362346	427399	2814297	1052900	10217748	10030135	12826129	9714933	7261889	7670050	8448027	8393593	7755247	10225066	9824817	13519735	9937190	5252139
PC(P-18:1/18:1)	619634	288977	550689	426467	329542	1116824	442948	252422	496148	225419	289921	1043321	550464	469287	596547	802597	713234	322442	254048	561105	1817936	2063044	2416753	1333347	1819557	1617520	1417165	1686779	1969815	1391589	2877079	2794768	4260408	4503325	3347102	1485523	1574664	3016924	1367789	1463835
PC(P-18:1/22:6)	232250	147724	257185	243019	146971	1896023	564378	222075	724706	217811	131988	836474	337761	402226	468034	1402307	1079854	381480	220480	703122	922026	1031286	1151494	528680	850281	6551083	6762576	6339078	9102229	6004889	1465355	1566439	1960289	1905577	1768492	5906743	5344196	9283892	5122302	5273452
PC(P-20:0/20:4)	144196	132514	190402	133170	79369	364944	133809	63183	186348	95206	87875	339697	190417	184197	259919	242027	211926	89883	66103	174484	311022	312464	447572	206681	331364	384803	502510	419493	638761	499499	450394	437456	528968	669729	557185	360561	388956	709084	391106	386482
PC(P-35:2)_(ab)	121552	78103	106124	97758	74179	329828	158238	86473	162627	48658	62440	247791	128826	158810	175992	262328	171060	81478	62487	151276	374688	430003	463435	191510	351162	433054	439125	362294	536452	399785	575767	559192	811165	821975	646449	406682	425621	751003	402699	457460
PC(P-36:2)_(ab)	1469630	942628	1476905	1103403	968896	3185301	1602603	902847	1604096	755470	930205	3206516	1802416	1800511	1842108	2631992	2464838	1288455	992427	1827288	4359817	5037232	5203261	2834860	4126999	5089477	5128429	5009512	6775274	4881753	8042310	8572800	11574326	12300115	9667072	5260298	4949672	9510908	5198347	4828427
PC(P-36:3)	340217	213743	390682	291643	204444	380643	201414	115901	218250	96010	187014	559875	335548	384087	313505	344887	298863	145097	120781	193316	754308	869722	906317	562333	739378	651137	632307	577302	725782	591157	1026088	1102394	1505828	1416044	1411827	697209	669279	1067768	717329	578043
PC(P-37:4)_(ab)	80963	44149	106587	91512	48877	290062	138187	61632	148562	55300	76662	259654	130716	183953	169688	214613	262740	125263	78711	151782	176531	172240	143801	81158	143639	360487	374993	379523	449370	365970	281243	280503	364839	372824	294518	429520	328676	639829	415934	333914
PC(P-38:5)_(ab)	1273857	724091	1312462	1008002	784196	6980551	2688868	1276080	3323383	977501	858368	4512462	2032987	2153639	2262846	6015996	5068931	2124420	1365427	3020166	2761425	2797940	3012948	1183681	2232532	11259842	11272738	10979453	15052011	11110911	5904958	6634545	7983827	8165763	6743287	12312204	11549809	18386014	11643512	10902090
PC(P-42:5)	104166	70394	128559	111267	73834	296641	158218	52490	137401	55248	45606	271424	133252	125047	123213	166549	153287	47844	55454	96170	232725	205076	199266	91594	143946	429727	482426	558116	689654	438238	310493	302059	475037	422282	400135	516478	425211	835944	377628	328493
PE_D31	327077	209413	316368	302531	286446	707344	343283	222651	414367	210860	204060	569544	390979	384350	424823	489987	448644	256744	179613	339274	912863	795430	868645	589936	960692	769421	817687	729901	1012969	746363	654244	709794	789211	792792	752914	656811	674803	932085	649286	651442
PE(15:MHDA_18:1)	55075	39526	40888	46795	24153	127103	85216	62709	85143	42894	30283	76331	60702	59701	43399	82843	106010	79797	40047	101296	58969	78332	56101	29135	66619	134425	134983	82761	144512	96922	85776	103412	92990	105960	123544	181220	154891	260977	122971	135159
PE(15:MHDA_20:4)	31760	26844	44651	34206	33133	93354	27683	22030	36110	19830	12120	48919	26197	41769	51183	35860	46400	29479	19714	21472	49285	46819	39288	30752	49833	29136	31283	53239	57801	55465	61264	75833	79495	80424	95805	41561	16822	71028	47408	52213
PE(16:0_16:0)	74164	59214	103190	55934	57697	477634	189719	120255	298422	136143	76754	225949	128990	134650	133780	411319	308790	193585	133743	262327	172453	128968	205818	99436	125253	852943	900884	791034	1075793	810430	343162	379465	439381	416400	371830	671607	660558	1056380	566664	507591
PE(16:0_16:1)	1750239	1132325	1770991	1328044	1251392	4856276	2718231	1502923	2935048	1212001	1101407	3399596	1869553	2008126	1935705	3946532	3580785	1665610	1180785	2541615	3082730	2863627	3010992	1881703	2811723	7385325	7000173	6953697	8540265	7183975	5216325	5647383	6726648	6325827	5889726	7057854	6875045	9242270	6494245	5957485
PE(16:0_18:1)	3852946	2820080	3948362	3549968	2766152	9824917	4939337	3225399	5715798	2678500	3249532	9422287	6158104	6336183	6541159	8212299	6933502	4000396	2721348	6123305	6566947	5764308	6593552	4463980	6037536	11922697	12553328	11415287	14758499	11825536	11425575	12232235	14239655	13891026	12545596	12114038	11267687	17382648	11449745	10518707
PE(16:0_18:2)	2669555	1800635	3039727	2070128	1940894	7973713	3864518	2343424	4652491	2013514	1509212	4734673	2547212	2593046	2689495	5896691	5249642	3013499	1897843	3814873	5159644	5291051	5601409	3134605	4706081	10542909	10917046	10335140	13478491	10395989	7021559	7867173	9962057	10245356	8470202	10622192	9890668	16870840	10052832	9733760
PE(16:0_18:3)_(ab)	183639	168289	239621	145388	198637	303348	161834	118931	200464	70235	85771	278188	173024	177017	196982	270464	261426	129025	92756	189085	394265	436058	446549	228047	339701	533577	605800	453742	735399	485693	399130	503323	512304	485634	485795	541474	435638	743317	448804	535536
PE(16:0_20:3)	260062	114557	189727	113609	118408	588600	371095	128203	324777	202647	158373	383110	198092	211168	190948	433066	345872	182760	137964	294365	291214	288248	158234	180636	243010	548797	640054	570278	778520	555309	350135	364881	563893	546728	425966	510822	541266	877934	594367	342206
PE(16:0_20:4)	964730	718722	1066012	830624	712950	2084041	1024405	523064	1120414	508534	620068	1972066	1073084	1230578	1145855	1439635	1172969	699522	501749	935669	921768	747589	776600	503906	681349	2239236	2136302	2048645	2852815	2030558	1860573	1969045	2503475	2670022	2268525	2077566	1817195	3115706	1973762	1731877
PE(16:0_20:5)	48283	59994	66497	57382	46672	114330	46295	30267	71101	29444	49512	188074	105016	97596	97518	62016	84122	66429	34200	31937	67092	57882	61252	26974	47461	146758	148343	119038	222990	101665	233488	200950	281129	314613	253459	139222	122161	236662	132434	129268
PE(16:0_22:6)	759594	595878	851787	546654	545043	1396535	722541	435407	830301	342430	567745	1664465	933660	976706	993776	879818	780562	397545	287407	577941	621881	571944	562660	327094	482866	1171769	1181037	1156552	1467529	1119400	1116280	1293732	1524306	1555790	1284395	1128702	967239	1483807	1046140	913913
PE(16:1_18:2)	75360	41461	73759	55829	29963	223869	117579	74033	117910	54428	24449	108796	48121	59056	64931	180743	141699	84327	48735	94803	169962	177657	176469	113175	163259	509320	539045	500562	660983	514531	192680	238797	318798	281158	236872	513144	470967	894400	486507	446663
PE(16:1_18:3)_(ab)	18341	19410	23928	15255	10543	54172	15351	9776	20248	797	8814	37408	24955	26579	36008	32312	25691	12087	2033	9173	39330	38159	45998	24144	44675	97437	92508	72928	109462	79260	64470	74221	87366	89534	56571	87636	57861	158470	69999	89246
PE(16:1_20:4)	113971	89604	125077	141804	94614	494606	246660	106334	232340	113851	76185	222326	144102	112685	120873	302112	305377	145031	92051	187037	198294	228038	225852	106204	196013	800880	878106	800627	1200713	841676	249742	272321	384773	410424	353918	689023	666591	1154828	698771	689148
PE(17:0_18:1)	243728	191683	296380	226252	167034	592746	320156	220677	338355	178731	241287	570178	377938	351508	326601	537153	473879	299989	212106	396996	341103	253383	317000	202029	307782	500441	524754	500519	652124	465950	654065	709437	869815	855260	755376	591285	561089	904746	452521	531654
PE(17:0_18:2)	312566	241703	317603	253043	238816	656950	385492	226610	373129	200928	193737	594804	330609	319812	372684	544750	456011	292428	189821	350780	331873	369818	342899	210061	325275	675149	641054	599717	774701	647852	659647	695604	789989	750699	750579	646406	686544	1106522	694054	658805
PE(17:0_20:4)	91892	65526	66827	63755	56350	153542	103294	47572	90438	58342	35979	224784	72182	105338	157393	165445	135347	72728	61424	106383	62883	31003	33463	20005	25465	164604	166983	132238	189218	146024	70561	185739	218823	181981	183786	177421	149413	219275	137089	116989
PE(17:0_22:6)	8973	10187	18418	19922	9359	40993	8927	6818	16612	3307	19317	77618	29426	42862	42616	31759	11759	10056	13863	12753	14331	14909	21417	15031	12303	28797	27613	36456	52788	36196	49324	60047	71469	94683	55894	27281	27604	42150	25623	28150
PE(18:0_18:1)	2694700	2022201	3008819	2231341	2006261	5113837	2421765	1544378	2775236	1397809	2361821	6763637	3553632	3830651	3774949	3771398	3306248	1810364	1338570	2789893	3378847	2603124	3232257	1963576	2950098	3553441	3417856	3464123	4630353	3344218	6277954	6969618	8215164	8746478	7179750	3974377	3916658	6252513	3654286	3400394
PE(18:0_18:2)	10925649	8787431	12340308	12712247	8326656	29275298	14856450	9370658	17350738	8390930	6940619	20438342	14317588	14750100	14324943	25229672	18792256	10936765	7407434	19696418	18079166	17906996	17874354	13207919	16976782	25761228	26744246	24583162	28239172	25323102	18637338	21428894	21344180	21646790	21408690	26736692	24454076	31253568	24385412	24671364
PE(18:0_20:3)_(ab)	351515	26036	398108	525667	102341	1675816	868657	438160	836156	425307	461542	1412002	754569	616608	606233	765964	1014752	597944	271860	703152	49518	245265	218824	37893	75677	1452328	220548	269106	1665164	84025	878086	953607	57055	909994	1011628	1295685	1017178	1826224	661367	1071372
PE(18:0_20:4)	703992	604919	814841	1309108	506195	2106120	405496	856475	1324704	686927	871968	2076414	1533928	1498674	1649373	1670109	231877	915618	163333	6326195	1163717	1157951	1217628	931166	1258577	1835694	1826880	1799851	2043205	1589556	1560481	1851002	1917045	1975934	1876872	1468037	1317485	383284	1481843	1417082
PE(18:0_22:4)	230091	209318	362303	277148	227087	125511	87041	61051	62266	9028	367695	20431	169286	189090	155094	430681	368015	34722	310240	65414	309800	532781	518107	339153	272558	440477	362755	308879	440231	385571	32425	196778	1462878	256666	1250388	387781	319386	642409	365270	408871
PE(18:0_22:5)_(ab)	420759	361215	490033	563584	352536	999316	492045	380926	657328	299030	350977	791517	662993	704961	685517	972163	767316	540392	341675	726758	522898	429791	416436	303125	412130	810435	821069	702545	774046	753439	697350	803235	753433	718479	721791	873017	799853	888240	747259	755752
PE(18:0_22:6)	84063	56020	96484	123267	81730	254231	98678	68202	172206	64363	38286	3182551	80996	111931	97817	224648	164717	80633	94364	6838	108534	35088	36941	77336	62938	256144	295191	309973	331914	295857	165771	172241	4153187	3943933	168078	252345	227460	355736	263088	303356
PE(18:1_18:2)	701543	551009	708808	532581	491890	1935070	890699	474436	925026	487802	395175	1221541	713860	714771	803428	1183508	1103844	639715	415862	909918	1011308	994249	924555	588102	858105	1667471	1920933	1732887	2517641	1812476	1253079	1377983	1844288	1827999	1507275	1848918	1581768	2935382	1682171	1584703
PE(18:1_22:6)_(ab)	784567	613079	872009	653928	527966	2153483	1029493	622822	1111108	553252	490255	1769033	1049471	968249	1002188	1343276	1107058	638453	456709	856562	1053124	982804	1033991	561156	845494	2342819	2386893	2311431	3130471	2183663	1697876	1810671	2424018	2458359	2002875	1753809	1664419	2728347	1582905	1415879
PE(20:0_20:4)	423252	353647	547363	434324	361479	661351	289419	229498	365271	179241	349426	914444	564465	572524	589179	587456	503463	281886	202204	398868	492467	444829	468490	291155	410862	530802	589703	507554	727474	444814	993953	1155732	1450885	1481151	1237913	668400	580730	960163	548006	551843
PE(34:3)_(abc)	278448	217270	305275	228041	222185	539590	310661	183407	312921	140518	106910	406236	230863	272613	288481	473797	404642	201018	132254	288180	536352	617452	631429	359075	503815	1031986	1143541	1014535	1380245	1022373	602825	752844	826476	811451	744990	1033455	927701	1601402	959342	945618
PE(35:1)_(ab)	309283	251020	379225	263240	206660	698343	376042	274635	416563	203229	296965	763251	480833	472981	463946	650495	590454	352368	235456	443531	438719	353477	362539	268417	352213	616396	655543	608660	819203	566780	838993	895519	1115175	1130935	918460	770915	696427	1129141	604417	666136
PE(35:2)_(ab)	317037	244580	314538	261137	243458	690258	405955	225319	418567	203455	202597	623651	336110	343533	379926	568179	486711	293160	195598	349447	372085	355163	391616	218151	355896	728891	670028	631589	792438	663489	677773	724899	769346	819747	782477	646932	698560	1175977	679780	670155
PE(36:0)	505642	374002	594769	370288	359093	973351	463948	342751	559610	261242	342893	1420675	803760	719252	784434	775003	658901	362649	276666	430853	586701	492377	675287	408253	585598	718368	760151	612509	1013057	808248	1221298	1440807	1655349	1614699	1383314	849721	798439	1439663	707090	676079
PE(36:2)_(ab)	10920294	8871576	12238976	12662345	8344178	29245752	14903031	9205310	17235830	8268040	6852246	20507730	14276746	14873959	14338979	25244216	18651328	10834569	7456488	19616812	18014272	17910046	17928252	13193444	17031042	25790984	26659068	24628246	28270504	25395750	18729528	21667996	21420088	21704284	21412126	26586190	24324684	31491084	24278072	24650540
PE(36:3)_(ab)	1314989	875640	1280172	946793	881234	2953584	1324411	879862	1404961	730797	761916	2171740	1263241	1223223	1289628	1787028	1766391	1036410	603360	1417563	1795575	1671560	1649970	932436	1517991	2798393	3119469	2839828	3915311	2834854	2453151	2604811	3116079	3430430	2928028	2607737	2351670	4372866	2470810	2392848
PE(36:5)_(ab)	189691	147841	202870	196193	142236	605609	289001	156186	294004	139685	119739	409207	231049	200143	220625	391655	382080	201366	119769	238602	268438	280759	273413	125909	229195	977543	1013959	903142	1372617	921496	460882	456873	649363	725755	622383	800951	769078	1370897	826520	810612
PE(37:4)_(ab)	130998	99855	139002	104814	76861	302237	144418	74780	166529	80272	72777	332637	112962	191581	205541	237775	196836	101570	82560	144971	151909	115353	104652	61070	95592	245956	284879	249203	323501	287512	211501	295540	350260	362905	329046	256414	226406	385912	213661	221971
PE(38:5)_(ab)	2325985	1801393	2738258	2213649	1767942	7172335	3166779	1725629	3321935	1536087	1751590	5676136	3020951	3365880	3476944	4708149	4223527	2124168	1382378	2501342	2896473	2527939	2730726	1404900	2306535	6716870	6760242	6242221	8577395	6134592	5162864	5897950	7143325	7960999	6478911	5593462	5017034	8753902	5250557	4830859
PE(39:6)_(ab)	7529	14660	29679	25320	19931	83068	14192	10264	29019	4513	22953	96353	37606	49837	56712	45053	16710	22373	17444	21772	21729	23704	33427	17464	15176	64355	48867	62261	76911	50351	37689	71732	69418	124029	76802	42217	33770	62268	44075	54134
PE(40:4)_(ab)	707188	473043	791047	631661	484646	1035203	448461	369751	507824	296914	415823	1110872	700019	719685	702424	949906	794604	399709	287763	631682	677478	584317	622233	409484	589085	838953	849497	738260	1069254	732273	1144972	1325116	1682287	1686685	1415372	893578	829836	1425130	853134	848322
PE(O-16:0/20:4)	247828	194478	252478	243500	197920	363790	163774	96796	172053	71187	122313	322278	195868	228582	226244	216148	202070	101257	76874	164493	332400	340464	394968	212383	331239	179665	191881	197770	194580	175467	369679	379411	412691	467761	386971	218535	170912	296320	169046	215367
PE(O-16:0/22:4)	110953	76274	121298	126794	95009	204466	85752	64151	87009	55152	50937	188111	96576	103829	103023	157886	130633	72566	37947	83102	126713	133946	166145	88205	147433	151490	190137	170754	204286	170423	213920	183110	237732	285306	238606	229943	211816	343965	186766	185380
PE(O-16:0/22:6)	3385674	2133612	3184060	2822500	2356140	6597473	3452712	2277121	3809527	2064019	1916927	5640014	3218305	4018312	4335802	5125750	4417244	2462742	1857680	3488347	8005803	7466774	7427706	5464818	9320851	7568614	7172297	6168378	8274471	6676099	5499464	6357924	7381081	6890860	6397629	6031399	5530779	8273018	5332950	5393969
PE(O-18:0/20:4)	246461	175416	249076	207257	172056	266914	148052	100526	155333	78022	138118	368637	227232	206423	245445	211304	170930	107593	65259	135283	349989	294159	312941	214555	275022	195986	179959	161834	235255	181258	428846	457463	550128	598322	462788	265769	201120	331673	219263	188267
PE(O-18:0/22:5)	122974	86695	134869	118145	114633	328657	151591	79200	155743	77811	70078	239004	146861	153468	196750	214622	174245	111454	70993	135541	243993	189453	224275	127849	235292	253987	258626	232089	315951	238832	242684	256215	290851	314392	278600	230622	201747	369669	206335	193379
PE(O-18:0/22:6)	136896	92859	113176	91085	88591	284094	121735	81151	135798	83173	88773	337153	196927	188289	191057	215968	193073	128204	86595	171515	179343	162034	155410	81998	139838	173891	180450	170808	248442	172023	321933	375618	419332	506323	332531	198296	226863	315833	134248	180328
PE(O-18:1/22:6)	51000	48371	82664	64133	30470	201327	115076	64924	109281	40362	20633	70463	39683	41449	51721	116304	91832	47679	25461	68971	132643	119023	108481	55248	102309	239050	234493	205216	240438	121447	80627	86931	122281	107873	85509	148659	163125	192785	138588	140914
PE(O-34:1)	154541	123182	160262	136157	111291	328723	171199	101588	174287	76851	92257	248266	144936	164328	159978	168755	166162	82050	59186	110713	268421	198325	259775	158216	244672	138087	168562	146353	204396	168619	331458	337707	455601	478500	383341	186663	172758	286144	147799	161040
PE(O-38:4)_(ab)	371894	259055	374280	328981	264605	492921	252524	163491	243314	129732	189168	542653	322040	308799	344771	380251	310987	178659	109094	216876	510302	428346	474555	301613	420152	367900	371226	335116	444178	353380	645114	638766	806884	910089	722734	480954	391394	679489	411353	359833
PE(O-38:5)_(ab)	308567	307535	384238	395761	267738	850866	363190	252013	419342	224647	215833	677796	461911	508491	433080	590742	505269	260159	202104	413028	577566	461812	501167	355999	535166	510569	470831	538741	642299	416872	609693	600603	653735	703448	646300	593802	585857	748438	509041	509398
PE(P-15:0/20:4)_(ab)	16987	11509	17359	12815	7586	72455	31642	17037	32534	14561	9101	34051	33460	20961	37219	40165	45350	23842	16687	25273	15469	20930	10946	9441	15760	25610	17354	19611	53301	28242	22236	38098	64958	44383	42043	42964	32785	58038	38733	33179
PE(P-15:0/22:6)	6645	5070	8253	16135	16828	36767	12020	21445	37301	5395	12318	27251	15499	20531	23582	27628	24374	15496	6006	20855	19198	21146	7190	8167	11382	53533	57027	27249	51571	32569	56636	36059	54418	72003	40132	70263	77282	87597	68778	55760
PE(P-16:0/18:1)	1641046	1117134	1722088	1159270	1132850	2274139	1224368	769021	1239620	663218	1221159	3411656	2078295	2112844	2034165	1664170	1544460	954303	611970	1222723	2702996	2353611	2787105	1707251	2490433	1018562	1076903	976562	1312591	939763	5018785	5399313	6742401	7427542	5752909	1531898	1269329	2599937	1455490	1416557
PE(P-16:0/18:2)	135745	95593	182138	128101	103555	253901	108840	67103	148954	68388	94735	294619	187551	150248	174676	137499	153355	84271	62788	100640	314799	308983	306881	174628	270639	112027	138952	109518	142978	90452	419990	444057	550802	552689	533395	178097	152442	262143	137763	146735
PE(P-16:0/18:3)	91841	54557	99374	60094	46865	140202	40128	42260	58919	37174	25616	63895	40170	41062	44242	76683	49178	30523	25351	48921	186069	187729	210443	112550	202867	51625	70037	56515	84205	52523	183668	204383	236148	264274	247354	78746	68247	135904	79648	75235
PE(P-16:0/20:3)_(ab)	1235400	930596	1415987	1001883	986747	1356057	709904	427152	826156	368761	657086	2144781	1383083	1417601	1398953	1002623	739359	451947	379996	746745	2455894	2580184	2665527	1604709	2240555	698622	746262	742292	891690	715908	2812759	3045802	3618438	4012079	3385344	1038461	864155	1397005	804833	906475
PE(P-16:0/20:4)	3374576	2595065	3800656	2996386	2563862	7342651	3633581	2322049	3664686	1832697	2033845	6517670	3578759	3865886	4151966	4750140	4064697	2390191	1862900	3257000	4600440	4172019	4391798	2517881	3487696	3173695	3204134	3127397	4056711	3023927	6296795	6873252	8169452	9010363	7227947	3593472	3122389	5140428	3302152	3221406
PE(P-16:0/20:5)	288787	202178	325425	240182	192216	482776	244969	158846	262678	141282	321770	1031724	585855	570806	549769	354435	321595	166231	111588	228910	390889	370681	429016	246865	350418	182531	174435	161418	237355	207336	1283997	1478438	1814677	1986090	1449889	236672	250914	362646	244120	217715
PE(P-16:0/22:4)	835622	582409	934028	774800	629556	2111331	1100323	744375	1212904	652071	812854	2035189	1163235	1354259	1435628	1991188	1783394	1111382	740370	1336253	987879	871402	966376	578173	877822	1548815	1626046	1466660	2160535	1473886	2110864	2178740	2739721	2912147	2251465	2279603	2012442	3573062	2151363	2127334
PE(P-16:0/22:5)_(ab)	908030	569541	964910	812484	676987	3233799	1736985	1050780	1963447	786242	1452595	4309208	2448140	2495789	2876028	3072265	2871574	1447359	1045030	1982367	1477784	1357300	1506943	1006322	1341416	2261015	2210121	2021880	2742720	2107055	4366578	4744098	5592067	5919609	5040594	3133363	2833349	4766923	3090540	3046267
PE(P-16:0/22:6)	2000179	1350060	1911268	1465533	1403427	4989444	2237964	1361463	2637355	1193743	1402914	4832159	2473162	2632970	2438136	2811660	2627098	1416032	968314	1890788	4428254	4286592	4755520	2665673	4168119	5794241	6127959	5699437	7346059	5729183	7643756	8792861	10784995	12074397	9547956	6767561	6188776	10151383	6237409	5996488
PE(P-17:0/20:4)_(ab)	147142	150292	223276	210798	147277	456368	233865	133056	239608	136104	129042	408920	264519	280165	323338	362747	260589	149759	112021	296382	224112	234660	228800	171277	217941	195134	187405	217126	238136	157927	329880	319450	377212	407384	309514	237411	218963	309000	209368	215068
PE(P-17:0/22:6)_(ab)	76263	65232	99920	89544	86657	223040	96891	58943	126147	59952	66492	307823	177389	241882	200629	156432	137557	59275	35072	106979	207287	226652	220979	149558	202140	252095	250689	243838	325205	225043	332996	383083	395919	453733	382305	275325	262819	352267	271997	311695
PE(P-18:0/18:1)	541705	447863	605935	491142	383078	353639	214937	171644	253348	135165	684727	1499995	1097510	888831	904026	308211	263257	157883	113921	170497	947577	885490	965946	635752	823600	160583	172357	151796	171298	200159	1776375	2061457	2379980	2433353	2109460	260713	253099	353838	237874	231301
PE(P-18:0/18:2)	46946	39021	58893	46078	40620	21925	8975	12112	22150	1723	45501	182895	88217	93680	82292	31525	21566	11986	2594	11277	130580	90664	108200	77374	92976	16151	12867	4705	19668	15844	228873	210926	253340	264963	256896	25214	19917	30833	18084	18413
PE(P-18:0/18:3)	26994	11221	29299	22548	9060	5309	688	2067	9228	0	8393	22006	17043	13950	23557	2470	2961	1777	1052	5201	45935	43079	47680	40148	34229	2200	2940	3888	5175	2274	64258	63085	74907	78422	74877	5994	10869	13936	6688	3551
PE(P-18:0/20:3)_(ab)	409526	304652	461429	305360	324059	163317	96161	67765	127054	64032	330488	755037	510836	449457	489667	137555	124521	57936	50869	103298	669407	620283	623903	425204	604337	90056	102669	88992	124702	105711	1045090	1070449	1272412	1350734	1183633	120410	103886	167856	91040	113633
PE(P-18:0/20:4)	1054908	818623	1180989	921232	813122	1016613	515467	336927	587325	238768	948811	2420471	1538563	1456114	1516283	640825	634505	318660	266694	465866	1268388	1043039	1200344	790486	1047386	446580	426852	448957	616061	437599	2550413	2643089	3380400	3580142	2898228	526931	500940	768702	455226	459539
PE(P-18:0/20:5)	77074	81956	109559	99130	72992	89754	35836	23732	34047	14197	136534	499162	307108	379389	349527	71302	57221	17439	11430	46966	174080	161282	170110	115627	151500	37755	25935	39792	29336	28606	556148	592629	634971	651112	553777	43341	43830	49156	45447	40947
PE(P-18:0/22:4)	268665	189324	294445	259673	184033	341496	181282	119818	150210	84113	298117	735706	496385	467386	557568	280335	281152	148809	137853	221892	274006	289776	297539	202305	283733	222797	206323	168185	254406	193731	863368	817652	1018113	1030526	825433	289704	252138	419806	278465	258334
PE(P-18:0/22:5)_(ab)	182503	158703	227053	176260	142363	335092	163472	104055	178100	96009	407178	1313585	734875	759062	762638	293830	298241	162316	144478	216789	316083	254407	300242	199586	240094	217120	191893	181168	236315	176638	1394221	1483542	1835036	1898112	1600085	301190	247331	510939	288853	246850
PE(P-18:0/22:6)	467136	362255	513650	382838	343188	489284	249678	166607	297920	165476	483050	1490790	870396	808116	855253	334167	292013	173982	125780	250638	1021727	912118	1149456	597305	969698	459197	565588	502732	674808	515998	2556024	2827398	3655725	3884100	3104022	595550	570617	985819	510899	516163
PE(P-18:1/18:1)_(ab)	723569	561134	843305	544492	553655	2188994	1146287	730312	1271867	619445	499298	1432538	841110	775209	848902	1438207	1271454	689118	488487	991569	1015642	845832	943778	544769	823246	955124	957736	973637	1270234	962256	1289488	1489966	1761990	1938259	1602786	1024136	958521	1624948	910208	961401
PE(P-18:1/18:2)_(ab)	111996	69984	122175	105715	76096	333110	173295	128990	181336	101620	66109	143381	121647	118904	139625	208124	164082	88414	72208	188247	173366	193893	180773	86157	158346	171098	172594	190697	188942	175216	149302	158929	173847	180738	176384	190371	163380	224543	162888	162209
PE(P-18:1/18:3)	23117	20950	21768	23678	17987	83011	27633	10068	25412	12622	1165	28499	14713	9851	6871	27370	35803	11893	7224	20732	49014	61147	45994	33807	30302	29000	33799	35403	33069	27689	40720	42765	42554	49451	39523	44641	23138	45968	26581	43183
PE(P-18:1/20:3)_(ab)	473964	384216	477727	379857	349016	903076	458446	293103	510048	258731	206572	520331	350568	394557	333059	501954	474536	303896	175405	399935	616204	521715	602468	380079	491305	494922	516237	457318	613918	435595	537009	595998	768759	808944	660591	471442	416711	714905	431230	416691
PE(P-18:1/20:4)_(ab)	1606344	1201781	1953334	1454636	1225446	5463104	2700262	1760618	3078511	1486161	761975	2319495	1477581	1537068	1511685	3176451	2947526	1648260	1143047	2193564	1377130	1345371	1234599	703002	966961	2097570	2070073	2053595	2531573	2039389	1293345	1335017	1541087	1792329	1447025	1660768	1534673	2595785	1652282	1528128
PE(P-18:1/20:5)_(ab)	101593	83202	124646	97663	73559	318798	127781	76649	193826	68654	93276	283060	137187	169355	127452	175709	149981	84522	58106	107078	103675	69188	76503	30360	67495	100338	97549	83902	121708	98842	186877	211300	262882	256226	267529	96118	80058	131102	92409	88751
PE(P-18:1/22:4)	292177	234258	362300	286118	209192	1394010	706470	445677	779703	407107	234176	637709	366790	425764	461366	1205075	1027926	622954	435426	785757	271049	222766	197037	162041	226352	976038	945708	840853	1236881	849113	313727	318400	414566	469574	381201	950040	866075	1582776	886676	905656
PE(P-18:1/22:5)_(ab)	287227	230229	338807	278457	241898	2075173	1048500	652062	1176573	588084	494152	1303358	952848	991034	1012866	1919688	1645674	970461	596742	1551360	369137	385913	294701	211782	331907	1086631	1082623	1050616	1288607	1118178	655484	709739	742448	758041	757510	1279611	1210631	1778519	1132970	1170718
PE(P-18:1/22:6)_(ab)	831008	571887	796684	547095	490960	3090766	1503261	895346	1719381	711303	453753	1465032	849245	837648	853804	1720565	1612355	785949	571822	1152651	1245707	1268587	1184246	706217	1024736	3361596	3440908	3150927	4657660	3391599	1464422	1632521	2055128	2167859	1732200	2612495	2495293	4303261	2395055	2445080
PE(P-19:0/20:4)_(ab)	14759	12169	11194	10926	16104	30071	13362	10051	15914	12782	7058	28845	10859	12713	20990	22820	26459	10824	6199	12994	18820	22124	10762	12634	15208	15827	13252	15198	13388	11859	25328	28153	25388	37722	26732	10999	9919	19879	14141	15008
PE(P-20:0/18:1)	23833	16474	30723	6988	10359	23317	5808	1234	14539	12236	15380	29474	13381	32685	24663	17080	18369	4114	9886	6977	35300	20175	38933	42122	28070	13392	19449	13708	27335	24713	57526	61755	43200	74024	77236	21567	31556	39822	16550	29633
PE(P-20:0/20:4)	74781	49419	78520	71063	38409	117670	87293	55302	83838	53512	44760	116843	85155	67994	98333	149785	106034	67254	60007	84458	61441	56644	44887	29217	57913	119242	101665	77254	141412	103274	135254	117700	125503	142314	89955	177593	136249	199892	132998	126837
PE(P-20:0/22:6)	4234	6128	37973	3703	14163	47695	26360	16024	28249	12338	16078	43701	21457	25274	45789	38876	26472	11679	8659	12975	40100	17818	42963	25346	28948	72176	67992	49391	70724	79331	60979	49905	66761	106006	47944	104319	82454	133713	55682	69115
PE(P-20:1/20:4)	26161	19489	36043	32025	22400	78851	41240	36333	46018	19262	11477	29234	19668	21087	24068	50236	51768	24761	21287	42695	13947	17245	20600	11374	18675	42251	39102	27493	63724	32238	19199	17773	22873	39544	31241	32668	26135	62910	35114	26183
PE(P-20:1/22:6)	11688	6046	8030	4312	4646	41676	17241	16165	20517	5368	5662	18708	5228	4932	3247	22343	14926	10270	3971	13457	14582	12480	17722	5816	15409	44705	44057	37704	51924	34568	12939	12695	29525	17663	15945	34823	26570	61050	30099	28223
PG(17:0_17:0)	8301801	5148681	7701951	6784403	5681581	20789872	7020590	4520552	11065396	4971434	4403430	14493447	8492189	9055913	10882738	14368200	10231589	5144045	3804315	9615246	23236576	22369958	31825820	14791739	25202314	21774616	20864142	17173710	25391226	18222532	16160812	19136498	21087272	21899534	18869300	18043944	16877698	25066074	13986051	14684306
PG(34:1)	171203	109135	162262	102086	105576	266966	120050	64434	124506	59531	136003	453958	218383	266553	255627	238859	201905	119829	74461	147297	142482	131815	127435	90105	138038	250417	218163	242547	330352	221126	469886	476522	699819	738881	607929	330060	277640	534891	298806	258535
PG(36:1)	63896	63924	106558	68699	62981	41383	18906	5337	14337	5248	55666	170414	79432	87673	73925	25535	16660	15932	11062	19872	81189	68142	76737	44940	66685	35180	25918	26684	33712	20512	225035	232958	323296	267752	263281	38834	34163	66206	33661	29166
PG(36:2)	27830	19933	29006	28411	18895	56733	21441	13044	20034	6916	22643	67336	41835	31914	32813	33522	33775	16461	12733	17483	51174	66491	53511	34702	32360	59620	67727	46258	89473	60346	99995	86683	127406	128427	107391	67372	56707	132245	73861	57452
PI(15:MHDA_18:1)/PI(17:0_18:1)	32048	26547	52752	18400	17008	27137	16766	9266	19519	8951	19694	26830	20454	19501	12835	39504	60115	20749	3285	44854	36034	19317	22854	26993	36142	51201	30720	62025	71958	71050	53757	76501	60522	42868	47310	96407	77441	127975	67908	77253
PI(15:MHDA_18:2)/PI(17:0_18:2)	31746	24027	32960	16111	12219	62062	23073	14626	43520	10438	17440	19642	20083	24125	10433	42236	93869	26641	14156	34948	39748	20959	13780	17754	41474	94708	59019	87444	95162	97788	56651	58408	92391	46084	49052	119419	99961	136319	92429	102400
PI(15:MHDA_20:4)/PI(17:0_20:4)	42329	36713	44439	14000	16876	89285	33067	31429	87602	28976	40401	50457	42852	53546	40783	56610	93477	34513	8998	70017	52350	23542	22294	26237	47798	135833	101511	134952	170557	157741	143741	142360	156429	80887	119916	173133	165398	215808	144807	155218
PI(16:0_16:0)	26282	9802	27860	4183	10027	12016	706	8381	5398	0	4177	5187	6553	4419	5366	2712	17621	2946	2933	4872	28632	15228	19339	30832	30220	6861	5393	8525	11783	7647	10611	16875	17096	12182	20556	9237	19780	24155	9547	15840
PI(16:0_16:1)	121835	99198	139260	41589	55407	277543	109706	92839	234055	72682	71983	91527	53874	67707	35814	193918	372508	135422	112447	238820	179199	115641	111711	124534	176068	685445	454940	628202	776941	681407	213234	209121	249084	147085	217268	867595	741445	1115391	662198	685917
PI(16:0_20:3)_(ab)	207126	174731	198893	75579	81403	304940	144115	101351	286849	79757	166188	262138	168157	176044	94357	216659	434731	146653	115384	270742	492310	404282	391468	420813	639674	1354674	1068421	1428341	1618490	1451637	1812624	2000491	2273638	1243722	1918196	1721711	1532138	2262891	1353746	1383653
PI(16:0_20:4)	277797	229835	281679	109482	134611	595633	231405	201029	477178	130027	286314	369121	238924	252645	162569	360172	645630	221474	172495	384468	209024	152662	118299	161208	199022	917310	629438	840142	1081764	976537	657350	707951	854113	511216	699279	1058653	914327	1371669	828476	813368
PI(18:0_18:1)	353504	306659	394403	148744	154013	277817	117092	135784	292752	76750	163674	152792	127285	113983	111428	234613	370115	120740	128756	280568	579392	336146	392832	463825	616171	497223	343742	448936	534804	560494	533668	592691	660273	400036	575903	681198	570193	854191	504552	509238
PI(18:0_20:2)	56510	55215	75938	27504	38148	88127	18304	32183	88551	23105	62441	62768	61214	38393	23262	42475	115343	34119	36413	71264	211559	174130	163187	179383	269880	317814	210706	269555	339298	313727	392068	513338	553180	353420	490249	400142	342003	480549	278642	309958
PI(18:0_20:3)_(ab)	944204	781497	952573	299965	398890	871295	432752	377308	865743	272197	836130	726996	680023	585671	373005	645730	1134651	364952	316857	828926	2067623	1284215	1472823	1801843	2369275	2705021	1911926	2462131	2665791	2709336	4602360	5068522	5737200	3243507	4837919	3045175	2843598	3697017	2370263	2526847
PI(18:0_20:4)	1183217	1101911	1377946	591300	572124	1571072	637570	634465	1361883	452435	966709	1124507	795689	881273	612322	941391	1568543	541361	439362	1053289	867265	479399	415549	470079	715421	1605844	1174462	1480572	1826188	1605750	2257747	2365930	2488638	1520534	2096697	1684330	1562257	2245702	1416469	1396508
PI(18:0_22:4)	48187	45693	51578	15799	32189	50630	20900	21275	43780	9535	44217	34215	22091	35806	15262	38992	60116	24276	20617	48449	88035	50924	52928	56813	58361	95530	67743	87807	69946	88552	102225	180535	207799	113832	112545	92330	94235	117538	93119	71143
PI(18:0_22:5)_(ab)	97767	78809	110651	46479	61776	95888	48617	44306	84665	26626	88877	77090	58110	79117	40610	62934	113791	37574	44557	102922	80372	42943	40888	49601	66757	116930	95872	152796	127009	154521	187185	202669	202998	127639	176581	163970	128897	114857	104402	171523
PI(18:0_22:6)	59984	51997	79348	26506	21781	79875	27832	32889	72918	12686	56695	48390	35938	67480	22662	44251	52519	26722	15797	44364	73626	46019	35833	36740	59042	122819	93561	133539	151402	153683	135913	175213	170003	109804	150163	131721	130617	168796	117653	133727
PI(18:1_18:2)	26384	11731	69638	21523	12372	75845	21665	24419	43204	25018	26134	38859	14393	16043	19033	56098	91419	47114	22153	74487	65383	27979	39805	53338	62703	248394	175368	209377	302364	287153	125813	144118	178075	89682	130602	203525	257157	298539	180346	166141
PI(34:0)	27949	30566	30851	4402	17273	630	0	4366	1886	0	2201	938	3754	9863	614	5006	4795	0	0	1890	35332	22057	20089	21302	20837	2828	0	2562	2209	312	11313	22868	8318	5962	13769	3783	7524	7952	2697	1887
PI(34:1)	520204	440479	601860	190041	242283	647004	281165	273480	582382	190562	314613	352653	248772	256119	171551	483186	931509	319856	273710	618063	616247	387620	387738	523629	743212	1193130	806072	1103630	1411598	1198036	1110771	1251810	1421505	760726	1058981	1516335	1359206	2034076	1190397	1282629
PI(36:2)	717773	641468	790963	292098	333712	1014239	473251	426566	922628	300088	457500	506552	371174	369281	261490	723882	1207193	426088	349279	907910	1035896	763888	683670	713503	1067576	1958805	1348587	1807083	2229056	1996918	1715541	1946824	2189569	1244801	1894091	2064792	1979320	2878181	1619708	1701543
PI(36:3)_(ab)	258155	225503	282249	110611	111912	432070	193514	139495	383592	105317	220155	314334	188315	209453	122524	293181	534221	181222	153014	373029	559766	391510	414441	498475	728675	1626250	1231397	1645527	1947234	1728383	1953517	2143828	2438524	1351238	1985298	1953474	1738434	2578261	1592227	1546398
PI(37:4)	41404	36713	44439	14000	16876	77946	33067	31429	87452	28976	40401	50067	42563	53546	40783	56610	92269	30239	8988	70017	52350	23258	22294	26237	47798	132638	90921	135752	168110	145447	142074	140292	154411	80859	119493	161180	161351	172900	144807	146907
PI(37:6)	12093	15815	18061	4121	6716	29171	11032	10941	31130	5166	26111	36010	10031	21061	13107	16744	26645	5753	1823	24069	25097	10039	8105	19526	20359	78719	50229	58683	63862	71994	58526	66208	94549	49390	54639	45522	47188	80083	68942	50293
PI(38:5)_(ab)	655763	577708	802511	300463	290191	1052963	452000	355562	879022	264621	553677	627875	472341	451654	337812	695763	1196401	458183	322750	737638	435429	288196	188601	250883	390496	1427817	990888	1377529	1718130	1423092	965849	1113863	1260973	778843	1110338	1461071	1250814	1832392	1149777	1224322
PI(38:6)	46422	51495	73363	26833	27920	97250	53240	32727	89900	29020	42333	66628	44307	55154	30347	55913	104217	41809	17981	60573	38526	25066	29922	37135	38455	170697	117067	158020	215095	192975	79933	98992	125502	59275	91238	169409	144728	225576	151062	127191
PI(40:4)_(ab)	52757	53906	53387	21201	37332	60662	17130	23775	48848	10846	45609	48875	23467	38648	15392	42641	66351	25930	22288	53171	80568	53819	58933	61788	81994	126876	70099	95147	87004	91425	122416	242014	234579	126684	114231	112104	109182	182864	93396	94147
PS(36:1)	4626323	5843926	4804796	2655469	2731117	5458686	2701649	2426242	5352825	2103866	4210147	5613366	2993247	4260945	2954451	3902632	4155324	2295737	1740316	4013454	6736836	4221904	5265808	4829386	6619012	4147191	3273948	3705054	4786993	4084444	12821805	15493278	15320651	12432195	12604901	7449749	5838435	9644010	5296391	6017152
PS(36:2)	2909614	3497556	3011924	1763090	1770653	3986629	2237261	1720772	3784579	1366798	2326002	2919026	1777810	2217825	1666111	2925239	3123011	1616745	1287206	2834769	4635656	3618280	3509918	3673098	5008813	5049401	4029925	4556524	5907731	5318021	6439127	7003294	7182159	5092910	6731824	7886768	6344684	9818315	5962418	6408133
PS(38:3)	815510	1148785	826159	507607	515200	1008238	519633	415739	1038380	391603	930194	1069947	681381	773270	687075	723385	808936	386881	324825	698910	969241	733821	705742	642820	1096154	737694	663291	731683	886683	866890	1466277	1786543	1830495	1242294	1459127	1114377	863756	1296763	938341	1052362
PS(38:4)	965539	1063682	890658	542045	540928	1057924	667128	484163	1031505	371961	681011	882235	611075	850469	579113	755107	806381	448359	258159	579865	656974	397636	408704	452368	535892	369911	323255	391780	414103	418019	1100797	1159474	1140334	811045	1151529	541716	469723	642375	416768	510643
PS(38:5)	71605	111332	76123	46638	24354	110802	53470	41543	127443	32037	50066	92561	61777	94832	52277	82988	82620	52969	28885	72496	66554	57879	77011	31280	74403	91936	88044	96348	141045	110443	143659	126998	205664	172383	125262	159641	115916	190430	150474	156430
PS(40:5)	436559	582936	411772	258084	294482	502328	329893	279540	683745	233370	1013956	1175119	775779	1040450	755011	652619	683509	327879	299452	658571	304447	174766	186287	211790	162016	233172	156109	166945	279753	266885	1497482	1773064	1430976	1051477	1339534	483040	453052	457867	373343	399700
PS(40:6)	480010	646741	516682	315210	319816	696739	309576	299833	504769	222645	736893	1033285	603030	740060	569898	428186	464316	265668	189596	437257	491570	273367	312427	404366	429609	318816	313331	295549	445993	311055	1571539	1883348	2121726	1461754	1765325	437855	421036	680136	401978	369764
SHexCer(d18:1/24:1)	123751	109501	171827	108342	118244	81806	21763	15440	54471	7555	171249	508688	278294	251043	319586	182019	145965	78383	62928	128460	378671	295450	408152	225408	324719	110702	95568	105599	142768	94320	1055733	1094155	1474602	1591071	1140790	251305	201737	358270	192494	183622
SM(35:1)_(ab)	1541697	1189433	1789691	1247515	1098292	1533776	887038	449350	1010200	371441	1013565	3081802	2089158	2261642	2532848	1267103	996894	468100	357181	597997	2320520	1966282	1910700	1176871	1882435	1351369	1385475	1057529	1227801	1239597	2999000	3498409	3218700	3578952	2794156	1445787	1411641	1655404	1217274	1400878
SM(37:2)	124260	96015	157264	133625	72227	442058	229747	109701	260782	83909	61653	341138	141092	177021	165038	321673	341882	132829	94331	184957	360064	387567	418324	171004	321828	620965	675801	584883	798479	624099	538524	593976	683912	701579	690594	525290	477127	673099	623941	551273
SM(40:2)_(ab)	1100941	884818	1324999	976617	956401	2553797	1105949	590896	1132823	529847	540932	2026593	946221	1109197	1181840	1444873	1259348	654801	484789	839096	1344172	1071175	1237031	676730	1086025	2713572	2640095	2641559	3822978	2555806	1381292	1722803	2328980	2339980	1773244	2404346	1953288	4234735	2071896	1925356
SM(40:3)_(ab)	143553	80930	205672	129822	119734	473815	214318	96498	213015	99664	40776	249648	172142	196597	174526	364271	309798	186149	72647	153220	252419	198389	251095	110589	187950	486227	416687	450077	725220	425553	204640	267558	320898	291081	251842	504101	349819	683733	297757	385212
SM(41:1)_(ab)	1493554	997046	1548619	1210230	939791	1791386	773926	410288	871734	408652	608154	2792268	1279634	1456835	1494609	1182652	1234488	502537	359241	637811	3272098	3268387	3803626	1938976	3211721	2848636	2996479	2795058	3922767	2665757	5184985	5715931	7363758	7958548	6005185	2819716	2490151	4981066	2403684	2218687
SM(41:2)_(ab)	976795	684750	1061198	766018	673769	1750265	797576	439076	904914	378522	484452	1945542	991414	1095801	1169068	1226688	1219084	577832	399597	763031	2262194	2091790	2351263	1297044	2019291	2697159	2747870	2541554	3892899	2450411	3375819	3568518	4907637	5368372	3933495	2877312	2496804	5134840	2702974	2415199
SM(42:2)_(ab)	18877564	11808280	21601422	16567533	13580388	26822714	12436153	5958113	13669126	4913632	6921672	29156024	13829640	15493551	15923387	20553142	16805578	7993834	5852554	12103175	26216174	21453498	25888038	14415527	22981080	27064240	25223530	24782498	36449100	22859812	28169208	29896324	37401740	39375620	32806240	33242100	26785808	49951636	25552228	25740982
SM(43:1)	399059	236967	379802	374070	245151	638079	251167	183163	339229	167743	182016	607202	406363	375620	433141	447073	358689	153894	162231	319471	1191883	1238698	1201447	675216	1106444	801090	789315	676244	944440	719720	1251135	1440773	1811325	1849204	1491143	1012570	655737	1317798	742598	725512
SM(43:2)_(abc)	477850	311387	678297	428784	414406	764869	353072	213598	417045	177495	211844	806356	344696	420676	477784	668128	548130	311034	150145	406519	1091747	1057828	1324623	718005	1174294	1258807	1102293	1078026	1637887	1034576	1374175	1574485	2111172	2276145	1629241	1400146	1230600	2305724	1165231	1108343
SM(44:1)	73636	39371	93655	22925	57204	65853	32928	13425	30723	26181	37444	105502	48211	58570	95675	46015	53098	15900	19811	58601	230906	138030	231855	72133	198869	44256	24915	22034	67924	61812	141568	216946	214621	240888	211583	113047	64504	117232	65612	47527
SM(44:2)	605416	433735	671121	532887	398605	1181403	578735	344126	579594	294303	178035	763183	403705	496634	508176	1058667	817298	474161	324768	757302	1102527	858261	1075734	609994	939361	1163253	1157690	1060707	1469500	982135	810549	911618	1050776	987058	700211	1682836	1570415	2709035	1429745	1472278
SM(44:3)	367622	221289	387357	300885	228660	653932	319073	208105	324284	150647	120893	361148	163218	230789	221756	717645	617248	290879	211731	497557	488875	434731	449774	217485	414030	640943	703808	762028	1129451	738845	407486	334215	409800	467879	396178	1138838	1051590	2007185	1044424	1108096
SM(d16:1/23:0)/SM(d17:1/22:0)	407216	277787	430864	333108	285891	603012	275712	158147	312685	137125	374765	1492566	725017	734044	728176	490293	415708	222428	131607	306834	1028324	952938	1108472	631674	917218	874260	846709	822426	1142051	863908	3038864	3276208	4318956	4740014	3629623	935295	837291	1628300	828127	800355
SM(d16:1/24:1)	609979	433735	729451	549018	496391	1815096	748857	425887	797832	371801	278245	989527	490601	560624	625611	1000914	889982	440194	348827	590347	677242	567351	641708	352233	569034	1723023	1662946	1598223	2563051	1553117	711457	882053	1182267	1248623	947230	1745466	1379296	2960169	1438342	1436314
SM(d17:1/14:0)	29712	21581	26334	25048	19648	65541	30740	14009	27039	6096	19358	53402	39040	32710	37400	50552	31279	23334	11916	24270	42171	44430	40043	19546	33563	45713	37620	44691	60669	31200	54950	56408	86333	80417	75515	43403	34490	82042	52422	43328
SM(d17:1/16:0)	727069	497385	825512	706563	530626	1597992	593619	320709	651209	305108	385978	1495535	756499	800285	939994	1051622	809418	437890	305486	572739	1065391	1113359	1088910	641737	955723	1214715	1224054	1163280	1919097	1169963	1593537	1790474	2502131	2606451	1992421	1455954	1276674	2577788	1368611	1313320
SM(d17:1/24:1)	599935	385327	670782	467391	391257	906813	492947	209193	450543	198994	294936	1082615	577885	597329	703047	572790	627387	296946	177743	383046	1063204	953159	972688	554484	1017261	1232327	1325063	1069022	1598566	1052248	1374567	1591064	2180221	2335579	1648234	1403338	1107894	2577927	1177446	1148656
SM(d18:0/14:0)	624450	413935	677269	605024	447861	380797	145213	71512	160181	81592	162215	694598	404949	425215	468155	200696	178613	85966	47913	106615	650191	624405	661469	372140	562209	283726	293222	275465	422665	282177	297620	355421	467564	482454	385967	249575	216859	447679	238570	192757
SM(d18:0/16:0)	13646165	10048544	15555404	11586863	10172405	7329246	3619964	1839186	3793293	1510963	4271712	13758840	8729048	9790468	9719902	4342658	3849812	1934834	1242633	2506787	18040716	14599687	15473136	9348486	14369099	3791921	4193264	4065356	5161429	3804482	7258494	7543315	9548778	9945797	8268448	3764036	3851043	5464199	3558674	3337099
SM(d18:0/22:0)	746243	519765	791133	599052	525210	328573	151366	54410	163273	103742	208993	1079840	558283	564480	623762	151915	155330	73805	82293	121757	955364	938701	1250732	527718	733729	530657	532449	550655	764620	452463	716814	839003	996498	1226960	823762	391518	350827	668633	355742	309449
SM(d18:1/14:0)/SM(d16:1/16:0)	1424687	913346	1480517	1298028	1020781	3527596	1393868	759229	1475554	659933	663845	2571929	1451414	1566323	1649613	2269928	1757003	850427	630335	1143613	2025171	1942407	2125647	1095837	1712776	2708545	2673609	2561210	4071638	2536041	2550267	2788481	3719685	4045413	3220793	3195483	2711817	5343093	2990462	2783810
SM(d18:1/16:0)	20999676	14063584	24708666	18684176	15636006	51756180	18703490	9805216	20650732	8073604	10622798	49006372	23472252	24068104	24243038	34441148	27915432	13030981	8586672	17018392	39477524	33221940	38659400	19043754	33728468	44198280	43078832	41604808	67264712	41630644	63216472	73851024	99471520	105148968	78167584	58754820	48848976	107025160	50565432	48023232
SM(d18:1/17:0)/SM(d17:1/18:0)	1374269	1054997	1706677	1097840	990380	1539001	936812	396672	1022953	318101	931183	3093772	1925409	2035808	2389971	1278423	1059407	514011	385138	657560	2129590	1939587	2029368	1173121	1735476	1269285	1237017	1202755	1516215	1275009	3009685	3282396	2983191	3072409	2489373	1507316	1504017	1748703	1376730	1643105
SM(d18:1/18:0)/SM(d16:1/20:0)	7245356	4117486	7579058	5273365	4275683	14471373	4417891	1943261	6145305	1781188	4520932	23924096	10825771	11919284	12947529	9916636	7158939	2951757	1807577	4706931	17824056	14512569	18864218	9278951	16132233	10438643	10310062	9070527	13607356	9402806	33507744	37881304	50728416	51863672	42905068	13563579	10999513	21430732	10678992	10364407
SM(d18:1/20:0)/SM(d16:1/22:0)	1060571	765476	1153755	808429	742090	894237	374839	264480	500047	220882	397337	1521725	808147	805418	916553	604968	498081	267928	196451	328042	1170690	916183	1089520	609993	901071	937781	974064	881839	1368101	908729	1238028	1382830	1912547	2011409	1488755	863965	763654	1527381	790002	743450
SM(d18:1/22:0)/SM(d16:1/24:0)	5024629	3477972	5923310	4081552	3536638	3812580	1645446	971058	1967895	806201	1847416	6825947	3684536	3983870	4318546	2380533	1941744	1067790	712703	1564775	6913933	5692161	8054262	3931413	6205541	5815636	6354675	5251602	7417660	4857412	6599617	7628520	9279194	9002650	7719546	4662854	4082887	7062890	3687587	3629762
SM(d18:1/23:0)/SM(d17:1/24:0)	922312	608362	1012538	761081	597091	977062	442501	240982	479134	262820	396132	1494544	699673	942437	924314	654961	649794	250998	203560	401199	1756626	1512849	1851032	1056590	1428619	1413833	1457270	1444291	1955844	1414170	2252388	2399125	3120408	3527860	2643512	1291848	1160120	2233795	1061963	963203
SM(d18:1/24:0)	8888776	5846152	10275222	7495638	5811240	6297711	2381879	1374673	3264025	1242932	2962913	12680618	6084647	5640577	6859488	4267059	3748820	1528134	1109870	2428997	22149894	17613672	23879752	12327843	20007300	5858998	5936708	5295002	7876615	5720711	14220776	17653754	23322246	22939056	18387152	6721778	5638856	8962267	5117412	5077177
SM(d18:2/14:0)	44347	36295	56926	42758	35720	150272	54593	27438	59207	24906	23493	109810	58730	65300	65975	113255	71540	44721	29233	49590	79286	94704	107779	45388	73243	86657	87967	82591	136589	86591	98151	110226	169741	168090	141823	116552	106552	213850	118263	103836
SM(d18:2/16:0)	1422514	1064030	1667641	1368260	1091962	3411870	1353416	678418	1373614	592747	674786	2730264	1546317	1597761	1664300	2323135	1819599	899639	634253	1257128	2148696	2314552	2397327	1136242	1823419	2179677	2123895	2206527	3567680	2074074	2736440	2858326	4019191	4298972	3453931	3087528	2427597	5302162	2692240	2580830
SM(d18:2/18:0)	1953488	1269775	2019060	1634072	1409056	3553474	1368594	708415	1459159	570269	1461510	6300591	3088264	3329702	3356774	2748055	2075708	981232	668451	1303822	3184719	3234018	3459912	1683397	2746421	2247894	2459606	2092121	3472488	2134884	7767626	8487459	11373595	11994084	9602814	3393805	2866227	5369383	3227684	2842682
SM(d18:2/20:0)	460715	241342	496342	438894	255518	509162	259563	88700	260166	108501	145917	854004	373345	397106	414051	438077	323800	125547	79400	274793	476792	491813	522954	245470	373991	484429	439964	554281	742722	426918	637644	753302	987668	936491	785401	468347	386728	702699	321345	406801
SM(d18:2/22:0)	574367	452983	689549	508252	519045	861241	462123	208641	478606	188903	236265	1009745	493915	554110	701275	461541	450930	227450	163538	261115	724356	554883	627081	367703	612086	1084128	1057103	1019279	1512509	1103605	633640	795323	949226	1138337	885298	833263	628702	1382413	686995	745653
SM(d18:2/23:0)	297205	217044	364173	212850	212366	475572	232596	110021	250640	107918	175481	735948	356285	374952	378709	377024	370699	188336	136929	248517	838259	788199	836846	459168	765305	732945	760908	695429	1087068	771942	1702998	1718132	2260935	2555503	1908775	801872	728035	1427746	746614	657299
SM(d18:2/24:0)	18766722	11715309	21367332	16530289	13393464	26678106	12408351	5955197	13663355	4838817	6820684	28915094	13651260	15324345	15746982	20404322	16728712	7875134	5811260	11940382	26018852	21152114	25603850	14151384	22759346	26929048	25188690	24620920	36059480	22849336	28009220	29737166	37108100	38967308	32475458	33114170	26650800	49590524	25410590	25715250
Sph(d18:1)	300853	210496	310907	289520	206910	631075	208763	131562	248508	127331	169567	551031	372408	351062	409793	356202	245320	144026	135648	192524	345126	319093	354884	193738	270823	682942	701746	635552	994098	610414	474268	534809	649443	767930	576597	630930	537079	994514	625818	521280
Sph(d18:2)	31979	24823	46012	35485	37310	87386	26431	19975	13613	22685	34263	65385	43883	46483	53247	40975	36258	27522	14631	24197	38083	37204	43482	18718	31759	49548	54552	41499	81557	48219	27245	36201	47274	48594	35918	60213	52410	95217	60681	52294
TG_D5	37274908	42107168	33960624	55281264	32461898	34674424	36059840	30126498	47955340	31773568	41636044	60495944	70551488	66881096	81560224	61054660	39884316	34349188	27151848	45237008	83331368	102015152	110109720	77991720	79719272	80137256	89160552	70890424	76931328	80509408	70435824	81664696	65062420	107174952	74855344	81643944	83704656	82705384	72180240	79917736
TG(48:0)_[NL-16:0]	800354	847705	783150	904231	897402	1134596	943435	680113	858848	900059	1161050	1267744	1251030	1022938	1328092	1122588	1017566	747072	794845	963685	1056865	777436	1873542	866703	1159533	1190407	1075680	1282033	1187580	1260954	1020502	1213418	1292077	1709424	1333643	1595753	1132006	1407383	948006	1031959
TG(48:0)_[NL-18:0]	107453	117203	113298	163007	82595	132918	102829	117756	162631	117734	171524	188130	148780	157312	224849	126337	105890	110420	96211	103597	195408	140894	299376	109752	131514	189478	129522	158684	169093	175674	201338	146320	165810	214456	191978	231941	135173	202706	85071	138006
TG(48:0)_[SIM]	320128	448822	406087	440201	408724	531373	531298	434768	551073	437075	543934	762832	619236	643778	669271	453479	542330	528613	343705	457005	448607	652733	950770	408901	632198	570354	432710	628888	595345	655979	449425	630797	516899	942690	524131	798076	445096	659267	366047	540883
TG(48:1)_[NL-16:1]	597916	644225	621816	628326	389933	746506	639721	638434	682461	589602	635398	765502	674192	660048	696138	757836	735554	642883	495888	607380	750204	755533	1084076	565481	702959	849125	803124	819404	1034670	732609	710126	780535	628082	1116459	1081209	1008381	676021	994178	576109	579987
TG(48:1)_[NL-18:1]	256275	311745	320061	337204	302573	763655	509957	399487	509433	362291	385416	583344	535833	350509	507905	528476	475913	390748	295152	437048	353127	398527	506034	335967	418026	534615	590193	341504	698247	574791	402972	493485	461501	708958	576551	520592	552196	593794	376705	379551
TG(48:1)_[SIM]	963571	978470	955168	764839	944447	1748609	1270882	1140732	1381358	936467	1236860	1365313	1215210	1166843	1322038	1455082	1202215	840543	791033	1255800	1131341	1134706	2112316	848583	1370578	1423899	1114256	1446222	1877717	1311709	1151556	1404749	1155058	2039798	1583837	1832138	1202111	1858693	1097196	1023985
TG(48:2)_[NL-14:0]	110134	140806	129632	155400	122955	416377	259898	211913	313829	176986	151845	183488	140615	122640	233475	252780	227995	184712	124677	219484	187299	145382	242313	97518	219375	363242	376886	260251	477695	369451	111490	184861	183821	232166	188727	323478	254447	378436	192450	192432
TG(48:2)_[NL-14:1]	21211	50117	51554	50322	61354	158421	96759	29109	123781	53729	65802	74495	58552	64601	56236	59576	72499	46578	36949	40675	97222	24410	120663	47437	86202	181387	147806	172789	161885	98739	87999	74509	58841	85918	95865	143142	103325	162125	59875	99617
TG(48:2)_[NL-16:1]	704173	765783	768724	665176	696120	1669104	1101883	966747	1156995	773854	761991	870145	944956	690100	856164	1350475	1062584	934810	728298	1070025	1037362	1044722	1574371	682345	1002654	1739373	1477819	1649543	2014852	1519118	1045151	1312011	984753	1554863	928003	1835982	1166367	1865187	1112693	1168915
TG(48:2)_[NL-18:2]	83569	70678	69733	101070	85804	120342	119207	132190	83414	138779	101635	163761	107342	51226	106754	162107	102103	81688	76628	103037	145808	107618	293444	121016	108268	103398	148859	165011	172087	90323	68401	151952	130250	152235	122951	117189	97621	163901	95025	120230
TG(48:2)_[SIM]	518062	684623	689426	687120	662847	1942908	718827	845398	1115780	1049248	821004	888789	836600	897952	810431	1516604	1204289	919372	642089	1380198	967109	982619	1637922	759204	1087564	1750443	1547891	1473938	2247268	1704387	766514	1253527	1027349	1305746	1081987	1618648	1172321	1759084	1007966	976888
TG(48:3)_[NL-14:0]	9056	16835	5876	0	0	53899	9854	16862	17820	25485	13683	15701	12770	8712	3849	33505	13888	3918	3959	23492	25920	2062	9903	21752	32518	52453	10750	43318	79193	44474	10866	7885	5880	14776	31250	53469	16022	36358	7907	21627
TG(48:3)_[NL-16:1]	148261	247598	163357	156668	196136	723689	463154	395148	475796	310334	220004	271067	226495	162625	159630	541339	356134	225978	218778	434850	284600	271838	423350	241936	408313	809987	794329	871830	1166427	1006216	289037	394764	272318	311475	299740	905237	494166	745876	508602	500667
TG(48:3)_[SIM]	194373	142111	152770	131351	171723	465984	325934	347093	366464	278589	213489	249112	154189	194775	148217	401754	230004	301210	130485	374841	263921	429879	403529	104467	440005	733366	671650	520853	897663	599225	171820	217515	320889	275667	375465	649153	562249	545417	422911	472449
TG(49:1)_[NL-16:1]	193914	227468	214270	239369	169477	201174	236270	264700	310612	161055	220841	303442	190269	239377	163823	188934	203726	220941	174724	170461	252442	210865	362341	240225	337651	280396	196407	332971	222989	291151	189598	248652	242965	363777	247429	330787	253895	239698	221589	215000
TG(49:1)_[NL-17:1]	106176	139615	157260	85030	108711	120140	113690	85063	131961	99577	162803	129617	120524	103463	97513	182518	122947	121581	118297	96761	118072	112394	254290	144561	142749	139285	110521	178748	141221	151840	164641	162432	76662	157572	71982	157037	119564	191149	92117	86567
TG(49:1)_[SIM]	457779	669842	462749	588328	432926	842377	628203	599608	561366	437993	521659	703564	623867	688042	683826	774685	767393	571371	585443	596198	562969	626485	1204657	549405	813777	892447	626372	848823	888954	869755	557700	818652	723231	1041871	809687	987596	659243	939204	554978	627618
TG(50:0)_[NL-18:0]	158381	125215	152185	144035	163754	171060	144750	154861	147910	125109	134990	223392	179810	193464	234805	180578	113447	155223	122596	149128	125317	140202	166709	110827	204554	147595	126367	143473	132220	135848	151827	218288	208083	165183	212622	230009	102531	147496	163696	116049
TG(50:0)_[SIM]	263734	210997	223260	192380	283871	261290	235463	179571	99493	181941	265155	357973	344722	400435	305678	244254	217699	174875	190308	263792	210114	217952	268077	238383	346803	317417	151226	257452	264676	261955	226768	106755	355989	372163	309855	263173	274574	249732	236992	216697
TG(50:1)_[NL-16:0]	1080572	786272	1034916	1039904	846415	2298099	1222664	944578	1116859	1013691	991444	1948206	1605671	1397514	1804483	1542705	1098257	812112	749380	1500620	1131644	930398	1929771	827843	1310414	1389729	1628899	1681738	1920990	1572811	1519932	1688660	1768817	2299485	1432347	1553937	1161157	1790397	1035655	1024426
TG(50:1)_[NL-18:1]	566486	671926	630625	613480	522539	1639785	707743	571505	790681	539490	774711	1148416	958681	779088	1218864	1054623	749914	571349	496861	784036	767097	746090	1236719	595284	680469	1076636	1048577	1075230	1307285	969238	802828	924520	1165047	1442526	1182412	864712	792198	1179049	595748	719923
TG(50:1)_[SIM]	987513	1248708	1083135	1035629	1032588	2639761	1568111	1041884	1484382	1102698	1207193	2374125	1656913	1689126	2296755	1832102	1346343	1148400	989399	1335130	1354793	1320285	2437999	1118773	1447537	2116711	1916236	2011560	2291649	1701304	1694098	1887585	1998731	2850848	2019637	1596459	1365760	2314855	1291774	1323001
TG(50:2)_[NL-14:0]	90618	113979	58654	63109	88338	309651	200160	164557	209029	139260	91934	158249	131363	150134	199022	279153	204139	139165	61198	231360	136827	118645	210636	83584	139313	210180	203264	226234	226060	220698	90224	137050	194840	257560	175983	169245	135744	217093	134161	85882
TG(50:2)_[NL-16:1]	544326	437110	533444	482259	463270	1800545	881398	751541	1049680	563080	643726	848097	669145	589428	684068	904031	692262	695210	578029	935653	697710	783233	1211351	521921	770381	1377877	1267595	1014899	1846367	1442040	765814	922474	917262	1210898	743622	901298	847303	1272599	699682	712783
TG(50:2)_[NL-18:1]	486616	591905	539615	647674	586797	2513230	1081308	920147	1366709	877618	556212	882645	691179	636560	811402	1661455	1007988	733069	541326	1095279	771405	806901	1216254	572908	899715	1663113	1730006	1390964	2550891	1860159	812748	1013543	1033330	1386281	994992	1223251	914025	1651822	782987	913597
TG(50:2)_[NL-18:2]	89841	137506	95908	98949	154804	198588	223304	122930	171744	116290	80620	143434	152093	97957	141805	212250	160548	100505	77915	115934	202697	185119	283370	159132	228659	192057	145925	186762	213586	158932	119655	112474	131833	244428	139794	218097	196948	204197	154157	157362
TG(50:2)_[SIM]	884299	953297	951464	1153933	1032141	4155697	1805046	1375087	1978168	1380771	1101407	1588655	1083645	1221599	1666994	2382636	1853208	1242889	989181	1850563	1552130	1493439	2484308	1207736	1584640	2718658	2651461	2638030	3600736	2304102	1481224	1683287	1728061	2246643	1486901	2329031	1643482	2786068	1295353	1552418
TG(50:3)_[NL-14:0]	5753	24111	15773	18425	3929	63043	47373	26018	39350	15062	3834	13722	15558	11459	19660	48679	24944	31665	15000	40296	41848	53656	22968	12775	36534	49821	73537	37651	70955	57878	28566	26843	24413	31505	42720	38510	38688	29776	23345	38756
TG(50:3)_[NL-14:1]	0	4711	14502	9919	1809	144609	37852	38875	33619	1909	5895	22400	938	39552	16439	39266	34202	20110	24246	46668	17122	35901	13537	3792	45014	86999	91706	74101	124656	73014	4720	37270	25836	36721	15157	65935	45496	56423	31018	17422
TG(50:3)_[NL-16:1]	329343	342434	315665	253304	316632	1887763	693270	565321	924122	519299	261563	384616	254889	265810	385032	1031264	705278	427464	327134	723712	555918	473514	827390	397538	648718	1865601	1709032	1264548	2203695	1545124	382954	472146	400027	574949	394921	970239	842605	1463721	875409	876244
TG(50:3)_[NL-18:2]	115434	68114	129507	114265	130423	371094	202805	135672	223636	192988	113615	138932	123053	120413	144243	247752	197462	220515	126098	187861	238225	222742	324068	174008	278669	265350	330597	198517	419796	282358	163724	141207	166968	220941	153347	262657	228617	312643	248106	216977
TG(50:3)_[SIM]	424219	405925	523884	384465	381526	2248631	1138775	806854	1198725	769102	430575	699925	510029	486932	394803	1511985	1002881	787233	686849	1042788	836928	714783	1238845	583751	897483	2125500	2036903	1794312	2641959	2182371	491636	649148	664228	894026	523734	1270052	1147705	1716010	1088342	1145472
TG(50:4)_[SIM]	104906	169023	80385	72914	146154	585947	345989	90051	222334	147254	191212	141639	174247	172255	122301	345783	173584	150779	177977	377352	188135	312306	397035	109064	225065	564454	685962	514349	802819	687201	87341	195504	130913	309399	172707	339857	434628	593996	359144	344019
TG(51:0)_[NL-16:0]	45677	9229	54716	49117	57058	46942	47760	37629	14246	39910	28697	34434	34333	35288	50307	63420	37760	34615	24620	39439	25599	50331	71475	14485	49728	24230	27876	38350	38739	37784	55094	85719	31942	49714	52270	56839	22652	72134	43697	58141
TG(51:0)_[SIM]	98887	141893	62317	178067	50264	175079	117571	50843	155835	81623	146591	105433	132356	166719	80098	115001	62387	78847	79584	95784	117667	127114	170702	95525	159291	153622	105665	121927	105595	81157	135464	145239	150596	136817	153765	171779	78240	128570	106098	15200
TG(51:1)_[NL-17:0]	94722	86038	121068	139323	106671	207081	111848	76525	133607	77048	101020	143533	140623	101664	118362	138381	138929	92355	97550	94571	96139	111800	221538	86843	120350	112376	134501	144269	145052	147487	91409	112862	107804	180729	101738	156843	146774	148982	89326	114131
TG(51:1)_[SIM]	1029589	1202965	1086326	1272913	997544	1037356	1033908	1038289	1149824	989191	1149562	1234232	1116511	1165583	1254593	1127571	1199766	852070	848604	1309218	1245672	1408241	1274786	1195780	1309866	1432827	1266044	1211946	1514787	1126573	964765	1085677	1334450	1510552	1179072	1470416	1115930	1486920	1079652	1096461
TG(51:2)_[NL-15:0]	36681	25896	30601	23494	29042	70989	64882	45526	41977	43914	34832	54207	25711	69706	66823	73135	45533	69948	30088	43268	36540	51052	67270	11357	57685	60985	31004	54214	79417	39345	41240	44750	51622	106125	36527	66215	59841	107961	59264	33252
TG(51:2)_[NL-17:0]	49070	26655	35209	37995	39049	79910	73242	57162	47613	36880	43135	58623	51764	39172	34825	85589	62498	56632	31700	71356	39138	44934	93083	39721	55849	72957	60703	108397	103583	95503	45736	64918	56281	67856	40453	76577	88347	82677	38915	53113
TG(51:2)_[NL-17:1]	80212	100577	71005	69050	75307	189221	126231	87997	119617	104040	98591	172613	114987	107997	85481	158001	135506	111214	41873	95987	127422	108782	191887	55317	94327	116002	103996	115838	141694	140619	99340	150334	93556	208200	136153	202508	144192	135279	105030	107553
TG(51:2)_[SIM]	410596	319819	304801	328268	242024	851343	541508	344540	629171	411627	418158	654447	493429	522994	547921	681854	569166	560866	374241	572148	467681	314272	806266	431461	570185	550283	614912	566793	783972	506699	492381	397020	394248	800345	460991	641323	556293	676612	536514	624794
TG(52:1)_[NL-18:0]	187779	178412	148399	165942	147582	296604	151816	162395	151065	137026	227455	387872	265946	207035	351474	153371	134054	122149	121422	188142	151702	135410	197094	113562	126755	161191	88342	121578	126263	81301	220464	210954	240339	338231	253976	125030	82866	115461	110293	94467
TG(52:1)_[NL-18:1]	169004	178527	179746	149103	132011	215294	114294	164224	133515	109192	193260	261320	243144	211004	251403	146839	121315	108860	95161	112794	147461	119680	164740	83252	146320	102185	154143	104311	135891	92786	160259	192059	200539	236834	201649	128245	124436	120510	136811	93450
TG(52:1)_[SIM]	2272417	2928431	2370604	2649576	2418627	2365135	2447180	1882309	2556808	2094289	2131310	2551805	2544612	2500667	3057241	2022612	2140875	2064980	2208344	2462754	2319278	2339629	3006975	2245751	2204974	2370629	2335874	2584753	2328047	2420131	2266016	2467715	2701847	2922622	2580414	2106956	2339206	2773537	2000568	2443955
TG(52:2)_[NL-16:0]	465384	458249	579782	588951	415877	2084241	986454	582609	1016504	618094	442970	1154139	769528	760449	1063832	1153923	773282	532169	562717	882917	948412	754068	1357098	551347	858406	1030397	1112661	1015778	1467072	894365	821402	838071	872878	1253350	846921	818836	709268	945297	726980	540661
TG(52:2)_[SIM]	1466586	1139603	1547640	1406713	1348732	5424601	2348219	1853042	2616638	1658119	1325372	2394814	2077555	1936990	3161745	3616512	2150732	1682819	1132075	2464265	2516674	1901064	3520398	1520422	2407316	2844763	3016551	2656056	4368861	3209452	2203552	2446755	2125472	4226020	2387318	2228156	1891684	3268765	1887351	1624065
TG(52:3)_[NL-16:1]	197663	215355	247094	206966	198904	1603133	649082	396847	714427	340173	200565	396384	324444	298551	371323	842905	552848	342666	300247	719964	440356	451411	460775	302967	387976	1046692	1285355	878648	1467312	1066524	371341	325208	341155	516241	326033	744718	573406	1028597	536839	618611
TG(52:3)_[NL-18:2]	113485	116333	133683	97113	132248	455522	234227	276287	296620	186961	170708	219814	276864	120127	203284	309718	266562	183584	157593	262617	410028	431054	781984	279248	571622	367384	427248	392909	591580	413079	227428	250886	287728	400117	221456	402135	332250	392064	244000	267827
TG(52:3)_[SIM]	903129	610459	768713	755442	802201	5627973	2075226	1483925	2399980	1256818	758277	1066549	964509	867168	1269142	3168856	1978730	1155000	974941	2035471	2365283	1931327	3558543	1585328	2040665	4122706	3683517	2920725	4775400	3234721	1135271	1332992	993772	1839465	1171657	2200670	1712695	3048337	1736752	2079613
TG(52:4)_[NL-16:1]	46933	15588	32604	32086	23039	195216	131388	90220	130205	76336	20558	33496	53661	56854	44940	178770	95393	81237	27050	134801	100261	143392	190769	75594	155352	178170	230124	165052	326470	227044	37719	30571	48160	124459	67338	162886	81448	213714	107608	135438
TG(52:4)_[NL-18:2]	65532	31273	87845	83471	71744	333083	198265	174393	144301	107508	88278	67036	78558	43730	60406	173551	165308	109503	36403	143299	277764	284175	441313	245090	304766	417963	303212	326983	552668	310308	84598	100309	104331	170936	86375	197252	201710	260284	195507	164163
TG(52:4)_[NL-18:3]	13722	0	1820	13111	981	13119	7463	1778	15508	17577	5703	3797	0	5350	26010	10355	15056	20010	9137	13998	43075	18631	21463	17619	12345	6186	23732	17705	44594	11669	0	933	7500	13877	8151	9274	6311	33832	11716	17839
TG(52:4)_[SIM]	147106	276059	210269	193738	303208	1353218	581524	326903	595341	458936	218940	263560	177306	283840	298455	842961	718611	342877	295729	503432	1108438	983821	1329410	672045	846699	1032382	1141992	722792	1550130	1186880	505156	392523	335648	426273	289565	677522	460068	1011533	507884	608482
TG(52:5)_[SIM]	87805	46990	47259	9301	73422	365888	164191	187245	130718	190091	63936	110656	107841	93474	76203	175830	175074	101300	76664	185438	276777	297088	422844	197910	236302	352028	357686	254256	453973	300767	63089	108135	70288	113862	164520	105037	165690	337506	124663	137988
TG(53:2)_[NL-18:1]	111334	72179	68966	55705	80231	280522	95856	93641	145602	47262	82673	136061	96807	120933	152811	149653	94384	74872	56426	105889	71928	42948	88843	77297	77471	134853	111222	122679	160181	109021	77785	112253	131499	162840	94500	113013	99024	121414	51076	72307
TG(53:2)_[SIM]	213937	116084	165430	112027	165504	542138	252727	271100	282447	212844	238535	310697	247709	277142	415771	457652	263693	178159	174403	297789	161893	146431	323291	177436	123611	439794	223150	240224	359503	344165	204324	287276	272310	304775	203914	246855	193109	281920	185821	234709
TG(54:0)_[NL-18:0]	10525	34117	31477	49364	26813	31783	29104	28077	42434	19589	38665	43669	81924	56110	47827	47472	35529	48184	36968	55435	72923	52092	75573	55192	48331	62951	40277	63210	40466	56203	63261	57730	76982	87025	63455	79996	62634	67423	41089	50228
TG(54:0)_[SIM]	63453	90434	46147	78545	57474	110645	97183	93790	67061	68025	90845	143282	129656	132213	138966	130303	96710	85198	51047	85967	121031	94483	214168	125817	99080	134857	117633	93908	158999	145342	145848	147836	155689	239762	156821	202639	130521	145833	112038	158008
TG(54:1)_[NL-18:1]	47620	36504	40128	35253	29121	54191	50715	40396	33174	27015	47994	73399	80395	80001	94792	44219	56918	35108	29805	28901	63274	61377	122809	25412	41025	40944	58559	33362	59322	41917	62077	84324	90909	117144	82994	32815	43528	38496	54869	38353
TG(54:1)_[SIM]	230122	184929	295931	322457	226009	394542	251618	180476	238781	212758	274745	435202	455552	384009	466754	241508	231364	144847	156149	218997	284535	255074	599861	224408	274021	218373	308069	213631	288407	272270	353933	468422	482291	562565	394572	232112	286677	269617	224188	209793
TG(54:2)_[NL-18:0]	215784	81601	134808	146636	165357	383764	187535	100029	128842	93363	132819	207615	212000	144230	266918	211061	118455	83359	86734	166532	138629	83128	131332	69883	111074	106357	90053	104722	123472	95687	129546	139969	207561	232723	151431	102268	80231	92289	98290	105569
TG(54:2)_[NL-20:1]	71991	68144	66626	48236	78108	288053	76628	41594	76800	84107	63532	125606	82633	78168	127947	88889	47480	50562	45157	76629	32165	18343	72778	20665	44530	62947	42354	49863	79525	65825	74272	67678	76551	81868	84194	40331	38177	65897	40574	43620
TG(54:2)_[SIM]	479789	501696	613090	553963	390162	1517519	706697	623305	551322	394604	446600	1016420	750848	685682	1043860	878340	566494	481621	281535	679919	397195	374948	682980	242843	504412	501437	473378	429521	561385	379974	649262	549313	701014	908343	647867	404874	332465	533156	267930	223327
TG(54:3)_[NL-18:1]	1008487	1008359	908921	912727	925080	5012953	2017899	1553940	2459145	1408655	715379	1562386	1297339	1160262	1529110	2923095	1920903	1032128	1025696	1866250	2028271	1709164	2937440	1363792	1932293	2548733	2672994	2260999	3388295	2375744	1539442	1467548	1692040	2127141	1564691	1640947	1523738	2731544	1193473	1262799
TG(54:3)_[NL-18:2]	47316	27180	21019	34944	34895	115168	38647	48959	51241	59185	30354	66423	40427	42040	62940	45809	38030	32547	18451	49912	111156	75748	110457	39692	60837	68099	61427	52830	85471	68427	45059	48145	50695	84701	60666	45013	49633	76674	47080	51268
TG(54:3)_[SIM]	1064225	997436	1038620	1086965	1145696	4898507	2246912	1648049	2330128	1441403	924784	1649050	1279350	1147461	1719282	3141783	1752894	1412747	1007348	2166055	2066922	1493524	3189351	1262615	1901541	3266962	2982705	2346589	3835168	2779346	1617653	1488914	1513782	2253662	1592241	1813604	1718362	2728352	1518394	1657218
TG(54:4)_[NL-18:2]	76845	76417	77985	107626	113103	389707	187207	91972	166457	142127	75815	94833	96057	108503	141622	234940	151789	158788	79435	164597	350459	326335	578903	255742	374281	316891	274693	234165	314701	256197	104586	136590	162124	179699	149049	245009	147005	303978	182558	188131
TG(54:4)_[SIM]	451389	501119	466456	427519	575420	2035558	875398	767431	986405	715394	395491	635162	564527	515663	741500	1229321	836100	615882	571606	786000	1853676	1382615	2551743	1159501	1410095	1275124	1351458	1286707	2076923	1582195	638938	736648	820108	917010	648731	916852	1004500	1388033	856232	946407
TG(54:5)_[NL-18:3]	4798	23817	4570	21358	2814	26057	10077	31100	0	11011	9530	14658	3771	12130	28288	24571	14137	3640	31300	20078	37905	36679	31402	20717	38425	28472	31288	20410	53978	11703	12129	18483	42540	26402	6444	34465	12691	32865	21101	9398
TG(54:5)_[SIM]	237736	531743	345307	193953	497163	1226381	475201	551858	578931	416768	207964	445001	340928	470838	475412	462738	554288	227645	200340	379261	1326669	914120	1809303	951231	1128533	850731	643700	853648	986436	774877	425315	292907	594382	417765	297940	552548	456470	615046	650431	465297
TG(54:6)_[SIM]	105522	100471	111165	114617	121758	507135	144795	221907	304001	168397	115398	165332	160819	143186	164293	287254	236797	162401	171467	246797	487576	376642	733038	411703	519643	336297	225854	271200	428842	240388	191850	167082	59670	191058	137712	154263	198219	313785	193068	251071
TG(54:7)_[SIM]	90721	67353	40722	11066	86479	125809	142596	45886	183536	104658	68293	100606	61192	76328	78906	182985	90923	103775	15449	126308	230467	232309	318451	115596	227883	250830	284470	180453	271192	191338	125984	40565	159253	167853	105845	121240	142682	208585	71029	199146
TG(56:6)_[SIM]	47796	108130	42136	118950	45370	654443	216372	178532	225867	145447	69022	125734	104365	151031	115526	405598	200251	149539	74092	170337	129215	151669	163777	64716	159172	196253	216673	180028	313852	251351	74300	98565	76510	88066	120368	125702	154538	260700	164360	88534
TG(O-50:1)_[NL-15:0]	14508	10820	9880	13307	11020	58320	32693	12338	28933	7125	50047	108037	72869	55761	81367	46770	14613	35311	18482	22606	50328	50914	57692	14136	47752	38540	59952	28594	94856	42456	90251	138194	176512	234689	153071	43544	36559	49947	44391	43382
TG(O-50:1)_[NL-16:0]	99038	78843	109615	104349	71544	641189	303931	206750	279414	211148	339684	843818	568353	450634	597764	375181	205491	169343	92069	244386	440192	317181	698069	233597	333163	719814	746383	538532	844494	561803	1171274	1114022	1284686	1819300	1081206	508026	419676	675464	318341	268240
TG(O-50:1)_[NL-18:1]	28760	23612	32402	39439	43473	217756	106790	27051	89271	57334	121585	251788	231432	186851	247046	134675	70630	63389	20114	98807	158329	128812	253086	64480	155523	158639	235707	248342	249785	256489	386552	443611	642582	752066	504943	166157	167526	222838	167320	132790
TG(O-50:2)_[NL-16:1]	101255	38507	36568	75317	20194	558002	161262	190358	174665	89655	155403	282417	185882	182712	227246	250996	188046	110173	84773	218600	196172	160223	190659	82058	174131	357480	315109	250895	385604	307474	344890	292694	414490	367160	278092	187968	281238	216890	147012	174384
TG(O-50:2)_[NL-18:1]	40703	3157	19704	18703	40483	198620	78856	61604	131838	40052	63895	129452	90228	79495	137812	90963	57174	23894	36154	102835	107955	42969	122777	24716	61214	134248	185946	137294	185993	138929	172059	163310	207816	194187	147653	111226	66274	168383	58940	81225
TG(O-52:1)_[NL-16:0]	22769	28218	24960	32704	18646	220212	47546	63974	89208	41193	129750	335304	282869	208183	356581	76859	68461	41564	14948	41420	154173	158069	294919	76594	116960	137952	131214	115985	166013	113876	587292	526311	532349	949037	674900	88814	111037	133724	77293	61911
TG(O-52:1)_[NL-18:1]	3422	15013	17530	31089	13640	48874	33360	26188	21892	14711	62703	167277	127523	122425	158888	19702	4908	7339	5715	31775	77374	43668	113118	37225	73661	34193	29114	51443	82913	47389	321034	293796	421467	478403	335425	28035	23093	12667	54817	28662
TG(O-52:2)_[NL-16:0]	70045	52450	60209	75798	51189	896080	326200	201825	380848	206296	158727	444362	324989	307914	384493	435133	261266	131869	107203	266633	335649	216615	442921	159185	247988	505411	497519	407231	674493	579172	512346	431318	503844	732219	568353	330284	319690	476296	235673	230475
TG(O-52:2)_[NL-17:1]	5904	0	19636	9099	10361	122792	71118	30979	56380	9580	52700	83875	60160	49249	72110	50968	53193	29445	14828	54191	67558	20917	66347	26551	46526	62862	108405	81036	141708	104824	98676	90670	90504	144715	97343	62261	57206	85026	21317	34229
TG(O-52:2)_[NL-18:1]	83833	60962	98566	84781	74126	753520	329745	209732	305918	185335	299769	559195	512056	442545	653519	457720	214438	158074	142404	276346	510891	292643	578941	205564	249615	541048	610280	435450	727127	473428	786792	824013	868651	1324113	821467	319822	264615	506072	174853	313376
Ubiquinone	118638	103397	135533	99247	117966	435928	142041	158103	164137	83873	106455	300196	255329	167879	292767	218224	308711	155741	143839	253157	118621	147616	131512	73204	136379	640140	750215	611086	724439	606352	452731	523778	649365	660734	571992	536613	514323	850885	385223	428566
